# Supplementary material for: Sex influences DNA methylation and gene expression in human skeletal muscle myoblasts and myotubes
Source: Stem Cell Res Ther. 2019 Jan 15;10:26. doi: 10.1186/s13287-018-1118-4 (PMC6332625; doi:10.1186/s13287-018-1118-4)
Supplement: Supplementary file 3 — DNA methylation data from the Infinium HumanMethylation450K BeadChip (Illumina) from 13 women and 13 men. Different Excel sheets correspond to different comparison, i.e. myoblasts (women vs. men), myotubes (women vs. men), women (myoblasts vs. myotubes) and men (myoblasts vs. myotubes). (XLSX 1020 kb) [file 13287_2018_1118_MOESM3_ESM.xlsx]

## Sheet: myoblasts autosomes
ILMNID	GENOME_BUILD	CHR	MAPINFO	UCSC_REFGENE_NAME	UCSC_REFGENE_ACCESSION	UCSC_REFGENE_GROUP	RELATION_TO_UCSC_CPG_ISLAND	TargetID	Women_mean	Women_sd	Men_mean	Men_sd	Difference (women-men)	Fold change (women/men)	p-values	q-values
cg06035708	37	16	6073509	A2BP1;A2BP1	NM_001142333;NM_018723	5'UTR;5'UTR	S_Shelf	cg06035708	25.3090682136437	5.76216410787917	15.5236613432846	6.66572357108483	9.78540687035906	1.6303543122958	0.000928435427834539	0.0393277130075472
cg02909809	37	16	6072012	A2BP1;A2BP1	NM_001142333;NM_018723	5'UTR;5'UTR	S_Shore	cg02909809	51.2747088475657	9.91961729869196	34.1406846820592	11.9807368997376	17.1340241655065	1.50186527672394	0.000654291888534475	0.030700693234658
cg04383979	37	16	6692245	A2BP1;A2BP1	NM_001142333;NM_018723	5'UTR;5'UTR	Open sea	cg04383979	31.9724153161124	14.5731665264373	12.280491302177	9.23364277280982	19.6919240139354	2.60351272024798	0.0002194356114263	0.0131959262786822
cg13348062	37	12	125599624	AACS	NM_023928	Body	Island	cg13348062	96.8967173041428	0.856201779760108	95.6186951801118	0.61280990972946	1.27802212403103	1.01336581849003	0.000307850982034327	0.0173371795833667
cg04893558	37	7	121783377	AASS	NM_005763	5'UTR	N_Shore	cg04893558	4.58473413501823	0.315248661729909	5.89884904057174	1.31152143368232	-1.31411490555351	0.777225201642702	0.000677848092727375	0.0315189051027569
cg26729669	37	17	79108296	AATK;MIR1250	NM_001080395;NR_031652	Body;TSS1500	N_Shore	cg26729669	94.1385565996688	0.407856131431152	93.2240086653639	0.714202307387404	0.914547934304878	1.00981021892748	0.000862452896572729	0.037374361447521
cg07703976	37	7	48494734	ABCA13	NM_152701	Body	Island	cg07703976	93.7975770622121	1.78503740991923	86.8028450843751	5.32334555133691	6.99473197783695	1.0805818285223	0.000121534950273603	0.00806378239170622
cg08441248	37	7	48495215	ABCA13	NM_152701	Body	S_Shore	cg08441248	87.0131839170647	3.3675718685442	78.1023333342876	8.15705866236197	8.91085058277712	1.11409198934733	0.00125817258979561	0.0482590712044293
cg04119462	37	16	2415808	ABCA17P	NR_003574	Body	Open sea	cg04119462	73.8437771275954	10.7143378973215	49.6656850434978	16.4524822443032	24.1780920840975	1.48681684472734	0.00082471922727989	0.0361999242215496
cg12082025	37	19	1064218	ABCA7	NM_019112	Body	Island	cg12082025	65.8715480975564	14.750697083927	84.9608006008187	8.79725284588422	-19.0892525032623	0.775316941833545	7.02778835707589e-05	0.00504551404166985
cg06835581	37	12	123433185	ABCB9;ABCB9;ABCB9	NM_203444;NM_019625;NM_019624	Body;Body;Body	Open sea	cg06835581	96.0893741005089	0.733924686771475	94.8697009414705	0.731812023056644	1.21967315903849	1.01285629813243	0.000161572717132016	0.0102567707889276
cg26758427	37	16	48151319	ABCC12	NM_033226	Body	Open sea	cg26758427	90.7128527583161	3.06812792183595	84.0445139698587	5.68656414421691	6.66833878845738	1.07934293951475	0.000677685624885687	0.0315176444584179
cg27147545	37	7	150920403	ABCF2;ABCF2	NM_007189;NM_005692	Body;Body	N_Shelf	cg27147545	78.6546883123591	7.00476919712878	89.4770476537139	5.72132084211305	-10.8223593413548	0.879048765855144	0.000486944060565446	0.0247260691292217
cg13063614	37	11	119020779	ABCG4;ABCG4	NM_001142505;NM_022169	Body;Body	Island	cg13063614	67.1489537303837	8.98962251354389	49.8862737155008	16.3544472696365	17.2626800148829	1.34604067871117	0.000820997295507885	0.0360957743630588
cg04410834	37	11	119019845	ABCG4;ABCG4;ABCG4	NM_001142505;NM_022169;NM_022169	TSS1500;1stExon;5'UTR	Island	cg04410834	3.97606978587643	0.239355577237755	4.4816607915356	0.350502609795944	-0.505591005659176	0.887186686102154	7.97386664036928e-05	0.00564343702985999
cg17351116	37	20	25371719	ABHD12;ABHD12	NM_015600;NM_001042472	TSS1500;TSS1500	Island	cg17351116	4.95812069818405	0.235368141903477	5.47305578048505	0.394864495867708	-0.514935082301005	0.905914519611315	0.000472733532169172	0.0242109591332955
cg16258721	37	13	108870774	ABHD13;ABHD13;LIG4	NM_032859;NM_032859;NM_001098268	5'UTR;1stExon;TSS200	Island	cg16258721	4.31651061265225	0.516608753206674	4.9762860748961	0.462756555067685	-0.659775462243852	0.867416090571596	0.000823928537922975	0.0361795456780228
cg05541640	37	3	52008740	ABHD14B;ABHD14B;ABHD14A;ABHD14B	NR_027476;NM_032750;NM_015407;NM_001146314	TSS200;TSS200;TSS1500;TSS200	N_Shore	cg05541640	6.93368682804019	0.859536313526913	7.94497304250536	0.553263888014668	-1.01128621446516	0.872713700971065	0.000445686149343663	0.0231175424052875
cg03432151	37	15	89745000	ABHD2;ABHD2	NM_152924;NM_007011	3'UTR;3'UTR	Open sea	cg03432151	20.1669590600591	3.07471520149301	23.9834614749995	3.80819000734189	-3.81650241494042	0.840869408324617	0.00047565602143286	0.0243171715462122
cg27260148	37	3	43732993	ABHD5	NM_016006	Body	Island	cg27260148	3.94545734425762	0.339972899435198	4.67081552573113	0.342084257343831	-0.72535818147351	0.844704168366836	2.75110809634799e-05	0.0021709368063221
cg10504892	37	17	47297928	ABI3;ABI3	NM_001135186;NM_016428	Body;Body	S_Shore	cg10504892	92.9681694532224	1.35566657205559	89.4043867574348	2.80144461318448	3.56378269578761	1.03986138516286	0.000314261947779065	0.0176267734900914
cg13609937	37	9	133588314	ABL1	NM_007313	TSS1500	Island	cg13609937	9.25015968924208	0.891620485453041	10.2580387466086	0.681366379802689	-1.00787905736655	0.90174739223911	0.00105382469375376	0.0428858757738996
cg14608903	37	10	116287249	ABLIM1;ABLIM1;ABLIM1;ABLIM1	NM_001003408;NM_001003407;NM_006720;NM_002313	Body;Body;TSS1500;Body	Open sea	cg14608903	39.3903289795004	13.3936169547503	24.4228249416003	10.7758692486256	14.9675040379001	1.6128490079952	0.000805317272210712	0.0356353475896927
cg16327338	37	10	116232841	ABLIM1;ABLIM1;ABLIM1;ABLIM1	NM_001003408;NM_001003407;NM_002313;NM_006720	Body;Body;Body;Body	Open sea	cg16327338	62.8948356931208	9.23159725665633	46.5753858807268	12.9604368936053	16.319449812394	1.35038786053616	0.000959824975842478	0.0402281520979413
cg15214694	37	4	8006893	ABLIM2;ABLIM2;ABLIM2;ABLIM2;ABLIM2;ABLIM2	NM_032432;NM_001130083;NM_001130087;NM_001130084;NM_001130085;NM_001130086	Body;Body;Body;Body;Body;Body	Open sea	cg15214694	94.4036257006091	0.708496221368121	92.8730863422897	1.20851573624876	1.53053935831937	1.01647990196728	0.000938685122238144	0.0396307981792537
cg04492193	37	4	8135668	ABLIM2;ABLIM2;ABLIM2;ABLIM2;ABLIM2;ABLIM2;ABLIM2	NM_032432;NM_001130083;NM_001130087;NM_001130088;NM_001130084;NM_001130085;NM_001130086	Body;Body;Body;Body;Body;Body;Body	Open sea	cg04492193	60.0161474926526	4.3542465389049	51.827174721728	5.43035230231892	8.18897277092468	1.15800538645784	0.000442640885594786	0.0229934035829446
cg17823807	37	4	8121992	ABLIM2;ABLIM2;ABLIM2;ABLIM2;ABLIM2;ABLIM2;ABLIM2	NM_032432;NM_001130083;NM_001130087;NM_001130088;NM_001130084;NM_001130085;NM_001130086	Body;Body;Body;Body;Body;Body;Body	Open sea	cg17823807	86.1306335115243	2.48270082629771	76.5238440259279	7.80523042865571	9.60678948559641	1.12553981844327	7.19223905764591e-05	0.00514906589936635
cg13752093	37	17	1061129	ABR;ABR	NM_021962;NM_001159746	Body;5'UTR	N_Shelf	cg13752093	92.5480809621275	2.77473426906808	80.3401635928392	11.0366079090655	12.2079173692883	1.15195285674495	7.78092858138241e-05	0.00552394120679668
cg07941529	37	17	923829	ABR;ABR;ABR	NM_021962;NM_001092;NM_001159746	Body;Body;Body	N_Shelf	cg07941529	93.3450483222815	1.16181079261509	90.0477934737056	3.84599165815166	3.29725484857596	1.03661672009252	0.00131399751532685	0.0496771675467533
cg08582840	37	17	932700	ABR;ABR;ABR	NM_021962;NM_001092;NM_001159746	Body;Body;Body	N_Shore	cg08582840	31.4077103719496	13.1448042145174	16.9571686360465	10.2986300594036	14.4505417359031	1.8521789247991	9.91755758609032e-05	0.00679257874855507
cg15603885	37	8	107782373	ABRA	NM_139166	1stExon	Open sea	cg15603885	92.2002299248553	1.2957567628194	88.2208263045252	3.66410121003124	3.97940362033006	1.04510730387623	0.000223384907982104	0.013373778491394
cg09205801	37	11	34378956	ABTB2	NM_145804	TSS200	Island	cg09205801	4.76062227590969	0.490250721018855	5.44333884028954	0.61145559568636	-0.682716564379858	0.874577610468294	0.00123147907620062	0.0475975695043905
cg06899192	37	17	35767064	ACACA;TADA2A;ACACA;TADA2A;TADA2A	NM_198839;NM_001488;NM_198834;NM_001166105;NM_133439	TSS200;TSS1500;TSS200;5'UTR;TSS1500	Island	cg06899192	4.6626911053237	0.620927737698517	5.75263937010779	0.757065976094445	-1.08994826478409	0.810530750380817	0.000409118095035183	0.0216669075454841
cg09427417	37	12	112194570	ACAD10;ACAD10	NM_001136538;NM_025247	3'UTR;3'UTR	Open sea	cg09427417	53.7418340945586	11.7221536283226	73.2004921003404	10.6690189527541	-19.4586580057818	0.734173125788435	0.000314378939500715	0.0176311785061273
cg02665611	37	19	6334635	ACER1	NM_133492	TSS1500	Open sea	cg02665611	93.8843222427093	0.848602715030625	92.1500589868578	1.36786383384232	1.73426325585156	1.01881999072946	0.000581369503525551	0.0282264109401362
cg23712970	37	14	23540735	ACIN1;ACIN1;ACIN1;ACIN1;ACIN1;ACIN1	NM_001164816;NM_001164817;NM_001164815;NM_014977;NM_001164814;NM_001164817	1stExon;1stExon;Body;Body;Body;5'UTR	Open sea	cg23712970	12.2813747935115	1.50937224957931	13.7747430711068	1.4532129752056	-1.49336827759525	0.891586487683559	0.000730912943118978	0.0332313875046086
cg10548492	37	7	96746798	ACN9;ACN9	NM_020186;NM_020186	1stExon;5'UTR	Island	cg10548492	7.60391687699172	1.05384196220595	9.45200267201214	3.04567041621113	-1.84808579502042	0.804476801462118	0.00107975884725883	0.0436045483569976
cg23620076	37	4	8409270	ACOX3;ACOX3	NM_001101667;NM_003501	Body;Body	Open sea	cg23620076	94.6830201980825	0.522335219831246	93.1934982369625	1.28536687400449	1.48952196112002	1.01598311029523	0.00109894455149462	0.0441363048782563
cg03468349	37	2	264164	ACP1;SH3YL1;SH3YL1;ACP1;ACP1;ACP1	NR_024080;NM_015677;NM_001159597;NM_004300;NM_001040649;NM_007099	TSS1500;TSS200;TSS200;TSS1500;TSS1500;TSS1500	Island	cg03468349	3.69645495317307	0.32949455438813	4.44788804503399	0.610214903118167	-0.751433091860918	0.831058451954544	0.00126075196013229	0.0483337448717831
cg27542552	37	19	11689488	ACP5;ACP5;ACP5;ACP5;ACP5	NM_001611;NM_001111036;NM_001111034;NM_001111035;NM_001111034	TSS1500;5'UTR;5'UTR;5'UTR;1stExon	Island	cg27542552	24.1084404369746	10.0407390052181	11.8437251365544	4.89566689487433	12.2647153004202	2.03554541827102	0.000613734135235843	0.0293247158551968
cg08256781	37	19	6135510	ACSBG2	NM_030924	TSS200	Open sea	cg08256781	84.2815726891631	6.01404828575608	68.5244488837476	11.1038304818373	15.7571238054156	1.22994893154336	8.69414673952582e-05	0.00608278487166809
cg23684603	37	4	185747386	ACSL1	NM_001995	TSS200	Island	cg23684603	5.69715850855308	0.471717591534509	6.7426939125933	0.733068866774614	-1.04553540404022	0.844938029577841	0.000223226366863423	0.0133677780234728
cg07619799	37	4	185747409	ACSL1	NM_001995	TSS200	Island	cg07619799	3.46991295046661	0.361588622138578	4.19946433373075	0.570389123334568	-0.729551383264139	0.826275132901054	0.000823026067764471	0.0361503043129255
cg02675179	37	16	20686073	ACSM1	NM_052956	Body	Open sea	cg02675179	77.5827972520053	5.21424643632856	63.2166874538531	7.17233802890684	14.3661097981522	1.2272518598612	1.7535184792807e-06	0.000163462511472929
cg01116137	37	20	25034263	ACSS1	NM_032501	Body	N_Shelf	cg01116137	18.0458469601585	2.89423309466553	13.8226718727528	2.52003796983365	4.22317508740565	1.30552523609638	0.000179770287432578	0.0112075309397132
cg00064261	37	1	229570057	ACTA1	NM_001100	TSS1500	Island	cg00064261	8.17292524900215	0.682307414227178	9.79215406645521	1.49653370494817	-1.61922881745306	0.834640181673609	0.000836877494219334	0.0365826432407295
cg03909849	37	17	79477206	ACTG1	NM_001614	3'UTR	N_Shore	cg03909849	24.8847038577635	3.56983579124611	19.3591621369381	2.63339485691873	5.52554172082544	1.28542256538482	9.5678298754407e-05	0.00659145124288907
cg08651730	37	1	18149714	ACTL8	NM_030812	Body	N_Shelf	cg08651730	91.4848318810806	1.6442754477805	86.6917424869499	3.79848163427374	4.79308939413076	1.0552888805396	0.000243536106398541	0.0143552605272655
cg18585512	37	14	69379000	ACTN1;ACTN1;ACTN1	NM_001130004;NM_001102;NM_001130005	Body;Body;Body	Open sea	cg18585512	93.0901010692663	1.67162368300034	85.6158326245845	7.44427095829035	7.47426844468188	1.08730007307709	0.000947421363807857	0.0398886079432449
cg27036347	37	14	69341603	ACTN1;ACTN1;ACTN1	NM_001130004;NM_001102;NM_001130005	Body;Body;Body	Island	cg27036347	95.3210699515853	2.53027500248667	84.9812259483591	10.6843831097939	10.3398440032262	1.12167209742902	0.00100506879450526	0.0415481474389771
cg01707795	37	14	69341738	ACTN1;ACTN1;ACTN1	NM_001130004;NM_001102;NM_001130005	Body;Body;Body	Island	cg01707795	94.53582208952	3.28674428012681	81.7310506806314	12.9005333953124	12.8047714088885	1.15666960478612	0.000803810524862887	0.0355892834752788
cg16853982	37	1	236849389	ACTN2	NM_001103	TSS1500	N_Shore	cg16853982	66.2054565973231	10.1747480794536	45.2470303447562	18.9952326243079	20.9584262525669	1.46320003971257	0.000683428411983694	0.0317076342020061
cg25152498	37	7	152456815	ACTR3B;ACTR3B	NM_020445;NM_001040135	TSS200;TSS200	Island	cg25152498	3.17324646878746	0.314637328122232	3.63552970966612	0.31075311948706	-0.462283240878658	0.872842947851714	0.0012022302056237	0.0468191755180034
cg01959416	37	7	150020818	ACTR3C;LRRC61;LRRC61	NM_001164458;NM_023942;NM_001142928	TSS200;5'UTR;5'UTR	S_Shore	cg01959416	52.3108246613514	8.08925151256813	37.4617513256541	7.35946731629991	14.8490733356973	1.39637958211336	0.000104717049869457	0.00712633953375377
cg11740103	37	7	150020945	ACTR3C;LRRC61;LRRC61	NM_001164458;NM_023942;NM_001142928	TSS200;5'UTR;5'UTR	S_Shore	cg11740103	53.1610820841451	8.4194387807976	34.8680717541166	13.0950942952573	18.2930103300285	1.52463498581245	0.000436679509030886	0.0227559261085401
cg10999429	37	12	52300973	ACVRL1	NM_000020	TSS1500	Island	cg10999429	4.07537620634277	0.415134801368382	3.39568844767656	0.433025353308079	0.679687758666202	1.20016199045919	0.000584921270416031	0.0283593780007235
cg25749512	37	12	52301580	ACVRL1	NM_000020	5'UTR	Island	cg25749512	25.978463050545	5.0167928964294	16.6657928534204	2.47572293055	9.31267019712459	1.55878950848794	1.39957026798147e-06	0.000131921870602961
cg19997196	37	10	127769491	ADAM12;ADAM12	NM_003474;NM_021641	Body;Body	Open sea	cg19997196	38.6259844573845	11.0824526865342	21.2151972762933	10.7192578183907	17.4107871810911	1.82067524305073	0.000783406686075217	0.0349217281442509
cg07700393	37	5	33788976	ADAMTS12	NM_030955	Body	Open sea	cg07700393	28.6982991830704	11.3074258342388	14.835016450725	11.5888758426586	13.8632827323454	1.93449729418183	0.000522789409566826	0.0260443197382539
cg12131510	37	10	72492690	ADAMTS14;ADAMTS14	NM_080722;NM_139155	Body;Body	Open sea	cg12131510	41.8107023711189	11.7310924555096	54.0930387818524	6.42950279103515	-12.2823364107336	0.772940535652544	0.00120090939328378	0.0467828136703017
cg25315400	37	10	72433218	ADAMTS14;ADAMTS14	NM_080722;NM_139155	Body;Body	S_Shore	cg25315400	25.484328858784	7.72057383646933	17.2799544182652	7.57588656401423	8.20437444051878	1.47479143995002	0.000460332479479608	0.0237269177660948
cg12560877	37	11	130318477	ADAMTS15	NM_139055	TSS1500	Island	cg12560877	16.4943611467144	0.663466162545672	14.8802614945725	1.54263051001628	1.6140996521419	1.10847253273947	0.00114853181662161	0.0453736140689952
cg17745628	37	15	100879503	ADAMTS17	NM_139057	Body	N_Shore	cg17745628	25.0342173800445	7.14118514135864	14.2889256739667	7.47593239062142	10.7452917060778	1.7520013716395	0.000914525265714453	0.0389527100704602
cg02599361	37	5	178548373	ADAMTS2	NM_014244	Body	Island	cg02599361	85.62768345244	4.62562329835945	72.0466807687912	13.1848992122484	13.5810026836487	1.18850282259681	0.000336666770393839	0.0186304523302734
cg17332422	37	5	178658477	ADAMTS2;ADAMTS2	NM_021599;NM_014244	Body;Body	Open sea	cg17332422	95.9187586616247	0.419012226751535	94.829672907082	0.70417689649848	1.08908575454268	1.01148465159855	0.000131686339440487	0.00865714001648656
cg19619405	37	12	43945892	ADAMTS20	NM_025003	TSS200	Island	cg19619405	8.75320820806499	1.21841053638303	11.3471078133902	2.26789436562216	-2.59389960532521	0.771404339503652	0.00131591044907132	0.0497248861071437
cg25889750	37	4	73434487	ADAMTS3;ADAMTS3	NM_014243;NM_014243	1stExon;5'UTR	N_Shore	cg25889750	9.77347616243067	1.02849520213319	11.2566256301843	1.27988501218949	-1.48314946775359	0.868242089905115	0.00113219966610877	0.0449349209887931
cg22081832	37	3	64670459	ADAMTS9	NM_182920	Body	N_Shore	cg22081832	17.4390711366625	4.09523339338214	29.9278533461835	8.65296098826432	-12.488782209521	0.582703708646929	3.21264876461626e-05	0.0025032616287516
cg05501868	37	3	64516087	ADAMTS9	NM_182920	Body	Open sea	cg05501868	79.5637955100541	10.0207140221674	63.310427233399	14.3567868727029	16.253368276655	1.2567249817591	0.000174262004757942	0.0109160776924986
cg08824291	37	9	136428028	ADAMTSL2;ADAMTSL2	NM_014694;NM_001145320	Body;Body	Island	cg08824291	40.8925754954583	10.1908596361605	58.3865763256726	9.50506297647101	-17.4940008302142	0.700376320532394	0.000182510333251792	0.0113474945806367
cg15324185	37	15	84612808	ADAMTSL3	NM_207517	Body	Open sea	cg15324185	79.2691432994911	6.02329021615417	65.1593220464296	10.7591780481414	14.1098212530615	1.21654340177154	0.000415521522735841	0.0219048212183874
cg04007890	37	7	976706	ADAP1	NM_006869	Body	Island	cg04007890	89.4690516220574	3.7164336782959	86.0344291258167	2.57543688450347	3.43462249624071	1.03992148877071	0.00106289380282276	0.0431515307047873
cg23656576	37	7	987411	ADAP1	NM_006869	Body	S_Shore	cg23656576	90.2378116127028	5.26414178557843	78.2464216880175	12.4397782097672	11.9913899246853	1.15325160775399	0.00107039516506437	0.0433371090871501
cg19810954	37	21	46496510	ADARB1;ADARB1;ADARB1;ADARB1;ADARB1;ADARB1;ADARB1	NM_015833;NM_001160230;NM_001112;NR_027674;NR_027672;NM_015834;NR_027673	5'UTR;5'UTR;5'UTR;Body;Body;5'UTR;Body	S_Shore	cg19810954	49.3176720245491	13.6165454223867	26.6651443995938	6.41508735528619	22.6525276249554	1.84951828069982	2.16202373500145e-05	0.00173931186507245
cg01033356	37	10	1402917	ADARB2	NM_018702	Body	N_Shore	cg01033356	8.58464766101627	1.86312014755835	10.8985904786636	1.99841373467173	-2.31394281764738	0.787684212726644	0.000813852564028179	0.0358848869294883
cg12098569	37	10	1594637	ADARB2	NM_018702	Body	N_Shore	cg12098569	21.8021817843374	4.06523948131307	15.3064816389582	3.92416277946649	6.49570014537926	1.42437578397157	0.000879570208774698	0.0378889613179297
cg09265586	37	10	1595595	ADARB2	NM_018702	Body	Island	cg09265586	16.4332624902481	12.2099712712886	8.62251142786708	3.28903649651758	7.81075106238104	1.90585569270891	0.00130179494261553	0.0494318731419294
cg07156138	37	10	1744124	ADARB2	NM_018702	Body	Island	cg07156138	90.0708966163886	1.47877713338864	81.6932810750176	8.43050259092302	8.37761554137109	1.10254962747399	0.000981190258735913	0.0408844136938969
cg15622527	37	10	1749494	ADARB2	NM_018702	Body	Open sea	cg15622527	82.2573400014238	4.6419201069578	70.9190416987743	10.884506883683	11.3382983026494	1.15987664287412	0.00126414578074658	0.048399101196475
cg11508783	37	10	1509190	ADARB2	NM_018702	Body	S_Shelf	cg11508783	93.6701765216774	1.80372978074717	81.9336172722042	14.5948011104827	11.7365592494732	1.14324473445962	0.0005480117088568	0.026975485099648
cg04245026	37	10	1510077	ADARB2	NM_018702	Body	S_Shelf	cg04245026	33.4107723913872	10.4071879654608	21.4361579779533	6.61000650466667	11.9746144134339	1.55861756690493	0.000757437591259249	0.0340590623433292
cg02069524	37	10	1234332	ADARB2	NM_018702	Body	S_Shelf	cg02069524	36.209978090126	11.568221274584	22.8171716087812	8.05385697281267	13.3928064813448	1.58696172825341	0.00130034533926695	0.0493972847311636
cg03437186	37	7	45614848	ADCY1	NM_021116	Body	Island	cg03437186	8.8978955863584	0.648151947001795	9.88455751282322	0.711619260570644	-0.986661926464825	0.900181477503183	0.000143344257857522	0.00929558113454419
cg04907257	37	5	7395318	ADCY2	NM_020546	TSS1500	Island	cg04907257	48.3458747460949	13.3032020703901	22.5071286862228	11.5807462773798	25.8387460598721	2.14802498444365	1.28844557390801e-06	0.000122226377922093
cg13515021	37	12	49177075	ADCY6;ADCY6	NM_015270;NM_020983	1stExon;Body	Island	cg13515021	71.0778132440318	4.9397354346236	80.531633777681	8.11599011757782	-9.45382053364926	0.882607366941693	0.000946922292728169	0.0398769356258425
cg19317517	37	7	31092970	ADCYAP1R1	NM_001118	5'UTR	Island	cg19317517	11.4269604747188	3.26619527002744	7.12801585589101	1.54012988171479	4.29894461882782	1.60310536701106	9.9522475739685e-05	0.00681531994992563
cg07644321	37	4	2847213	ADD1;ADD1;ADD1;ADD1	NM_001119;NM_014190;NM_014189;NM_176801	5'UTR;5'UTR;5'UTR;5'UTR	S_Shore	cg07644321	58.0285817738356	10.2796029553414	72.9958147618445	9.14974365322193	-14.9672329880089	0.794957655629424	0.00051241928429769	0.0256867954699741
cg11220663	37	2	70994863	ADD2;ADD2;ADD2;ADD2;ADD2	NM_017482;NM_017484;NM_017483;NM_017488;NM_001617	5'UTR;5'UTR;5'UTR;5'UTR;5'UTR	Island	cg11220663	11.693229710394	2.40712723927557	17.6142054434575	6.47696493776018	-5.92097573306346	0.663852238349887	0.00106942348979386	0.0433168949980775
cg06752779	37	2	70933326	ADD2;ADD2;ADD2;ADD2;ADD2	NM_017483;NM_017484;NM_017482;NM_001617;NM_017488	Body;Body;Body;Body;Body	Island	cg06752779	84.3011121718308	1.30592064720911	81.5974418242664	2.26575326244834	2.70367034756435	1.03313425380893	0.00117721152340215	0.0461735010002396
cg01808050	37	2	3521258	ADI1	NM_018269	Body	N_Shore	cg01808050	92.1394674799716	2.08040743036437	88.9692019602062	2.60639703059159	3.17026551976547	1.03563329163257	0.000803765555432881	0.0355892834752788
cg22876327	37	1	202927122	ADIPOR1;ADIPOR1	NM_015999;NM_001127687	5'UTR;5'UTR	Island	cg22876327	4.01353051645685	0.215629792678243	4.48297613224478	0.409789351795211	-0.469445615787923	0.895282597555822	0.00106085845055271	0.0431032504534876
cg03548673	37	11	10326329	ADM	NM_001124	TSS1500	Island	cg03548673	4.54505813636427	0.421045737486021	3.90727334350815	0.322592682647097	0.637784792856117	1.16323014460091	0.000217118684783367	0.0130978275007966
cg02181247	37	11	10325567	ADM	NM_001124	TSS1500	N_Shore	cg02181247	45.6211673404636	6.23119878307029	28.9774655397481	9.90070848264461	16.6437018007156	1.57436706387885	0.000112486537527846	0.0075585908387922
cg08259810	37	11	10325778	ADM	NM_001124	TSS1500	N_Shore	cg08259810	41.7344065200983	14.0338123996321	21.9283511345261	8.32800023986495	19.8060553855722	1.90321681115311	0.000207720834755905	0.0126188962123643
cg11096441	37	20	49548515	ADNP;ADNP	NM_015339;NM_181442	TSS1500;TSS1500	Island	cg11096441	10.2764622458738	3.58321951091214	16.2532924396228	5.58789781791876	-5.97683019374897	0.632269571475963	0.000128071677724708	0.00845101647162284
cg24684765	37	20	49547111	ADNP;ADNP	NM_181442;NM_015339	5'UTR;5'UTR	Island	cg24684765	13.7048767428054	1.45680294738167	15.7576608546343	1.58215393358172	-2.05278411182886	0.869727865654302	0.000116822481367082	0.00780760745550628
cg23466118	37	20	49507816	ADNP;ADNP	NM_015339;NM_181442	3'UTR;3'UTR	Open sea	cg23466118	94.6148214429969	2.21331243535787	87.1015513141294	8.71790628813919	7.5132701288675	1.08625874069419	9.88163113437683e-05	0.00677100707567391
cg15873320	37	20	4230374	ADRA1D	NM_000678	TSS1500	Island	cg15873320	7.52553013114645	0.656890749453851	8.56326668174171	0.661432669986226	-1.03773655059526	0.878815341251968	0.000293159791404101	0.0166819455583958
cg16991858	37	1	244612113	ADSS	NM_001126	Body	N_Shelf	cg16991858	89.432484557542	4.32771801778055	93.1268036359402	1.6409176704364	-3.69431907839817	0.960330227881112	0.00102981923874137	0.042254016062462
cg08495088	37	7	44143290	AEBP1	NM_001129	TSS1500	Open sea	cg08495088	95.6110076271886	0.589001231472658	92.9437511890968	1.93020684250564	2.66725643809174	1.02869753376604	1.64459831492352e-05	0.00135247930481536
cg06852744	37	7	44142973	AEBP1	NM_001129	TSS1500	Open sea	cg06852744	95.9263748657576	0.520188626843357	93.1279735330391	2.18821982306851	2.7984013327185	1.03004898771609	4.99216138272447e-05	0.00371314274812557
cg25289803	37	7	44143774	AEBP1	NM_001129	TSS200	Open sea	cg25289803	33.2874930504153	8.80473325666611	21.1197442268901	4.90863915134872	12.1677488235252	1.57613144803302	0.000426895938111404	0.0223754720588432
cg04301719	37	15	89164530	AEN;AEN	NM_022767;NM_022767	5'UTR;1stExon	Island	cg04301719	2.53018518309157	0.31773374450588	2.918963282431	0.390460097687683	-0.388778099339429	0.866809527314217	0.000720405339017372	0.032920147294527
cg05598781	37	1	113465968	AFARP1;SLC16A1;SLC16A1	NR_002796;NM_001166496;NM_003051	TSS200;Body;Body	Open sea	cg05598781	96.7051403124584	0.514976813529247	95.1667307199566	1.31219628285957	1.53840959250185	1.0161654139095	0.000384216996537913	0.0206753270202784
cg18261069	37	2	100175704	AFF3;AFF3	NM_001025108;NM_002285	Body;Body	Open sea	cg18261069	15.3225138945246	2.39189875239278	12.6795381499422	1.46726308953695	2.64297574458238	1.20844416518392	7.38933013396271e-05	0.00527945010623119
cg01907658	37	5	132299243	AFF4;AFF4	NM_014423;NM_014423	5'UTR;1stExon	Island	cg01907658	3.94075631509612	0.46291015504378	4.63899926713934	0.492443703839285	-0.698242952043219	0.849484142627642	0.00124666547248548	0.0479782550573138
cg08018789	37	16	90039187	AFG3L1;CENPBD1;AFG3L1;AFG3L1	NR_003228;NM_145039;NR_003227;NR_003226	Body;TSS1500;Body;Body	Island	cg08018789	5.22863274339967	0.568115551887817	4.6858154347679	0.398875707647905	0.542817308631772	1.11584265667063	0.000430556657695301	0.0225209984109558
cg16615927	37	18	12377398	AFG3L2	NM_006796	TSS1500	S_Shore	cg16615927	19.5845335602036	2.78561077413244	21.9200935051878	2.14408767001142	-2.33555994498424	0.893451186947196	0.000537580089046793	0.0265761301839259
cg03447424	37	2	236839495	AGAP1;AGAP1	NM_014914;NM_001037131	Body;Body	Open sea	cg03447424	94.3700611909895	1.11660857915375	92.5960313412808	0.898105302460498	1.77402984970867	1.01915881084763	8.09202528528311e-05	0.00571999890945139
cg00259019	37	2	236611999	AGAP1;AGAP1	NM_014914;NM_001037131	Body;Body	Open sea	cg00259019	47.267910457817	16.1285804266441	28.4525888150182	12.0461238883777	18.8153216427988	1.66128680821014	3.14028722551567e-05	0.0024518787222723
cg10932874	37	12	58135981	AGAP2	NM_014770	TSS200	S_Shelf	cg10932874	71.7599315168513	11.0807583668794	54.0843086014681	10.107796912512	17.6756229153832	1.32681610197941	0.000535949341833026	0.0265126644903859
cg00454864	37	7	150819434	AGAP3;AGAP3	NM_001042535;NM_031946	Body;Body	N_Shore	cg00454864	80.5675932560778	5.35595837804333	69.875331960931	10.1838178171469	10.6922612951469	1.15301911268379	0.00109295228491006	0.0439708054426236
cg10677959	37	6	32151346	AGER;AGER	NM_172197;NM_001136	Body;Body	Open sea	cg10677959	51.3706337805072	9.44560787734697	65.6473506216212	9.8574253151784	-14.276716841114	0.782524097226676	0.000454803893315711	0.0234974323853866
cg14054649	37	6	32138800	AGPAT1;AGPAT1	NM_006411;NM_032741	Body;Body	S_Shelf	cg14054649	73.8777198967173	5.44647546160365	83.838443953349	4.54611332296718	-9.96072405663166	0.881191448851625	1.40000116480339e-05	0.00116427631785459
cg26897681	37	8	41439802	AGPAT6	NM_178819	5'UTR	S_Shelf	cg26897681	89.3223752819507	1.83231601764891	86.537236933818	2.57028969737119	2.78513834813269	1.03218427635103	0.00123714582491703	0.047726654143924
cg02630349	37	1	978667	AGRN	NM_198576	Body	Island	cg02630349	97.5404425100379	0.419482928793944	96.7879054523929	0.637367720896768	0.752537057644986	1.00777511460887	0.000584118545773349	0.0283300275334218
cg04878152	37	3	148415960	AGTR1;AGTR1;AGTR1;AGTR1	NM_004835;NM_031850;NM_009585;NM_000685	5'UTR;5'UTR;5'UTR;5'UTR	S_Shore	cg04878152	7.41338690397884	1.0466106897485	8.54670173898513	1.29285995644117	-1.13331483500629	0.867397404330052	0.000935366044392954	0.0395355349131612
cg18315762	37	2	241808004	AGXT	NM_000030	TSS200	Open sea	cg18315762	83.9496911249954	4.58717884804934	72.8354544981824	7.15242063499787	11.114236626813	1.15259377048427	0.000367435383378565	0.0199384468451281
cg22365167	37	11	62306861	AHNAK;AHNAK	NM_024060;NM_001620	5'UTR;5'UTR	Open sea	cg22365167	3.39258286794581	0.526002848184131	2.92216109340276	0.33068081989386	0.470421774543051	1.1609842029603	0.000463973131861831	0.0238796678974352
cg01987417	37	14	105434159	AHNAK2	NM_138420	Body	Open sea	cg01987417	22.9539571230159	13.4651109268245	8.96386779902551	7.90142988872015	13.9900893239904	2.5607201754483	0.000569566348956742	0.0277622721494729
cg07793849	37	7	17338378	AHR;AHR	NM_001621;NM_001621	1stExon;5'UTR	Island	cg07793849	6.24548066012467	0.7865347497734	7.36455102588363	0.922147481672572	-1.11907036575896	0.848046355870731	0.0011415860434581	0.0451898343355595
cg26320890	37	5	390259	AHRR	NM_020731	Body	Open sea	cg26320890	93.9773958126548	4.68079660474737	97.361857892137	0.7951536278716	-3.38446207948222	0.965238316597946	0.000255652559664745	0.0149179467089594
cg21972741	37	5	435613	AHRR	NM_020731	3'UTR	Open sea	cg21972741	95.5923184839258	1.25349352229558	92.5115085013396	3.72776376900093	3.0808099825862	1.03330191056761	0.00119026687589296	0.0464788012882229
cg20045696	37	14	77926864	AHSA1	NM_012111	Body	S_Shelf	cg20045696	95.2097541808239	1.5688329395425	91.428734368764	3.50300274870613	3.78101981205992	1.04135483049355	0.000264413471311788	0.0153490714433619
cg10347265	37	4	107237473	AIMP1;AIMP1;TBCK;TBCK;AIMP1;TBCK;AIMP1;TBCK	NM_004757;NM_004757;NM_033115;NM_001163435;NM_001142416;NM_001163436;NM_001142415;NM_001163437	5'UTR;1stExon;TSS200;TSS200;TSS200;5'UTR;5'UTR;TSS200	Open sea	cg10347265	21.9221425743532	2.4480460991627	24.6030536913514	1.46691165440898	-2.68091111699824	0.89103339973035	0.000318005225842066	0.0177812099985287
cg13107870	37	17	6337276	AIPL1;AIPL1;AIPL1	NM_001033054;NM_014336;NM_001033055	Body;Body;Body	Open sea	cg13107870	94.8914691429804	1.20117693102822	92.0859780706836	3.20797328127089	2.80549107229679	1.03046599635553	0.000854975929902069	0.0371585069164709
cg13747435	37	9	130631782	AK1	NM_000476	Body	Open sea	cg13747435	65.6124542459055	12.3121513544907	86.191125030905	5.67334824768717	-20.5786707849995	0.761243738521561	9.3208137587561e-07	8.94195456799686e-05
cg17431382	37	1	78024449	AK5;AK5	NM_174858;NM_012093	3'UTR;3'UTR	Open sea	cg17431382	89.8882041998369	1.41858233625336	91.8939546129896	0.808736435258915	-2.00575041315271	0.978173206043859	0.000219413763303257	0.0131959262786822
cg27175634	37	1	77748728	AK5;AK5;AK5	NM_174858;NM_012093;NM_012093	Body;5'UTR;1stExon	S_Shore	cg27175634	16.1837730112617	4.27993584433974	11.9691432667524	1.32432842470686	4.21462974450931	1.35212459660472	0.000595395998364333	0.0287075326936478
cg10208649	37	14	96858368	AK7	NM_152327	TSS200	S_Shore	cg10208649	14.076817267928	1.40588277968979	16.107750333636	1.74213748501682	-2.03093306570802	0.87391578441174	0.000928255354676652	0.0393256213024744
cg19038690	37	6	151561667	AKAP12	NM_005100	5'UTR	Island	cg19038690	5.34300302509538	0.538406984034339	6.21597656401263	0.78623281060003	-0.872973538917248	0.859559711989372	0.000916257474100604	0.0390060174950017
cg08457315	37	6	151673369	AKAP12;AKAP12	NM_144497;NM_005100	Body;Body	Open sea	cg08457315	96.6287039621769	0.497051294562308	94.9390744860528	1.2724926487498	1.68962947612408	1.01779698701795	2.58831239057988e-05	0.00204881996421117
cg23039471	37	14	64932782	AKAP5	NM_004857	5'UTR	S_Shore	cg23039471	6.19728465202901	0.52931647004833	5.23013222360285	0.551788012480025	0.967152428426162	1.18491930740518	0.000245251012080188	0.0144377834827253
cg16683572	37	14	32798409	AKAP6	NM_004274	TSS200	Open sea	cg16683572	46.9517431688109	5.36869426400297	56.2575121110242	4.13033929324914	-9.30576894221323	0.834586198482288	8.86428170057799e-05	0.00617730894159066
cg20222376	37	19	15530606	AKAP8L	NM_014371	TSS1500	S_Shore	cg20222376	25.4979006367364	9.95762740327182	13.3575076516449	4.83998880510436	12.1403929850915	1.90888160439095	0.000944160814402975	0.0398008577954582
cg26889774	37	1	109398356	AKNAD1	NM_152763	5'UTR	Open sea	cg26889774	71.7022371571325	2.98261712301568	68.9225350018179	2.30734910762938	2.77970215531455	1.04033081713029	0.000338993596818261	0.01873208259627
cg20253350	37	1	19615659	AKR7A3	NM_012067	TSS1500	Island	cg20253350	25.9646788023792	3.51700414621054	28.9869767171071	2.99677495239834	-3.02229791472784	0.895736007786414	0.00043242291979217	0.0225858423190844
cg18426060	37	14	105262348	AKT1;AKT1	NM_001014432;NM_001014431	TSS1500;TSS1500	S_Shore	cg18426060	5.93509570872718	0.768009678187652	4.90589043609649	0.505365159970609	1.02920527263069	1.20978969792273	0.000784549234121717	0.0349626953843268
cg13774825	37	14	105263191	AKT1;AKT1	NM_001014432;NM_001014431	TSS1500;TSS1500	S_Shore	cg13774825	31.1826296900193	9.6299331333848	19.1282860469539	7.24316383305753	12.0543436430654	1.63018420016701	0.000397629842106586	0.0212018008588722
cg10415607	37	14	105238745	AKT1;AKT1;AKT1	NM_001014431;NM_005163;NM_001014432	Body;Body;Body	N_Shore	cg10415607	92.2927965955961	3.27313057403461	95.5900815279076	0.461420652607557	-3.29728493231156	0.965505993094598	0.000221914655625781	0.013313572590687
cg02859537	37	19	50379397	AKT1S1;TBC1D17;AKT1S1;TBC1D17;AKT1S1	NM_001098633;NM_001168222;NM_001098632;NM_024682;NM_032375	5'UTR;TSS1500;5'UTR;TSS1500;5'UTR	Island	cg02859537	16.2797597614722	2.38165095454577	13.744224356753	2.06381127354285	2.5355354047192	1.1844800651463	0.00106515605818546	0.04320129368158
cg12299213	37	19	40791383	AKT2	NM_001626	TSS200	Island	cg12299213	5.89854367261131	0.643512266945378	6.98041143076116	0.893085617421864	-1.08186775814985	0.845013754721922	0.000157874647065052	0.0100674774787325
cg22629515	37	1	243712954	AKT3;AKT3	NM_005465;NM_181690	Body;Body	Open sea	cg22629515	79.8153160041926	2.34648086203452	75.8687679677466	2.17001014730784	3.94654803644593	1.0520180852037	0.000159235586209353	0.0101396576926852
cg15604398	37	1	243754323	AKT3;AKT3	NM_005465;NM_181690	Body;Body	Open sea	cg15604398	92.1445814395068	1.6166661504469	87.7646990295094	4.22537830662043	4.37988240999741	1.04990483028404	0.000276581098073595	0.0159283405274829
cg13958141	37	9	116163739	ALAD	NM_000031	TSS200	Island	cg13958141	7.90995400085807	0.570743346170532	6.84985146147098	0.429737478534421	1.06010253938708	1.15476285074938	1.52251806345103e-05	0.00125863048889417
cg03376719	37	3	105086940	ALCAM	NM_001627	Body	N_Shore	cg03376719	4.94473815912508	0.149755003228528	5.53555050605777	0.420024954460697	-0.590812346932689	0.893269450565731	5.30442930988026e-06	0.00046777230772213
cg25943719	37	15	101421391	ALDH1A3	NM_000693	Body	S_Shore	cg25943719	68.6354402378866	10.2459667688133	44.1523615214415	14.1832181131605	24.4830787164451	1.55451345913979	0.000190355545339991	0.0117634800714048
cg21631409	37	11	67449882	ALDH3B2	NM_001031615	TSS1500	Open sea	cg21631409	40.1427188204926	11.6783895508119	25.69952667573	5.73121665559653	14.4431921447626	1.56200226280441	0.000298541791816903	0.0169327933328074
cg02640572	37	16	30075788	ALDOA;ALDOA;ALDOA;ALDOA;ALDOA	NM_184043;NM_184041;NM_184043;NM_001127617;NM_000034	5'UTR;TSS1500;1stExon;TSS200;5'UTR	N_Shore	cg02640572	5.2099728577045	1.76695171663066	7.41191458293563	1.84997646405739	-2.20194172523113	0.7029186318066	0.000242904586115744	0.0143235601439763
cg03033257	37	22	50311977	ALG12;CRELD2;ALG12;CRELD2	NM_024105;NM_024324;NM_024105;NM_001135101	5'UTR;TSS1500;1stExon;TSS1500	Island	cg03033257	5.10865481488175	0.374131461489773	5.77567778396249	0.493583742523445	-0.667022969080736	0.884511741473376	2.79059379566077e-05	0.00219982374564232
cg08350960	37	3	125656714	ALG1L	NM_001015050	TSS1500	Open sea	cg08350960	67.219643684863	2.63542870810134	60.8993045349505	4.89888207388547	6.32033914991245	1.10378343723589	0.000553669206201156	0.027195574171103
cg09751389	37	13	37574657	ALG5;ALG5;EXOSC8	NM_001142364;NM_013338;NM_181503	TSS1500;TSS1500;TSS200	N_Shore	cg09751389	4.24657114408464	0.438180356099354	5.05186806855745	0.606921184211217	-0.805296924472811	0.840594228997203	0.000725131658617983	0.0330636237876559
cg16792202	37	13	37574747	ALG5;EXOSC8;EXOSC8;ALG5	NM_001142364;NM_181503;NM_181503;NM_013338	TSS1500;1stExon;5'UTR;TSS1500	N_Shore	cg16792202	3.51729280679016	0.291130025167604	4.14519100190993	0.506808794570331	-0.627898195119779	0.848523700155079	0.00131555889803356	0.0497203627791354
cg26883884	37	1	63874464	ALG6	NM_013339	Body	Open sea	cg26883884	72.8373625144214	3.87597032888283	67.6697521646237	2.99647697849476	5.16761034979766	1.07636514372369	9.71522963726688e-05	0.00667494366543674
cg12992838	37	11	111742315	ALG9;ALG9;ALG9;ALG9	NM_001077691;NM_001077690;NM_024740;NM_001077692	TSS1500;TSS200;TSS200;TSS1500	S_Shore	cg12992838	5.49837756240063	0.657409310434275	4.84478909405468	0.36361889410739	0.653588468345949	1.13490545319052	0.000258101759702079	0.0150340749942079
cg00292756	37	2	3750168	ALLC	NM_018436	3'UTR	N_Shore	cg00292756	93.8238466228203	0.650437182500348	90.1309297401948	2.79922322442317	3.69291688262543	1.04097280360105	2.33657089549921e-05	0.00186858423393337
cg14577029	37	17	7983254	ALOX12B	NM_001139	Body	Island	cg14577029	4.55754448780632	0.437317082762557	5.15568786097585	0.386837297563631	-0.598143373169536	0.883983788526654	0.00126776582629662	0.0485174405017814
cg19989673	37	17	7980012	ALOX12B	NM_001139	Body	N_Shelf	cg19989673	86.0450576232062	2.88643134130896	78.0236230562457	7.89537757033086	8.02143456696047	1.1028077683752	0.00085353067413903	0.0371027283422671
cg05397535	37	17	4536237	ALOX15	NM_001140	Body	Open sea	cg05397535	51.8621986408186	6.13765191993227	41.6651556492924	6.82414556144482	10.1970429915262	1.24473790707414	0.000985729936759708	0.0410139334563851
cg03501777	37	10	45869613	ALOX5	NM_000698	TSS200	Island	cg03501777	16.5911403904165	1.8507074559216	18.2957253942152	0.98188154455167	-1.70458500379872	0.906831515719094	0.000392720060188482	0.0210218715230489
cg02735381	37	4	113297357	ALPK1;ALPK1	NM_025144;NM_001102406	5'UTR;5'UTR	N_Shelf	cg02735381	80.8126376120667	4.81223249071889	87.4484662308349	2.71087441379382	-6.63582861876819	0.924117266948378	0.000109519080263142	0.00739654548940945
cg18236421	37	1	21836133	ALPL	NM_000478	5'UTR	Island	cg18236421	6.17606155704232	1.72111636638876	4.36914544144447	0.754433376276454	1.80691611559785	1.41356282133754	0.00123280119969283	0.0476245812292862
cg02011351	37	1	110612375	ALX3	NM_006492	Body	Island	cg02011351	93.700826990561	1.54180567709903	87.9704899286439	4.59811265860519	5.73033706191713	1.06513931054113	0.000152249475383661	0.00976806300399159
cg06809252	37	1	110612044	ALX3	NM_006492	Body	Island	cg06809252	95.2255793910138	1.01917460467121	87.2558145609265	6.22791548206912	7.96976483008731	1.09133792252346	4.57013605137853e-06	0.000406853034205004
cg19092096	37	1	110612474	ALX3	NM_006492	Body	Island	cg19092096	75.9444163755838	8.22919805446002	53.8652636264152	13.6520694728919	22.0791527491686	1.40989593780325	0.000554876899385341	0.0272373861290893
cg14252492	37	11	44332224	ALX4	NM_021926	TSS1500	N_Shore	cg14252492	8.56885177656572	2.03137812728244	15.9778466741952	7.31411857686987	-7.40899489762947	0.536295781984485	0.000282241981193099	0.016197521111009
cg26921482	37	16	2570283	AMDHD2;AMDHD2	NM_001145815;NM_015944	TSS200;TSS200	Island	cg26921482	48.5306022301105	9.57233353303775	25.9933754591575	10.2523636582745	22.5372267709529	1.86703732673599	5.4604375632736e-06	0.000480328877939728
cg24722112	37	3	49757016	AMIGO3;AMIGO3;RNF123	NM_198722;NM_198722;NM_022064	5'UTR;1stExon;Body	Island	cg24722112	3.91893888233762	0.259890794170158	4.4182561310423	0.464036976805075	-0.499317248704677	0.886987708748591	0.000292851976595806	0.0166664982584114
cg08147181	37	14	103394355	AMN	NM_030943	Body	N_Shore	cg08147181	88.2787563224579	6.38163201157173	70.7295730624931	17.1630161769186	17.5491832599648	1.24811662929817	7.43611470137726e-05	0.00530708699830937
cg14270581	37	14	103394548	AMN	NM_030943	Body	Island	cg14270581	56.5538418483965	10.3228101271874	36.3903691231184	7.96630012149619	20.1634727252781	1.5540881615424	2.57580660598762e-06	0.000236141358464342
cg12563240	37	12	31882198	AMN1;AMN1	NR_004854;NM_001113402	TSS200;TSS200	Island	cg12563240	4.23580503045641	0.507025782455984	3.64856691607149	0.324267063855792	0.587238114384917	1.16095034787445	0.000620839637679505	0.0295698579768451
cg26603629	37	7	2752217	AMZ1	NM_133463	Body	Open sea	cg26603629	88.0219270802646	1.77537390205419	84.7719902128051	2.5409350831812	3.24993686745955	1.03833739020756	0.000946270907603396	0.0398604882730124
cg03459920	37	8	6386114	ANGPT2;ANGPT2;ANGPT2;MCPH1	NM_001118888;NM_001147;NM_001118887;NM_024596	Body;Body;Body;Body	Open sea	cg03459920	90.8764774103794	1.4571885808578	87.6428498094949	3.92922252096338	3.23362760088452	1.03689550953573	0.000746530160301242	0.0337273763543666
cg20699076	37	19	10206568	ANGPTL6	NM_031917	Body	N_Shore	cg20699076	11.4370850730584	5.77231291724867	18.4926187861767	6.42087669312283	-7.05553371311831	0.618467573754759	0.000774283778873004	0.0346399058859095
cg12161893	37	19	10213817	ANGPTL6	NM_031917	TSS1500	N_Shelf	cg12161893	92.6669208753761	1.51513405210372	89.1898374963265	3.08882508959421	3.4770833790495	1.03898519693113	0.000223630066304218	0.0133832129811809
cg05234958	37	8	41557710	ANK1;ANK1;ANK1;ANK1;ANK1	NM_020476;NM_020475;NM_001142446;NM_020477;NM_000037	Body;Body;Body;Body;Body	N_Shore	cg05234958	88.7981411785996	3.48589939999195	69.3851443364769	13.3166057895421	19.4129968421227	1.27978606988235	4.26393484484776e-06	0.000381519814206006
cg16031133	37	5	139780284	ANKHD1;ANKHD1-EIF4EBP3;ANKHD1;ANKHD1	NM_024668;NM_020690;NM_017747;NM_017978	TSS1500;TSS1500;TSS1500;TSS1500	N_Shore	cg16031133	4.91798381221359	0.565630472053763	6.13122990366238	1.13474096462968	-1.21324609144879	0.802120274314933	0.000167141834894219	0.0105435267959723
cg08865640	37	2	241463525	ANKMY1;ANKMY1	NM_017844;NM_016552	Body;Body	S_Shelf	cg08865640	96.4239941983377	0.539582947729031	95.1853003973561	0.96152522651525	1.23869380098154	1.01301349888912	0.000486579246882833	0.0247172150429733
cg03484438	37	16	89452237	ANKRD11	NM_013275	5'UTR	N_Shelf	cg03484438	81.1875088778277	8.80124657824743	90.9496732518336	2.71530839497371	-9.76216437400589	0.892664107247806	0.000165195044942297	0.0104497042279493
cg09971754	37	16	89557657	ANKRD11	NM_013275	TSS1500	Island	cg09971754	5.04749002060561	0.650179300821518	6.86123760822822	2.4880298767911	-1.81374758762261	0.735652998600791	0.000509289601024555	0.0255843253223763
cg27025387	37	16	89352529	ANKRD11	NM_013275	Body	Island	cg27025387	94.8341986918845	1.22035712000366	92.7770637130481	2.05196746502522	2.05713497883646	1.02217288300047	0.000416882769992099	0.0219463001460704
cg09300089	37	16	89539230	ANKRD11	NM_013275	5'UTR	Open sea	cg09300089	95.431648405792	1.60344934422297	90.0870698541892	5.09638565782756	5.34457855160285	1.05932681083149	0.000149898079001263	0.00964581471721992
cg18575406	37	10	5932529	ANKRD16;ANKRD16;ANKRD16;FBXO18	NM_001009941;NM_001009943;NM_019046;NM_178150	TSS1500;TSS1500;TSS1500;Body	S_Shore	cg18575406	5.99440239534598	0.459415333796808	5.40574077615566	0.484674110989028	0.588661619190322	1.1088956432737	0.000507368395753343	0.0255145031526833
cg03653172	37	19	4198415	ANKRD24	NM_133475	Body	Island	cg03653172	5.52090942919824	0.248852523722068	6.03156511312181	0.417128319117595	-0.510655683923575	0.915336123485987	0.000849657180777784	0.0369658925751655
cg06753376	37	10	27389392	ANKRD26;ANKRD26	NM_014915;NM_014915	5'UTR;1stExon	Island	cg06753376	5.67596024918188	0.665216123187644	6.85241713024113	0.885631367861941	-1.17645688105925	0.828315051652752	0.000555274794688404	0.0272510823693819
cg04577786	37	16	46602737	ANKRD26P1	NR_026556	Body	Open sea	cg04577786	96.093725568761	1.2862014966292	91.8266489164868	2.86425227817975	4.2670766522742	1.04646882688875	2.39301777540938e-05	0.00190873142759363
cg25612428	37	5	10649867	ANKRD33B	NM_001164440	Body	Island	cg25612428	84.7438197813295	2.50189232963271	72.8066794756719	8.02492582785161	11.9371403056576	1.16395666430092	9.28910027671376e-06	0.000792191266623203
cg03701266	37	5	10649678	ANKRD33B	NM_001164440	Body	Island	cg03701266	69.6746009215094	4.36417471536465	56.869433595476	8.47133317795693	12.8051673260334	1.22516783650632	6.41687512029694e-05	0.00465576328656138
cg08944026	37	5	10626811	ANKRD33B	NM_001164440	Body	Open sea	cg08944026	36.235548252167	18.367673970338	17.0894370135379	7.99179128158978	19.1461112386291	2.12034768749035	1.06822721784573e-05	0.000904108314014809
cg23906060	37	15	79574773	ANKRD34C	NM_001146341	TSS1500	N_Shore	cg23906060	15.5158998236415	7.00836069512842	26.4127421072104	7.8509601737693	-10.8968422835689	0.587439947002163	0.000288694058976851	0.0164871709877194
cg24618910	37	2	97523478	ANKRD39	NM_016466	Body	Island	cg24618910	5.98794786726614	0.739946161255177	5.10312551287867	0.493082468404744	0.884822354387469	1.17338831901243	0.000969674275994637	0.0405334986949892
cg06289589	37	20	10015419	ANKRD5;ANKRD5	NM_198798;NM_022096	TSS1500;TSS1500	N_Shore	cg06289589	11.1504282337125	1.78468272936953	8.93726350607838	0.708723400861946	2.21316472763407	1.24763337526401	0.000496955783948124	0.0251316515796586
cg08004919	37	12	56652272	ANKRD52	NM_173595	TSS200	Island	cg08004919	5.0984357927819	0.662262801290182	5.59553234164571	0.528559323039579	-0.497096548863814	0.911161884426243	0.000920197069776591	0.0391252296731728
cg23235291	37	2	220094601	ANKZF1;ANKZF1;ATG9A;ANKZF1;ATG9A	NM_001042410;NM_018089;NM_024085;NM_018089;NM_001077198	TSS200;1stExon;TSS1500;5'UTR;TSS1500	Island	cg23235291	5.92347216913287	0.425092642365594	4.93827130854735	0.652903852716185	0.985200860585524	1.19950318624258	0.000232965979104712	0.0138443392443335
cg12284836	37	7	36481121	ANLN	NM_018685	Body	Open sea	cg12284836	96.5088315793528	0.51976690301451	95.2486389488576	1.03889392861352	1.26019263049518	1.01323055787886	0.00038015704564892	0.0204784985905168
cg25818697	37	11	69934795	ANO1;ANO1	NM_018043;NR_030691	Body;Body	S_Shore	cg25818697	30.1429806938786	9.66717114204059	44.2803889791777	7.61024915489777	-14.1374082852991	0.68072980813364	0.000465555298524502	0.0239342302636265
cg23044270	37	3	43659607	ANO10	NM_018075	5'UTR	N_Shelf	cg23044270	90.3627893152914	3.32103895479601	76.801804352963	12.3800432963412	13.5609849623283	1.17657117663545	0.000883885870086095	0.038007838518826
cg01583021	37	2	242138541	ANO7	NM_001001891	Body	N_Shore	cg01583021	44.3990609809381	5.57374598851298	29.136691529518	10.6785700953488	15.2623694514201	1.52381957766063	7.95643521309136e-05	0.00563370908775608
cg09962984	37	10	46167678	ANUBL1;ANUBL1	NM_174890;NM_001128324	5'UTR;5'UTR	Island	cg09962984	44.0347465988388	2.0414203208049	47.1270731053314	1.99776928598878	-3.09232650649254	0.934383225973295	0.000295881749484422	0.0168097131468241
cg20075270	37	10	46168220	ANUBL1;ANUBL1;ANUBL1;ANUBL1	NM_174890;NM_174890;NM_001128324;NM_001128324	5'UTR;1stExon;1stExon;5'UTR	Island	cg20075270	15.4899215183935	2.10021080727214	18.4267664444037	1.71369213243809	-2.93684492601025	0.840620711459542	0.000933616537912624	0.0394761451830204
cg20181543	37	8	124730169	ANXA13;ANXA13	NM_001003954;NM_004306	Body;Body	Open sea	cg20181543	92.2397105923982	2.4483484919448	87.3278956119378	4.73071785296664	4.91181498046045	1.05624565834367	0.00124500403646859	0.0479424849336414
cg09439054	37	19	10691954	AP1M2	NM_005498	Body	Island	cg09439054	17.1098053086926	2.89214951013718	12.2504060810913	2.12490073490394	4.85939922760129	1.39667250174685	8.47210892507349e-05	0.00595378623455406
cg04406020	37	19	50270326	AP2A1;AP2A1;AP2A1;AP2A1	NM_130787;NM_014203;NM_130787;NM_014203	5'UTR;5'UTR;1stExon;1stExon	Island	cg04406020	7.53556071111441	0.593267708575691	8.53112126319193	0.726417881787227	-0.995560552077512	0.883302496663255	0.000109034411075218	0.00737091589762762
cg11406765	37	11	980039	AP2A2	NM_012305	Body	Island	cg11406765	58.4402275831825	17.5191950608963	75.4244900092663	10.0023151254751	-16.9842624260838	0.774817669645533	0.000369987053094941	0.0200436977629331
cg05998672	37	11	986408	AP2A2	NM_012305	Body	Open sea	cg05998672	92.8461043053809	0.929926399434866	91.6128623330714	0.945579426838225	1.2332419723095	1.01346145007265	0.000196843822249016	0.0120749225857128
cg03218192	37	17	33914403	AP2B1;AP2B1;AP2B1;AP2B1	NM_001282;NM_001282;NM_001030006;NM_001030006	1stExon;5'UTR;5'UTR;1stExon	Open sea	cg03218192	26.2242730457291	5.35758485605488	16.3926800813705	3.11668939397438	9.83159296435866	1.59975506845472	9.32439339122157e-06	0.000794757624101192
cg08421983	37	3	183892060	AP2M1;AP2M1	NM_001025205;NM_004068	TSS1500;TSS1500	N_Shore	cg08421983	47.5501268031215	9.63709667974598	32.3769933359102	7.05031799676643	15.1731334672113	1.46863936097434	2.79011332436338e-05	0.00219982322680568
cg23103406	37	19	2131296	AP3D1;AP3D1	NM_001077523;NM_003938	Body;Body	Island	cg23103406	89.1083690682935	2.03943124143509	86.4723268707527	1.91339364646086	2.63604219754086	1.03048422880398	0.00095240061786424	0.0400340949184292
cg16490757	37	10	75908011	AP3M1;AP3M1	NM_207012;NM_012095	5'UTR;5'UTR	N_Shelf	cg16490757	63.1231532250384	7.9973618950067	77.4183811027928	10.254368193593	-14.2952278777544	0.815350984170364	0.000960089384982568	0.040235555829971
cg03986691	37	4	40857415	APBB2;APBB2;APBB2;APBB2;APBB2;APBB2;APBB2	NM_004307;NM_001166052;NM_001166054;NM_001166053;NM_001166050;NM_001166051;NM_173075	Body;5'UTR;5'UTR;5'UTR;Body;5'UTR;Body	N_Shore	cg03986691	93.3334654258656	1.8133068443134	95.3002528319985	1.11733540012999	-1.96678740613292	0.979362201592475	0.000721523037871898	0.0329485889681206
cg05620923	37	19	1466647	APC2	NM_005883	Body	Island	cg05620923	82.2798072438223	8.44201006089806	65.8051550201331	10.6860549182707	16.4746522236892	1.25035504009752	0.000564617727540385	0.0275826438608501
cg03306486	37	19	1467952	APC2	NM_005883	Body	Island	cg03306486	27.0108984558597	19.6828263856405	5.68419741435706	2.79096572352982	21.3267010415026	4.75192828237034	0.000500203383628802	0.0252539088546653
cg05457563	37	19	1467029	APC2	NM_005883	Body	Island	cg05457563	49.3399433670551	16.0106182166276	24.9313969216932	10.859101138935	24.4085464453619	1.97902843238293	0.000107413764996945	0.00728220311383012
cg04203646	37	19	1467008	APC2	NM_005883	Body	Island	cg04203646	61.2183278881724	14.8661380556817	31.2899144264984	12.1852903345016	29.928413461674	1.95648754591443	5.71365359692056e-05	0.00419937052396305
cg10169241	37	19	1467032	APC2	NM_005883	Body	Island	cg10169241	61.2830349380693	17.00477743312	27.7237650735684	13.2260005208831	33.5592698645008	2.21048745635548	2.90440903476288e-05	0.0022813070622116
cg16597728	37	20	57037440	APCDD1L	NM_153360	Body	S_Shore	cg16597728	93.1264919787926	1.69635574462945	87.2017388297047	5.25658093796829	5.92475314908786	1.0679430620146	0.000147845718720449	0.00953757786553509
cg19800096	37	3	49711245	APEH	NM_001640	TSS200	Island	cg19800096	5.74316487492791	1.12544348108741	4.83842644432241	0.626386083790114	0.904738430605496	1.18699022110115	0.000922077134893047	0.0391724716845895
cg10732385	37	11	116661100	APOA5;APOA5	NM_001166598;NM_052968	Body;Body	Island	cg10732385	93.7683500062204	1.04879307960234	87.6565699879576	6.7782520290787	6.11178001826288	1.06972415209838	0.000352162258194575	0.0192969512759361
cg25746394	37	19	45450501	APOC2	NM_000483	5'UTR	Open sea	cg25746394	48.62018262391	8.33711897971056	34.8791225982231	8.31956655983702	13.7410600256869	1.39396231906323	0.000877460607249054	0.0378237256831355
cg05501958	37	19	45411873	APOE	NM_000041	Body	Island	cg05501958	82.8405950246993	7.79234240228939	91.5756653897235	2.73663520235926	-8.73507036502413	0.904613629310256	0.0001111429182825	0.00748586006457602
cg26758857	37	22	36649135	APOL1;APOL1;APOL1;APOL1;APOL1;APOL1;APOL1;APOL1	NM_001136540;NM_001136541;NM_001136541;NM_003661;NM_145343;NM_145343;NM_001136540;NM_003661	5'UTR;5'UTR;1stExon;1stExon;5'UTR;1stExon;1stExon;5'UTR	Open sea	cg26758857	6.24017934646908	2.75977150104624	12.6303424631738	4.83854281714236	-6.3901631167047	0.494062561222194	2.12030501495218e-05	0.00170934911505223
cg05985522	37	22	36635740	APOL2;APOL2	NM_030882;NM_145637	TSS200;5'UTR	Open sea	cg05985522	5.40316094630028	0.466737783432527	6.84630241366065	1.26922315717796	-1.44314146736037	0.789208629685884	0.000407513571931691	0.0215993970972696
cg26298942	37	17	58603427	APPBP2;APPBP2	NM_006380;NM_006380	1stExon;5'UTR	Island	cg26298942	5.17754357260449	0.425574287568597	5.92558096190126	0.536765747702878	-0.748037389296772	0.873761341865666	0.000722909324869284	0.0329951072891434
cg06696963	37	16	88875983	APRT;APRT	NM_000485;NM_001030018	3'UTR;3'UTR	N_Shore	cg06696963	89.3047536326697	2.69561199467568	83.5275965900193	6.0712607061089	5.77715704265036	1.06916465070827	7.91229903964241e-05	0.00560505454604458
cg08387463	37	8	143694547	ARC	NM_015193	1stExon	Island	cg08387463	79.1747858746336	8.39923871573112	88.0294907673792	3.62265820229647	-8.85470489274554	0.8994120627581	0.000447348180218898	0.0231880109582656
cg11094953	37	11	118443028	ARCN1;ARCN1	NM_001655;NM_001142281	TSS200;TSS200	N_Shore	cg11094953	5.21563432373305	0.764484020210061	6.51816185117852	0.886703765851807	-1.30252752744546	0.800169502202533	0.000651658854098695	0.0306147446595859
cg05640322	37	1	228285781	ARF1;ARF1;ARF1;ARF1	NM_001024228;NM_001658;NM_001024226;NM_001024227	3'UTR;3'UTR;3'UTR;3'UTR	N_Shelf	cg05640322	36.5930776686383	8.17228966471047	51.4117926619884	10.9556865659401	-14.8187149933501	0.711764281576854	0.00113133165006522	0.0449159059416156
cg23325985	37	12	49350513	ARF3	NM_001659	5'UTR	N_Shore	cg23325985	9.53084542296024	1.59335234042658	7.8693067932801	0.922046239085149	1.66153862968014	1.21114167655771	0.00067741013399572	0.031509091014487
cg24473846	37	20	47538502	ARFGEF2	NM_006420	1stExon	Island	cg24473846	6.48506449105244	1.02486642221601	7.65231573908173	1.02258274354411	-1.16725124802929	0.847464311741878	0.000374130517416551	0.0202251490357922
cg05193430	37	14	68086242	ARG2	NM_001172	TSS1500	N_Shore	cg05193430	8.17561317811995	0.625521491168093	7.15967804558349	0.489543508512375	1.01593513253646	1.1418967621265	0.000205282333400144	0.0125072183130406
cg14044789	37	4	148697111	ARHGAP10	NM_024605	Body	Open sea	cg14044789	89.6730953601186	2.0343408839197	86.765148533042	2.59618475224716	2.9079468270766	1.03351514837745	0.000982116679806653	0.0409118612369939
cg17056048	37	2	144271431	ARHGAP15	NM_018460	Body	Open sea	cg17056048	84.6200743861008	7.63671938459391	93.2176794352186	2.59328687218873	-8.59760504911782	0.907768514500592	0.000352057639217919	0.019293524520731
cg27486766	37	16	24931370	ARHGAP17;ARHGAP17	NM_001006634;NM_018054	3'UTR;3'UTR	Open sea	cg27486766	95.0361611870918	1.10233742271378	91.9136646067754	3.18191374993031	3.12249658031647	1.03397206056004	0.000756704223884362	0.0340361001712335
cg11179695	37	6	129982785	ARHGAP18	NM_033515	Body	Open sea	cg11179695	79.4510217625949	12.8651919490585	56.5792141496644	12.6993535734461	22.8718076129306	1.40424399590333	0.000240472131598789	0.014215507994296
cg24506434	37	10	49656920	ARHGAP22	NM_021226	Body	N_Shore	cg24506434	30.7548167170882	11.1158360030508	17.8726304371836	7.18945352250657	12.8821862799046	1.72077729829312	0.00101541506181501	0.04183898808894
cg22614759	37	12	15113093	ARHGDIB	NM_001175	5'UTR	Open sea	cg22614759	78.3554188385624	9.35348518827911	88.4052399618495	6.19795880137103	-10.0498211232871	0.886320979077439	0.00112459498744813	0.0447529456531793
cg07428430	37	8	1830352	ARHGEF10	NM_014629	Body	N_Shore	cg07428430	97.6422310083366	0.550674092458074	96.4441993851625	1.00237486161285	1.19803162317415	1.0124220184398	0.000190954597717144	0.0117989095941196
cg07093748	37	1	17996881	ARHGEF10L;ARHGEF10L	NM_001011722;NM_018125	Body;Body	Open sea	cg07093748	37.0468302927538	11.4772458567799	62.3083750746301	12.6159807486879	-25.2615447818763	0.594572242469505	8.30008963916323e-05	0.00584993635252169
cg23320056	37	1	155948742	ARHGEF2;ARHGEF2;ARHGEF2	NM_001162383;NM_001162384;NM_004723	TSS1500;TSS1500;TSS1500	S_Shore	cg23320056	9.51454785506346	0.625781228305165	11.0760756070651	0.928695593727654	-1.56152775200167	0.85901795839985	6.30882225684378e-05	0.00459155832139614
cg06521544	37	3	57114657	ARHGEF3	NM_001128615	TSS1500	S_Shore	cg06521544	94.2119293027429	0.979774143493676	89.3789384567648	4.90173759471494	4.83299084597814	1.05407303923526	0.000220852717610073	0.0132689620896709
cg20888995	37	3	56822059	ARHGEF3;ARHGEF3	NM_001128615;NM_019555	Body;Body	Open sea	cg20888995	77.4757052871174	9.56925478296331	58.354729783915	13.9828450662923	19.1209755032024	1.32766796408803	0.000813590317564665	0.0358802251678972
cg06044945	37	2	131722957	ARHGEF4;ARHGEF4	NM_032995;NM_015320	Body;Body	S_Shore	cg06044945	32.8176351041102	11.2366029726583	16.5028953837202	10.6548156422002	16.3147397203901	1.98859862715268	0.00123881711417362	0.0477523689608838
cg17084937	37	2	131722722	ARHGEF4;ARHGEF4	NM_032995;NM_015320	Body;Body	S_Shore	cg17084937	59.5288862905476	10.5549238577738	35.3117264700491	14.8536283595332	24.2171598204985	1.68581069920326	0.000344351344563191	0.0189823833952878
cg02853801	37	13	111766339	ARHGEF7;ARHGEF7;ARHGEF7	NM_001113511;NM_001113512;NM_145735	TSS1500;TSS1500;TSS1500	Open sea	cg02853801	65.3761220082264	10.2699562765232	43.1444748470627	11.6380277542069	22.2316471611637	1.51528375858021	6.88352554259153e-05	0.00495280033449412
cg10380312	37	13	111869129	ARHGEF7;ARHGEF7;ARHGEF7;ARHGEF7;ARHGEF7	NM_001113511;NM_001113513;NM_003899;NM_001113512;NM_145735	Body;5'UTR;5'UTR;Body;Body	Open sea	cg10380312	51.3514093946773	5.91158054583469	61.2408876091429	8.21088329842701	-9.88947821446567	0.838515106482728	0.001203797265785	0.0468594796596008
cg20413923	37	1	27022645	ARID1A;ARID1A;ARID1A;ARID1A	NM_139135;NM_006015;NM_006015;NM_139135	1stExon;1stExon;5'UTR;5'UTR	Island	cg20413923	6.30793475679767	0.489394992677852	7.24723366767745	0.701495300611942	-0.939298910879774	0.870392075935259	0.000200471113577807	0.0122613385535732
cg25568337	37	6	157098338	ARID1B;ARID1B;ARID1B	NM_175863;NM_017519;NM_020732	TSS1500;TSS1500;TSS1500	Open sea	cg25568337	23.0671374335671	2.34170834581694	16.1121502773521	1.33009050145058	6.95498715621497	1.43166101584785	3.347852586456e-09	4.01073089776695e-07
cg14659678	37	12	46243365	ARID2	NM_152641	Body	Open sea	cg14659678	89.0966661773691	7.24117177576931	94.014244756707	1.31086015806119	-4.91757857933791	0.947693260823785	0.0004767541976066	0.0243543042615806
cg07276957	37	12	46122733	ARID2;LOC400027	NM_152641;NR_028408	TSS1500;TSS1500	Island	cg07276957	4.63005346180171	0.414740002292571	5.59835203320925	0.432095270829865	-0.968298571407539	0.827038641788937	8.09696266562212e-06	0.000696396235871134
cg10838535	37	19	926407	ARID3A	NM_005224	5'UTR	Island	cg10838535	5.20716920965094	1.14146228802537	4.04704332370121	0.412643764808366	1.16012588594973	1.28666011039604	0.000187061315514589	0.0115801966824941
cg01136191	37	2	97215100	ARID5A	NM_212481	Body	N_Shore	cg01136191	94.3047458735826	1.05018286037079	92.8653984629416	1.10360259695395	1.43934741064102	1.01549928643461	0.00110494632246261	0.0443013462516244
cg17744037	37	10	63834800	ARID5B	NM_032199	Body	Open sea	cg17744037	60.9403328674172	8.7944374200438	72.8624651277737	7.75768650138165	-11.9221322603566	0.836374843488351	0.00125324434962442	0.048150607826536
cg11566054	37	3	93698964	ARL13B;ARL13B	NM_144996;NM_182896	TSS200;TSS200	Island	cg11566054	3.21023591550077	0.300882726790967	3.64361318828347	0.249033172196089	-0.433377272782699	0.881058375192986	0.000655987330410132	0.0307676512848885
cg24043678	37	3	93699019	ARL13B;ARL13B;ARL13B;ARL13B	NM_182896;NM_144996;NM_144996;NM_182896	1stExon;1stExon;5'UTR;5'UTR	Island	cg24043678	6.10064431563255	0.615268065098519	7.13695613881448	0.860142740980922	-1.03631182318194	0.854796386158809	0.000693418219519385	0.0320091540670711
cg10391895	37	11	64781672	ARL2;ARL2	NM_001667;NM_001667	1stExon;5'UTR	Island	cg10391895	5.62034466090845	0.585916736659863	6.41597272579036	0.57338226423331	-0.795628064881915	0.875992604880672	0.000748716474187727	0.0338028346138078
cg04309025	37	17	41476707	ARL4D	NM_001661	5'UTR	Island	cg04309025	5.53535005436563	0.642576188047545	6.44032640378787	0.617738993168405	-0.904976349422235	0.85948284408536	0.00101743558035235	0.0419071761478793
cg15166900	37	3	69132709	ARL6IP5	NM_006407	TSS1500	N_Shore	cg15166900	42.0200029483261	9.71448431065229	61.474616700277	12.5584762635312	-19.4546137519508	0.68353420002921	0.000384788403391435	0.0206939429026262
cg17040068	37	7	102715209	ARMC10;ARMC10;FBXL13;ARMC10;FBXL13;ARMC10;ARMC10;FBXL13;ARMC10	NM_001161012;NM_001161010;NM_001111038;NM_001161011;NM_001111038;NM_001161009;NM_031905;NM_145032;NM_001161013	TSS200;TSS200;1stExon;TSS200;5'UTR;TSS200;TSS200;TSS200;TSS200	Island	cg17040068	3.80399007445379	0.599895576268303	4.70631536847412	0.747842732772099	-0.902325294020332	0.808273516886548	0.000690437812413379	0.0319272759185086
cg15193782	37	10	23217017	ARMC3;ARMC3	NM_173081;NM_173081	5'UTR;1stExon	Open sea	cg15193782	7.83262235377583	0.996621568488829	9.36339686287846	1.34789707132574	-1.53077450910262	0.836515045605785	0.000193146062972443	0.0118942432802271
cg23568552	37	17	73105988	ARMC7	NM_024585	TSS200	Island	cg23568552	4.32973152956489	0.482248541518605	3.78598168065039	0.375366051869543	0.5437498489145	1.14362189117119	0.000179752052237476	0.0112075309397132
cg00713605	37	2	232063387	ARMC9;ARMC9	NM_025139;NM_025139	1stExon;5'UTR	Island	cg00713605	2.9988601797024	0.206851045172499	2.69461868148248	0.166415262662898	0.304241498219922	1.11290706930471	0.000388611324869916	0.0208481836145255
cg09925057	37	15	80805700	ARNT2	NM_014862	Body	Open sea	cg09925057	65.5033889622126	10.0686892668587	48.5431066286864	10.7112032324433	16.9602823335261	1.34938600990781	0.000754359322274936	0.0339739577878194
cg17367616	37	12	27485428	ARNTL2	NM_020183	TSS1500	N_Shore	cg17367616	22.9323144354821	4.81066384046567	16.5816338475776	3.37927764414895	6.35068058790443	1.38299486324939	0.000450138594544031	0.0233089329267647
cg15044384	37	19	18118666	ARRDC2;ARRDC2	NM_001025604;NM_015683	Body;TSS1500	N_Shore	cg15044384	4.73885849426537	0.553255077921049	5.39449243650395	0.522490530379176	-0.655633942238585	0.878462348412618	0.000986722536070711	0.0410318605036301
cg26530201	37	5	149682638	ARSI	NM_001012301	TSS200	S_Shore	cg26530201	4.12056533590021	0.405244527199419	4.86073749515091	0.476515278416848	-0.740172159250696	0.847724309327732	3.60519172833052e-05	0.00277563438731543
cg05601456	37	4	114900431	ARSJ;ARSJ	NM_024590;NM_024590	1stExon;5'UTR	Island	cg05601456	5.55797542765138	0.668793552904098	6.49780819596088	0.68710976880102	-0.939832768309503	0.855361571168919	0.000651623954409121	0.0306147446595859
cg01891209	37	1	44401222	ARTN;ARTN;ARTN;ARTN;ARTN;ARTN	NM_057160;NM_003976;NM_003976;NM_057090;NM_001136215;NM_057091	TSS1500;5'UTR;1stExon;5'UTR;5'UTR;5'UTR	N_Shore	cg01891209	93.4359406897868	1.01565940381311	90.2776042605953	3.56378595745606	3.15833642919145	1.0349847169191	0.00112252264326187	0.0446901967151828
cg19339932	37	22	20004356	ARVCF	NM_001670	TSS200	Island	cg19339932	3.86343915100979	0.443121187264542	3.14836427819079	0.367142748961459	0.715074872819002	1.22712583730302	0.000217282846416718	0.0131060061848316
cg16009481	37	10	52508516	ASAH2B	NM_001079516	Body	Open sea	cg16009481	76.9718503846626	8.0439843199214	86.3102330492337	7.24760008613888	-9.3383826645711	0.891804455454961	0.000944700825960323	0.039812640057189
cg21606395	37	8	131335486	ASAP1	NM_018482	Body	Open sea	cg21606395	93.6610876989576	1.67401057824675	85.8917308775074	6.75709190471515	7.76935682145027	1.0904552364014	0.000568772893245203	0.0277501492210912
cg03326128	37	8	131389771	ASAP1	NM_018482	Body	Open sea	cg03326128	85.8754912888953	10.7485785695082	71.8482361550398	13.2155928327988	14.0272551338555	1.19523450935645	0.000663268889978136	0.0310298167686455
cg17731409	37	2	9397282	ASAP2;ASAP2	NM_001135191;NM_003887	Body;Body	Open sea	cg17731409	70.3846823846249	9.49950877649985	51.8646348969824	10.620496172383	18.5200474876425	1.35708431235327	0.000443949533527105	0.0230431068022008
cg10805970	37	1	23796623	ASAP3;ASAP3	NM_017707;NM_001143778	Body;Body	Open sea	cg10805970	94.1495631381677	0.99502925798544	89.8566294142651	4.28171777490026	4.29293372390268	1.04777537007438	0.000222248663121766	0.0133240167138791
cg19152840	37	3	57313137	ASB14;ASB14	NM_130387;NM_001142733	TSS200;Body	Open sea	cg19152840	89.4289780453669	3.54401306082331	83.2771436075324	4.27480099637918	6.15183443783449	1.07387182330396	0.00125931635575763	0.0482867831568103
cg09247392	37	14	94424156	ASB2	NM_016150	TSS1500	Open sea	cg09247392	55.270814343421	7.29957776274101	73.5485431414532	8.1104941933006	-18.2777287980322	0.751487547987466	8.45181380910934e-06	0.000724288847875029
cg15817482	37	14	94423801	ASB2	NM_016150	TSS200	Open sea	cg15817482	60.7664948986682	6.87433448454706	70.1870584697711	5.87692431764123	-9.42056357110285	0.865779193821605	0.000583712551360247	0.0283133317800348
cg06263495	37	11	2292004	ASCL2;ASCL2	NM_005170;NM_005170	1stExon;5'UTR	Island	cg06263495	6.14221878199023	1.45521726016157	11.0647352073529	5.85972427005665	-4.92251642536266	0.555116653664565	0.00103607849615158	0.0424064579454791
cg15340652	37	7	65540641	ASL;ASL;ASL;ASL	NM_001024946;NM_001024943;NM_001024944;NM_000048	TSS200;TSS200;TSS200;TSS200	Island	cg15340652	5.25034089898841	0.58770228428299	6.13327792515682	0.556461891660027	-0.882937026168411	0.856041575656164	0.000862061169707787	0.0373672586538506
cg07913620	37	10	89578113	ATAD1;CFLP1	NM_032810;NR_028492	TSS200;Body	Island	cg07913620	4.2846712947408	0.270943652547086	4.87609535990389	0.410815075769101	-0.591424065163093	0.878709495711185	0.000301640144417555	0.0170571864830569
cg19244965	37	19	3924593	ATCAY	NM_033064	3'UTR	Open sea	cg19244965	81.2459765770353	2.64268835819311	74.7354510492933	5.45215528547008	6.51052552774203	1.08711428694594	0.000459657855308011	0.0236948094459569
cg03803784	37	12	51157550	ATF1	NM_005171	TSS1500	Island	cg03803784	4.98031143102018	0.596854916925289	5.47273480596238	0.610058753795783	-0.492423374942201	0.910022430758801	0.000700115370062288	0.0322548511866295
cg03803191	37	6	32095883	ATF6B;ATF6B	NM_004381;NM_001136153	Body;Body	N_Shore	cg03803191	6.7424034439079	0.463781690982784	5.75659243347907	0.799414162012887	0.985811010428826	1.17124905433561	0.00130944217767477	0.0496031151292606
cg27594583	37	7	150716029	ATG9B	NM_173681	Body	Island	cg27594583	4.43585541103411	0.435903644473746	5.34663810284217	0.84289805015821	-0.910782691808062	0.829653199956828	0.000470469628407286	0.0241219596157493
cg10638605	37	10	69991197	ATOH7	NM_145178	1stExon	Island	cg10638605	1.802919747504	0.200822095269947	1.42143168827847	0.23504724259866	0.38148805922553	1.26838297075504	0.000151780305028274	0.00974341575858836
cg09454187	37	15	26109614	ATP10A	NM_024490	TSS1500	S_Shore	cg09454187	93.0349973602813	0.818781328479079	90.8070164456051	2.00795639243907	2.22798091467624	1.02453533880844	0.00116008054057577	0.0456970466397867
cg12860764	37	15	25936577	ATP10A	NM_024490	Body	Open sea	cg12860764	53.8497967315449	12.0991124866452	37.3760660843133	13.7233673541472	16.4737306472317	1.44075614084345	0.0004134125504159	0.0218262688912863
cg11557546	37	15	26047653	ATP10A	NM_024490	Body	Open sea	cg11557546	59.3199436838227	11.5952746291631	40.1118907778012	13.1552461646799	19.2080529060215	1.47886181712111	0.000981398687141838	0.040886630009708
cg12221642	37	13	113434887	ATP11A;ATP11A	NM_015205;NM_032189	Body;Body	Open sea	cg12221642	97.0101654237717	0.446630099335128	95.952030083325	0.716764526037692	1.05813534044671	1.01102775355068	0.00021099295346551	0.0127736688683612
cg11153505	37	13	113378377	ATP11A;ATP11A	NM_015205;NM_032189	Body;Body	Open sea	cg11153505	91.9851934398318	1.00653894466561	90.1877949970561	2.21210623065334	1.79739844277574	1.01992950867503	0.00024565188325366	0.0144549033134972
cg13394990	37	13	113537737	ATP11A;ATP11A	NM_015205;NM_032189	3'UTR;3'UTR	S_Shore	cg13394990	82.8165469686918	2.52785369690867	78.0955436752398	4.01563751527654	4.721003293452	1.06045163489846	0.0012065981664041	0.0469490533018943
cg09459719	37	3	141594525	ATP1B3	NM_001679	TSS1500	Island	cg09459719	12.4433846407175	1.7266960785477	15.8187975520042	2.35527989563421	-3.37541291128663	0.786620133408371	0.000158816939319769	0.0101186209358854
cg15965542	37	3	10547373	ATP2B2;ATP2B2	NM_001001331;NM_001683	TSS200;TSS200	Island	cg15965542	11.2266358942669	1.19583465673634	9.89892935511008	1.04380064931991	1.32770653915679	1.13412627684542	0.00128286684228097	0.0489197684034573
cg25413188	37	19	36054538	ATP4A;ATP4A	NM_000704;NM_000704	1stExon;5'UTR	Open sea	cg25413188	80.3403577815665	6.37614540875419	66.6549714324308	9.22179295597501	13.6853863491356	1.20531681366046	0.000202564858215885	0.0123663013808958
cg19842134	37	12	54070591	ATP5G2;ATP5G2	NM_005176;NM_001002031	TSS1500;TSS200	N_Shore	cg19842134	9.25276752876869	1.27065497711478	11.7740284551438	2.96007931865371	-2.52126092637512	0.785862507808563	0.0010820981620742	0.0436644037015464
cg15007132	37	12	54070003	ATP5G2;ATP5G2;ATP5G2;ATP5G2	NM_005176;NM_001002031;NM_001002031;NM_005176	5'UTR;1stExon;5'UTR;1stExon	Island	cg15007132	4.65985736769276	0.669289338972028	5.37838739667216	0.563028425201013	-0.718530028979396	0.866404188470324	0.00123436229568722	0.0476768537081042
cg00174252	37	21	27096915	ATP5J;ATP5J;ATP5J;ATP5J;ATP5J	NM_001003697;NM_001003703;NM_001003701;NM_001003696;NM_001685	3'UTR;3'UTR;3'UTR;3'UTR;3'UTR	Open sea	cg00174252	86.2803490078183	4.76764628530232	81.7290310896106	3.22966579806606	4.55131791820777	1.05568789764824	0.00119724166288364	0.0466795961723425
cg27576259	37	16	2567316	ATP6V0C	NM_001694	Body	N_Shelf	cg27576259	66.4192406474672	8.19761540119044	78.8767471944246	6.63050743364132	-12.4575065469574	0.842063637382881	0.000505535165868138	0.0254502289635879
cg06288697	37	2	71192044	ATP6V1B1	NM_001692	Body	N_Shore	cg06288697	15.6313176317712	6.28646813800328	8.5915409090404	2.65922453292385	7.03977672273076	1.81938464790678	0.000517772174744086	0.0258730896801956
cg15965422	37	8	54687817	ATP6V1H;ATP6V1H;ATP6V1H	NM_213619;NM_015941;NM_213620	Body;Body;Body	Open sea	cg15965422	90.6944027527695	1.04273976974421	88.6337760273722	1.20241585768717	2.06062672539737	1.02324877510308	6.52550424710796e-05	0.00472635159509134
cg27082921	37	19	1800150	ATP8B3	NM_138813	Body	Island	cg27082921	51.539121702316	12.9576710899945	71.8584356419651	4.96498597716601	-20.319313939649	0.717231334663475	2.23255288972974e-05	0.00179196373620245
cg21959594	37	19	1813058	ATP8B3	NM_138813	TSS1500	S_Shore	cg21959594	5.70565427678631	0.774710902683577	8.04169417941761	1.71924525911293	-2.33603990263131	0.709508985232203	7.79046708534835e-07	7.52102420921264e-05
cg12040534	37	17	17942854	ATPAF2;C17orf39	NM_145691;NM_024052	TSS1500;1stExon	Island	cg12040534	9.15794012143091	1.10486415910992	10.249796619965	0.950919059989411	-1.09185649853404	0.893475301118923	0.000908390408766381	0.038741794665969
cg20636078	37	3	142298018	ATR	NM_001184	TSS1500	S_Shore	cg20636078	3.80033123239372	0.40870748818415	3.26185210488402	0.287003690687667	0.538479127509704	1.16508385732861	0.00111830879610903	0.0446266443048684
cg23635429	37	10	116852470	ATRNL1	NM_207303	TSS1500	Island	cg23635429	7.03510607877171	0.834067128675217	8.2115407922366	0.914808680695569	-1.17643471346489	0.856733986564724	0.00105509673946091	0.0429224026286016
cg11974158	37	10	117586620	ATRNL1	NM_207303	Body	Open sea	cg11974158	41.4560341449819	18.0842712051572	27.3870513388715	8.75558366169047	14.0689828061104	1.51370929392978	0.00101845590187783	0.0419245984752285
cg19543068	37	14	92573078	ATXN3;ATXN3;ATXN3;ATXN3;ATXN3;ATXN3;ATXN3;ATXN3;ATXN3;ATXN3;ATXN3;ATXN3;ATXN3;ATXN3;ATXN3;ATXN3;ATXN3;ATXN3;ATXN3;ATXN3;ATXN3;ATXN3;ATXN3;ATXN3;ATXN3;ATXN3;ATXN3;ATXN3;ATXN3;ATXN3;ATXN3;ATXN3	NM_001164777;NM_030660;NR_028453;NR_028466;NM_001127697;NR_028469;NR_028468;NM_001127696;NM_001164778;NR_028454;NR_028458;NR_028460;NM_004993;NR_028464;NM_001164776;NR_028465;NR_031765;NM_001164782;NM_001164779;NR_028463;NM_001164780;NM_001164781;NR_028461;NR_028455;NR_028459;NR_028467;NR_028462;NR_028457;NM_001164774;NR_028470;NR_028456;NM_001164775	TSS200;TSS200;TSS200;TSS200;TSS200;TSS200;TSS200;TSS200;TSS200;TSS200;TSS200;TSS200;TSS200;TSS200;TSS200;TSS200;TSS200;TSS200;TSS200;TSS200;TSS200;TSS200;TSS200;TSS200;TSS200;TSS200;TSS200;TSS200;TSS200;TSS200;TSS200;TSS200	Island	cg19543068	4.44171258215451	0.597508381707782	5.24573178508541	0.68915108319098	-0.804019202930897	0.846728876757124	0.000214210299741956	0.0129376982181785
cg09972424	37	14	92573067	ATXN3;ATXN3;ATXN3;ATXN3;ATXN3;ATXN3;ATXN3;ATXN3;ATXN3;ATXN3;ATXN3;ATXN3;ATXN3;ATXN3;ATXN3;ATXN3;ATXN3;ATXN3;ATXN3;ATXN3;ATXN3;ATXN3;ATXN3;ATXN3;ATXN3;ATXN3;ATXN3;ATXN3;ATXN3;ATXN3;ATXN3;ATXN3	NM_001164777;NM_030660;NR_028453;NR_028466;NM_001127697;NR_028469;NR_028468;NM_001127696;NM_001164778;NR_028454;NR_028458;NR_028460;NM_004993;NR_028464;NM_001164776;NR_028465;NR_031765;NM_001164782;NM_001164779;NR_028463;NM_001164780;NM_001164781;NR_028461;NR_028455;NR_028459;NR_028467;NR_028462;NR_028457;NM_001164774;NR_028470;NR_028456;NM_001164775	TSS200;TSS200;TSS200;TSS200;TSS200;TSS200;TSS200;TSS200;TSS200;TSS200;TSS200;TSS200;TSS200;TSS200;TSS200;TSS200;TSS200;TSS200;TSS200;TSS200;TSS200;TSS200;TSS200;TSS200;TSS200;TSS200;TSS200;TSS200;TSS200;TSS200;TSS200;TSS200	Island	cg09972424	3.7120691904382	0.530905303419025	4.3965007094182	0.470315467074436	-0.684431518979997	0.844323573628953	0.000856605402039626	0.0371975906137637
cg02013035	37	14	92572273	ATXN3;ATXN3;ATXN3;ATXN3;ATXN3;ATXN3;ATXN3;ATXN3;ATXN3;ATXN3;ATXN3;ATXN3;ATXN3;ATXN3;ATXN3;ATXN3;ATXN3;ATXN3;ATXN3;ATXN3;ATXN3;ATXN3;ATXN3;ATXN3;ATXN3;ATXN3;ATXN3;ATXN3;ATXN3;ATXN3;ATXN3;ATXN3	NR_028466;NM_001164774;NR_028456;NM_001164775;NR_028463;NR_028468;NM_030660;NM_001164781;NR_028464;NR_028470;NM_001164780;NR_028465;NM_004993;NR_028469;NR_028461;NM_001164779;NM_001164778;NM_001127697;NR_028454;NR_028458;NR_028459;NR_028467;NM_001164782;NM_001164777;NM_001127696;NR_031765;NR_028453;NR_028457;NR_028455;NR_028462;NR_028460;NM_001164776	Body;Body;Body;5'UTR;Body;Body;Body;Body;Body;Body;5'UTR;Body;Body;Body;Body;Body;Body;Body;Body;Body;Body;Body;Body;Body;Body;Body;Body;Body;Body;Body;Body;Body	N_Shore	cg02013035	3.37887279827472	0.259972676912995	2.94191654985971	0.2283631569413	0.436956248415014	1.14852775087582	0.000254532283222279	0.0148677141738227
cg06216926	37	14	92572917	ATXN3;ATXN3;ATXN3;ATXN3;ATXN3;ATXN3;ATXN3;ATXN3;ATXN3;ATXN3;ATXN3;ATXN3;ATXN3;ATXN3;ATXN3;ATXN3;ATXN3;ATXN3;ATXN3;ATXN3;ATXN3;ATXN3;ATXN3;ATXN3;ATXN3;ATXN3;ATXN3;ATXN3;ATXN3;ATXN3;ATXN3;ATXN3;ATXN3;ATXN3;ATXN3;ATXN3;ATXN3;ATXN3;ATXN3;ATXN3;ATXN3;ATXN3;ATXN3;ATXN3;ATXN3	NM_030660;NM_001164781;NR_028456;NM_001164782;NM_004993;NM_001127696;NM_030660;NM_001164775;NM_004993;NR_028469;NR_028459;NM_001164776;NM_001164781;NM_001164774;NR_031765;NR_028453;NR_028457;NR_028462;NR_028466;NM_001164774;NM_001164775;NM_001164779;NR_028463;NM_001127696;NR_028468;NM_001127697;NM_001164777;NM_001127697;NR_028464;NR_028470;NM_001164780;NM_001164776;NR_028465;NR_028461;NM_00116478…	5'UTR;5'UTR;Body;1stExon;5'UTR;1stExon;1stExon;1stExon;1stExon;Body;Body;1stExon;1stExon;1stExon;Body;Body;Body;Body;Body;5'UTR;5'UTR;1stExon;Body;5'UTR;Body;1stExon;5'UTR;5'UTR;Body;Body;5'UTR;5'UTR;Body;Body;1stExon;Body;Body;Body;1stExon;1stExon;5'UTR;5'UTR;5'UTR;Body;Body	Island	cg06216926	4.85956992169016	0.247872299660579	5.50065963810172	0.545262267878483	-0.641089716411554	0.883452211445536	0.000607255125743844	0.0291103402107287
cg14275127	37	20	54967374	AURKA;CSTF1;CSTF1;AURKA;AURKA;AURKA;AURKA;CSTF1;AURKA	NM_198434;NM_001033521;NM_001324;NM_198437;NM_003600;NM_198436;NM_198433;NM_001033522;NM_198435	TSS200;TSS200;TSS200;TSS200;TSS200;TSS200;TSS200;TSS1500;TSS200	Island	cg14275127	3.2474228662706	0.328997196253825	2.80666828719165	0.235999230165566	0.440754579078948	1.15703835793148	0.00132181395688596	0.0498698694769003
cg19568003	37	19	57742217	AURKC;AURKC;AURKC	NM_003160;NM_001015878;NM_001015879	TSS200;TSS1500;TSS200	Island	cg19568003	82.2416245194846	4.70879755918383	72.4895975757759	8.60613037949766	9.75202694370861	1.13453001906259	0.00118529984810269	0.0463725328573988
cg02800100	37	7	69110945	AUTS2;AUTS2;AUTS2	NM_015570;NM_001127232;NM_001127231	Body;Body;Body	Open sea	cg02800100	85.4297759868468	5.18098269342455	91.8882128774365	2.53915754718612	-6.45843689058974	0.929714196322392	0.000700421853630864	0.0322577508129995
cg21393713	37	7	69064801	AUTS2;AUTS2;AUTS2	NM_001127231;NM_015570;NM_001127232	1stExon;1stExon;1stExon	Island	cg21393713	4.46657948803633	0.362248500319695	5.28830199337924	0.63582520441616	-0.82172250534291	0.844615056709757	0.000338101847381604	0.0186890406029296
cg25673357	37	20	3063586	AVP	NM_000490	Body	Island	cg25673357	6.79466623679921	1.22604384872109	5.20822882098462	0.988951368569019	1.58643741581459	1.30460209609505	0.000517551316002173	0.0258648724225089
cg04632887	37	20	3065559	AVP	NM_000490	TSS200	S_Shore	cg04632887	91.0650286217204	2.32824050091578	87.4362266600808	2.63920653675006	3.62880196163964	1.0415022708579	0.00131503050392138	0.0497121215604679
cg00602726	37	16	368727	AXIN1;AXIN1	NM_003502;NM_181050	Body;Body	Open sea	cg00602726	96.929858384679	0.440408438665658	95.7685423651373	0.902881417310268	1.16131601954174	1.01212627853428	4.83789767463839e-05	0.00361129133243217
cg08755601	37	16	391476	AXIN1;AXIN1	NM_003502;NM_181050	Body;Body	Open sea	cg08755601	67.3616735428452	1.84352464672358	62.2281462477324	2.92826732939715	5.13352729511276	1.08249526307077	3.7055868681954e-05	0.00284337897806843
cg17274378	37	17	79168726	AZI1;AZI1	NM_014984;NM_001009811	Body;Body	S_Shelf	cg17274378	85.0382598420382	1.91268126391631	79.5764437687166	4.70794223679596	5.46181607332157	1.06863609146943	0.000580994887393323	0.028214344984393
cg12052203	37	11	66115045	B3GNT1;B3GNT1	NM_006876;NM_006876	1stExon;5'UTR	Island	cg12052203	3.91436532231403	0.573955390479574	10.7612049881852	4.61644239459789	-6.84683966587121	0.363747863423438	5.30504313728948e-07	5.20708553279553e-05
cg17016266	37	2	232261238	B3GNT7	NM_145236	Body	N_Shore	cg17016266	68.5565076971569	9.82253437010487	53.9250426732917	11.26082330043	14.6314650238653	1.27132968836967	0.00114525902379934	0.0452804959413938
cg18013419	37	17	80995372	B3GNTL1	NM_001009905	Body	N_Shore	cg18013419	88.6386557691021	4.26531301100818	91.5436540251567	0.963435193117869	-2.90499825605457	0.968266525003948	0.00112511081616611	0.0447597304668313
cg23947460	37	17	81000103	B3GNTL1	NM_001009905	Body	S_Shelf	cg23947460	94.8041025873244	0.871006297330876	93.312192580445	0.929801601631238	1.49191000687939	1.01598837156884	0.000249768915560357	0.0146496785176607
cg05784951	37	17	80968162	B3GNTL1	NM_001009905	Body	N_Shore	cg05784951	94.8669296832799	0.923670747784407	91.3263008811832	3.76636431955794	3.54062880209665	1.03876899390355	0.000643847046782487	0.0303650391253858
cg00920069	37	17	80988390	B3GNTL1	NM_001009905	Body	N_Shore	cg00920069	78.3110782697312	9.54304591158508	65.2580179203965	10.4623474593989	13.0530603493347	1.20002232316123	0.000969217750869545	0.0405181096316144
cg15174440	37	11	368956	B4GALNT4	NM_178537	TSS1500	Open sea	cg15174440	8.52848304024999	1.04830986353259	9.92889180936725	1.0740431254743	-1.40040876911726	0.858956186047262	4.82111956236483e-05	0.00360169918747794
cg23398720	37	5	177033404	B4GALT7	NM_007255	Body	N_Shore	cg23398720	43.1144717744232	7.59364620280422	58.3085990499943	6.27314370823404	-15.1941272755711	0.739418756013268	1.02553804124438e-05	0.000870226824837158
cg21268422	37	21	42620091	BACE2;BACE2;BACE2	NM_012105;NM_138991;NM_138992	Body;Body;Body	S_Shelf	cg21268422	94.3674696320199	0.766622915651143	93.1308299116923	0.747874671245296	1.23663972032763	1.01327852142518	0.000669829868119152	0.0312570227771937
cg26638570	37	17	79409020	BAHCC1	NM_001080519	Body	N_Shelf	cg26638570	91.5191298227718	1.35347755082428	88.5121913529897	3.1516849335471	3.00693846978209	1.03397202604317	0.00105144099132322	0.0428280597403231
cg06969622	37	17	79022798	BAIAP2;BAIAP2;BAIAP2;BAIAP2	NM_017450;NM_006340;NM_001144888;NM_017451	Body;Body;Body;Body	N_Shelf	cg06969622	77.2768673746563	4.48076213651364	70.7478119406131	4.17021937872192	6.52905543404323	1.09228632313779	0.000822403718764494	0.0361333536138525
cg12351749	37	17	79062439	BAIAP2;BAIAP2;BAIAP2;BAIAP2	NM_017450;NM_006340;NM_001144888;NM_017451	Body;Body;Body;Body	Open sea	cg12351749	91.6786016483475	1.4938772767313	83.1935236483521	6.63355870049792	8.4850779999954	1.10199204971604	1.67306720705135e-05	0.00137416604756873
cg01881308	37	16	1389301	BAIAP3	NM_003933	Body	N_Shelf	cg01881308	36.5001580070754	8.15187801072558	49.727320887053	9.41450471165132	-13.2271628799775	0.734006122911372	0.000906457088575059	0.0386989397229211
cg18472228	37	10	28966822	BAMBI;BAMBI	NM_012342;NM_012342	1stExon;5'UTR	Island	cg18472228	5.45452042077064	0.733898307879422	6.64393358767627	0.836481672091704	-1.18941316690563	0.820977565291764	0.00102550519166562	0.0421222444677385
cg06545359	37	16	88029433	BANP;BANP	NM_017869;NM_079837	Body;Body	N_Shelf	cg06545359	96.102368620261	0.753065203885159	94.5230713774562	0.684648660255987	1.57929724280474	1.01670806100342	9.00192031865748e-06	0.000769560958063861
cg09354080	37	16	88091073	BANP;BANP	NM_017869;NM_079837	Body;Body	Open sea	cg09354080	93.875165630375	1.27877510251783	89.9232883489341	3.82113226825972	3.9518772814409	1.04394720604641	9.11993337329894e-05	0.00633236627793917
cg05762553	37	16	88099722	BANP;BANP	NM_017869;NM_079837	Body;Body	N_Shore	cg05762553	92.8697798053717	1.52607360708793	87.781401540896	6.95701112801738	5.08837826447564	1.05796647325237	0.000575928944760137	0.0280074495925632
cg00927495	37	9	96715687	BARX1	NM_021570	Body	Island	cg00927495	25.5724422602358	8.45865448235666	15.4156456375897	8.61228935473707	10.1567966226461	1.65886287616003	0.000960765554754166	0.0402517317058068
cg04910677	37	11	129245689	BARX2	NM_003658	TSS200	Island	cg04910677	3.67165654296917	0.527054610687646	5.20476410314703	1.83647398730216	-1.53310756017786	0.705441489797611	0.000217541897305553	0.0131147299628091
cg19234301	37	6	31509895	BAT1;BAT1;SNORD84;BAT1;BAT1	NM_004640;NM_004640;NR_003065;NM_080598;NM_080598	1stExon;5'UTR;TSS1500;1stExon;5'UTR	Island	cg19234301	4.27802674588576	0.395673779170583	3.64836497923414	0.412537718626279	0.629661766651622	1.1725873837282	0.00100088638473032	0.0414355012816248
cg16981259	37	6	31509434	BAT1;SNORD84;BAT1	NM_004640;NR_003065;NM_080598	5'UTR;TSS1500;5'UTR	N_Shore	cg16981259	3.34668784649019	0.465774631446572	2.75952131811728	0.405794577896501	0.587166528372908	1.21277839910782	0.000805829349904582	0.0356511252723635
cg08413657	37	6	31587798	BAT2	NM_080686	TSS1500	Island	cg08413657	8.15696465164549	1.39516913885656	6.61131810165113	0.762948380216976	1.54564654999436	1.23378795668724	0.000149244255240514	0.00961562112442308
cg14730119	37	6	31603535	BAT2	NM_080686	Body	S_Shelf	cg14730119	94.9775410470767	0.875072661940268	91.8999695405309	2.24299475440441	3.07757150654577	1.03348827558848	5.67652975513256e-05	0.00417409299035189
cg21784030	37	6	31615939	BAT3;BAT3;BAT3;BAT3	NM_004639;NM_080702;NM_080703;NM_001098534	Body;Body;Body;Body	N_Shelf	cg21784030	76.1935258557441	2.65862309870765	72.1478061138197	2.80200914981559	4.04571974192436	1.05607543679903	0.000484052438801417	0.0246338041824264
cg27094516	37	6	31671391	BAT5	NM_021160	TSS1500	S_Shore	cg27094516	8.89857214639897	1.98802625825127	6.75995985081979	0.730346262700599	2.13861229557918	1.31636464457993	0.000553042557037902	0.0271793532359258
cg08644973	37	6	31668721	BAT5	NM_021160	Body	N_Shore	cg08644973	87.2687525719136	4.4398057813094	76.3744384872088	9.00221210598847	10.8943140847047	1.14264345899616	0.000160902260991574	0.0102259029814405
cg21421701	37	1	212872679	BATF3	NM_018664	Body	Island	cg21421701	3.70749703066122	0.651244571641689	4.80209121828103	0.736194684807767	-1.09459418761981	0.772058851474372	0.000150588976615054	0.0096791365559494
cg18955060	37	12	57030799	BAZ2A	NM_013449	TSS1500	S_Shelf	cg18955060	4.61343277234828	0.666113407530557	3.93577086360654	0.616643501784662	0.677661908741737	1.17218022395764	0.00107900644487244	0.0435895215272617
cg17910375	37	12	57023577	BAZ2A	NM_013449	Body	Island	cg17910375	9.70273734295039	0.9390832856403	8.42150975385283	0.728313780869551	1.28122758909756	1.15213751768338	0.000333119790209632	0.0184588373396393
cg05891572	37	7	33462512	BBS9;BBS9;BBS9;BBS9	NM_001033604;NM_014451;NM_198428;NM_001033605	Body;Body;Body;Body	Open sea	cg05891572	69.9860690510391	5.75977936330072	59.5142513420453	7.00244619337697	10.4718177089938	1.17595479188353	0.000795074466966862	0.0353081912284611
cg04843111	37	1	156617074	BCAN;BCAN	NM_198427;NM_021948	Body;Body	S_Shore	cg04843111	45.1861675189556	5.71712295243195	35.9249464751845	4.40007193971228	9.26122104377109	1.25779359337858	0.000140516693105259	0.00914455512724395
cg24435024	37	20	49411312	BCAS4;BCAS4;BCAS4	NM_198799;NM_001010974;NM_017843	TSS200;TSS200;TSS200	N_Shore	cg24435024	3.24427349702876	0.389910248933111	3.80514430873739	0.422121147753899	-0.560870811708631	0.852601960345957	0.000858606335326096	0.0372562186604219
cg27061836	37	19	49310606	BCAT2;BCAT2;BCAT2;BCAT2	NR_028451;NM_001164773;NM_001190;NR_028450	Body;Body;Body;Body	N_Shelf	cg27061836	77.1161314113792	13.671250026761	90.692788847842	3.50162409729984	-13.5766574364627	0.850300584986523	6.23841917451956e-05	0.00454787602327533
cg26735793	37	10	127511350	BCCIP;BCCIP;BCCIP;UROS	NM_016567;NM_078469;NM_078468;NM_000375	TSS1500;TSS1500;TSS1500;5'UTR	Island	cg26735793	4.61692797185971	0.285652428514524	4.1072624122508	0.296453453060472	0.509665559608906	1.12408887196706	0.000242185461879937	0.0142940241549181
cg24756902	37	19	41903546	BCKDHA;BCKDHA;EXOSC5	NM_001164783;NM_000709;NM_020158	TSS200;TSS200;TSS1500	S_Shore	cg24756902	8.61550451299598	0.859542109323992	7.22943250800926	0.917245616865642	1.38607200498672	1.19172625284919	8.21707084699593e-05	0.00579855557422881
cg05179038	37	14	99737917	BCL11B;BCL11B	NM_138576;NM_022898	TSS200;TSS200	N_Shore	cg05179038	10.5777861333628	1.53532587987497	8.52637116607283	1.03499500917053	2.05141496728994	1.2405964890964	0.000593294433260503	0.0286482619837613
cg19682870	37	14	99715826	BCL11B;BCL11B	NM_022898;NM_138576	Body;Body	S_Shelf	cg19682870	93.0515543667125	1.55764275252666	88.128414834684	5.09709966150089	4.9231395320285	1.05586324843427	0.00111937959482497	0.0446345068479196
cg18431957	37	14	99643510	BCL11B;BCL11B	NM_022898;NM_138576	Body;Body	S_Shore	cg18431957	66.3417685931883	4.52170122251542	55.9337720242368	7.71635448451578	10.4079965689515	1.18607714431349	0.000161185297115519	0.0102388257069349
cg11441894	37	2	111878296	BCL2L11;BCL2L11;BCL2L11	NM_138621;NM_207002;NM_006538	TSS200;TSS200;TSS200	Island	cg11441894	6.4158731439438	1.1058142804408	5.31574237514219	0.432064908592427	1.10013076880161	1.20695712680624	0.000551057302224629	0.027102123647011
cg20716989	37	3	187459481	BCL6	NM_001706	5'UTR	S_Shore	cg20716989	9.60121662554403	1.46715744628364	8.05572401627773	1.16165428464382	1.5454926092663	1.191850242901	5.88907640458388e-05	0.00431102395751492
cg13195895	37	1	147012788	BCL9	NM_004326	TSS1500	Open sea	cg13195895	10.1571301800359	1.94653586547791	15.1374080649245	4.33894218364405	-4.98027788488862	0.670995333974735	0.000591482339040101	0.0285813517486731
cg21788473	37	1	147071743	BCL9	NM_004326	5'UTR	Island	cg21788473	3.38890875684968	0.349266659929098	4.09143750574903	0.660734108798853	-0.702528748899351	0.828292929340311	0.000559877924957366	0.0274329412893906
cg24951886	37	10	13526236	BEND7;BEND7	NM_152751;NM_001100912	Body;Body	Open sea	cg24951886	95.0236799897718	0.814874309106609	90.9189792580759	4.31293922710451	4.10470073169583	1.04514679734849	0.000184756692590184	0.0114684977843602
cg24944820	37	11	61723377	BEST1;BEST1	NM_004183;NM_001139443	Body;Body	Island	cg24944820	33.0603881870716	11.0164439939001	20.6920993013542	4.23854776879437	12.3682888857174	1.59773001789663	0.000347369671045289	0.0191074157087569
cg04697263	37	17	1173000	BHLHA9	NM_001164405	TSS1500	N_Shore	cg04697263	93.0228272469095	0.841009137978554	91.4887352920685	1.1911221664067	1.53409195484103	1.01676809663992	0.00107329067848375	0.0434121697236731
cg11589932	37	17	1173767	BHLHA9	NM_001164405	TSS200	Island	cg11589932	19.1657568437951	9.44337146880624	10.1962456593604	3.59020606732121	8.9695111844347	1.87968763053492	0.000303981175688426	0.017163518414255
cg11210652	37	12	32260091	BICD1;BICD1	NM_001714;NM_001003398	TSS200;TSS200	Island	cg11210652	3.4141861271243	0.461240921988484	4.14183881300472	0.532469583730235	-0.72765268588042	0.824316512850354	0.0010855130120815	0.0437521387440938
cg14227032	37	9	95526284	BICD2;BICD2	NM_015250;NM_001003800	Body;Body	N_Shore	cg14227032	5.16789618333533	0.550842143265183	4.38801709036682	0.642110196513462	0.779879092968511	1.17772927427302	0.00100711381414019	0.041587574970673
cg05875696	37	9	95481121	BICD2;BICD2	NM_015250;NM_001003800	Body;Body	Island	cg05875696	96.3167555400985	0.712070340516346	94.3649096757184	1.50588563134343	1.95184586438018	1.02068402196418	0.00105156326625621	0.0428280597403231
cg01341487	37	22	43505954	BIK	NM_001197	TSS1500	Island	cg01341487	33.9343715106263	9.73716337197015	16.6851633916358	5.33526316278337	17.2492081189905	2.03380516654919	3.33338440789671e-07	3.34121866289997e-05
cg23599640	37	2	127864941	BIN1;BIN1;BIN1;BIN1;BIN1;BIN1;BIN1;BIN1;BIN1;BIN1	NM_004305;NM_139348;NM_139347;NM_139345;NM_139350;NM_139343;NM_139344;NM_139351;NM_139349;NM_139346	TSS200;TSS200;TSS200;TSS200;TSS200;TSS200;TSS200;TSS200;TSS200;TSS200	Island	cg23599640	7.96923780351023	1.02415165976937	9.09598178700802	0.447379697954054	-1.1267439834978	0.876127282366908	0.000180340695653096	0.0112373170625792
cg24749672	37	12	51718108	BIN2	NM_016293	TSS200	Open sea	cg24749672	96.0328514153759	0.258724386515561	95.3875306408983	0.305943384087086	0.645320774477639	1.00676525296485	1.68106605068599e-05	0.00137937520327848
cg25764534	37	8	22485721	BIN3	NM_018688	Body	Open sea	cg25764534	81.8629357703711	7.593703905806	88.9826932590235	2.80666629461103	-7.11975748865238	0.919987165729776	0.000442034585595992	0.0229671131721581
cg08970457	37	8	22526705	BIN3	NM_018688	TSS200	Island	cg08970457	3.26253738518421	0.199834224277647	2.9663614735172	0.184033936893387	0.296175911667009	1.09984484841486	0.000734332376210065	0.0333438680977429
cg10583997	37	2	32583696	BIRC6	NM_016252	Body	S_Shore	cg10583997	54.6601002256473	11.2607368929593	73.2272336922678	9.49383684657364	-18.5671334666205	0.746444969577199	0.000199493414317184	0.0122129447361558
cg00956987	37	2	32757307	BIRC6;MIR558	NM_016252;NR_030285	Body;Body	Open sea	cg00956987	93.4433851996757	3.02685521009844	87.5816739124247	6.21358658749827	5.86171128725104	1.0669285139847	0.000768561741153776	0.0344399816903528
cg09377486	37	19	53794954	BIRC8	NM_033341	TSS200	S_Shore	cg09377486	87.6632070703598	1.72215963141762	79.5802292379507	8.8552761141348	8.0829778324091	1.10157017527859	0.00117204446588029	0.0460062574053482
cg21701351	37	8	11374773	BLK	NM_001715	5'UTR	Open sea	cg21701351	80.5190947098645	7.59153692396767	90.9577554526556	4.27101250661768	-10.4386607427911	0.885236166054861	3.84967031614917e-05	0.00294383041221361
cg14282612	37	10	102046509	BLOC1S2;BLOC1S2	NM_001001342;NM_173809	TSS1500;TSS200	Island	cg14282612	5.94874438672797	0.571845613883061	7.05140878236158	0.657024864688576	-1.10266439563361	0.843624950748592	6.36527372104749e-05	0.00462491104478169
cg15150615	37	19	45681664	BLOC1S3;TRAPPC6A	NM_212550;NM_024108	TSS1500;TSS200	Island	cg15150615	8.59745386635827	0.643443471098623	7.85657406152705	0.447617182738276	0.740879804831215	1.0943006199686	0.000651377694661422	0.0306078086050933
cg01581867	37	7	43798207	BLVRA	NM_000712	TSS200	Island	cg01581867	7.7299670740394	0.902639325679624	9.23504095045896	0.784329803478978	-1.50507387641956	0.837025749588608	7.34932614366172e-05	0.00525250553969651
cg00836755	37	10	22609266	BMI1	NM_005180	TSS1500	S_Shelf	cg00836755	5.97153793341257	0.832435882782648	6.89019146047109	0.853570906256003	-0.918653527058513	0.866672278654546	0.000304095968365244	0.0171678856170737
cg13379871	37	10	22610507	BMI1;BMI1	NM_005180;NM_005180	1stExon;5'UTR	N_Shelf	cg13379871	4.75283643318396	0.450635027618324	5.46408936659353	0.535283611979301	-0.71125293340957	0.869831387136886	0.000914126829032021	0.0389393568652287
cg07747616	37	6	7729794	BMP6	NM_001718	Body	S_Shore	cg07747616	44.8523445488125	13.989963731926	66.0175546821122	17.1530790010647	-21.1652101332998	0.679400271106458	0.00109899134410856	0.0441363048782563
cg00359661	37	6	7725787	BMP6	NM_001718	TSS1500	N_Shore	cg00359661	36.2526840301046	10.3104504375092	16.52946591887	7.71453453631839	19.7232181112345	2.19321569178581	1.71176137150057e-05	0.00140217937251872
cg11670519	37	20	55841506	BMP7;BMP7	NM_001719;NM_001719	1stExon;5'UTR	Island	cg11670519	5.3416082937272	0.740930114949524	6.0621171083353	0.449791764024612	-0.720508814608105	0.881145678690796	0.00120895752509393	0.0470124513415977
cg08277196	37	10	88516091	BMPR1A	NM_004329	TSS1500	Island	cg08277196	2.55887618319792	0.282600433376739	3.35375780522156	0.607265260903824	-0.794881622023635	0.762987768292015	0.000267734922828598	0.015508498893726
cg06473182	37	5	172571413	BNIP1;BNIP1;BNIP1;BNIP1	NM_013978;NM_013979;NM_001205;NM_013980	TSS200;TSS200;TSS200;TSS200	Open sea	cg06473182	7.97679066290291	0.83320413563565	9.68326371886088	1.45623789191696	-1.70647305595797	0.823770878755049	0.000655383984694497	0.0307487896421213
cg24589459	37	2	198651347	BOLL;BOLL	NM_197970;NM_033030	TSS1500;TSS1500	Island	cg24589459	5.33240476212995	0.52111045490028	6.80629125020386	1.23549780315208	-1.47388648807392	0.783452333452558	0.00051669204925253	0.0258346400561636
cg11031976	37	2	198649780	BOLL;BOLL;BOLL	NM_033030;NM_197970;NM_033030	5'UTR;Body;1stExon	Island	cg11031976	95.0126026736203	1.69216592980935	86.6674638740972	11.6859253618639	8.34513879952317	1.09628917735087	0.000487424809271456	0.0247449993833164
cg02908282	37	8	145502297	BOP1	NM_015201	Body	Island	cg02908282	55.4035068877535	15.4237342449243	76.3044412016584	9.02605875330734	-20.9009343139049	0.726084956723979	0.000643176169452764	0.0303468348553932
cg15151778	37	8	145502134	BOP1	NM_015201	Body	Island	cg15151778	60.4360183698814	8.02320619706111	75.671961491405	8.454578699882	-15.2359431215236	0.798658012542014	0.000346419129388814	0.0190665678687319
cg24815973	37	6	3140901	BPHL;BPHL;BPHL;BPHL	NR_026648;NM_004332;NR_026650;NR_026649	Body;Body;Body;Body	S_Shore	cg24815973	93.8322356731423	1.18516387616078	91.6377704006798	1.95161983468917	2.19446527246251	1.02394717006827	0.000684515590624228	0.0317427776343587
cg08254089	37	20	36933189	BPI	NM_001725	Body	Open sea	cg08254089	83.4140856376671	7.07403148540324	63.2101461484941	15.114624876668	20.203939489173	1.31963127314576	9.25475851947577e-05	0.00641008770271692
cg09696535	37	22	32810284	BPIL2	NM_174932	3'UTR	S_Shore	cg09696535	67.9407350528461	9.75532039684857	53.30820489574	10.3825729455032	14.6325301571062	1.27448926831666	0.000727430744015385	0.0331256267741809
cg06807791	37	1	220232018	BPNT1	NM_006085	3'UTR	Open sea	cg06807791	55.6444558608072	4.13990137718759	51.9946560892772	2.8574151605191	3.64979977153005	1.0701956709794	0.0011042058528159	0.0442836580099519
cg08386886	37	17	41277274	BRCA1;BRCA1;BRCA1;BRCA1;BRCA1;NBR2;BRCA1	NM_007300;NR_027676;NM_007294;NM_007298;NM_007299;NR_003108;NM_007297	5'UTR;Body;5'UTR;TSS1500;5'UTR;TSS1500;5'UTR	N_Shore	cg08386886	14.7219676232388	1.99164230698021	17.4561844232918	1.73135637036819	-2.73421680005303	0.843366870230544	0.00106381622372097	0.0431660450633216
cg26879546	37	17	41278906	BRCA1;NBR2;BRCA1;BRCA1;BRCA1	NM_007300;NR_003108;NM_007294;NM_007297;NM_007299	TSS1500;Body;TSS1500;TSS1500;TSS1500	S_Shore	cg26879546	93.3775877150814	0.57455903408228	92.3945208086644	0.745676074857557	0.983066906417037	1.01063988316421	0.00124826429953138	0.0480236615530459
cg22682213	37	13	32890285	BRCA2	NM_000059	5'UTR	S_Shore	cg22682213	5.49820668690164	0.769751575437608	6.50564288216439	0.667760649893835	-1.00743619526275	0.845144251919407	0.000791550602380257	0.0351853097007627
cg12836863	37	13	32889023	BRCA2	NM_000059	TSS1500	N_Shore	cg12836863	96.7306063125747	0.535819107332104	95.3827598289198	1.0382842076465	1.34784648365492	1.01413092351356	1.74706831456685e-05	0.00142829376876076
cg01203457	37	22	50169267	BRD1	NM_014577	Body	N_Shore	cg01203457	82.84787333833	7.35063386943247	92.9840259984778	2.57501684753995	-10.1361526601478	0.89099038731326	0.0001014196486988	0.00693488045297277
cg25569582	37	9	136933818	BRD3	NM_007371	TSS1500	Open sea	cg25569582	3.25168368049945	0.324639823807092	3.83641961689474	0.3567586521031	-0.584735936395287	0.847582904169231	0.000329950338546697	0.0183206953451855
cg09373983	37	19	15348512	BRD4	NM_058243	3'UTR	N_Shore	cg09373983	97.1234869659762	0.697145104418399	95.9464366054565	1.15223685639941	1.1770503605197	1.01226778609152	0.00116231745682889	0.0457433644015076
cg20078972	37	19	15391832	BRD4;BRD4	NM_058243;NM_014299	TSS1500;TSS1500	Open sea	cg20078972	5.33778747281155	0.90509105115915	4.41731489624044	0.473936357268044	0.920472576571104	1.20837830179472	0.000353737915716926	0.0193717141553175
cg24911268	37	5	864465	BRD9;BRD9;BRD9	NR_027633;NM_023924;NM_001009877	Body;3'UTR;3'UTR	N_Shore	cg24911268	94.6716050808221	1.0349999384983	96.025600847066	0.72236853020947	-1.35399576624391	0.985899637656	0.000236554032895092	0.0140284711203696
cg13640924	37	14	105695311	BRF1;BRF1	NM_001519;NM_145685	Body;Body	Open sea	cg13640924	85.5179343571201	2.58669334258275	88.8956768687112	2.006422555276	-3.37774251159117	0.962003298354095	0.00128232402618439	0.0489031365750199
cg18481587	37	14	105707308	BRF1;BRF1	NM_001519;NM_145685	Body;Body	Open sea	cg18481587	96.3418498877259	0.724732724892536	93.9036708411691	3.54076397410185	2.43817904655678	1.0259646830067	0.00130519487332485	0.0495083267360645
cg14654948	37	6	36164803	BRPF3	NM_015695	5'UTR	Island	cg14654948	6.44899361278921	0.567640619962892	7.1311337877795	0.649980007304556	-0.682140174990289	0.904343377183687	0.000829770703234175	0.0363351598056627
cg25399162	37	18	34824016	BRUNOL4;BRUNOL4;BRUNOL4;BRUNOL4	NM_001025089;NM_001025088;NM_020180;NM_001025087	3'UTR;3'UTR;3'UTR;3'UTR	Island	cg25399162	58.2513292893706	11.5141076493563	39.0558233354303	11.7192918710963	19.1955059539403	1.491488958998	0.000624908441726851	0.0297195480311066
cg14615807	37	1	55464173	BSND	NM_057176	TSS1500	S_Shore	cg14615807	73.8607340738778	6.48300634954712	57.2630770257396	10.7512794428315	16.5976570481382	1.2898491996977	0.000136700682878277	0.0089291701927081
cg16167240	37	11	122852284	BSX	NM_001098169	1stExon	N_Shore	cg16167240	11.6193226711085	4.95256179024705	7.3677977268411	2.20708761966199	4.2515249442674	1.57704148537886	0.00115421125089469	0.0455245185180611
cg14699146	37	10	93789797	BTAF1	NM_003972	3'UTR	Open sea	cg14699146	90.5117121180813	3.47126450349467	83.5655739099718	6.00138670449784	6.94613820810947	1.08312200686365	0.000345882043384293	0.0190461529955097
cg08476956	37	16	3645613	BTBD12	NM_032444	Body	Open sea	cg08476956	92.0860468313278	1.21343527047533	89.9782652354631	2.30488718446106	2.10778159586469	1.02342545269515	0.00105203391103042	0.0428396169606247
cg06766016	37	1	45278971	BTBD19	NM_001136537	Body	Island	cg06766016	84.3422691808912	4.55283444640787	73.0922485136446	8.02846737005924	11.2500206672466	1.15391537264237	0.000254183417338654	0.0148568003906603
cg25688060	37	20	11874866	BTBD3	NM_181443	5'UTR	S_Shelf	cg25688060	64.7686896540643	15.4612937628836	85.8775527137428	8.24343502515824	-21.1088630596785	0.754198129864727	5.94794337575432e-05	0.0043478688443861
cg23944804	37	20	11871384	BTBD3	NM_181443	TSS200	Island	cg23944804	2.62780512860735	0.271184335576999	3.12881923178105	0.363527609846168	-0.501014103173703	0.83987118907841	0.000708169499591447	0.0325133197802112
cg00860712	37	1	203274134	BTG2	NM_006763	TSS1500	N_Shore	cg00860712	37.6979011666383	10.1623573194296	23.6887163554255	8.41188546654612	14.0091848112127	1.59138640528338	2.4249435540013e-05	0.0019331872646857
cg20227212	37	21	18984006	BTG3;BTG3	NM_001130914;NM_006806	5'UTR;5'UTR	Island	cg20227212	3.64020578133337	0.263732729921204	4.3375927994021	0.431976718764211	-0.697387018068735	0.839222571061797	2.60496400519423e-05	0.00206164486842987
cg04492927	37	5	180480817	BTNL9	NM_152547	Body	Island	cg04492927	5.33067407968763	0.580002178087122	6.68861531050037	1.33565536408058	-1.35794123081274	0.796977226559745	9.53284511316817e-05	0.00657327592609382
cg13253847	37	17	56402238	BZRAP1;BZRAP1	NM_004758;NM_024418	Body;Body	Island	cg13253847	8.06427288240018	1.35114637422792	10.3205142067761	1.64328126919115	-2.25624132437593	0.781382857562024	0.000154420137921559	0.00988657627895358
cg07846855	37	10	77845945	C10orf11	NM_032024	Body	Open sea	cg07846855	96.4990498602969	0.734584079658859	93.6342337555322	3.82012483145677	2.86481610476466	1.03059581939063	0.000549897488572865	0.0270625001152259
cg07316943	37	10	1068490	C10orf110;C10orf110;C10orf110;C10orf110;IDI2	NR_027709;NR_027708;NR_024628;NR_024629;NM_033261	TSS200;TSS200;TSS200;TSS200;Body	Open sea	cg07316943	39.6937019150266	11.4370551280922	58.5114707858896	11.3560058091168	-18.817768870863	0.678391798768439	0.00115042884539686	0.045418312657653
cg22779477	37	10	127408223	C10orf137;C10orf137	NM_015608;NM_015608	1stExon;5'UTR	Island	cg22779477	3.66008321558255	0.391055422878427	3.21479903319544	0.159607888223105	0.445284182387111	1.13851073668655	0.000105339794285107	0.00716541816847981
cg17740322	37	10	104535521	C10orf26;C10orf26	NM_017787;NM_001083913	TSS1500;Body	Open sea	cg17740322	5.96523697400964	0.919472389415482	5.32030408930507	0.493996173811189	0.644932884704563	1.12122105689429	0.000395807157780076	0.0211346551548089
cg12863443	37	10	99894013	C10orf28	NM_014472	TSS1500	N_Shore	cg12863443	52.409016550852	9.10723004178325	65.5125395201693	9.7133522245744	-13.1035229693173	0.79998450578636	0.000573414628500513	0.0279142356977886
cg23326811	37	10	11865525	C10orf47	NM_153256	5'UTR	Island	cg23326811	4.44649584149964	0.550466174275167	4.94896055229171	0.403190769755886	-0.502464710792072	0.898470657528398	0.000380485340222085	0.0204889612823961
cg00765254	37	10	103815936	C10orf76	NM_024541	TSS200	Island	cg00765254	7.96415506705753	0.618667441830676	7.09485117771724	0.526811788049267	0.869303889340288	1.12252602169733	0.000803300374005157	0.0355770033782858
cg08792634	37	10	105881696	C10orf78;C10orf78	NM_001002759;NM_145247	TSS1500;TSS200	Island	cg08792634	6.8832746965189	0.391773158868671	7.97010400112332	1.00791096995372	-1.08682930460442	0.863636747468886	0.000300508861675979	0.0170135589475049
cg18286127	37	10	120070743	C10orf84;C10orf84	NM_001134672;NM_022063	Body;Body	Open sea	cg18286127	77.2911195262271	11.9206210698232	86.74748670246	6.57090875274625	-9.45636717623282	0.890989727360428	0.000879340120820622	0.0378834299843295
cg01275830	37	10	104211749	C10orf95	NM_024886	TSS1500	S_Shore	cg01275830	98.094192192842	0.307970300942828	97.0058436347143	1.21287023447892	1.08834855812776	1.01121941232969	0.0010018390094802	0.0414507886157257
cg23069847	37	11	64067868	C11orf20;C11orf20	NM_001039496;NM_001039496	5'UTR;1stExon	Island	cg23069847	14.4281374740635	4.10455458402812	9.11325945364963	1.934489491923	5.31487802041385	1.58320275500171	6.34697563037649e-05	0.00461380950077194
cg22210337	37	11	2322808	C11orf21;TSPAN32;C11orf21	NR_024621;NM_139022;NM_001142946	Body;TSS1500;Body	Open sea	cg22210337	94.3665392425881	1.21383312884487	91.4240731839112	2.98105606223986	2.9424660586769	1.03218480599478	0.000920961407943195	0.0391468367797846
cg05608541	37	11	2321770	C11orf21;TSPAN32;C11orf21	NR_024621;NM_139022;NM_001142946	Body;TSS1500;Body	Open sea	cg05608541	90.8888876963937	3.31057661672985	78.725316273517	8.60854807352579	12.1635714228767	1.15450647896563	3.18897058017558e-05	0.00248734822515481
cg01211906	37	11	2322286	C11orf21;TSPAN32;C11orf21	NR_024621;NM_139022;NM_001142946	Body;TSS1500;Body	Open sea	cg01211906	53.7033408182398	8.47626020326281	41.194544816469	6.80294968685683	12.5087960017708	1.30365175917103	0.000896953404657735	0.0384148259878987
cg17957235	37	11	3243891	C11orf36	NR_027138	Body	S_Shelf	cg17957235	72.1613321722085	12.2057942349962	55.5584858720612	11.9158663935398	16.6028463001473	1.29883547111741	0.00093021402379915	0.0393722188479796
cg13077050	37	11	33680332	C11orf41	NM_012194	Body	Island	cg13077050	72.7749140355249	13.288160239435	87.1870402378543	7.78080610794579	-14.4121262023295	0.834698756110864	0.000132974790791115	0.00872557853269734
cg19372226	37	11	111945000	C11orf57;C11orf57;C11orf57;C11orf57;C11orf57;C11orf57;PIH1D2;PIH1D2	NM_001082969;NM_001082970;NM_001082969;NM_018195;NM_018195;NM_001082970;NM_001082619;NM_138789	5'UTR;1stExon;1stExon;5'UTR;1stExon;5'UTR;TSS200;TSS200	N_Shore	cg19372226	5.84927980659828	0.460046498371233	6.4874431087596	0.416440144836152	-0.638163302161316	0.901630998305073	0.00114860388218498	0.0453736140689952
cg19160209	37	11	86013123	C11orf73;C11orf73;C11orf73;C11orf73	NR_024596;NM_016401;NR_024597;NR_024598	TSS1500;TSS200;TSS200;TSS200	Open sea	cg19160209	4.99638174878141	0.635387000035805	5.98954207971383	0.731242033434927	-0.993160330932418	0.83418426355227	0.000201433745500284	0.012313301996057
cg27294841	37	11	33722046	C11orf91	NM_001166692	1stExon	N_Shore	cg27294841	14.0525722539925	0.883353792111931	15.1621893698404	0.725810556939101	-1.10961711584783	0.92681682778247	0.000644083798658156	0.0303709060567518
cg12024530	37	12	53693340	C12orf10	NM_021640	TSS200	N_Shore	cg12024530	12.2377853542501	1.44744490626087	9.19978859312491	1.74674720958419	3.03799676112517	1.33022462748715	3.45298911414159e-05	0.00267101262714032
cg11768416	37	12	91348697	C12orf12;C12orf12	NM_152638;NM_152638	1stExon;5'UTR	S_Shore	cg11768416	96.9675789825969	0.451917743593853	96.1073041214491	0.495675410846343	0.860274861147786	1.00895119126493	0.000476067327724785	0.0243354853471536
cg21837669	37	12	103889307	C12orf42;C12orf42	NM_198521;NM_001099336	5'UTR;5'UTR	Island	cg21837669	30.2975229368044	1.19656809752572	32.4334767073178	1.48966287543273	-2.13595377051335	0.934143545886605	0.000914109328350965	0.0389393568652287
cg03531916	37	12	121454356	C12orf43	NM_022895	TSS200	Island	cg03531916	4.63638645295972	0.453818027450538	5.33797765262881	0.444237831903352	-0.70159119966909	0.868566103995663	0.000817174661662957	0.035982919036297
cg24406754	37	12	64783110	C12orf56;C12orf56	NM_001170633;NM_001099676	Body;Body	N_Shore	cg24406754	90.5706467525301	3.76034565687711	81.6911931696122	7.82899218950318	8.87945358291795	1.10869535917393	0.000528728969166853	0.0262489457648915
cg14593550	37	12	7053164	C12orf57	NM_138425	TSS200	Island	cg14593550	17.6454851026576	2.65627684330132	14.7377269056733	2.63147915513503	2.90775819698436	1.19730031745025	0.000254307228297646	0.0148573256318206
cg21931212	37	12	7053223	C12orf57;C12orf57	NM_138425;NM_138425	1stExon;5'UTR	Island	cg21931212	13.2182095087452	1.80651789777171	11.0329761771868	1.26014664692737	2.18523333155838	1.19806381310574	0.000561566631865551	0.0274803413306692
cg11202094	37	12	123717984	C12orf65;C12orf65;C12orf65	NM_152269;NM_001143905;NM_152269	1stExon;TSS1500;5'UTR	Island	cg11202094	4.05573019263763	0.625672031326736	4.52715282497298	0.430272123451851	-0.471422632335349	0.895867745012968	0.000962296518068546	0.0402985838620275
cg13511620	37	13	39611918	C13orf23;C13orf23;C13orf23;C13orf23;NHLRC3;NHLRC3	NM_170719;NM_025138;NM_025138;NM_170719;NM_001012754;NM_001017370	1stExon;5'UTR;1stExon;5'UTR;TSS1500;TSS1500	Island	cg13511620	4.15492702923688	0.634033692818849	4.88393681635982	0.600650280690383	-0.729009787122934	0.850733165777052	0.000297270959231938	0.0168698233734203
cg00632070	37	13	31506324	C13orf26	NM_152325	TSS1500	Open sea	cg00632070	89.9361709128296	3.12277642546069	76.476218678002	8.60063314989362	13.4599522348276	1.17600180118083	6.54305358996375e-05	0.00473681745564287
cg01023344	37	14	60559061	C14orf135;C14orf135	NM_022495;NM_022495	5'UTR;1stExon	Island	cg01023344	5.57693139003965	0.500431709492293	6.26013817282113	0.810655252503851	-0.683206782781483	0.890863945184521	0.0011693314792208	0.0459312242919601
cg01634664	37	14	91580142	C14orf159;C14orf159;C14orf159;C14orf159;C14orf159	NM_001102368;NM_024952;NM_001102369;NM_001102366;NM_001102367	TSS1500;TSS1500;TSS1500;TSS1500;TSS1500	Open sea	cg01634664	10.3170970631363	1.01101302277211	11.9774220902274	1.4243932373277	-1.66032502709117	0.861378766266754	0.000547836153173176	0.0269726353442946
cg14083376	37	14	104388097	C14orf2;C14orf2	NM_001127393;NM_004894	TSS200;TSS200	S_Shore	cg14083376	3.83456568460097	0.311063530236498	4.48063470831872	0.351289312885368	-0.646069023717746	0.855808592805332	8.79640077266566e-05	0.00614111519235517
cg04514469	37	14	95942666	C14orf49	NM_152592	TSS1500	Open sea	cg04514469	80.514685496416	5.98957943818933	67.5420889915227	11.563930732875	12.9725965048933	1.19206685340339	0.000660467805767786	0.0309208595169392
cg01644112	37	14	100795619	C14orf68	NM_207117	Body	Island	cg01644112	61.071458690091	14.8118812408311	79.5397979812932	7.98883121617184	-18.4683392912022	0.767810080488943	0.000801040640337033	0.0355009287171118
cg00946753	37	14	100789763	C14orf68	NM_207117	1stExon	Open sea	cg00946753	97.4394643094597	0.37711678298455	95.7846309411178	1.71446405643629	1.65483336834188	1.01727660640421	0.000376647846138689	0.0203324645306058
cg19947611	37	15	40674910	C15orf23;C15orf23;C15orf23	NM_001142762;NM_001142761;NM_033286	TSS200;TSS200;TSS200	N_Shore	cg19947611	7.87181842758155	2.38428671548207	5.63413987415054	1.01220255849578	2.23767855343101	1.39716418182969	0.000775991724754053	0.0346757120864147
cg14916983	37	15	40674883	C15orf23;C15orf23;C15orf23	NM_001142762;NM_001142761;NM_033286	TSS200;TSS200;TSS200	N_Shore	cg14916983	37.5467947989857	8.72300813044621	23.0745798148854	7.01567721772811	14.4722149841003	1.62719300200493	0.000187146438738648	0.011583902187215
cg03199192	37	15	34491893	C15orf29	NM_024713	5'UTR	Open sea	cg03199192	91.867763604302	1.57170944848719	87.7938704821002	3.42751584102293	4.07389312220175	1.04640293336916	0.000464460198402639	0.0238913260925222
cg27558697	37	16	613006	C16orf11	NM_145270	5'UTR	N_Shore	cg27558697	82.1780094398493	6.66950816557291	70.2021317260173	8.95145753138238	11.975877713832	1.17059136837285	0.00019260251260517	0.0118672580172195
cg03116016	37	16	15583606	C16orf45	NM_033201	Body	Open sea	cg03116016	19.7208168938596	7.8330639222396	8.52595762748528	3.76572089088168	11.1948592663744	2.3130324774645	4.13761371183779e-05	0.00314280329724538
cg27486922	37	16	81110927	C16orf46;C16orf46	NM_001100873;NM_152337	TSS200;TSS200	Island	cg27486922	4.69131218615877	0.48119047660889	4.02724393467636	0.36402804789985	0.664068251482415	1.16489397271531	0.000208661342879267	0.0126592575329591
cg04091712	37	16	4563767	C16orf5	NM_013399	Body	Open sea	cg04091712	85.7086339759195	5.75363253637051	73.0985382161747	10.6141826257645	12.6100957597448	1.17250817960891	0.000433039726425231	0.022611819814985
cg00635944	37	16	29827205	C16orf53	NM_024516	TSS1500	Island	cg00635944	6.00753355530119	1.0425069543678	5.10825724423717	0.734644215549742	0.899276311064019	1.17604366187285	0.00103134191629362	0.0422862175883309
cg12529801	37	16	9184705	C16orf72	NM_014117	TSS1500	Island	cg12529801	5.39154075864427	0.551831016460471	6.30748256142695	0.825348363883001	-0.91594180278268	0.85478488543368	0.000483528715211673	0.0246128613894576
cg05041351	37	16	1922149	C16orf73;C16orf73;C16orf73	NM_001163560;NM_152764;NM_001163560	5'UTR;TSS200;1stExon	Island	cg05041351	8.87087334866291	0.901801946684131	10.6040766996557	1.23353698929413	-1.73320335099274	0.836553110649508	0.000678326779580364	0.0315347668087718
cg02717630	37	16	46865118	C16orf87	NM_001001436	TSS200	Island	cg02717630	6.69908509884714	0.747498867376941	8.13549796608118	0.626976626409723	-1.43641286723404	0.823438851165254	5.62472554124073e-05	0.00413865517977908
cg00354549	37	16	46838434	C16orf87	NM_001001436	Body	Open sea	cg00354549	90.4063915874552	2.10619898456055	85.4964423032823	3.79418417569796	4.90994928417287	1.05742869705333	0.000533301341850741	0.0264244388528065
cg07337129	37	16	30035757	C16orf92;C16orf92;FAM57B	NM_001109660;NM_001109659;NM_031478	3'UTR;3'UTR;3'UTR	S_Shelf	cg07337129	73.1665386895505	9.2441101820883	57.6611145865794	12.6367001627257	15.5054241029711	1.26890607672332	0.000849600313060571	0.0369658925751655
cg19860459	37	17	80352319	C17orf101;C17orf101	NM_175902;NM_024648	Body;Body	S_Shore	cg19860459	96.1903544934648	0.77476259474371	94.9804110695024	1.01795418087188	1.20994342396246	1.01273887331438	0.000769413795101973	0.0344657537576333
cg13165009	37	17	32905661	C17orf102	NM_207454	Body	N_Shore	cg13165009	69.6129700480022	14.2224141436991	45.1484202532333	13.9572774929653	24.4645497947689	1.54186945318462	0.000316172054924893	0.0177006596654217
cg27455049	37	17	29233411	C17orf42	NM_024683	TSS200	Island	cg27455049	8.19976004757808	0.724965450162663	9.42607336911235	0.954575899666786	-1.22631332153427	0.869901996991378	0.00024310053518764	0.0143314282975637
cg03232753	37	17	29233269	C17orf42;C17orf42	NM_024683;NM_024683	5'UTR;1stExon	Island	cg03232753	4.24968902468617	0.496667030755199	4.75910213059594	0.297862305725466	-0.509413105909776	0.892960249238025	0.00022000077221367	0.0132229750970978
cg08832744	37	17	79283095	C17orf55	NM_178519	TSS200	N_Shore	cg08832744	11.841366144225	1.64532184240596	10.1784034449406	0.912783833236812	1.66296269928449	1.16338148790036	0.00126053717609163	0.0483295519157561
cg10980948	37	17	80402614	C17orf62;C17orf62;C17orf62	NM_001100407;NM_001033046;NM_001100408	Body;Body;Body	Island	cg10980948	54.9043838161288	9.3943362002134	71.5542660513982	9.79161801483978	-16.6498822352694	0.767311117085463	0.000144333040945648	0.00934998168549353
cg10720210	37	17	34196541	C17orf66	NM_152781	TSS1500	Open sea	cg10720210	91.4861936553938	2.54965293806837	82.8247781624421	8.23475886704171	8.66141549295168	1.10457517285424	0.000194584632314271	0.0119678598087153
cg10826688	37	17	43714992	C17orf69;C17orf69;MGC57346;MGC57346	NR_026906;NR_026905;NR_026680;NR_027295	TSS1500;TSS1500;Body;Body	Open sea	cg10826688	42.1941677655584	8.25934473898289	54.3176368166086	8.54642820742388	-12.1234690510502	0.776804188076474	0.00122164116534157	0.0473524961565729
cg20711621	37	17	30186577	C17orf79	NM_018405	TSS1500	Island	cg20711621	5.46467833034001	0.325059928352211	4.67893095061524	0.499924477402489	0.785747379724771	1.16793310010729	0.000147625049576857	0.00952736410539831
cg12658720	37	17	59488443	C17orf82	NM_203425	TSS1500	Island	cg12658720	32.2298481019001	7.70081248191143	21.1260546761845	7.46543348732337	11.1037934257157	1.52559711673155	0.000740614643199636	0.0335460678266107
cg20359349	37	17	41994531	C17orf88	NR_026770	TSS200	Open sea	cg20359349	88.5831499684162	3.67378979702577	81.7921521862717	8.2239156742617	6.7909977821445	1.0830274983678	0.000814554651755697	0.0359053592658815
cg14336674	37	17	41995064	C17orf88	NR_026770	Body	Open sea	cg14336674	41.5462736607312	7.54657852846958	29.8430953300113	6.37634495859184	11.7031783307199	1.39215698644204	0.000443361197831046	0.0230229952628371
cg26756684	37	17	79213028	C17orf89;C17orf56	NM_001086521;NM_144679	TSS200;TSS200	Island	cg26756684	4.60332073250987	0.554256541748153	5.07336237047427	0.273321073930701	-0.470041637964398	0.907351061556351	0.0011744659068293	0.0460855235050977
cg24211157	37	17	36829393	C17orf96;C17orf96	NM_001130677;NM_001130677	1stExon;3'UTR	N_Shore	cg24211157	50.5727038998147	9.22688630017154	39.3869228210706	6.50160608600076	11.1857810787441	1.28399733407861	1.05247128205357e-05	0.000890937538846952
cg19772897	37	18	13263188	C18orf1;C18orf1	NM_181482;NM_181481	5'UTR;5'UTR	Island	cg19772897	82.8518346080056	7.52081312628126	88.646880088305	2.40627837504547	-5.79504548029938	0.934627755939897	0.000354265770479055	0.0193872407491028
cg14846965	37	18	13611481	C18orf1;C18orf1;C18orf1;C18orf1	NM_001003674;NM_181481;NM_181482;NM_001003675	TSS200;Body;Body;TSS200	Open sea	cg14846965	8.4434741351718	1.24754540588977	9.78089768126413	1.51997665641151	-1.33742354609233	0.863261677028455	0.00106530833029399	0.0432036476542715
cg05985134	37	18	33552581	C18orf21	NM_031446	TSS200	Island	cg05985134	3.62881138169366	0.669928585867694	4.47854954934773	0.610299376989733	-0.849738167654066	0.810264872970352	0.000984503361309196	0.0409703348076821
cg20753523	37	18	33552393	C18orf21	NM_031446	TSS200	Island	cg20753523	2.60891614261657	0.308820292776203	3.05267954941617	0.301482718526366	-0.443763406799601	0.854631513194868	0.000868509646555113	0.0375580041694355
cg03992054	37	18	77794589	C18orf22	NM_024805	1stExon	Island	cg03992054	5.44262324768993	0.379981596256141	4.7315667036159	0.512716238455857	0.711056544074038	1.15027930252587	0.000368986782706995	0.020001325987419
cg15974085	37	18	71815641	C18orf55;FBXO15;FBXO15	NM_014177;NM_152676;NM_001142958	TSS200;TSS1500;TSS1500	Island	cg15974085	7.88756997893769	0.751817698210661	8.74386954462715	0.517872947095697	-0.856299565689463	0.902068579440823	0.000164656454993149	0.0104283558782959
cg24163987	37	18	73139532	C18orf62;C18orf62	NM_001037331;NM_001037331	1stExon;5'UTR	Open sea	cg24163987	92.3142031387676	0.840836704143782	90.716500599683	1.14636097606917	1.59770253908459	1.0176120389182	0.00108667632098947	0.0437836300435581
cg05763263	37	19	507808	C19orf20	NM_033513	1stExon	Island	cg05763263	5.45167682273687	0.751152856048856	6.25710233650837	0.505159629387482	-0.805425513771495	0.871278193889834	0.000511745765573634	0.0256642572600494
cg10220206	37	19	756955	C19orf21	NM_173481	Body	N_Shore	cg10220206	94.8016792446971	0.543732872765072	92.2324777357509	2.3695449450838	2.56920150894618	1.02785571386586	0.000681510118789643	0.0316410482746412
cg10008710	37	19	758400	C19orf21	NM_173481	Body	Island	cg10008710	92.8518831650414	0.961020993071875	89.4337565760825	2.83095462268566	3.4181265889589	1.03821964680698	0.000221425077892662	0.0132911577097196
cg03242453	37	19	3623736	C19orf29;C19orf29	NM_001080543;NM_021231	Body;Body	N_Shore	cg03242453	81.5803248488757	10.0729378614344	93.0807311763646	3.251215844119	-11.5004063274889	0.876446970472347	0.000118622004128204	0.00790712755781891
cg14337655	37	19	2282207	C19orf35	NM_198532	TSS200	S_Shelf	cg14337655	32.0901190535242	7.90103815693859	14.9562935925719	10.6939409283094	17.1338254609523	2.1455930143991	5.82267890542188e-05	0.00426650585130781
cg01284702	37	19	11039163	C19orf52;YIPF2	NM_138358;NM_024029	TSS1500;5'UTR	Island	cg01284702	4.80254431776538	0.516884657931355	5.64693947417413	0.483808725100286	-0.844395156408758	0.850468530737661	0.000282137881412005	0.0161954632753686
cg02922913	37	19	1009764	C19orf6;C19orf6	NM_033420;NM_001033026	3'UTR;3'UTR	Island	cg02922913	78.4905025449287	6.11300757756268	68.1914543714123	10.8418334794505	10.2990481735164	1.15103136116472	0.000836050013892289	0.0365507800247227
cg06666376	37	19	3480596	C19orf77	NM_001136503	TSS200	N_Shore	cg06666376	57.230043456969	10.139913916624	71.624319056559	8.08769094173701	-14.3942755995899	0.799030890775753	0.000328375981728191	0.0182553871981123
cg17223846	37	19	3480363	C19orf77	NM_001136503	Body	N_Shore	cg17223846	24.1445710920962	6.90216902027354	14.7064954208543	4.98804541181334	9.43807567124183	1.6417623914572	0.000698664241737886	0.0322123982532962
cg24016844	37	1	111506641	C1orf103;C1orf103	NM_001006945;NM_018372	TSS200;TSS200	Island	cg24016844	4.8215473099753	0.575710680215569	7.6069389625501	0.942191081587688	-2.7853916525748	0.633835414443625	4.52282888326241e-09	5.35953469179047e-07
cg03987221	37	1	207195436	C1orf116;C1orf116	NM_001083924;NM_023938	Body;Body	Open sea	cg03987221	93.8710623802466	0.785640243942456	92.3093325723989	1.29898715178901	1.56172980784778	1.01691843895224	0.00126156519195896	0.0483527922908698
cg00252781	37	1	179334658	C1orf125;C1orf125	NM_182766;NM_144696	TSS1500;TSS200	N_Shore	cg00252781	25.6647287688184	4.69520694347948	31.22756598496	4.17044965434376	-5.56283721614161	0.821861325380889	0.000308516203702132	0.0173655273486626
cg03885055	37	1	16723232	C1orf144;C1orf144	NM_001114600;NM_015609	3'UTR;3'UTR	Open sea	cg03885055	7.00437389241741	1.7807230525421	11.8824373210246	4.52674569261774	-4.87806342860714	0.589472824739754	0.000738228503286156	0.0334743658435487
cg19125999	37	1	27287282	C1orf172	NM_152365	TSS1500	S_Shore	cg19125999	30.5039222378896	7.08747652275838	17.5902815436078	6.52909586760484	12.9136406942817	1.7341349632334	6.58108751558746e-05	0.0047605934028226
cg19375403	37	1	3807709	C1orf174	NM_207356	Body	N_Shore	cg19375403	76.7009377150909	10.8560758300563	88.4284509050105	4.52043693455714	-11.7275131899197	0.867378506918352	0.00130203520925478	0.0494369020756179
cg16349667	37	1	3807168	C1orf174	NM_207356	Body	N_Shore	cg16349667	88.5823083681513	5.81289804173211	82.0082795994546	8.42653850481975	6.57402876869668	1.08016298843002	0.00129923401252372	0.0493673391257924
cg23715603	37	1	55278975	C1orf177;C1orf177	NM_152607;NM_001110533	Body;Body	Open sea	cg23715603	83.816481442589	5.91618197917582	65.9524165142669	11.6573223773475	17.8640649283221	1.27086293228479	3.42582741925107e-05	0.00265358375746094
cg15077558	37	1	109655543	C1orf194;KIAA1324	NM_001122961;NM_020775	Body;TSS1500	N_Shore	cg15077558	8.0612133213378	0.977299308043415	9.33919622389433	0.64115274307989	-1.27798290255653	0.863159219281975	0.00104664370645132	0.042710542467815
cg04902929	37	1	116958941	C1orf203;C1orf203;C1orf203;C1orf203;C1orf203	NR_024126;NR_027646;NR_024124;NR_024125;NR_027645	Body;Body;Body;Body;Body	N_Shelf	cg04902929	11.1999406478163	1.84692706095088	17.4458638942982	6.56762774703962	-6.24592324648193	0.641982576252743	0.000464142598402783	0.0238830278117526
cg11201256	37	1	184403226	C1orf21	NM_030806	5'UTR	Open sea	cg11201256	94.8230980167881	1.07287317396699	93.0429785146256	1.27235350383285	1.78011950216244	1.01913222825173	0.000307135158905948	0.0173032430547315
cg00171947	37	1	36185455	C1orf216	NM_152374	TSS1500	S_Shore	cg00171947	94.7552546599426	0.601602711253894	93.6627439093073	1.095580324322	1.09251075063528	1.01166430434382	0.00127893101832215	0.0488160565438272
cg21879320	37	1	185125698	C1orf25;C1orf26;C1orf26	NM_030934;NM_017673;NM_001105518	1stExon;TSS1500;TSS1500	N_Shore	cg21879320	17.8612621315294	3.07897073198391	21.3700389865492	3.10196389660346	-3.50877685501982	0.835808588967557	6.76733548351196e-05	0.00487915416858492
cg10945917	37	1	156400160	C1orf61	NM_006365	TSS1500	Open sea	cg10945917	17.98429822264	6.98294510740908	9.96092545523599	5.84091689608657	8.02337276740398	1.80548467142543	0.000478244760189499	0.0244032572540769
cg26359488	37	1	153606037	C1orf77;S100A13	NM_015607;NM_001024210	TSS1500;5'UTR	N_Shore	cg26359488	6.96151290907854	0.932866153635483	8.0544816920306	0.675982990073516	-1.09296878295206	0.86430302721608	0.00122996149099649	0.0475645267517484
cg27428660	37	1	54519174	C1orf83;TMEM59	NM_153035;NM_004872	TSS200;TSS200	Island	cg27428660	3.22305448958833	0.436259796590689	3.79666795226325	0.35529005711379	-0.573613462674921	0.848916610594566	0.00102724840631233	0.0421862874493055
cg04121115	37	1	54519230	C1orf83;TMEM59	NM_153035;NM_004872	TSS200;TSS200	Island	cg04121115	4.21873568640482	0.618597609730959	3.47611390589985	0.362602525810349	0.742621780504965	1.2136356289259	0.00112944657684607	0.0448610126418538
cg21109075	37	1	172502194	C1orf9;C1orf9	NM_016227;NM_014283	TSS200;TSS200	Island	cg21109075	3.3237881072018	0.300755718572374	3.82905307411441	0.353351452914227	-0.505264966912604	0.868044407551216	0.000880746027355985	0.0379122989852805
cg08710757	37	1	22962506	C1QA	NM_015991	TSS1500	Open sea	cg08710757	34.5201127467311	10.0332082865503	19.4443267594737	6.0199089027413	15.0757859872573	1.77533082907651	0.000114851272665415	0.00769268622867439
cg21200380	37	17	5342446	C1QBP;C1QBP	NM_001212;NM_001212	1stExon;5'UTR	Island	cg21200380	6.84299686576227	0.507078617302795	8.07466648279548	0.858986134867537	-1.23166961703322	0.847464954786986	0.000406948410932944	0.0215869111075415
cg17097874	37	1	22968668	C1QC;C1QC	NM_001114101;NM_172369	TSS1500;TSS1500	Open sea	cg17097874	4.53942991610332	0.469208873456384	5.3598597274717	0.619252013845934	-0.820429811368382	0.846930730824296	0.00113638861122854	0.0450307492249789
cg25541078	37	17	43041623	C1QL1	NM_006688	Body	N_Shelf	cg25541078	95.9066765729866	0.757575728371366	94.4093321242396	0.908470347357308	1.49734444874701	1.01586013177994	0.000110014250886961	0.00742511168488141
cg11878254	37	12	49731885	C1QL4	NM_001008223	TSS1500	S_Shore	cg11878254	64.222810610523	6.06446803464649	51.2633486690707	10.3117401735061	12.9594619414523	1.25280170488104	0.000869540032117308	0.0375899806837463
cg18527716	37	17	77038216	C1QTNF1;C1QTNF1;C1QTNF1	NM_198594;NM_030968;NM_198593	5'UTR;5'UTR;5'UTR	Open sea	cg18527716	92.2029963933582	3.34587569634703	68.3080340631828	18.0772487993454	23.8949623301754	1.34981188754566	6.96563668383974e-06	0.000604499390237256
cg07573342	37	22	37582320	C1QTNF6;C1QTNF6	NM_182486;NM_031910	Body;Body	S_Shelf	cg07573342	88.9534243311334	4.39199808801161	78.0018834042476	9.35972745333711	10.9515409268858	1.14040098070618	0.000160590621882836	0.0102145928645579
cg19379522	37	20	35492281	C20orf117	NM_080627	TSS200	Island	cg19379522	4.77180302183744	0.644831026597084	5.53928434456344	0.440361901481983	-0.767481322726004	0.861447567052727	0.000668066766122187	0.0311906222604755
cg12654032	37	20	61146941	C20orf166;C20orf200	NM_178463;NM_152757	TSS1500;5'UTR	N_Shore	cg12654032	18.0757597981929	6.10800899672773	11.3611302091498	2.78939602232905	6.71462958904306	1.59101774783246	4.61024023154834e-06	0.000409945673033189
cg08308510	37	20	34117596	C20orf173;C20orf173	NR_026933;NM_001145350	TSS200;TSS200	Open sea	cg08308510	95.6017930097426	1.17495520238155	92.4625731800195	4.28140339714436	3.1392198297231	1.03395124883245	0.00118641805287759	0.0463968148278714
cg26287609	37	20	34118924	C20orf173;C20orf173	NR_026933;NM_001145350	TSS1500;TSS1500	Open sea	cg26287609	79.0799348395842	6.52290528496286	67.7395018674904	9.18918783179237	11.3404329720938	1.16741240575222	0.000843381896316175	0.0367731350369528
cg05195247	37	20	20033470	C20orf26;CRNKL1	NM_015585;NM_016652	5'UTR;Body	Island	cg05195247	3.40547322676926	0.434399576695328	4.1004450061594	0.396931680470819	-0.694971779390137	0.830513083739399	4.7808583384934e-05	0.00357453363786817
cg17611686	37	20	22547532	C20orf56	NR_001558	Body	N_Shore	cg17611686	52.9367129655105	11.012433049912	33.4191062796559	13.1801029316954	19.5176066858546	1.58402539321454	0.000534198661096604	0.0264577599858682
cg01052087	37	20	10414899	C20orf94;MKKS	NM_001009608;NM_170784	TSS1500;TSS200	Island	cg01052087	11.820593610791	1.39656317082827	13.3499742311648	1.18022971073989	-1.52938062037376	0.885439432774072	0.00068778452690632	0.0318324259008051
cg01850767	37	21	33651139	C21orf45	NM_018944	1stExon	Island	cg01850767	3.37691664346283	0.421620271727663	3.95137114451371	0.392904673229885	-0.574454501050878	0.854618946173031	0.00092199591695686	0.0391724716845895
cg27131176	37	22	46450114	C22orf26;LOC150381	NM_018280;NR_027034	TSS200;Body	Island	cg27131176	11.6545188648816	0.863209015108225	13.1416599498568	1.41497902089728	-1.48714108497525	0.886837652880262	0.00082331377882597	0.0361594774161545
cg15749633	37	22	42475697	C22orf32	NM_033318	TSS200	Island	cg15749633	2.21277426137886	0.248186378266863	2.66161177073302	0.235546713759559	-0.448837509354163	0.831366274266757	0.000189683779227777	0.0117267085600668
cg10613381	37	22	24890330	C22orf45;C22orf45;UPB1	NR_028484;NR_028483;NM_016327	Body;Body;TSS1500	N_Shore	cg10613381	72.4496854821257	15.152752841782	52.9392500858977	9.81320426424708	19.510435396228	1.36854385667668	0.000163687290996651	0.0103741402736646
cg02541592	37	22	45608686	C22orf9;C22orf9	NM_001009880;NM_015264	Body;TSS1500	Open sea	cg02541592	4.74405062596535	0.690952477676721	5.86432411427744	1.09521782547561	-1.12027348831208	0.808968012940377	0.000648288076440422	0.0305064021190621
cg24248317	37	2	26986379	C2orf18	NM_017877	TSS1500	N_Shore	cg24248317	95.4759788265834	0.572742196432269	94.5549131683852	0.461334170316255	0.92106565819816	1.00974106608884	8.43351066773791e-05	0.00593029724446493
cg12832145	37	2	99442537	C2orf55	NM_207362	Body	S_Shelf	cg12832145	94.3278418157248	0.964773433943644	92.50009028006	1.42542054026575	1.8277515356648	1.019759456776	0.000757989423207951	0.0340771916851604
cg23407068	37	2	200819999	C2orf60;C2orf60;C2orf47	NM_001039693;NR_004862;NM_024520	Body;Body;TSS200	N_Shore	cg23407068	5.07640712893331	0.30633786823568	4.45405640970323	0.463220731728891	0.622350719230078	1.13972672592881	0.00117958574333591	0.046227076987429
cg13365641	37	2	211036230	C2orf67	NM_152519	TSS200	Island	cg13365641	9.02073921712553	1.06147571753185	10.1130498262044	0.850668211971285	-1.09231060907889	0.89198999037377	0.000964398067949226	0.0403644699838435
cg02683114	37	2	24398427	C2orf84	NM_001040710	Body	Island	cg02683114	89.9829886530707	5.7231113142202	77.3438723926333	10.4932445847639	12.6391162604374	1.16341457790315	0.000497152151697258	0.0251358439291355
cg14210694	37	2	191045632	C2orf88;C2orf88;C2orf88;C2orf88;C2orf88	NM_001042519;NM_001042521;NM_001042519;NM_001042520;NM_032321	5'UTR;5'UTR;1stExon;5'UTR;TSS200	Island	cg14210694	7.41194323434308	0.522596293198487	8.55949846306076	0.689128942876156	-1.14755522871769	0.865931954580043	0.000168263069280407	0.0105967597099361
cg08251815	37	2	85106968	C2orf89	NM_001080824	Body	N_Shore	cg08251815	23.9338184949566	6.01509263053153	14.9801072448929	5.56189144861292	8.95371125006376	1.59770675227418	0.000987733505207928	0.0410600343458341
cg04523929	37	3	10168401	C3orf10	NM_018462	3'UTR	Open sea	cg04523929	90.0927838412402	1.87396065461225	92.9452186581131	0.911869334487185	-2.85243481687289	0.969310580382137	1.1423150386821e-05	0.000962018529316264
cg09649134	37	3	155523747	C3orf33	NM_173657	5'UTR	Island	cg09649134	6.97563154369492	0.702583164270302	8.35797036906839	0.895317590602458	-1.38233882537347	0.834608312265703	0.000175137308488809	0.0109586144217215
cg19497325	37	3	43121668	C3orf39	NM_032806	Body	Island	cg19497325	96.9356978652771	0.465886855306388	95.4856365684082	1.4087809697687	1.45006129686888	1.01518617196242	0.000435239704027587	0.0226963743521438
cg21222826	37	3	69062762	C3orf64;C3orf64	NM_173654;NM_173654	1stExon;5'UTR	Island	cg21222826	14.4139455090159	1.84151172482087	16.9225765325082	1.70958477283992	-2.50863102349228	0.851758328959352	0.00107925316595089	0.0435918064716178
cg08785164	37	4	37591965	C4orf19;C4orf19	NM_001104629;NM_018302	Body;Body	Open sea	cg08785164	94.9489800208273	1.22525074101048	91.7118670789944	2.5371986867379	3.23711294183295	1.03529655479639	9.29014420081134e-05	0.00642622037185724
cg14091589	37	4	113066291	C4orf32	NM_152400	TSS1500	N_Shore	cg14091589	72.7849000357078	9.96624074155059	82.124426103423	5.60867377923933	-9.33952606771518	0.88627590461389	0.000732275583449095	0.0332801395838446
cg13957827	37	4	164415471	C4orf43	NM_018352	TSS1500	Island	cg13957827	10.6947812520859	1.58462874592613	12.5817862174887	1.41490366149713	-1.88700496540279	0.850020900626984	5.77255219162467e-05	0.00423586886372458
cg27319971	37	4	3255056	C4orf44;C4orf44	NM_001012982;NM_001042690	Body;Body	Island	cg27319971	61.6918329723832	8.91490383027645	76.4895199988164	6.15619483653077	-14.7976870264331	0.806539679858599	0.000125505397529756	0.00829600448853158
cg25261181	37	4	3255128	C4orf44;C4orf44	NM_001012982;NM_001042690	Body;Body	Island	cg25261181	94.8691285670561	1.95566107759489	97.0391988144725	0.708067006865151	-2.17007024741645	0.977637178852173	0.000139905451818114	0.00911253757952971
cg05924540	37	4	140200723	C4orf49	NM_032623	Body	N_Shore	cg05924540	19.4473970708633	7.54721399534321	10.4826510793509	4.18797512934309	8.96474599151233	1.85519835809201	0.000751420200558447	0.033878196130498
cg06358671	37	4	5976157	C4orf50	NM_207405	Body	Open sea	cg06358671	29.5021344855197	10.5311953269478	43.3225176734242	9.76500620073994	-13.8203831879045	0.680988457501802	0.000924058118732392	0.0392223786484691
cg04522604	37	5	111093927	C5orf13;C5orf13;C5orf13;C5orf13;C5orf13;C5orf13;C5orf13;C5orf13;C5orf13;C5orf13	NM_001142481;NM_001142477;NM_001142474;NM_001142479;NM_001142482;NM_001142475;NM_001142476;NM_004772;NM_001142478;NM_001142480	TSS1500;TSS200;Body;TSS1500;TSS1500;Body;TSS200;TSS1500;TSS1500;TSS1500	Island	cg04522604	10.4765009388702	0.958626959691933	12.614168773603	0.904521703217797	-2.13766783473281	0.830534387711207	7.56186656701675e-06	0.000653520598362489
cg06838283	37	5	111090142	C5orf13;C5orf13;C5orf13;C5orf13;C5orf13;C5orf13;C5orf13;C5orf13;C5orf13;C5orf13;C5orf13	NM_004772;NM_001142481;NM_001142479;NM_001142478;NM_001142474;NM_001142480;NM_001142475;NM_001142483;NM_001142476;NM_001142482;NM_001142477	Body;Body;Body;Body;Body;Body;Body;Body;Body;Body;Body	N_Shelf	cg06838283	55.4733537394327	9.19131010013967	73.9955091001463	8.89206068464988	-18.5221553607136	0.749685412182981	9.33315919385787e-05	0.0064520810636369
cg26883434	37	5	111091560	C5orf13;C5orf13;C5orf13;C5orf13;C5orf13;C5orf13;C5orf13;C5orf13;C5orf13;C5orf13;C5orf13;C5orf13	NM_001142478;NM_001142481;NM_001142482;NM_004772;NM_001142474;NM_001142483;NM_001142475;NM_001142483;NM_001142480;NM_001142476;NM_001142479;NM_001142477	5'UTR;5'UTR;5'UTR;5'UTR;Body;1stExon;Body;5'UTR;5'UTR;5'UTR;5'UTR;5'UTR	N_Shore	cg26883434	42.5428636553412	10.0557776226274	62.9782549270977	10.1934525269103	-20.4353912717566	0.675516711356767	3.00291226396686e-05	0.00235464374931111
cg11598897	37	5	37209268	C5orf42	NM_023073	Body	Island	cg11598897	41.7597807332191	4.11897539732368	51.0431079295227	6.27495202819851	-9.28332719630359	0.818127704740835	6.70564269002626e-05	0.00483847896177178
cg18818210	37	5	147286378	C5orf46	NM_206966	TSS1500	Open sea	cg18818210	61.9601758392145	8.5453850062074	74.842062979128	10.2119448217433	-12.8818871399135	0.82787904786235	0.0011792268301006	0.0462169619533572
cg10505267	37	5	131746875	C5orf56	NM_001013717	5'UTR	Island	cg10505267	4.42724935637468	0.239382131824805	5.14267699672043	0.689821303113675	-0.715427640345752	0.860884196926622	0.00106785311776703	0.0432838792474795
cg02328578	37	5	150175981	C5orf62	NM_032947	3'UTR	Open sea	cg02328578	49.741561780508	6.69287201271838	65.8722638232214	8.12924831110906	-16.1307020427134	0.755121486548532	3.84998247486402e-05	0.00294383041221361
cg16169375	37	6	43197328	C6orf108;C6orf108	NM_199184;NM_006443	TSS200;TSS200	Island	cg16169375	6.03194670792423	0.769642540785818	5.08271547484101	0.518838414105763	0.949231233083216	1.18675671258441	0.000751919483747838	0.0338907083475511
cg22307285	37	6	170102160	C6orf120;WDR27	NM_001029863;NM_182552	TSS200;TSS200	Island	cg22307285	4.51691573578516	0.430281438625532	5.44389002243615	0.659610033276589	-0.926974286650993	0.829722076891596	0.000530737491909642	0.0263201591782881
cg14716780	37	6	42075871	C6orf132	NM_001164446	Body	S_Shelf	cg14716780	94.4397813409609	0.503575599851282	93.0128398588701	0.977458892537926	1.42694148209083	1.01534133872545	0.000126452932103624	0.00835381960320013
cg16669650	37	6	42110833	C6orf132	NM_001164446	TSS200	S_Shore	cg16669650	19.3841571805414	10.021525832193	9.97113019949228	6.20647207221848	9.41302698104912	1.94402808836339	0.000368797754558504	0.0199958077721393
cg18486258	37	6	42110750	C6orf132	NM_001164446	TSS200	S_Shore	cg18486258	26.7851256894687	10.8381208028188	14.6357842976192	6.20704362609238	12.1493413918495	1.83011208315129	1.60157193725059e-05	0.00131913829922711
cg02134976	37	6	42110740	C6orf132	NM_001164446	TSS200	S_Shore	cg02134976	36.6130533253405	11.2132517108488	20.7010354222607	10.2592480428097	15.9120179030799	1.76865806847367	7.16120806290993e-05	0.00512845183792976
cg05093836	37	6	30594590	C6orf134	NM_024909	TSS200	Open sea	cg05093836	13.6681997800709	0.967290215018658	15.2239593270479	0.868317429846483	-1.555759546977	0.897808479807685	0.000300155543071384	0.017001953621158
cg24517800	37	6	42989357	C6orf153	NM_033112	TSS200	Island	cg24517800	2.94387316301611	0.29051757860445	2.52446006159673	0.187708450013274	0.41941310141938	1.16613972540096	0.00016121725890913	0.0102388257069349
cg02008912	37	6	99790960	C6orf168	NM_032511	Body	Open sea	cg02008912	90.7086441366108	3.75538102216683	82.5298908681306	6.94017427058935	8.17875326848021	1.09910049780083	0.000469747034168193	0.0241004282087584
cg04580344	37	6	127797022	C6orf174	NM_001012279	Body	Island	cg04580344	91.5392315200447	5.03292942928388	75.0148267211367	16.567975554341	16.524404798908	1.22028184988464	0.000957973239706401	0.0401814739439614
cg17624938	37	6	109415438	C6orf182;SESN1	NM_001083535;NM_014454	TSS1500;TSS200	N_Shore	cg17624938	4.89213123465157	0.526075487265522	5.80309496467633	1.06914922921377	-0.910963730024753	0.843021054184047	0.000506898843454293	0.0254964835164791
cg05564266	37	6	118973597	C6orf204;C6orf204	NM_001042475;NM_206921	TSS1500;TSS1500	S_Shore	cg05564266	43.6937269208565	8.59474091279955	59.4523071375578	9.88592688146663	-15.7585802167013	0.734937448596572	0.000262801985222311	0.0152806772574254
cg13152130	37	6	118910203	C6orf204;C6orf204	NM_206921;NM_001042475	Body;Body	Open sea	cg13152130	78.4801883910873	7.04175997764443	90.6102905267282	3.91216846318338	-12.1301021356409	0.866128868309248	1.4228692399677e-05	0.00118179343259817
cg03758523	37	6	151773469	C6orf211;RMND1;C6orf211	NM_024573;NM_017909;NM_024573	5'UTR;TSS200;1stExon	Island	cg03758523	8.97266507674776	0.856173042331049	9.94416503777808	0.865815558801463	-0.97149996103032	0.902304521562185	0.00127984299344037	0.0488366053454405
cg13900100	37	6	43970921	C6orf223	NM_153246	3'UTR	Island	cg13900100	26.245788651703	6.6381957324757	15.2874305040591	5.37306644439701	10.9583581476439	1.71682145307115	0.00033789550718571	0.0186849164946289
cg14110444	37	6	31689996	C6orf25;C6orf25;C6orf25;C6orf25;C6orf25;C6orf25;LY6G6C	NM_138272;NM_138277;NM_138275;NM_138274;NM_025260;NM_138273;NM_025261	TSS1500;TSS1500;TSS1500;TSS1500;TSS1500;TSS1500;TSS1500	N_Shore	cg14110444	73.0458131610296	10.2189501319377	54.165545173874	12.8309922294944	18.8802679871556	1.34856601048783	0.000263355079670105	0.0153050729055332
cg14850580	37	6	31803294	C6orf48;C6orf48	NM_001040437;NM_001040438	5'UTR;5'UTR	S_Shore	cg14850580	3.28350833816755	0.710186478328379	2.73369459243625	0.304525407121525	0.549813745731299	1.20112478813565	0.00127667819410552	0.0487486495413116
cg26821115	37	6	31804609	C6orf48;C6orf48;SNORD52	NM_001040437;NM_001040438;NR_002742	5'UTR;5'UTR;TSS1500	S_Shore	cg26821115	8.40050847757032	1.18174142619848	6.48598170976007	0.799048416728371	1.91452676781025	1.29517918080609	1.6583977170541e-05	0.001363094107792
cg17561891	37	7	86849173	C7orf23	NM_024315	TSS200	Island	cg17561891	14.3652872963317	1.72979718187312	11.8284285255223	1.10847412055405	2.53685877080938	1.21447132772841	0.000280567252724238	0.0161093389095485
cg12647895	37	7	6629806	C7orf26	NM_024067	TSS200	Island	cg12647895	7.62135998592834	0.724842784235044	8.58086313576945	0.551553785789106	-0.95950314984111	0.888181044883305	0.000308354389538394	0.0173612647357995
cg26627486	37	7	2595589	C7orf27	NM_152743	TSS1500	S_Shore	cg26627486	6.20781281919052	0.540680006987788	7.38923088428767	0.897384661294859	-1.18141806509715	0.840116233529893	0.000819240702969249	0.0360482154619477
cg12201043	37	7	156332978	C7orf4	NR_024119	TSS1500	Open sea	cg12201043	34.8578406387053	7.17466141523683	24.0157818447843	5.30335017959957	10.842058793921	1.4514555829993	2.42603006446171e-05	0.00193371720063297
cg01570551	37	7	23719851	C7orf46;C7orf46;C7orf46	NM_001127364;NM_001127365;NM_199136	1stExon;1stExon;1stExon	Island	cg01570551	4.72823730535921	0.478313869638201	5.38842622763001	0.418793549019934	-0.660188922270797	0.877480196558028	0.000455308597774365	0.0235155581124932
cg14241879	37	7	1048922	C7orf50;C7orf50;C7orf50	NM_001134395;NM_032350;NM_001134396	Body;Body;Body	Island	cg14241879	64.4890011750056	12.1689047731308	79.9173674718188	11.9461370302501	-15.4283662968132	0.806946014553674	0.000430948621381234	0.0225341205734217
cg00171290	37	7	1160746	C7orf50;C7orf50;C7orf50	NM_001134395;NM_032350;NM_001134396	Body;Body;Body	S_Shelf	cg00171290	77.1299591168974	17.2367729318028	90.4530873690598	3.82156888425887	-13.3231282521624	0.852706760601742	0.000935145606882579	0.039529861895214
cg01403208	37	7	1060553	C7orf50;C7orf50;C7orf50	NM_001134395;NM_032350;NM_001134396	Body;Body;Body	N_Shore	cg01403208	96.7639345023522	0.579515267259697	95.6370872845588	0.913277676741149	1.12684721779337	1.01178253384527	0.000505966453111317	0.0254663486211671
cg21239511	37	7	1090845	C7orf50;C7orf50;C7orf50	NM_001134395;NM_032350;NM_001134396	Body;Body;Body	S_Shore	cg21239511	75.9886863770574	5.38917973119021	67.5249454346142	5.484486499411	8.46374094244328	1.12534243290339	0.000639924021350054	0.0302400706749604
cg22158923	37	7	100824169	C7orf52	NM_198571	TSS1500	S_Shore	cg22158923	33.184518046806	11.8655279316747	18.1483604366604	9.08344661014998	15.0361576101457	1.82851327879581	0.000138791087498094	0.00904922362695812
cg17533232	37	7	120852287	C7orf58;C7orf58	NM_001105533;NM_024913	Body;Body	Open sea	cg17533232	28.336529277951	13.2613069880424	44.0929511969459	10.5040723235195	-15.7564219189948	0.64265440413328	0.000803960967064178	0.0355925071818027
cg24472218	37	7	112579509	C7orf60	NM_152556	Body	N_Shore	cg24472218	6.99517254909068	0.91541835298726	8.47543062009963	1.314332385349	-1.48025807100895	0.825347154928212	0.000488370719456934	0.0247847869828446
cg05142982	37	8	495736	C8orf42	NM_175075	TSS1500	Island	cg05142982	7.95971284284517	0.650530479844173	9.41087520996166	0.655436426511816	-1.45116236711649	0.845799425160755	4.63383472633023e-06	0.000411963811548236
cg01754037	37	8	99077049	C8orf47;C8orf47	NM_173549;NM_001170806	Body;Body	Island	cg01754037	5.56409237500864	0.396936437103386	6.36333544864567	0.553104514742809	-0.799243073637031	0.87439872059438	0.00040411302625267	0.0214688161161873
cg15971100	37	8	13424483	C8orf48;C8orf48	NM_001007090;NM_001007090	1stExon;5'UTR	Open sea	cg15971100	7.76795552514627	1.13417776028167	9.74551350855863	1.73456824588012	-1.97755798341236	0.797080165998883	0.00127679356878457	0.048748994957404
cg12799003	37	8	86132456	C8orf59;C8orf59;C8orf59;C8orf59	NM_001099673;NM_001099670;NM_001099672;NM_001099671	5'UTR;5'UTR;5'UTR;5'UTR	Island	cg12799003	18.122387015351	4.21005042453771	14.2424956465089	2.43530649465134	3.87989136884212	1.27241653886643	0.000713497107265615	0.0326891762020189
cg26339990	37	8	12878608	C8orf79;C8orf79	NM_001099677;NM_020844	Body;Body	Open sea	cg26339990	69.0233324468876	8.01065093132007	55.8546570804569	12.2909645445362	13.1686753664306	1.23576682867217	0.000611315574977655	0.0292407833320689
cg22853427	37	8	74005275	C8orf84	NM_153225	1stExon	Island	cg22853427	5.06396411626404	0.687421136108011	6.30500619160705	1.18494225976626	-1.24104207534301	0.803165605611136	0.00081877613187671	0.0360326729758279
cg24909309	37	8	38387291	C8orf86	NM_207412	TSS1500	Open sea	cg24909309	83.901916480139	6.66907670320811	65.0759554617041	10.3419458030642	18.8259610184349	1.28929211849242	1.77735046670004e-06	0.000165590480638143
cg13927228	37	9	135285960	C9orf171	NM_207417	Body	S_Shore	cg13927228	10.2085678705915	3.76140110897106	16.5324404212332	4.9299284674287	-6.32387255064168	0.617487050337728	0.000896538524902948	0.0384042324773315
cg14278612	37	9	135359963	C9orf171	NM_207417	Body	N_Shelf	cg14278612	76.8538334321123	4.88558814719435	66.0469395015885	6.13990585847715	10.8068939305238	1.16362444667499	1.27798200806647e-05	0.00106822753171974
cg13495235	37	9	34379714	C9orf24;C9orf24;C9orf24	NM_147168;NM_147169;NM_032596	Body;Body;Body	Island	cg13495235	15.9130608292158	9.87091232198136	6.50379728087918	3.06038239157958	9.40926354833664	2.44673382978885	0.000860321347251022	0.0373200709320572
cg14474756	37	9	77567495	C9orf40	NM_017998	1stExon	Island	cg14474756	4.2800520698778	0.423726290755495	4.98941161173014	0.781049441117255	-0.709359541852332	0.857827015076362	0.000222140933889128	0.0133240167138791
cg12972233	37	9	91605893	C9orf47;C9orf47;C9orf47;S1PR3;C9orf47	NM_001001938;NM_001142413;NM_001001938;NM_005226;NM_001142413	1stExon;1stExon;5'UTR;TSS1500;5'UTR	Island	cg12972233	52.2787819056622	14.5449625199955	29.6241577468104	8.8566671835997	22.6546241588518	1.76473479355851	0.000462965483310534	0.0238465453275808
cg20083676	37	9	91605999	C9orf47;C9orf47;S1PR3	NM_001001938;NM_001142413;NM_005226	1stExon;1stExon;TSS1500	Island	cg20083676	34.0342150461721	8.36876523385791	18.2317093211713	7.07649174599269	15.8025057250009	1.86675941606037	5.61817489243597e-05	0.00413449877015984
cg14363787	37	9	27573986	C9orf72;C9orf72	NM_145005;NM_018325	TSS200;TSS1500	Island	cg14363787	3.68416199442332	0.342328557283448	4.26318659764619	0.437096857079827	-0.579024603222869	0.864180328502965	0.00104344704018061	0.0426148567385361
cg13851744	37	9	140092222	C9orf75;C9orf75	NM_001128228;NM_173691	Body;Body	N_Shore	cg13851744	50.4126224552723	16.9808083572022	68.6436585877566	8.46150085766339	-18.2310361324842	0.734410482955581	0.000553126166963495	0.0271805487029569
cg25063515	37	17	49717648	CA10;CA10;CA10	NM_001082533;NM_020178;NM_001082534	Body;Body;Body	Open sea	cg25063515	64.3978193271275	12.9358614798142	41.9170699243303	11.9505752220877	22.4807494027972	1.53631490567876	0.000275156266536415	0.015858040835134
cg22625576	37	8	86189565	CA13	NM_198584	Body	Open sea	cg22625576	85.4399465371865	2.25505067953893	82.7045579186003	2.01164233100685	2.73538861858626	1.0330742184884	0.000625537423264426	0.0297410837012504
cg03969696	37	1	150229580	CA14	NM_012113	TSS1500	Open sea	cg03969696	28.8300695419064	10.4525901897213	18.1882310149053	5.10134555535765	10.641838527001	1.58509475266066	0.00109690827388818	0.0440874043018221
cg12470625	37	8	86376277	CA2;CA2	NM_000067;NM_000067	5'UTR;1stExon	Island	cg12470625	4.84701174579409	0.446793275196476	5.62309943753128	0.37723125279159	-0.776087691737195	0.861982221662806	6.52751996321347e-05	0.00472706478460638
cg07835094	37	1	227127075	CABC1	NM_020247	TSS1500	Island	cg07835094	6.63279834726423	0.648649612482298	5.52070962963927	0.729752890503596	1.11208871762496	1.2014394511268	0.000471073869899946	0.0241421409012271
cg07573715	37	1	227163996	CABC1	NM_020247	Body	Island	cg07573715	42.0926609233741	1.92550343137021	38.3750098063887	1.5262041098067	3.71765111698539	1.09687687731526	1.68917566317602e-05	0.00138490452256417
cg15061008	37	22	24407907	CABIN1	NM_012295	5'UTR	Island	cg15061008	6.98858301560101	0.691998396453756	7.86038306737785	0.503763962983013	-0.871800051776839	0.889089368252931	0.00132326493938763	0.0499040793851892
cg10613332	37	19	13368845	CACNA1A;CACNA1A	NM_001127222;NM_001127221	Body;Body	S_Shelf	cg10613332	74.687813989189	8.285782534024	62.3528549877306	9.3521430876343	12.3349590014584	1.19782508762246	0.000390707562566255	0.0209410392503582
cg07121340	37	12	2173987	CACNA1C;CACNA1C;CACNA1C;CACNA1C;CACNA1C;CACNA1C;CACNA1C;CACNA1C;CACNA1C;CACNA1C;CACNA1C;CACNA1C;CACNA1C;CACNA1C;CACNA1C;CACNA1C;CACNA1C;CACNA1C;CACNA1C;CACNA1C;CACNA1C;CACNA1C;CACNA1C	NM_001129844;NM_001129827;NM_001129839;NM_001129834;NM_001129841;NM_000719;NM_001129830;NM_001167625;NM_001129843;NM_001167624;NM_001129835;NM_001129837;NM_001167623;NM_001129840;NM_199460;NM_001129833;NM_001129832;NM_001129829;NM_001129846;NM_001129836;NM_001129838;NM_001129831;NM_001129842	Body;Body;Body;Body;Body;Body;Body;Body;Body;Body;Body;Body;Body;Body;Body;Body;Body;Body;Body;Body;Body;Body;Body	Open sea	cg07121340	91.2156038597391	3.72387041425253	95.2589111721911	1.13304123012343	-4.04330731245193	0.957554550406909	0.00116602971445785	0.0458565339969176
cg20033731	37	12	2161371	CACNA1C;CACNA1C;CACNA1C;CACNA1C;CACNA1C;CACNA1C;CACNA1C;CACNA1C;CACNA1C;CACNA1C;CACNA1C;CACNA1C;CACNA1C;CACNA1C;CACNA1C;CACNA1C;CACNA1C;CACNA1C;CACNA1C;CACNA1C;CACNA1C;CACNA1C;CACNA1C	NM_001129833;NM_001167623;NM_001129836;NM_001167625;NM_001129840;NM_001129839;NM_001129835;NM_001129842;NM_001129838;NM_001129829;NM_001129834;NM_001129843;NM_001167624;NM_001129827;NM_000719;NM_001129841;NM_001129830;NM_199460;NM_001129831;NM_001129846;NM_001129837;NM_001129844;NM_001129832	TSS1500;TSS1500;TSS1500;TSS1500;TSS1500;TSS1500;TSS1500;TSS1500;TSS1500;TSS1500;TSS1500;TSS1500;TSS1500;TSS1500;TSS1500;TSS1500;TSS1500;TSS1500;TSS1500;TSS1500;TSS1500;TSS1500;TSS1500	N_Shore	cg20033731	2.87818217207401	0.593958298770768	2.37204928028746	0.247669641528583	0.506132891786543	1.21337368325046	9.75442795203715e-05	0.00669585470176708
cg08161922	37	12	2163608	CACNA1C;CACNA1C;CACNA1C;CACNA1C;CACNA1C;CACNA1C;CACNA1C;CACNA1C;CACNA1C;CACNA1C;CACNA1C;CACNA1C;CACNA1C;CACNA1C;CACNA1C;CACNA1C;CACNA1C;CACNA1C;CACNA1C;CACNA1C;CACNA1C;CACNA1C;CACNA1C	NM_001129844;NM_001129827;NM_001129839;NM_001129834;NM_001129841;NM_000719;NM_001129830;NM_001167625;NM_001129843;NM_001167624;NM_001129835;NM_001129837;NM_001167623;NM_001129840;NM_199460;NM_001129833;NM_001129832;NM_001129829;NM_001129846;NM_001129836;NM_001129838;NM_001129831;NM_001129842	Body;Body;Body;Body;Body;Body;Body;Body;Body;Body;Body;Body;Body;Body;Body;Body;Body;Body;Body;Body;Body;Body;Body	S_Shore	cg08161922	5.11732492883437	0.816213149773406	4.26965646080782	0.456579692724686	0.847668468026542	1.19853317844363	0.000522601836745336	0.0260434649023715
cg01942127	37	3	53529259	CACNA1D;CACNA1D;CACNA1D	NM_001128840;NM_001128839;NM_000720	1stExon;1stExon;1stExon	Island	cg01942127	5.2309640388701	0.797917692502042	6.87042529882887	0.824894206225165	-1.63946125995877	0.76137412334019	4.15814326659284e-05	0.00315577674913284
cg14528916	37	1	181716263	CACNA1E	NM_000721	Body	Open sea	cg14528916	69.6386710333181	7.44508630983062	49.0159871570444	12.530166915918	20.6226838762736	1.42073382731638	4.26647479328669e-05	0.00322890728103683
cg08990514	37	17	48672483	CACNA1G;CACNA1G;CACNA1G;CACNA1G;CACNA1G;CACNA1G;CACNA1G;CACNA1G;CACNA1G;CACNA1G;CACNA1G;CACNA1G;CACNA1G;CACNA1G;CACNA1G	NM_198384;NM_198379;NM_198380;NM_198377;NM_198385;NM_018896;NM_198396;NM_198386;NM_198376;NM_198397;NM_198388;NM_198383;NM_198382;NM_198378;NM_198387	Body;Body;Body;Body;Body;Body;Body;Body;Body;Body;Body;Body;Body;Body;Body	Open sea	cg08990514	89.2257892092619	1.44250831234225	86.6364822996445	2.31265279364137	2.58930690961749	1.02988702727636	0.00101825732735415	0.0419245984752285
cg04423635	37	16	1222519	CACNA1H;CACNA1H	NM_021098;NM_001005407	Body;Body	S_Shore	cg04423635	72.4517784303417	9.15767957723214	59.4246482580957	8.45834498509366	13.027130172246	1.21922098917045	0.000118751675119862	0.00791232004804225
cg14762670	37	7	82073810	CACNA2D1	NM_000722	TSS1500	S_Shore	cg14762670	7.88871424227863	2.09450571555285	10.2846832585164	1.66611429052999	-2.39596901623773	0.767035215765763	6.81652487063505e-05	0.00490844391403236
cg20288892	37	7	82072332	CACNA2D1	NM_000722	Body	Island	cg20288892	3.62020570350697	0.483924375888287	4.36333826262918	0.543397328099562	-0.743132559122202	0.82968715364405	0.000647301746642236	0.0304818886906121
cg21482659	37	7	82073453	CACNA2D1	NM_000722	TSS1500	Island	cg21482659	6.04174282694415	0.357105180916609	6.54681802079285	0.310042536601846	-0.5050751938487	0.922851804915828	0.000415901149334607	0.0219113552496581
cg26613778	37	7	81805241	CACNA2D1	NM_000722	Body	Open sea	cg26613778	82.1134703897055	4.21838165088592	75.4048245528028	5.16390823611982	6.70864583690266	1.08896838997623	0.00118644693176719	0.0463968148278714
cg27470827	37	7	82066996	CACNA2D1	NM_000722	Body	Open sea	cg27470827	88.625271103002	3.17889022385395	81.3538895636968	4.09473641046094	7.27138153930515	1.08937964218185	9.94814925271373e-06	0.000845095002526946
cg06807030	37	12	1974814	CACNA2D4	NM_172364	Body	Island	cg06807030	76.3561703665216	6.70386419479707	65.3727208745212	9.24656501725716	10.9834494920004	1.16801273291167	0.000400183101781708	0.021292090935287
cg03103919	37	10	18629674	CACNB2;CACNB2;CACNB2;CACNB2;CACNB2;CACNB2;CACNB2;CACNB2;CACNB2	NM_201571;NM_201593;NM_201590;NM_000724;NM_201597;NM_201590;NM_201572;NM_201596;NM_001167945	Body;Body;1stExon;Body;Body;5'UTR;Body;Body;Body	Open sea	cg03103919	14.2792240004661	5.5815847742226	22.6108199196822	8.94597673349672	-8.33159591921611	0.631521725049712	0.000416161267969002	0.0219158669115654
cg00447646	37	19	54496299	CACNG6;CACNG6;CACNG6	NM_031897;NM_145815;NM_145814	1stExon;1stExon;1stExon	Island	cg00447646	45.1016771010877	8.4502116619458	29.9717450476139	10.7365604761192	15.1299320534738	1.50480651124711	0.000779192190302787	0.0347915990893134
cg04674383	37	19	54481078	CACNG8	NM_031895	Body	N_Shore	cg04674383	2.91922654766858	0.277762893387007	2.46141086810873	0.2940540358832	0.457815679559842	1.18599726095774	0.000972080628857474	0.0406118704497385
cg07519873	37	19	54483188	CACNG8	NM_031895	Body	Island	cg07519873	6.08933791184541	1.2852601937893	4.75333296018	0.730081140724411	1.3360049516654	1.28106698244316	0.000266022159088039	0.0154190277355106
cg06081951	37	11	14991413	CALCA;CALCA;CALCA	NM_001741;NM_001033953;NM_001033952	Body;Body;Body	N_Shelf	cg06081951	15.1997141203489	6.62766927028934	6.23897867248907	3.30942922830057	8.96073544785981	2.436250373378	0.000102193378202113	0.00697576458383432
cg19199711	37	11	15095542	CALCB	NM_000728	5'UTR	Island	cg19199711	4.86684199967606	0.668231199878169	5.54916462966508	0.549746006941051	-0.682322629989025	0.87704047806738	0.000129850284323054	0.00855606626976317
cg26378073	37	10	105213818	CALHM1	NM_001001412	3'UTR	N_Shore	cg26378073	86.1556031499713	6.19649743094859	74.4053743952894	10.3064495796427	11.7502287546819	1.15792177447098	0.000284090531669476	0.0162708815124501
cg06859037	37	10	105233409	CALHM3	NM_001129742	Body	Island	cg06859037	84.5919952815811	7.5549921874522	72.0954775431965	9.43495790040958	12.4965177383846	1.17333289360483	0.000856857528950367	0.0372014920062045
cg21086878	37	14	90862960	CALM1	NM_006888	TSS1500	N_Shore	cg21086878	6.68366037199799	0.684761694855146	8.01628488571498	0.450984270587819	-1.33262451371699	0.833760335028546	1.8322417583784e-05	0.00149393035776727
cg07891268	37	17	3794118	CAMKK1;CAMKK1;CAMKK1	NM_172207;NM_172206;NM_032294	5'UTR;TSS200;5'UTR	N_Shore	cg07891268	32.3084452892865	7.28521416174179	18.462308219207	10.2220026819256	13.8461370700795	1.74996782123239	0.000147798919260153	0.00953724271749453
cg19472116	37	5	134074186	CAMLG	NM_001745	TSS200	Island	cg19472116	4.43359530357578	0.179502928206224	5.07591695105475	0.337801865225627	-0.642321647478972	0.873457021918867	9.99052565409456e-07	9.56642909202382e-05
cg00022024	37	9	138800324	CAMSAP1	NM_015447	TSS1500	Island	cg00022024	45.8973884905814	13.0526310376113	66.0952226087401	10.8536145971435	-20.1978341181587	0.694413100963097	0.000155933698919571	0.00996677856017707
cg16443152	37	1	200708104	CAMSAP1L1	NM_203459	TSS1500	Island	cg16443152	4.04397451079056	0.355803018125577	4.5524048990451	0.475409217948382	-0.508430388254544	0.888316087973372	0.00111854165310713	0.0446266443048684
cg11166348	37	1	7740267	CAMTA1	NM_015215	Body	Island	cg11166348	6.92426979876844	0.511884837200113	7.80777021072632	0.757584377920106	-0.883500411957878	0.886843440814367	0.00127936223338117	0.0488267376966146
cg05650453	37	1	7432644	CAMTA1	NM_015215	Body	Open sea	cg05650453	95.7801766309137	0.829283665372813	94.2143508249969	0.903523339139022	1.56582580591687	1.01661982269374	0.000236490573243851	0.0140265220657147
cg05048057	37	1	7657351	CAMTA1	NM_015215	Body	Open sea	cg05048057	86.8353833455103	4.90144805477481	78.738982238794	7.52922231274563	8.09640110671624	1.10282582878913	0.000775904596185089	0.034675198336676
cg24634746	37	1	7538723	CAMTA1	NM_015215	Body	Open sea	cg24634746	64.6457152532083	9.68484886166563	41.4676833392113	13.5056376833299	23.178031913997	1.55894204950871	8.54607336377554e-05	0.00599565567782248
cg25349574	37	17	4891291	CAMTA2;CAMTA2;CAMTA2;CAMTA2	NM_001171167;NM_001171166;NM_015099;NM_001171168	TSS1500;TSS1500;TSS1500;TSS1500	S_Shore	cg25349574	9.53528885889996	1.34111932294859	7.90738844323963	0.838323681449786	1.62790041566033	1.20587080391278	0.000834937011354151	0.036505602353671
cg06162746	37	12	67662739	CAND1	NM_018448	TSS1500	N_Shore	cg06162746	15.2952829101215	1.93471039734119	17.6809199836582	1.35811551124116	-2.38563707353664	0.865072797357739	0.00086455036971637	0.0374432959338478
cg04757074	37	12	67663012	CAND1	NM_018448	TSS200	N_Shore	cg04757074	2.62297322356516	0.197469404745961	3.01581637836584	0.340402569160138	-0.392843154800684	0.869739033974757	0.00060894461766217	0.0291760772894413
cg06191068	37	17	76989451	CANT1;CANT1;CANT1	NM_001159772;NM_138793;NM_001159773	3'UTR;3'UTR;3'UTR	N_Shore	cg06191068	14.9167236305469	2.23680811562513	25.2461085308677	10.155492858623	-10.3293849003208	0.590852392649293	0.000421644714337826	0.0221675684272192
cg14593053	37	5	179126677	CANX;CANX	NM_001746;NM_001024649	5'UTR;5'UTR	S_Shore	cg14593053	9.83627942221569	1.25969476426967	7.93704921723169	0.665363678189923	1.899230204984	1.23928668614788	0.000107692431024261	0.00729633328119523
cg25879365	37	1	40510058	CAP1;CAP1	NM_006367;NM_001105530	5'UTR;5'UTR	S_Shelf	cg25879365	71.6189377989329	5.67525498380799	79.1823594248773	3.94487425288221	-7.56342162594436	0.904480976812518	0.000769341470649856	0.0344657537576333
cg07810162	37	19	39235936	CAPN12	NM_144691	TSS1500	Open sea	cg07810162	87.592335375786	4.44535090739149	80.0990541541926	9.59204634481774	7.49328122159336	1.09355018359104	0.0012619283559421	0.0483626684770169
cg19249749	37	1	223853145	CAPN8	NM_001143962	1stExon	Open sea	cg19249749	95.7587919298674	0.825017048507445	94.5025024556008	1.11954895726479	1.25628947426657	1.0132937164797	0.00125302256414942	0.0481488583594505
cg15100209	37	1	19670446	CAPZB	NM_004930	Body	Open sea	cg15100209	91.6463952306808	1.19433847032078	89.22172744719	1.72538203378747	2.42466778349078	1.02717575475016	0.000634585863601556	0.0300466543235282
cg13446863	37	9	139259726	CARD9;CARD9;DNLZ	NM_052814;NM_052813;NM_001080849	Body;Body;TSS1500	S_Shore	cg13446863	78.5340455711868	9.98325797445215	65.5794230202561	9.42164395810204	12.9546225509307	1.19754096566128	0.00126248171215247	0.0483775281985445
cg10279148	37	16	8960126	CARHSP1;CARHSP1	NM_014316;NM_001042476	5'UTR;5'UTR	N_Shelf	cg10279148	16.6256221391049	3.27437993249496	23.7536904479922	4.33399224573198	-7.12806830888729	0.699917437061246	6.58535110573082e-06	0.000574214311182947
cg18001435	37	13	111291955	CARKD	NM_018210	3'UTR	S_Shore	cg18001435	94.2163575415606	0.886580580783224	91.1834411136186	2.50621828756988	3.03291642794193	1.03326170180573	0.000161283271886837	0.0102415994568307
cg15469014	37	19	11032172	CARM1	NM_199141	Body	Island	cg15469014	95.2535075094546	0.638937975801696	96.3522510677806	0.404869616073869	-1.09874355832591	0.988596596901997	1.55360126314344e-06	0.000145751450607671
cg04460361	37	15	44584673	CASC4;CASC4	NM_138423;NM_177974	Body;Body	S_Shelf	cg04460361	77.2297770323356	1.19322374903367	75.0707540629893	1.33042054007838	2.15902296934632	1.02875984124969	0.000347589016151004	0.0191148943480666
cg10984252	37	10	115439257	CASP7;CASP7;CASP7;CASP7	NM_033340;NM_033338;NM_001227;NM_033339	5'UTR;TSS200;TSS200;TSS200	Island	cg10984252	3.46376626891559	0.380958706894343	2.8112504204236	0.463891008773557	0.652515848491993	1.23210875977163	0.000209455850506747	0.0127021449802987
cg06178650	37	10	115471652	CASP7;CASP7;CASP7;CASP7	NM_033339;NM_001227;NM_033338;NM_033340	Body;Body;Body;Body	Open sea	cg06178650	94.1574340784554	0.582385996573062	92.0496812400086	1.71028969519015	2.10775283844677	1.02289799171549	0.000398595370953628	0.0212421263161647
cg21858823	37	1	15850916	CASP9;CASP9	NM_032996;NM_001229	TSS200;TSS200	N_Shore	cg21858823	14.5953295897571	1.24254396853574	13.123658148572	0.717497883633748	1.47167144118515	1.11213881255702	0.00088824803308619	0.0381489008870436
cg05654925	37	1	10752632	CASZ1;CASZ1	NM_017766;NM_001079843	Body;Body	N_Shore	cg05654925	36.0036663462306	13.2482267425751	21.2093196265408	6.61916363953912	14.7943467196898	1.69753990133547	0.000512011191023063	0.0256719521876967
cg19453818	37	7	116139374	CAV2;CAV2	NM_001233;NM_198212	TSS200;TSS200	N_Shore	cg19453818	24.3852778740239	10.3281885362903	43.8896681560787	9.09504618553205	-19.5043902820548	0.555604061240698	4.68596297220929e-05	0.00350987889835591
cg11825652	37	7	116139367	CAV2;CAV2	NM_001233;NM_198212	TSS200;TSS200	N_Shore	cg11825652	33.5175977477916	11.5179535092464	47.5379699603556	8.94938513065353	-14.020372212564	0.705070026670126	0.00120156066106713	0.0468042076535899
cg16847315	37	7	116139414	CAV2;CAV2	NM_001233;NM_198212	TSS200;TSS200	N_Shore	cg16847315	27.0072150351711	6.9005832437544	37.7817187431774	9.91920024683182	-10.7745037080063	0.71482229855009	0.00038794606688284	0.0208264466346397
cg14426015	37	7	116139391	CAV2;CAV2	NM_001233;NM_198212	TSS200;TSS200	N_Shore	cg14426015	17.3672692595804	7.35801161480753	27.6105904743365	8.47766605095473	-10.2433212147561	0.629007527952831	0.000512260700369629	0.0256816538657152
cg05166801	37	7	116143459	CAV2;CAV2	NM_198212;NM_001233	Body;Body	S_Shelf	cg05166801	52.8403556545061	15.6662794392375	29.214586135682	16.1804543084057	23.6257695188242	1.80869773095872	0.000594533482396012	0.0286919445693586
cg26774312	37	7	116139477	CAV2;CAV2;CAV2;CAV2	NM_001233;NM_198212;NM_001233;NM_198212	5'UTR;5'UTR;1stExon;1stExon	N_Shore	cg26774312	4.45750965917799	0.585680628212803	5.89456209343203	1.21636216068495	-1.43705243425405	0.756207091981392	0.000295207915022645	0.0167755886018849
cg07483266	37	16	88952491	CBFA2T3;CBFA2T3	NM_175931;NM_005187	Body;Body	N_Shore	cg07483266	51.6367051295933	10.5772920315138	72.5870833752565	10.9955636975539	-20.9503782456632	0.71137594636011	0.00022170840568693	0.0133046807980779
cg09910271	37	16	88995416	CBFA2T3;CBFA2T3	NM_175931;NM_005187	5'UTR;Body	S_Shore	cg09910271	35.8801984230329	9.72639814405805	48.6856193969525	10.1787738916802	-12.8054209739195	0.736977342949834	0.000902929796222243	0.0385950716318285
cg09051215	37	16	88994192	CBFA2T3;CBFA2T3	NM_175931;NM_005187	5'UTR;Body	Island	cg09051215	38.018487118484	8.2562104416703	48.0957515989331	10.4806511120754	-10.0772644804491	0.790474955782319	0.000928698211617569	0.0393298459792504
cg06099276	37	16	49315812	CBLN1	NM_004352	TSS200	Island	cg06099276	8.54657338084635	0.970738691051624	10.0538890866322	0.784134236251124	-1.50731570578586	0.850076354254792	0.000417230426812784	0.0219595591703583
cg05903330	37	22	39542136	CBX7	NM_175709	Body	Island	cg05903330	12.1524148114008	2.63040337088409	17.5772618425884	4.4645814339914	-5.42484703118765	0.691371325080699	0.000867925946762227	0.0375440059601851
cg18595542	37	17	77770301	CBX8	NM_020649	Body	N_Shore	cg18595542	39.7412319335869	13.0629287743442	21.10615553673	9.09052354048049	18.6350763968568	1.88292140008289	8.2202040468064e-05	0.00579987388482543
cg09817677	37	16	57570819	CCDC102A	NM_033212	TSS1500	Island	cg09817677	3.88139715156706	0.426272883961815	4.40860323767303	0.430762045136776	-0.52720608610597	0.880414258738275	0.000278619891488497	0.016021604759838
cg23831597	37	18	66382439	CCDC102B;TMX3	NM_001093729;NM_019022	TSS200;TSS200	Island	cg23831597	3.66237092948978	0.32284984108949	4.13861138839388	0.32470246222506	-0.476240458904102	0.884927475858292	0.000882015429570501	0.0379345238341778
cg13460980	37	2	55746328	CCDC104	NM_080667	TSS1500	N_Shore	cg13460980	20.4777588468957	1.42869776010603	23.2665689897798	1.30922412137519	-2.78881014288417	0.880136596671852	2.81730077373067e-05	0.00221858806636237
cg07925085	37	19	48824622	CCDC114	NM_144577	TSS1500	Island	cg07925085	14.4772511213875	3.72013906803126	10.826053646923	1.77975865466147	3.65119747446446	1.33726024214763	0.00125303810580294	0.0481488583594505
cg17566196	37	19	48800755	CCDC114	NM_144577	Body	Island	cg17566196	91.3857859904356	1.48135664074149	84.9400222022219	5.47947800653121	6.44576378821367	1.07588606196579	0.000240751389135009	0.0142276995531932
cg26567712	37	19	18043782	CCDC124	NM_001136203	TSS200	Island	cg26567712	4.5509568130608	0.351368959278912	4.09474414129411	0.394663353940444	0.456212671766688	1.11141420709683	0.000642214128111322	0.0303170430792667
cg19879491	37	3	42803396	CCDC13	NM_144719	5'UTR	Open sea	cg19879491	89.2180800572346	2.18558894037405	83.1771015679839	5.49907392981477	6.04097848925069	1.07262790329756	0.00116459467546601	0.0458158180739899
cg01607258	37	19	13865805	CCDC130	NM_030818	Body	N_Shelf	cg01607258	85.9665410665837	5.0353111835382	76.9830556347414	6.87812787169596	8.98348543184228	1.11669432133827	0.000541608790963662	0.0267464552388049
cg19129336	37	7	92861825	CCDC132;CCDC132	NM_024553;NM_017667	Body;Body	Open sea	cg19129336	3.74862585925871	0.5335040423313	4.53871124440969	0.664649262666232	-0.790085385150977	0.825922967422939	0.00111585274614091	0.0445675222394769
cg09306696	37	16	57729107	CCDC135	NM_032269	5'UTR	Open sea	cg09306696	77.8220211706808	7.37544966138645	61.6198793650318	11.1184906835242	16.202141805649	1.26293692835178	0.00036823110313637	0.0199745332478049
cg12030788	37	7	128434611	CCDC136	NM_022742	Body	S_Shelf	cg12030788	78.7491178378245	3.7007215677055	71.1064639572629	6.16574098055535	7.6426538805616	1.10748184419851	0.0012648260955514	0.0484211042216037
cg15825116	37	2	223169586	CCDC140	NM_153038	3'UTR	N_Shore	cg15825116	32.785501004485	8.12343210764019	19.3592786234773	7.29856682540304	13.4262223810078	1.69352906387357	0.000119680323873172	0.00796166733213612
cg22764436	37	2	223168727	CCDC140	NM_153038	Body	Island	cg22764436	34.007653378702	14.4081217178284	16.8832728324405	8.31517990085063	17.1243805462614	2.01428086344477	0.00050226817918283	0.0253330476843617
cg12973118	37	2	223168941	CCDC140	NM_153038	Body	Island	cg12973118	41.0261516602397	10.4421213274992	22.831169062896	7.73236404357483	18.1949825973438	1.7969360897473	8.72040118820298e-05	0.00609659949035807
cg09486778	37	2	223169609	CCDC140	NM_153038	3'UTR	N_Shore	cg09486778	48.9305246938065	11.9051357451009	25.5234703310397	8.62626516580925	23.4070543627668	1.91707961570966	8.94599356411333e-06	0.000765065174278467
cg14064356	37	2	223165753	CCDC140	NM_153038	5'UTR	N_Shore	cg14064356	71.4170098672663	13.476916809619	47.9051210352626	14.2616422149928	23.5118888320037	1.4908011570349	0.000805421689630358	0.0356365285807063
cg08506931	37	2	223168861	CCDC140	NM_153038	Body	Island	cg08506931	61.5831621896789	13.3224054204075	38.0024602381029	15.9685209025146	23.580701951576	1.62050461480209	0.000529094904313736	0.0262538812402221
cg19476053	37	2	223167463	CCDC140	NM_153038	5'UTR	Island	cg19476053	78.0368483045885	16.2720802394955	54.0969457397468	17.4462329387185	23.9399025648417	1.44253704599172	0.00110056457192646	0.0441762687895277
cg07119829	37	2	223168487	CCDC140	NM_153038	5'UTR	N_Shore	cg07119829	55.0272171677116	16.0631018247013	30.0406956786578	12.1788210088239	24.9865214890538	1.83175575413872	0.000516124919097915	0.0258160999654611
cg14559259	37	2	223168575	CCDC140	NM_153038	5'UTR	N_Shore	cg14559259	55.4890316631396	18.6990820380953	26.936035441569	16.7677875841498	28.5529962215706	2.0600296500021	0.000850796451027485	0.0370084348088071
cg24324837	37	19	49891574	CCDC155;CCDC155	NM_144688;NM_144688	1stExon;5'UTR	Island	cg24324837	85.2007732207239	8.46167801512853	69.7007840494824	12.3177077355914	15.4999891712415	1.2223789786961	0.000250539132889123	0.014683558243319
cg22255435	37	15	74556873	CCDC33	NM_025055	Body	Open sea	cg22255435	46.8718735480409	4.96264659189527	61.3863704734576	8.06677677702316	-14.5144969254167	0.763555056057721	1.12229679162051e-05	0.000946724970631488
cg02079584	37	15	74528719	CCDC33;CCDC33	NM_025055;NM_025055	1stExon;5'UTR	Open sea	cg02079584	85.2338540771664	5.53305621300131	74.0938809836582	9.86228721689045	11.1399730935081	1.15034943433406	0.00098110915451682	0.0408844136938969
cg22980380	37	17	78061517	CCDC40	NM_017950	Body	Open sea	cg22980380	90.2015719946086	2.87573081009618	78.1339567365521	10.4772232348549	12.0676152580566	1.15444776844907	2.49977674409919e-05	0.00198628274306911
cg11740845	37	17	8638742	CCDC42;CCDC42	NM_144681;NM_001158261	Body;Body	Open sea	cg11740845	95.5442346772025	0.976384603814845	93.6596322053793	1.40842866633955	1.88460247182311	1.02012182225626	0.00102814820989298	0.0422081169887789
cg14091208	37	3	128722579	CCDC48	NM_024768	Body	Island	cg14091208	72.0182336336979	10.1941435324993	49.2826592800502	13.6225147738443	22.7355743536477	1.46133010445829	0.000165619382545616	0.0104705386669334
cg07998374	37	3	113234057	CCDC52	NM_144718	TSS200	Island	cg07998374	3.5156135173087	0.430554610017923	4.39912183390215	0.665634404241389	-0.883508316593456	0.799162571542203	0.000904185682261269	0.0386343458224357
cg27211402	37	12	102455923	CCDC53	NM_016053	TSS200	Island	cg27211402	5.32487474927431	0.508108941946216	6.64727830955616	0.7637801313049	-1.32240356028185	0.801060900612397	5.04474450459802e-05	0.00375103671220496
cg21930443	37	17	28443747	CCDC55;MIR423	NM_032141;NR_029945	TSS200;TSS1500	Island	cg21930443	4.210069083863	0.266240250516303	5.06280888418285	0.613720114266422	-0.852739800319851	0.831567847053447	0.000129506274560193	0.0085383073380766
cg05901196	37	10	61664954	CCDC6	NM_005436	Body	N_Shore	cg05901196	36.3739136725431	7.51474617195764	22.570841776439	10.8521241585211	13.8030718961041	1.61154440019657	0.000638174517536808	0.0301885123738844
cg27130176	37	16	3085982	CCDC64B	NM_001103175	TSS1500	N_Shore	cg27130176	43.6260898092521	13.9006447854385	23.7715845356037	9.80708013503965	19.8545052736484	1.83522010255191	0.000328697292513426	0.0182643911265414
cg16949933	37	10	32734823	CCDC7;CCDC7	NM_145023;NM_001026383	TSS1500;TSS1500	Open sea	cg16949933	4.09434449583804	0.520675169829107	4.82909782941609	0.402951731820645	-0.734753333578055	0.847848737065884	0.00069770431176789	0.0321746111786143
cg18590502	37	3	49203081	CCDC71	NM_022903	5'UTR	N_Shore	cg18590502	25.1280095718209	8.45481312905996	14.1421924764125	6.78415251868014	10.9858170954084	1.77681145365058	0.000775695190244713	0.0346692193748728
cg04132891	37	3	112351647	CCDC80;CCDC80	NM_199511;NM_199512	Body;Body	Open sea	cg04132891	45.8648851174897	16.1257826480701	25.9030979758725	14.218500061776	19.9617871416172	1.77063319453954	0.000534528381517633	0.0264680742754397
cg23194281	37	11	85565930	CCDC83	NM_173556	TSS1500	Island	cg23194281	4.61433665039702	0.316848923167103	5.23873225585286	0.37354939829	-0.624395605455837	0.880811697379983	4.5131232654915e-05	0.00339372509290834
cg18937341	37	11	85566190	CCDC83;CCDC83	NM_173556;NM_173556	5'UTR;1stExon	Island	cg18937341	5.05444316887891	0.611367674528507	5.84070189400795	0.553971683987766	-0.786258725129038	0.865382835933525	0.000979310813626982	0.0408368277081542
cg19516982	37	2	56413137	CCDC85A	NM_001080433	Body	S_Shore	cg19516982	51.7608403401985	7.57985770644655	36.8590077188743	12.9278686703569	14.9018326213242	1.40429283216144	0.000204879812871525	0.0124909936444511
cg18397314	37	14	100047630	CCDC85C	NM_001144995	Body	Open sea	cg18397314	92.2695970381797	1.50868916149015	87.3581434597881	5.08007141584354	4.91145357839157	1.05622204620972	0.000551365137093268	0.0271143549532164
cg26286082	37	14	100004391	CCDC85C	NM_001144995	Body	Open sea	cg26286082	69.9211716346366	7.84590877507149	57.6229047544451	6.969281996923	12.2982668801914	1.21342670822652	0.00122961572173999	0.0475576234203426
cg18414021	37	14	100069535	CCDC85C	NM_001144995	1stExon	Island	cg18414021	91.161406366166	9.22448895754159	73.9410363975121	12.5623176513205	17.2203699686539	1.23289327290567	0.0001575152765017	0.0100482560726474
cg05406635	37	14	100069666	CCDC85C	NM_001144995	1stExon	Island	cg05406635	57.1788951813596	16.20909614226	33.2927643443195	8.1244883106462	23.8861308370401	1.71745712041228	0.000583338074398009	0.0283011559428177
cg02658319	37	12	124434452	CCDC92	NM_025140	5'UTR	Open sea	cg02658319	73.4554456921563	6.51888549795469	83.305961512849	8.54922341985866	-9.85051582069266	0.881754971171261	0.000414105844503069	0.0218528058308638
cg15889976	37	12	124432796	CCDC92	NM_025140	5'UTR	Open sea	cg15889976	79.0102096649322	2.66934237710473	83.5321124363984	4.26420478031841	-4.52190277146616	0.94586629453542	0.000180471648686539	0.0112390300368869
cg13696605	37	9	36169203	CCIN	NM_005893	TSS200	S_Shelf	cg13696605	94.3398058294777	0.791711263610531	91.8015603289776	2.626701380649	2.53824550050011	1.02764926316507	0.00108140407686404	0.0436453847959165
cg16415785	37	3	42305237	CCK	NM_000729	5'UTR	Island	cg16415785	10.0446863184194	2.72232513047483	6.85217040572075	1.06484966162747	3.1925159126987	1.4659130937598	0.000635018130472435	0.0300609124799535
cg15928132	37	4	26492378	CCKAR	NM_000730	TSS1500	Open sea	cg15928132	84.899291243134	7.03248217861653	69.6619087291005	13.4357848757009	15.2373825140335	1.21873334785138	0.00113103841898144	0.0449157937758785
cg26799806	37	16	57437848	CCL17	NM_002987	TSS1500	Open sea	cg26799806	77.5160733035628	3.75438632514118	66.6907087865278	6.74304603677838	10.8253645170351	1.16232192930632	4.96010881570694e-05	0.00369125765803524
cg10864145	37	5	43397232	CCL28	NM_148672	Body	Island	cg10864145	3.37291249106287	0.422339552881555	4.07271981962195	0.916906218040139	-0.699807328559079	0.828171993274008	0.00101997329905415	0.0419626936722766
cg03071134	37	17	34626096	CCL3L3;CCL3L1	NM_001001437;NM_021006	TSS1500;TSS1500	Open sea	cg03071134	71.3554679211931	3.75998716407431	59.515158713322	10.7223520854701	11.8403092078711	1.19894610824957	0.00121665993516353	0.047243852271881
cg07149785	37	11	69455028	CCND1	NM_053056	TSS1500	Island	cg07149785	12.1997098404444	5.90033584524004	6.20741294962762	1.49720696415068	5.99229689081674	1.9653452959298	0.000559502770444831	0.0274202505822567
cg13271751	37	11	69454802	CCND1	NM_053056	TSS1500	Island	cg13271751	45.7290129523628	9.80504546605524	31.3136795883315	8.38715498429614	14.4153333640313	1.46035258562852	0.000810924940497598	0.0358005596624589
cg05194114	37	15	43477396	CCNDBP1;CCNDBP1;CCNDBP1;CCNDBP1	NM_012142;NR_027514;NM_037370;NR_027513	TSS200;TSS200;TSS1500;TSS200	N_Shore	cg05194114	5.94826087152257	0.91934025831206	7.37032998196015	1.07021750407374	-1.42206911043758	0.80705489253286	0.000800416025349547	0.0354801060835477
cg06636316	37	19	30303495	CCNE1;CCNE1	NM_057182;NM_001238	TSS200;Body	Island	cg06636316	7.46350818905804	0.765151418478883	6.50476880582947	0.483057263447803	0.958739383228568	1.14739023197402	0.000554637694108052	0.0272285594609904
cg06689536	37	16	2480094	CCNF	NM_001761	Body	S_Shore	cg06689536	2.70547826641322	0.583345068530514	2.11243536138182	0.179922661667906	0.593042905031399	1.28073895934192	0.000192572739144786	0.0118672580172195
cg08957484	37	5	132083532	CCNI2	NM_001039780	1stExon	Island	cg08957484	41.1824509816322	12.4547567582355	25.0606900733929	6.81763060594517	16.1217609082392	1.64330873814827	0.000494355249049	0.0250303172620365
cg15811904	37	14	99969535	CCNK;CCNK	NM_003858;NM_001099402	Body;Body	Open sea	cg15811904	34.0678611075989	12.1732625477775	51.7046047471511	11.0157067440026	-17.6367436395523	0.658894140554782	0.000149216133493968	0.00961562112442308
cg27607319	37	12	49110853	CCNT1	NM_001240	TSS200	Island	cg27607319	4.97177575013807	0.540072923214282	5.50336901921331	0.385437603620262	-0.531593269075241	0.903405846996749	0.000180425712916004	0.0112376957925778
cg04054187	37	10	35742028	CCNY;CCNY	NM_145012;NM_181698	Body;5'UTR	Open sea	cg04054187	85.3411487820001	4.64130254872587	90.7388170375717	2.87205872926644	-5.39766825557159	0.940514231595761	0.000485485779470574	0.0246766178207064
cg05299361	37	10	35651873	CCNY;CCNY	NM_145012;NM_181698	Body;5'UTR	Open sea	cg05299361	88.8493198142295	1.22627704305561	86.2228571094661	2.17551065389065	2.62646270476341	1.03046132768981	0.000800669461864168	0.03548790908045
cg17510320	37	11	66360559	CCS;CCDC87	NM_005125;NM_018219	TSS200;TSS200	Island	cg17510320	10.636846971005	1.25389796098795	12.3554347485329	0.98406877049903	-1.7185877775279	0.860904305473187	0.00046840327903212	0.0240536730907539
cg14067052	37	2	73460340	CCT7;CCT7;CCT7;C2orf7;C2orf7;CCT7;CCT7;CCT7	NM_001166284;NM_001009570;NM_006429;NM_032319;NM_032319;NR_029402;NM_001166285;NR_029403	TSS1500;TSS1500;TSS1500;1stExon;5'UTR;TSS1500;TSS1500;TSS1500	Island	cg14067052	3.02910408302303	0.23943645806043	3.32174164912232	0.256942169330316	-0.292637566099291	0.911902370198895	0.000372708574199279	0.0201601655917903
cg06642617	37	2	73461528	CCT7;CCT7;CCT7;CCT7;CCT7;C2orf7;CCT7	NR_029402;NR_029403;NM_001009570;NM_006429;NM_001166284;NM_032319;NM_001166285	Body;Body;Body;Body;Body;TSS1500;5'UTR	Island	cg06642617	3.01149677904008	0.414351644494416	4.78994449290148	1.69171700994665	-1.7784477138614	0.628712249902479	1.85920164925462e-06	0.000172759926254968
cg14746717	37	12	7594272	CD163L1	NM_174941	Body	S_Shore	cg14746717	65.6222311492546	13.4070307114339	81.0679651716259	6.98392418080277	-15.4457340223713	0.80947179333203	0.00130969858704421	0.0496087293204805
cg10785977	37	1	27709634	CD164L2	NM_207397	Body	Island	cg10785977	21.4508733292766	9.24307067728197	13.103697561025	4.07500287756837	8.34717576825161	1.63700918991591	0.000156821577549678	0.0100123621733865
cg10708271	37	3	112692897	CD200R1;CD200R1;CD200R1;CD200R1	NM_138939;NM_138940;NM_138806;NM_170780	Body;Body;Body;Body	Open sea	cg10708271	89.07609984238	4.91266996005873	83.1982838638057	4.67353639892643	5.87781597857429	1.07064828390206	0.00102038577314135	0.0419712563432459
cg15518113	37	1	167400121	CD247;CD247	NM_000734;NM_198053	3'UTR;3'UTR	Open sea	cg15518113	97.1666192364606	0.878163083756362	95.3794736255584	1.48908873872294	1.7871456109022	1.01873721402488	0.00089744674380998	0.0384244655421218
cg02161084	37	15	73989526	CD276;CD276	NM_001024736;NM_025240	5'UTR;5'UTR	Open sea	cg02161084	8.09608940957931	0.871792542811927	6.58383980661147	0.559652939639154	1.51224960296784	1.22969112970356	3.82486171804935e-05	0.00292657455971742
cg23216323	37	19	8372814	CD320;CD320	NM_001165895;NM_016579	Body;Body	Island	cg23216323	5.4208712191951	0.677175204282725	4.42721424358878	0.525840536103623	0.993656975606319	1.22444293881763	0.00016894588823338	0.0106266245174645
cg01566217	37	1	208084255	CD34;CD34	NM_001025109;NM_001773	Body;Body	Island	cg01566217	4.91361743665076	1.01794984819972	3.90681664576393	0.694831780640018	1.00680079088684	1.25770361964094	0.000639510213738024	0.0302329805365581
cg25239996	37	20	44746767	CD40;CD40	NM_152854;NM_001250	TSS200;TSS200	N_Shore	cg25239996	6.27578242403618	0.965241119725734	7.82535643698929	1.15096705752547	-1.54957401295311	0.801980392148209	2.29479682606624e-05	0.00183742049394118
cg02081846	37	11	35186440	CD44;CD44;CD44;CD44;CD44	NM_001001389;NM_001001392;NM_000610;NM_001001390;NM_001001391	Body;Body;Body;Body;Body	Open sea	cg02081846	85.7817885969531	5.82454790041578	93.7261321989364	3.42508912994676	-7.94434360198326	0.915238755557296	0.000309602072415232	0.0174165411227698
cg20971158	37	11	35159382	CD44;CD44;CD44;CD44;CD44	NM_001001391;NM_001001392;NM_001001389;NM_000610;NM_001001390	TSS1500;TSS1500;TSS1500;TSS1500;TSS1500	N_Shore	cg20971158	88.2777602338872	3.52355428743729	92.1047782580161	1.76190627766196	-3.82701802412893	0.958449299846223	0.000837380730437154	0.0365984871675095
cg19430728	37	11	35237158	CD44;CD44;CD44;CD44;CD44	NM_001001389;NM_001001392;NM_000610;NM_001001390;NM_001001391	Body;Body;Body;Body;Body	Open sea	cg19430728	91.0267868125268	3.17498237834696	93.8696402062066	1.48411846818865	-2.8428533936798	0.969714879193797	0.00101091697376747	0.0417050941508617
cg07113947	37	1	207494596	CD55;CD55	NM_001114752;NM_000574	TSS1500;TSS1500	Island	cg07113947	4.86028731665919	0.778975177282276	6.02328080062297	0.629087820578612	-1.16299348396378	0.806916940707215	0.000614347978533234	0.0293460293246535
cg10158843	37	11	60776172	CD6	NM_006725	Body	Island	cg10158843	40.0705558112325	12.3670161104057	22.2646257521404	8.55721092786173	17.8059300590921	1.79974082013844	0.000396199989342534	0.021148886961674
cg03677492	37	17	80273969	CD7	NM_006137	Body	N_Shelf	cg03677492	40.0580429166984	13.853496981315	24.504392679164	7.41268906886632	15.5536502375343	1.6347290643428	0.00107242322536174	0.0433885667355915
cg23927124	37	17	62006357	CD79B;CD79B;CD79B	NM_021602;NM_001039933;NM_000626	3'UTR;3'UTR;3'UTR	Open sea	cg23927124	88.0685193363365	3.5348450044512	79.1162929580178	7.53159121055526	8.95222637831868	1.11315275329026	0.000393969705716626	0.0210690844311712
cg19410791	37	2	87037000	CD8A	NM_001145873	TSS1500	Island	cg19410791	63.4333734260644	7.87405278360603	50.0678160800418	10.3253666562249	13.3655573460225	1.26694907811947	0.000982275889834454	0.0409147759236714
cg05655806	37	3	111260756	CD96;CD96	NM_198196;NM_005816	TSS200;TSS200	Open sea	cg05655806	63.69725896649	12.9932730021059	78.8644216240066	6.01029023142147	-15.1671626575167	0.807680544088341	0.000220759826123147	0.0132668582097011
cg02497868	37	13	49821858	CDADC1	NM_030911	TSS1500	N_Shore	cg02497868	8.71756528250012	0.805261296588047	10.4581454287254	1.05852002364493	-1.74058014622525	0.833567035562118	2.32977108029509e-05	0.00186382639436827
cg21438706	37	1	100816970	CDC14A;CDC14A;CDC14A	NM_003672;NM_033313;NM_033312	TSS1500;TSS1500;TSS1500	N_Shore	cg21438706	4.67791993986248	0.348347319926819	5.37675669698973	0.600740789280568	-0.698836757127255	0.870026338086209	0.000938364065304827	0.0396257221000857
cg12229912	37	17	45266302	CDC27;CDC27	NM_001256;NM_001114091	Body;Body	Island	cg12229912	4.48660770443381	0.524936161726243	5.21265671373934	0.712740840597324	-0.726049009305535	0.860714209820908	0.000929898670930386	0.0393625051384737
cg14423541	37	19	531225	CDC34	NM_004359	TSS1500	Island	cg14423541	2.82637330162536	0.44212668619738	2.41891890177157	0.199884858469261	0.407454399853794	1.16844483688783	0.000885686970227646	0.0380745741842588
cg13231302	37	14	103467798	CDC42BPB	NM_006035	Body	Open sea	cg13231302	55.479535966246	8.05291269455834	74.5712606885953	9.96546099697625	-19.0917247223493	0.743980126578856	6.2430622257396e-05	0.00455053728767244
cg18588794	37	14	103467739	CDC42BPB	NM_006035	Body	Open sea	cg18588794	68.9120791446797	7.99438679403657	80.3284697781577	7.5385061138642	-11.4163906334779	0.857878649188682	0.001294494216153	0.0492484636752757
cg18358952	37	14	103468050	CDC42BPB	NM_006035	Body	Open sea	cg18358952	83.0324527711742	3.67484731562476	89.6736229652762	3.3723298247298	-6.64117019410197	0.925940650388648	0.000154401282961307	0.00988657627895358
cg11741956	37	14	103438353	CDC42BPB	NM_006035	Body	Open sea	cg11741956	90.7867412580038	0.704488280867042	89.5083799640337	0.71050834754265	1.27836129397005	1.01428202917407	0.000102200143322133	0.00697576458383432
cg09973148	37	2	37899355	CDC42EP3	NM_006449	TSS200	Island	cg09973148	4.36948468730626	0.768680261449134	5.63117666281668	0.895881838348341	-1.26169197551042	0.775945232931242	0.00090927457002108	0.0387667583420888
cg22170602	37	1	193091041	CDC73	NM_024529	TSS200	Island	cg22170602	3.57357727729832	0.332785104204828	3.97450549412037	0.29568596321801	-0.400928216822043	0.899125006264263	8.4921571894595e-05	0.00596513217012018
cg07074543	37	3	119041529	CDGAP	NM_020754	Body	Island	cg07074543	4.07701190269622	0.526138412929257	4.8128558573957	0.448782392860158	-0.73584395469948	0.847108665519508	0.00124609540789518	0.0479683956452346
cg01162378	37	16	65063803	CDH11	NM_001797	5'UTR	Open sea	cg01162378	85.6355039387517	3.64930669900616	66.6151661681266	15.5943530841691	19.0203377706251	1.28552563724934	0.00050460040362401	0.0254218076825775
cg16565696	37	20	44834899	CDH22	NM_021248	Body	N_Shelf	cg16565696	7.17114246749802	3.14970597938918	4.83014569691948	1.06490610158341	2.34099677057855	1.48466380052916	0.00102221360572517	0.042013294304888
cg03305034	37	20	44806600	CDH22	NM_021248	Body	Island	cg03305034	91.3152333032058	1.76857140851555	87.6714046559645	4.2177395579144	3.64382864724134	1.04156233907213	0.00109795417943436	0.0441139726944324
cg02473562	37	20	44875586	CDH22	NM_021248	Body	S_Shore	cg02473562	26.7888344617816	9.70107865599156	14.3416379656385	5.13071080320659	12.4471964961431	1.86790619913608	0.000301758364325647	0.0170571864830569
cg21856645	37	14	23517243	CDH24;CDH24	NM_144985;NM_022478	Body;Body	Island	cg21856645	90.1140014632329	1.75970164753559	85.9865837241088	2.98623147109428	4.12741773912417	1.04800071779066	0.000534285389701306	0.0264588997670454
cg09834049	37	14	23525720	CDH24;CDH24	NM_022478;NM_144985	5'UTR;5'UTR	N_Shore	cg09834049	27.6395279581463	6.21329911360936	15.8720207245837	6.45941752990122	11.7675072335626	1.74139943727116	0.000278402362471766	0.0160131129261376
cg08093619	37	20	60449051	CDH4	NM_001794	Body	Island	cg08093619	90.944361888055	2.68746387334023	83.0790959952628	6.71912288967787	7.86526589279225	1.09467202066379	0.00059040858924021	0.0285537620229297
cg01225317	37	1	205473878	CDK18;CDK18;CDK18;CDK18;CDK18;CDK18	NM_212502;NM_002596;NM_212503;NM_212503;NM_212502;NM_002596	1stExon;5'UTR;1stExon;5'UTR;5'UTR;1stExon	Island	cg01225317	7.22647869167503	0.76118221030459	6.2913095002412	0.618095619349619	0.935169191433829	1.14864460115942	0.000586574944933471	0.0284130953912703
cg09767504	37	6	111136483	CDK19	NM_015076	TSS200	Island	cg09767504	4.20489490157052	0.56350385233613	4.8696103694795	0.686290761965645	-0.664715467908972	0.863497196392733	0.000119894058715533	0.00797221589116807
cg02017926	37	12	123754328	CDK2AP1	NM_004642	Body	Island	cg02017926	5.84421681451977	0.49445963201743	6.76068442135683	0.391165657213249	-0.916467606837064	0.864441593525359	4.53733565781655e-05	0.00341025404215974
cg18473137	37	17	30815034	CDK5R1	NM_003885	Body	Island	cg18473137	94.2764519124618	1.81583367264486	88.1476363701506	5.48431778116961	6.12881554231113	1.06952898335895	0.000448142383139593	0.0232213018885539
cg14199261	37	7	92313449	CDK6;CDK6	NM_001259;NM_001145306	Body;Body	Open sea	cg14199261	65.7408068314286	9.46992014573085	78.563281555131	9.23083801160525	-12.8224747237024	0.836787943809293	0.000393448338886493	0.0210530070108925
cg17743279	37	7	92463268	CDK6;CDK6	NM_001145306;NM_001259	5'UTR;TSS200	Island	cg17743279	6.03374167428814	0.621642728620132	4.88431168515757	0.336886840066509	1.14942998913057	1.23533100736045	8.71224364149394e-07	8.38443724503344e-05
cg20587409	37	6	20534546	CDKAL1	NM_017774	TSS200	Open sea	cg20587409	3.47664119491171	0.17852527770719	4.22367741044397	0.628272151371008	-0.747036215532262	0.823131327765456	0.000233855036282344	0.0138899712086472
cg21909643	37	6	20534796	CDKAL1;CDKAL1	NM_017774;NM_017774	1stExon;5'UTR	Open sea	cg21909643	17.5165762500483	1.66143167092531	20.3690566188934	2.63243796335771	-2.85248036884504	0.859960113901435	0.00107793695762025	0.0435655101062185
cg25060172	37	4	76555980	CDKL2	NM_003948	TSS1500	Island	cg25060172	30.8423491039895	8.85473198177601	18.183536616503	6.07387471590704	12.6588124874865	1.69616888916965	9.73209693040875e-05	0.00668452904894255
cg26500144	37	6	36646390	CDKN1A;CDKN1A	NM_000389;NM_078467	TSS200;TSS200	Island	cg26500144	9.68351813382254	1.10488205204854	11.0630426789796	0.712028786934069	-1.37952454515702	0.875303333342626	0.000469786851849445	0.0241004282087584
cg04875709	37	12	12870463	CDKN1B;CDKN1B	NM_004064;NM_004064	5'UTR;1stExon	Island	cg04875709	4.07044996737441	0.266488810527947	3.71906276451324	0.181137546781832	0.351387202861178	1.09448272995392	0.000604797186584969	0.0290228585011036
cg05267118	37	11	2907884	CDKN1C;CDKN1C;CDKN1C	NM_000076;NM_001122631;NM_001122630	TSS1500;TSS1500;TSS1500	S_Shore	cg05267118	20.8183194176676	9.2099064243434	10.9674574251211	2.66165403944337	9.85086199254647	1.89819012836858	0.000893330416858605	0.0383097617499999
cg13601799	37	9	21974704	CDKN2A;CDKN2A;CDKN2A	NM_058197;NM_058195;NM_000077	1stExon;Body;1stExon	Island	cg13601799	7.77894914091899	1.10019829564489	9.03150340557118	1.30457328417432	-1.25255426465219	0.86131276174025	0.000819286558947586	0.0360482154619477
cg03496289	37	19	10680229	CDKN2D;CDKN2D	NM_079421;NM_001800	TSS1500;TSS1500	S_Shore	cg03496289	4.62041531181501	0.257176502082664	4.10003081266321	0.412189704966271	0.520384499151806	1.12692209471806	0.000905560092111085	0.0386750501379254
cg25984124	37	20	5106245	CDS2;PCNA	NM_003818;NM_002592	TSS1500;5'UTR	N_Shore	cg25984124	94.0510016573765	1.15039292341704	91.55098960914	2.17165163445913	2.50001204823651	1.02730731867465	0.000330288299933132	0.0183350197738035
cg16204700	37	3	133292376	CDV3;CDV3;CDV3	NM_017548;NM_001134422;NM_001134423	TSS200;TSS200;TSS1500	Island	cg16204700	6.40818879178026	1.09267243521803	8.31615659379169	1.57654951467313	-1.90796780201143	0.770570962620426	0.000887242965809281	0.0381164466594275
cg26531174	37	5	149546073	CDX1	NM_001804	TSS1500	Island	cg26531174	96.2354581587757	0.469668101917253	95.4710158111823	0.559813178699378	0.764442347593487	1.00800706205018	0.000993411001086109	0.0412287597287005
cg03337035	37	19	42258336	CEACAM6	NM_002483	TSS1500	Open sea	cg03337035	6.51424931390498	1.61842439848906	4.14657379624251	0.662685474187364	2.36767551766247	1.57099563012914	4.61992587990332e-05	0.00346494440992749
cg06500246	37	19	42192976	CEACAM7	NM_006890	TSS1500	Open sea	cg06500246	51.3440373555865	6.39118820034275	62.2292223183458	5.17101959613256	-10.8851849627594	0.825079206243748	6.40733444098348e-05	0.00465031289825851
cg23734074	37	4	68411362	CENPC1	NM_001812	TSS200	Island	cg23734074	7.42703748771961	0.765755254123305	8.59291279545534	0.81373617112113	-1.16587530773573	0.864321291803131	0.000424586257783261	0.0222904138941006
cg06282240	37	13	25497044	CENPJ;CENPJ	NM_018451;NM_018451	5'UTR;1stExon	Island	cg06282240	3.67709278243736	0.203337289135887	4.50597515661752	0.658117896207793	-0.828882374180168	0.816048170402613	0.000285976949069521	0.0163482894918515
cg21397993	37	1	243418055	CEP170;SDCCAG8;CEP170;CEP170	NM_001042405;NM_006642;NM_001042404;NM_014812	5'UTR;TSS1500;5'UTR;5'UTR	Island	cg21397993	16.5472443999527	1.5073749979054	19.3710030621613	0.973516441403681	-2.82375866220858	0.854227545514955	4.6456890541649e-07	4.59730690504696e-05
cg03016638	37	18	12991013	CEP192	NM_032142	TSS1500	N_Shore	cg03016638	3.33893815826089	0.357388661019427	4.00382591632423	0.398706817474554	-0.664887758063336	0.833936896368924	0.000249425579468532	0.0146365535065705
cg01125608	37	5	646071	CEP72	NM_018140	Body	Island	cg01125608	92.4916489725892	0.771279172933041	90.4587072262562	1.76722721045545	2.03294174633301	1.02247369886956	0.000615556233731221	0.0293853752873721
cg05698090	37	22	47134664	CERK	NM_022766	TSS1500	Open sea	cg05698090	10.5289157453223	3.18966152345672	7.19666330391855	0.766656912839682	3.33225244140371	1.46302741988629	0.000297840097623755	0.0169000295492637
cg24157349	37	22	47081751	CERK	NM_022766	3'UTR	Island	cg24157349	91.3026516763783	4.93264392691264	82.0714338199317	8.0577116417242	9.23121785644663	1.11247784310312	0.000920619536143335	0.0391359334105995
cg27056334	37	6	31915198	CFB	NM_001710	Body	Open sea	cg27056334	93.458863074802	2.40019431855205	89.559812982131	4.0130507256443	3.89905009267102	1.04353571052509	0.00120568850289176	0.0469211473018673
cg09570250	37	4	110676767	CFI	NM_000204	Body	Open sea	cg09570250	88.1524633705661	2.72832454444448	77.9381626171054	8.80889944699283	10.2143007534607	1.13105647362566	0.000332444700405291	0.0184346376413057
cg16952751	37	2	201980867	CFLAR;CFLAR;CFLAR	NM_001127184;NM_003879;NM_001127184	5'UTR;TSS200;1stExon	N_Shore	cg16952751	5.20262827710235	0.461158831359599	6.11165031417826	0.644936994887615	-0.909022037075907	0.851264062839608	0.000345563637641934	0.0190393127636834
cg26635219	37	7	117119424	CFTR	NM_000492	TSS1500	Open sea	cg26635219	9.32245255201151	1.52954299930025	12.0404738296551	2.54316904142819	-2.71802127764356	0.774259608376108	0.000611578951489523	0.0292503296248862
cg16218340	37	3	126422260	CHCHD6	NM_032343	TSS1500	N_Shore	cg16218340	79.2312452765913	6.29756432866016	88.1206087781072	4.63934342827815	-8.88936350151586	0.899122763394658	0.000896837798256259	0.0384134631498074
cg23763259	37	1	146714997	CHD1L	NM_004284	Body	Island	cg23763259	4.15551071491826	0.405195681543009	4.80324285252865	0.450653911142317	-0.647732137610389	0.865146910639883	0.000890499467013121	0.0382169562050773
cg21917976	37	1	146713959	CHD1L	NM_004284	TSS1500	N_Shore	cg21917976	25.300244921737	10.6957881207559	12.9883900209627	8.81965869028229	12.3118549007743	1.94791231868642	0.00104464951122059	0.0426411756282816
cg21696781	37	15	93447854	CHD2;CHD2	NM_001271;NM_001042572	Body;Body	S_Shore	cg21696781	5.62782913273508	0.769990531819202	6.94679323788643	0.731911218335287	-1.31896410515134	0.810133386731884	0.000179480990330565	0.0111955846315382
cg06610464	37	20	40243608	CHD6	NM_032221	5'UTR	N_Shelf	cg06610464	42.2512724298374	14.3008646555499	57.5891591418602	8.68049273073397	-15.3378867120229	0.733667118246321	0.000132368547910481	0.00869700057369699
cg09232918	37	16	53120404	CHD9	NM_025134	5'UTR	Open sea	cg09232918	95.7023734489541	0.961404149526097	91.8984320897287	3.19764122528027	3.80394135922533	1.04139288639344	0.000165355423790865	0.0104552927765159
cg06263939	37	11	916170	CHID1	NM_001142675	TSS1500	Open sea	cg06263939	83.5720467486397	6.87726467990974	68.07654649039	10.4496527838337	15.4955002582498	1.2276187770547	9.18528611809407e-05	0.00636824192184786
cg14638840	37	8	82644585	CHMP4C	NM_152284	TSS200	N_Shore	cg14638840	9.48480931147777	1.97349188393884	7.08352449133503	1.52440820940227	2.40128482014274	1.33899576730202	0.000428880848376393	0.0224516039003616
cg17714010	37	17	78968450	CHMP6	NM_024591	Body	S_Shore	cg17714010	63.9360240019919	12.0597577346412	80.0842687247292	7.57171913615721	-16.1482447227373	0.798359340980648	0.000217706275133904	0.0131194643128308
cg14355622	37	2	175870404	CHN1;CHN1	NM_001025201;NM_001822	TSS1500;TSS1500	S_Shore	cg14355622	3.82123727397143	0.353124204757361	4.80302298915228	0.50587177626405	-0.981785715180856	0.795590044561886	3.20260909923077e-06	0.000290353214706313
cg21472642	37	7	29233468	CHN2	NM_004067	TSS1500	N_Shore	cg21472642	38.2324705002208	11.4204234738489	22.1593233196974	13.1734262958754	16.0731471805234	1.72534467540513	0.00101615775508574	0.0418583042913689
cg15251779	37	7	150929295	CHPF2	NM_019015	TSS1500	N_Shore	cg15251779	16.9965143977155	2.91485889724883	14.1388392053803	1.61228181545656	2.85767519233523	1.2021152621389	0.000725729423005136	0.033074433122493
cg24337881	37	12	102091387	CHPT1	NM_020244	TSS200	Island	cg24337881	5.20274065323544	0.399923474983649	6.07778849915467	0.53277155386049	-0.875047845919238	0.856025288467846	0.000216931532017266	0.0130899821191914
cg09362722	37	7	136626256	CHRM2;CHRM2;CHRM2;CHRM2;CHRM2;CHRM2;CHRM2;CHRM2	NM_001006631;NM_000739;NM_001006627;NM_001006628;NM_001006629;NM_001006632;NM_001006630;NM_001006626	5'UTR;5'UTR;5'UTR;5'UTR;5'UTR;5'UTR;5'UTR;5'UTR	Open sea	cg09362722	88.5869747231858	2.73789698290315	84.1275689396551	5.56170802791003	4.45940578353066	1.05300766252653	0.00124650175735722	0.0479759816323329
cg26799559	37	11	45673410	CHST1	NM_003654	5'UTR	S_Shore	cg26799559	93.2144713699562	1.34971958862161	91.4353973534062	1.21486968567928	1.77907401655	1.0194571694119	8.37803445965263e-05	0.00589671376863561
cg06893569	37	12	104907103	CHST11	NM_018413	Body	Open sea	cg06893569	94.8633671571627	1.03516045368483	93.124256799887	1.35156679568842	1.73911035727573	1.01867515958826	0.000928569865372684	0.0393280433281054
cg09595290	37	10	125807504	CHST15	NM_015892	TSS1500	S_Shelf	cg09595290	92.2458403757013	1.26467358279593	85.5016346058777	5.91491392275231	6.74420576982365	1.07887809164013	0.000509426480981456	0.0255843253223763
cg19788429	37	3	142838003	CHST2	NM_004267	TSS1500	Island	cg19788429	7.12426545989574	0.726503733768665	8.28037298171212	0.847014977630977	-1.15610752181638	0.86037977704993	0.00085764653488037	0.0372251723070413
cg19541912	37	19	34175117	CHST8;CHST8;CHST8	NM_001127895;NM_001127896;NM_022467	5'UTR;5'UTR;TSS1500	N_Shore	cg19541912	4.9658883729971	0.500312529628037	5.68692040944466	0.424691362463292	-0.721032036447562	0.873212216008845	6.87747996753182e-05	0.00494922716702896
cg04999945	37	16	10973382	CIITA	NM_000246	Body	S_Shore	cg04999945	7.64830895610545	2.5305780948154	5.25261228907371	1.26942727106313	2.39569666703174	1.45609623082503	0.000632655271084567	0.02998931197379
cg09039206	37	10	60028728	CISD1;IPMK	NM_018464;NM_152230	TSS200;TSS1500	Island	cg09039206	12.0288982981176	1.6447043612273	14.3608094485976	1.46555893560243	-2.33191115047993	0.837619797210828	9.06375582331563e-05	0.00629908360026472
cg21585138	37	3	50645106	CISH;CISH	NM_145071;NM_013324	Body;Body	N_Shelf	cg21585138	55.2227864401558	11.5875127062096	78.808473989467	10.294865638466	-23.5856875493112	0.700721428098411	2.51340237484955e-05	0.00199538035291627
cg01007768	37	16	66586407	CKLF;CKLF;CKLF;CKLF;CKLF	NM_181640;NM_016326;NM_181641;NM_016951;NM_001040138	TSS200;TSS200;TSS200;TSS200;TSS200	Island	cg01007768	5.48671443517688	0.658566282008627	6.41296998827714	0.662643956941029	-0.926255553100262	0.855565275559772	0.000476948180475194	0.0243614992249738
cg10950615	37	2	122319794	CLASP1;CLASP1;CLASP1	NM_001142273;NM_015282;NM_001142274	Body;Body;Body	Open sea	cg10950615	86.544187152951	8.18023113729495	92.775120243829	4.35732773412405	-6.23093309087793	0.932838318349769	0.00132127121229762	0.0498617021201869
cg12050982	37	2	122407184	CLASP1;CLASP1;CLASP1	NM_001142274;NM_001142273;NM_015282	TSS200;TSS200;TSS200	Island	cg12050982	8.30881690496594	1.33834565207404	9.95546318042529	1.17269139922512	-1.64664627545935	0.834598727792291	0.000867716754652222	0.0375440059601851
cg16715508	37	16	1502629	CLCN7;CLCN7	NM_001287;NM_001114331	Body;Body	Island	cg16715508	92.2924148728191	0.977110782375778	88.5449009996038	4.20184443665916	3.74751387321531	1.04232331654233	0.000907954439592675	0.0387286721017534
cg00804587	37	3	190038679	CLDN1	NM_021101	Body	N_Shore	cg00804587	75.4827132227812	12.5596045105437	86.6811898552976	5.36795561233503	-11.1984766325164	0.870808457391843	0.000739854842513723	0.0335301229597235
cg06080729	37	16	3067626	CLDN6	NM_021195	5'UTR	Island	cg06080729	61.3421802710604	8.28959369126093	46.7153830258873	9.71849627005176	14.6267972451731	1.31310451285538	0.000773085152518711	0.0345997867337969
cg06489965	37	16	3062975	CLDN9;CLDN9	NM_020982;NM_020982	1stExon;5'UTR	N_Shore	cg06489965	45.4414535803437	5.78992827860013	32.4143237419957	6.95630032478425	13.027129838348	1.40189423484625	3.59191387871281e-05	0.00276629005408635
cg18390959	37	19	51872257	CLDND2	NM_152353	TSS200	S_Shore	cg18390959	34.635651621249	9.10108603231331	46.1319650458734	5.69875594905601	-11.4963134246244	0.750795063397093	0.00102403542432201	0.0420694122908632
cg00202496	37	16	11037903	CLEC16A	NM_015226	TSS1500	N_Shore	cg00202496	47.5725747628985	10.8125864671317	23.8050663517019	9.67282721209268	23.7675084111965	1.99842227112706	1.54272558463674e-05	0.00127418683555455
cg02235659	37	3	45066580	CLEC3B	NM_003278	TSS1500	Open sea	cg02235659	19.3641803654634	7.85370583159772	11.3366458786811	4.10056375435872	8.02753448678222	1.70810489916407	0.000141810135687468	0.00921173164626122
cg00140361	37	6	31700617	CLIC1	NM_001288	Body	S_Shelf	cg00140361	94.6424782400503	1.99734984601522	96.5726201180244	0.93199624780657	-1.93014187797405	0.980013570351357	2.44152368524976e-05	0.00194471433564087
cg06465160	37	1	25071620	CLIC4	NM_013943	TSS200	Island	cg06465160	4.07839076614127	0.427941580241655	3.52234607487712	0.273540764536447	0.556044691264155	1.15786202702514	0.000135479478193773	0.00886582268982159
cg00483526	37	12	122907647	CLIP1;CLIP1	NM_002956;NM_198240	TSS1500;TSS1500	S_Shore	cg00483526	7.19996374865818	0.88216046442135	8.92739783111181	1.26705978149292	-1.72743408245363	0.806501948817207	0.000155499823676827	0.0099445504572152
cg09005159	37	7	73790765	CLIP2;CLIP2	NM_032421;NM_003388	Body;Body	S_Shore	cg09005159	57.9641115261444	9.9660444636139	45.2295125057485	11.7967864283539	12.7345990203958	1.28155508018746	0.00070531213002875	0.0324002493531956
cg21647257	37	19	36523945	CLIP3	NM_015526	TSS200	S_Shore	cg21647257	5.76491486202429	0.616399488528877	6.74220950306605	0.737163851048318	-0.977294641041754	0.855048313079366	0.00104956725751804	0.0427809698071288
cg01044127	37	13	77566253	CLN5	NM_006493	1stExon	Island	cg01044127	5.33188548806061	0.521846582227995	6.03043370226321	0.494815873007246	-0.698548214202593	0.884162856489007	0.000999588562602821	0.0414064299095888
cg19915256	37	5	1345677	CLPTM1L	NM_030782	TSS1500	S_Shore	cg19915256	4.15585441827762	0.43973799579174	3.61118898011245	0.296647178173562	0.544665438165174	1.15082717663483	0.000523166543966181	0.0260574450021613
cg01603247	37	5	1338340	CLPTM1L	NM_030782	Body	N_Shore	cg01603247	88.8906201689832	2.2571272256845	84.8165970138952	3.45339785428179	4.07402315508797	1.04803332482699	0.000728588589418766	0.0331585917742474
cg25970491	37	22	19279922	CLTCL1;CLTCL1	NM_007098;NM_001835	TSS1500;TSS1500	S_Shore	cg25970491	18.5337842628569	7.56260390809558	30.7494326443952	10.3182131532756	-12.2156483815382	0.602735812305635	0.000557357287602772	0.0273348900185065
cg00990974	37	16	3550792	CLUAP1	NM_015041	TSS200	Island	cg00990974	3.8687247008546	0.441851234619685	4.8498587396589	0.515040094542017	-0.981134038804298	0.797698429692139	4.55631027923779e-06	0.000405858627408888
cg05582797	37	3	28283088	CMC1	NM_182523	TSS200	Island	cg05582797	6.58716972384865	0.673497840413348	7.87885020168725	0.594617575420178	-1.2916804778386	0.836057236173625	3.57924061178289e-05	0.00275786229647695
cg16648110	37	16	81687281	CMIP;CMIP	NM_030629;NM_198390	Body;Body	Open sea	cg16648110	95.1930148942839	0.37402898854519	93.5746319953001	1.36434138875988	1.61838289898385	1.01729510300468	0.000242034644738672	0.0142869619861675
cg04656757	37	16	81663359	CMIP;CMIP	NM_030629;NM_198390	Body;Body	Open sea	cg04656757	90.5229944673573	1.89235560882199	86.2659342582147	3.4274723544293	4.25706020914258	1.04934810299973	0.000829992531511246	0.0363414025293304
cg10331234	37	16	81665575	CMIP;CMIP	NM_030629;NM_198390	Body;Body	Open sea	cg10331234	87.0337078411365	7.2376541206506	60.6335706876187	17.3957117373056	26.4001371535178	1.43540462575641	4.25935160406869e-05	0.00322404858292124
cg08601917	37	16	66638396	CMTM3;CMTM3;CMTM3;CMTM3;CMTM3	NM_001048251;NM_144601;NM_181554;NM_144601;NM_181553	5'UTR;5'UTR;5'UTR;1stExon;TSS200	Island	cg08601917	7.41822086703741	0.85849993895471	9.00296811221024	1.03119988798973	-1.58474724517283	0.823975024078612	0.000503656703520184	0.0253835338184474
cg19671120	37	2	98962974	CNGA3;CNGA3;CNGA3;CNGA3	NM_001298;NM_001079878;NM_001298;NM_001079878	1stExon;1stExon;5'UTR;5'UTR	Island	cg19671120	9.37615519371425	2.43488679528558	13.9853905014728	4.38258735628287	-4.60923530775855	0.670424983322907	0.000432381355062287	0.0225858423190844
cg03991126	37	6	154726758	CNKSR3	NM_173515	3'UTR	Open sea	cg03991126	94.6947466376122	1.39792785609026	89.9906541710616	5.84815022078091	4.70409246655058	1.05227312224677	0.00103187440828647	0.0422984682489045
cg20349199	37	10	104800605	CNNM2;CNNM2	NM_199076;NM_017649	Body;Body	Open sea	cg20349199	97.2014686554145	1.0111740839379	93.3601342834256	3.63776148405011	3.84133437198896	1.04114533897656	0.000102566938331386	0.00699663399069814
cg15134120	37	12	70637731	CNOT2	NM_014515	5'UTR	Island	cg15134120	4.62748713146368	0.420149055695762	5.28982745737998	0.498131037776905	-0.662340325916301	0.87478980529086	0.00100011713645324	0.041420840481969
cg04720477	37	17	40118395	CNP	NM_033133	TSS1500	N_Shore	cg04720477	6.78813185167519	0.932440912937007	5.79427726174668	0.856547917689915	0.993854589928508	1.17152347825843	0.00103467657295397	0.0423698947646545
cg02076869	37	7	155301917	CNPY1	NM_001103176	5'UTR	N_Shore	cg02076869	31.3908236050322	7.61727262193945	24.593569449346	3.6927973112681	6.79725415568622	1.27638339240207	0.000521741756568338	0.0260175714425352
cg13372314	37	6	88873995	CNR1;CNR1;CNR1;CNR1	NM_016083;NM_001160259;NM_001160226;NM_001160258	5'UTR;5'UTR;5'UTR;5'UTR	N_Shore	cg13372314	88.5199844873671	4.93011453859355	72.0629631770828	12.2528837920865	16.4570213102843	1.22837003343651	4.32077428399298e-06	0.000386153409328203
cg03805279	37	6	88873844	CNR1;CNR1;CNR1;CNR1	NM_016083;NM_001160259;NM_001160226;NM_001160258	5'UTR;5'UTR;5'UTR;5'UTR	N_Shore	cg03805279	37.8469587189877	8.19523948355832	20.9209055435748	4.7984200839551	16.926053175413	1.80904973927438	4.96486569128506e-07	4.89519741464929e-05
cg11866303	37	19	40732691	CNTD2	NM_024877	TSS200	S_Shore	cg11866303	9.80770102623937	1.42378238151833	16.8430699915845	6.19547365908223	-7.03536896534512	0.582298893915403	0.000144722296573385	0.00937168854823203
cg05422683	37	7	145814003	CNTNAP2	NM_014141	1stExon	Island	cg05422683	4.6200453169951	0.452351663895367	5.52614629373409	0.729563350449542	-0.906100976738986	0.836033841925903	0.000893777448916837	0.0383145970913648
cg16694011	37	7	148036708	CNTNAP2	NM_014141	Body	Island	cg16694011	4.1714227551468	0.259197776984475	4.68160363890937	0.284104562221405	-0.510180883762568	0.891024332021106	1.44735580210994e-05	0.00119995741658654
cg21009420	37	7	146484504	CNTNAP2	NM_014141	Body	Open sea	cg21009420	85.1307525202529	4.34350238978666	73.3991210183601	5.69612002525852	11.7316315018928	1.15983340589267	7.25541909918942e-06	0.000628576770880739
cg04219613	37	7	51383661	COBL	NM_015198	Body	Island	cg04219613	4.81914020947034	0.360458232311477	4.11974194012563	0.509989461049112	0.699398269344708	1.16976749502989	0.00131230751941035	0.0496747184578649
cg06848589	37	13	40229878	COG6;COG6;COG6	NR_026745;NM_001145079;NM_020751	Body;1stExon;1stExon	Island	cg06848589	4.7641351485946	0.743529233487044	5.94018851443614	0.724182003232176	-1.17605336584154	0.802017501130909	0.000235908494090582	0.0139992424059254
cg04399205	37	6	33143276	COL11A2;COL11A2;COL11A2	NM_080679;NM_080681;NM_080680	Body;Body;Body	Open sea	cg04399205	82.018651997348	2.44968936230699	77.2583480734241	4.21114094514118	4.76030392392393	1.06161539875794	0.00103261976010535	0.0423095760264175
cg05636843	37	6	33138669	COL11A2;COL11A2;COL11A2	NM_080679;NM_080681;NM_080680	Body;Body;Body	Open sea	cg05636843	83.5914665245384	3.50015888304349	75.2874867632445	6.92945610276127	8.30397976129393	1.11029694466236	0.000475151215902902	0.0242969355233267
cg01701055	37	6	33133675	COL11A2;COL11A2;COL11A2	NM_080679;NM_080681;NM_080680	Body;Body;Body	S_Shelf	cg01701055	67.0772812551333	9.60514883441917	54.4742234139653	12.0420641906093	12.603057841168	1.2313581920277	0.00120000686252396	0.0467595738820051
cg18384402	37	6	33140761	COL11A2;COL11A2;COL11A2	NM_080679;NM_080681;NM_080680	Body;Body;Body	Open sea	cg18384402	74.0608622540651	6.78135860389431	60.7422618778445	10.9568098699935	13.3186003762206	1.21926414928382	0.00130901767382771	0.0495993287610049
cg13390480	37	6	33138503	COL11A2;COL11A2;COL11A2	NM_080679;NM_080681;NM_080680	Body;Body;Body	Open sea	cg13390480	83.0320304230992	8.14176926993962	68.6488715932323	9.79837673410279	14.3831588298669	1.20951777496201	0.000270223654120258	0.0156269916527227
cg05587282	37	6	75915885	COL12A1;COL12A1	NM_004370;NM_080645	TSS1500;TSS1500	Island	cg05587282	5.99664122764278	0.711702302239566	6.93855960672304	0.63999788749057	-0.94191837908026	0.864248715516172	5.39863036841885e-06	0.00047534800425597
cg14546062	37	9	101783054	COL15A1	NM_001855	Body	Open sea	cg14546062	72.2375783426263	9.77467361194895	83.761782410474	5.26480377354838	-11.5242040678477	0.862416919313232	0.000728394756433658	0.0331530612484782
cg15844419	37	21	46850665	COL18A1	NM_130445	Body	Island	cg15844419	55.6272813662666	9.50326662054121	74.6806248869198	11.9580870785942	-19.0533435206532	0.744868986440546	0.000565745802386607	0.0276259779262115
cg03152428	37	21	46850691	COL18A1	NM_130445	Body	Island	cg03152428	71.1638974504003	11.1668671668049	85.2024156455568	6.65161694498408	-14.0385181951565	0.835233331252521	0.000470809223479549	0.0241354113880403
cg06758672	37	5	177732295	COL23A1	NM_173465	Body	S_Shelf	cg06758672	80.5415688330937	9.69722037393991	68.3106237899435	12.6659600154423	12.2309450431502	1.17904894384746	0.000827542643520204	0.0362711865589254
cg00159159	37	1	86283470	COL24A1	NM_152890	Body	Open sea	cg00159159	52.9041704182283	8.95714347501134	35.8477734392355	11.4444063345859	17.0563969789928	1.47580073579478	0.00064812139144482	0.0305016890723325
cg01344273	37	4	110223040	COL25A1;COL25A1	NM_198721;NM_032518	Body;Body	Island	cg01344273	10.3773417138318	2.96807148656997	20.7167475686269	8.04727895202556	-10.3394058547951	0.500915584333665	9.44304794968909e-05	0.00651821952534433
cg22266749	37	4	110223959	COL25A1;COL25A1	NM_032518;NM_198721	TSS200;TSS200	Island	cg22266749	7.29645412229058	0.85003826968012	13.3026557352403	4.10574543854257	-6.00620161294969	0.54849604977459	3.7341421760574e-06	0.000336083791552398
cg10756099	37	4	110224036	COL25A1;COL25A1	NM_198721;NM_032518	TSS1500;TSS1500	Island	cg10756099	4.8464876805445	0.320952706909342	5.52835105841863	0.512280359888727	-0.68186337787413	0.876660622549326	0.00106219069925365	0.0431359745490869
cg10592710	37	3	130063505	COL29A1;COL29A1	NM_153264;NR_022012	TSS1500;TSS1500	N_Shore	cg10592710	78.4256186440358	4.93988484148381	67.6914797389046	8.58947564850673	10.7341389051312	1.15857444609771	0.000917669431533283	0.0390358594008371
cg07650504	37	12	48397055	COL2A1;COL2A1	NM_001844;NM_033150	Body;Body	N_Shore	cg07650504	43.6123011781082	12.4507938262658	28.0176743416005	7.26837399715764	15.5946268365078	1.55659961802586	0.000714243816181121	0.0327159254123918
cg00050792	37	13	110804727	COL4A1	NM_001845	Body	Open sea	cg00050792	73.9778294212277	11.4330656200449	86.7759854133126	5.81401709652926	-12.7981559920849	0.852515002496054	0.0008375962284979	0.0366044162482675
cg27063255	37	21	47422158	COL6A1	NM_001848	Body	Island	cg27063255	95.1459598432652	0.676844355536667	93.7313848901494	1.05961253544469	1.4145749531158	1.01509179614463	0.000239735747500062	0.0141823028174311
cg22570757	37	2	238253330	COL6A3;COL6A3;COL6A3	NM_004369;NM_057166;NM_057167	Body;Body;Body	Open sea	cg22570757	89.968084933143	2.85996786463215	83.8339987334766	5.77407229208319	6.1340861996664	1.07316943355127	0.00118358969056274	0.0463410241925055
cg08582599	37	2	238289897	COL6A3;COL6A3;COL6A3;COL6A3;COL6A3	NM_057164;NM_004369;NM_057166;NM_057165;NM_057167	Body;Body;Body;Body;Body	Open sea	cg08582599	92.7552893266862	1.58799739907314	86.6856596060299	5.12155951671369	6.06962972065624	1.07001884450371	8.71945729401796e-05	0.00609659949035807
cg22065514	37	3	48602040	COL7A1;UCN2	NM_000094;NM_033199	Body;TSS1500	Open sea	cg22065514	91.7341603525122	5.5057303201074	79.1659852846545	9.85556808587224	12.5681750678577	1.15875726200674	0.000126157750756847	0.00833672164575463
cg02961012	37	1	40780273	COL9A2	NM_001852	Body	N_Shore	cg02961012	82.1683292679739	3.36238285783491	74.4674860399645	7.46990735480809	7.70084322800939	1.10341215525762	0.000314772956686076	0.0176424854910328
cg27517563	37	20	61447330	COL9A3	NM_001853	TSS1500	N_Shore	cg27517563	78.8777121014713	7.17642154400399	68.5152053370756	8.31969771718408	10.3625067643957	1.15124389853924	0.000486617772035445	0.0247172150429733
cg16943083	37	18	500817	COLEC12	NM_130386	TSS200	S_Shore	cg16943083	12.0507413083784	0.838017838855242	13.6063232709535	0.736698807189299	-1.55558196257506	0.885672129671071	3.08797556996986e-05	0.0024139123605148
cg15080754	37	18	499887	COLEC12	NM_130386	Body	Island	cg15080754	9.71293732189776	4.87335007353124	3.84682101095629	0.700325103054166	5.86611631094147	2.52492572288494	2.70557021038233e-05	0.00213684117520248
cg01589412	37	2	62133120	COMMD1	NM_152516	Body	Open sea	cg01589412	6.60129011769158	0.550206775632202	7.92038762018429	0.524975572367727	-1.31909750249271	0.833455436053265	2.62074145292532e-06	0.000239877108730273
cg14014799	37	10	22606053	COMMD3	NM_012071	Body	S_Shore	cg14014799	19.6480964776602	5.48319549277617	30.8223412839666	9.94240339724119	-11.1742448063063	0.637462816229375	0.00108805805380939	0.0438184503538334
cg19378631	37	10	22606072	COMMD3	NM_012071	Body	S_Shore	cg19378631	8.64911859448005	2.18265956166202	15.5641857148845	6.1265180193265	-6.91506712040441	0.555706463089082	0.00016871197805402	0.0106148242264741
cg00322946	37	10	22605631	COMMD3	NM_012071	Body	Island	cg00322946	4.12228449716692	0.303640842674012	4.60944431103084	0.273382612490255	-0.487159813863927	0.894312680446511	0.000509927382486232	0.0256038721591693
cg25497529	37	19	18901364	COMP	NM_000095	Body	Island	cg25497529	13.0087349719417	1.31816403576621	11.1492621075736	0.897173240263941	1.85947286436808	1.16677990403553	0.000560845284219093	0.0274639330233734
cg07856714	37	19	18902160	COMP	NM_000095	TSS200	Island	cg07856714	15.1604821309873	7.37782517825732	8.15535261846456	1.83863346839828	7.00512951252273	1.85896095978271	0.000267367969065388	0.0154892001032668
cg15784332	37	19	18902172	COMP	NM_000095	TSS200	Island	cg15784332	24.6459304264388	7.39091827827844	11.004492431957	3.95131124237578	13.6414379944818	2.23962446054005	8.09169800474749e-06	0.000696160863713005
cg19907305	37	19	18902117	COMP	NM_000095	TSS200	Island	cg19907305	45.518865482057	12.276608176596	26.2767240150608	13.6022910572199	19.2421414669962	1.73228844874146	0.000170450873348926	0.0107110011182358
cg09949775	37	19	18902107	COMP;COMP	NM_000095;NM_000095	1stExon;5'UTR	Island	cg09949775	45.1977726472329	12.5949289626112	23.6394502980289	12.4547027630869	21.558322349204	1.91196377569751	0.000174563075606753	0.0109304569910961
cg25836061	37	22	19939028	COMT;COMT;COMT	NM_001135161;NM_000754;NM_001135162	5'UTR;5'UTR;TSS200	Open sea	cg25836061	72.3525821747618	7.60766901028886	62.696802688892	6.66058169091237	9.65577948586984	1.15400752624951	0.00111411373519874	0.044513390412839
cg16624187	37	3	139108582	COPB2;COPB2	NR_023350;NM_004766	TSS200;TSS200	Island	cg16624187	4.97454360451057	0.524230271418832	6.07248058410346	0.576756843385528	-1.09793697959289	0.819194649635099	5.88485633308237e-05	0.00430931082464453
cg11939075	37	4	83956728	COPS4	NM_016129	Body	Open sea	cg11939075	13.310487043471	1.45384021181583	11.1713212405158	1.65325857352279	2.13916580295514	1.19148726967021	0.0011132892762771	0.0445116683475313
cg26416341	37	12	54718712	COPZ1	NM_016057	TSS200	Open sea	cg26416341	5.17619299562772	0.489029993976122	4.34767490303064	0.813409875558481	0.828518092597083	1.19056578770863	0.00122394859456279	0.0473911174034258
cg17987231	37	2	198317829	COQ10B	NM_025147	TSS1500	N_Shore	cg17987231	3.62203772065399	0.287573548174093	4.01563952817043	0.197233692222046	-0.393601807516441	0.901982783874087	0.000751259921806138	0.0338743010080713
cg16399182	37	6	99842025	COQ3	NM_017421	1stExon	Island	cg16399182	9.00378309347262	1.17843447455065	11.1145291065309	1.80414105068754	-2.11074601305825	0.810091278467391	0.000292635461030494	0.0166624494530496
cg23468927	37	11	67206263	CORO1B;CORO1B;PTPRCAP	NM_001018070;NM_020441;NM_005608	Body;Body;TSS1500	S_Shelf	cg23468927	81.3941349387521	5.34017586903088	88.2316969565971	2.8921500327572	-6.83756201784499	0.922504471140247	0.000485474915912127	0.0246766178207064
cg04314555	37	16	84652472	COTL1	NM_021149	TSS1500	S_Shore	cg04314555	12.7230381637232	1.17980879639972	11.0838079295612	0.807703397965091	1.63923023416207	1.14789413932284	2.58753513285822e-06	0.000237121760950864
cg05344293	37	16	84627507	COTL1	NM_021149	Body	Open sea	cg05344293	89.2733584289279	1.72771651286559	82.7581438820563	6.34408505491999	6.5152145468716	1.07872596268177	0.000456350308978866	0.0235604887810254
cg15024035	37	12	120877765	COX6A1	NM_004373	Body	S_Shore	cg15024035	5.03304970837582	0.813484013627588	9.42000261866042	5.23807814021913	-4.38695291028461	0.534293875715668	0.00096732436552662	0.0404537114370899
cg00747859	37	16	19535170	CP110	NM_014711	TSS200	Island	cg00747859	4.96112826098429	0.944555724980174	6.40979191190526	0.880460492793719	-1.44866365092097	0.773992093529544	0.000575767827046209	0.0280050025997253
cg08020177	37	16	19535130	CP110	NM_014711	TSS200	Island	cg08020177	5.46155363040426	0.335015871788873	6.27214053208896	0.627864500456415	-0.810586901684704	0.870763912648696	0.000486661868570632	0.0247172150429733
cg20047230	37	16	19535092	CP110	NM_014711	TSS200	Island	cg20047230	13.5323532639762	2.36095758269264	10.4895863834589	1.39483891671976	3.04276688051725	1.29007501051856	0.000116234871383073	0.00777060114572099
cg21115346	37	7	130021544	CPA1	NM_001868	Body	Island	cg21115346	76.4697924690836	7.62981487991131	87.3698928468972	6.24129588994465	-10.9001003778135	0.875241916607196	0.000827518785085234	0.0362711865589254
cg00599280	37	4	166300445	CPE	NM_001873	1stExon	Island	cg00599280	6.58750928770744	0.540814021126943	7.6352696732313	0.667726960471444	-1.04776038552386	0.862773624198601	0.000362881532118826	0.0197544657371383
cg12377275	37	4	15005593	CPEB2;CPEB2;CPEB2;CPEB2	NM_182646;NM_182485;NM_182646;NM_182485	1stExon;5'UTR;5'UTR;1stExon	Island	cg12377275	5.50922661298116	0.625199709321955	6.60941122833998	0.76704154032472	-1.10018461535882	0.833542720016963	0.000636690888862973	0.0301307654078707
cg27308231	37	10	94050819	CPEB3;MARCH5;CPEB3	NM_014912;NM_017824;NM_014912	5'UTR;TSS200;1stExon	Island	cg27308231	4.54486651395945	0.415266152617416	5.18321343906798	0.499654241208748	-0.638346925108526	0.8768434036891	0.000693534604916856	0.0320112220028381
cg06672737	37	4	778827	CPLX1	NM_006651	3'UTR	Island	cg06672737	89.0672327113083	4.36955779228262	83.9404978002211	3.65254423772943	5.12673491108718	1.06107582210543	0.000458984919194842	0.0236707661223684
cg01526183	37	4	788117	CPLX1	NM_006651	Body	N_Shore	cg01526183	31.1446633055403	6.13058382429362	21.7524689801389	5.61264494579639	9.39219432540141	1.43177601282765	0.000793392068509768	0.0352511576897294
cg00187229	37	4	788140	CPLX1	NM_006651	Body	N_Shore	cg00187229	37.1148472218612	7.13554009811863	24.1695375348617	7.31235577547241	12.9453096869995	1.53560436017145	0.00086591379799024	0.0374881802203565
cg06821199	37	4	779230	CPLX1	NM_006651	3'UTR	Island	cg06821199	80.6204269247029	6.36029386270893	67.6376637486285	9.60672571221922	12.9827631760744	1.19194576596146	1.04424037737723e-05	0.000884623257609067
cg05448404	37	4	779173	CPLX1	NM_006651	3'UTR	Island	cg05448404	62.4873614802849	9.85728319475968	42.5837073243604	11.1234666307002	19.9036541559245	1.46740068928988	0.000169383106371378	0.0106526638811547
cg06673130	37	4	778924	CPLX1	NM_006651	3'UTR	Island	cg06673130	72.6319612124398	12.6996613194345	48.3131962791875	17.5409035374013	24.3187649332524	1.50335657348608	0.000463693065058294	0.023873293430949
cg21548096	37	12	69326897	CPM;CPM;CPM	NM_001005502;NM_198320;NM_001874	5'UTR;5'UTR;5'UTR	N_Shore	cg21548096	3.93865831155469	0.549678912398154	4.62508488100526	0.379958369788885	-0.68642656945057	0.851586168230198	0.000564221851782385	0.0275691797395214
cg24302646	37	10	101841973	CPN1	NM_001308	TSS1500	Open sea	cg24302646	94.4235085433927	1.54381861509871	89.2177236719586	6.14430911375202	5.20578487143412	1.05834922319443	0.00104720823751005	0.0427227973565067
cg27559661	37	16	57125836	CPNE2	NM_152727	TSS1500	N_Shore	cg27559661	13.388091689946	4.95818028627777	7.55540799524292	2.52352464309338	5.83268369470309	1.771987918902	0.00052235585406587	0.0260394582464955
cg07213029	37	16	89649677	CPNE7;CPNE7	NM_014427;NM_153636	Body;Body	N_Shore	cg07213029	90.3835754701662	1.85756489558622	85.7806277851754	3.74247615339856	4.60294768499082	1.05365952434527	0.000766107013848241	0.0343579099260562
cg07551879	37	3	9745426	CPNE9	NM_153635	TSS200	N_Shore	cg07551879	21.9640646678738	1.81863436291283	23.8747947019937	1.21347922656857	-1.91073003411982	0.919968734476269	0.000359309656259848	0.01959258975425
cg00747619	37	16	12897686	CPPED1;CPPED1;CPPED1;CPPED1	NM_018340;NM_018340;NM_001099455;NM_001099455	5'UTR;1stExon;1stExon;5'UTR	Island	cg00747619	5.3843664967008	1.30748502921139	4.17366237649473	0.274256598205465	1.21070412020607	1.29008194985405	0.000839373663299685	0.0366512422213527
cg04453488	37	8	145619577	CPSF1;MIR939	NM_013291;NR_030635	Body;TSS200	Island	cg04453488	92.3035977780791	0.767932567236451	90.6162753404403	1.34645788314822	1.68732243763883	1.01862052298331	0.00075085311932323	0.0338620985683869
cg18170581	37	1	53660822	CPT2	NM_000098	TSS1500	N_Shore	cg18170581	95.8114115490515	0.906003713412836	93.7278451091288	1.70156188123459	2.08356643992271	1.02222996205126	0.000633077014105044	0.0299999983505747
cg21459340	37	20	2781324	CPXM1	NM_019609	TSS200	Island	cg21459340	14.4376806263699	1.65422820936528	16.3693319259501	1.3817323208399	-1.93165129958023	0.881995715627343	0.000269393880045482	0.0155885844948104
cg14031964	37	10	125528215	CPXM2	NM_198148	Body	Open sea	cg14031964	95.6464293313822	0.812889328081601	91.0712009445645	5.0726982310404	4.57522838681766	1.05023792746076	0.000658834989482652	0.030869634318146
cg02264802	37	4	8609401	CPZ;CPZ;CPZ	NM_001014447;NM_003652;NM_001014448	Body;Body;Body	Open sea	cg02264802	13.448897450491	1.71489823478165	10.9043919599353	1.5880576522857	2.54450549055572	1.23334684775682	0.000424986625763571	0.0223088783200084
cg23337754	37	15	78632859	CRABP1	NM_004378	Body	Island	cg23337754	9.65773007458135	3.26895782084304	7.60781534143624	1.48133636457824	2.04991473314511	1.2694485395801	0.00131296817491736	0.0496753335752992
cg13558371	37	9	126135610	CRB2	NM_173689	Body	Island	cg13558371	58.0179106414642	5.78120721774302	48.5825116376236	7.7119638633698	9.43539900384062	1.19421389890706	0.00117858998330789	0.0461959513206021
cg13430057	37	9	126135300	CRB2	NM_173689	Body	N_Shore	cg13430057	71.7980583610143	9.43213466085365	56.17422047609	12.441781622185	15.6238378849242	1.27813181478102	0.0010405435187895	0.0425455444374399
cg22879193	37	7	65579697	CRCP;CRCP;CRCP;CRCP;CRCP	NM_001040647;NR_024548;NM_001142414;NM_001040648;NM_014478	TSS200;TSS200;TSS200;TSS200;TSS200	N_Shore	cg22879193	7.27566716823158	0.69123130584841	8.48042705029966	0.831851390292	-1.20475988206807	0.857936413470415	0.000832617167249118	0.0364319675276331
cg08862564	37	2	208395069	CREB1;CREB1	NM_134442;NM_004379	5'UTR;5'UTR	S_Shore	cg08862564	13.2044084676625	1.40431881893132	14.6962654063987	1.18037847050379	-1.49185693873619	0.898487343724302	0.00032682306829985	0.0181800784080046
cg01724041	37	2	208393966	CREB1;CREB1	NM_134442;NM_004379	TSS1500;TSS1500	Island	cg01724041	3.58594557653204	0.347678988567525	4.20899498649085	0.488668440235179	-0.623049409958807	0.851971928700666	0.000685265861477818	0.0317530258611048
cg21690489	37	11	46330260	CREB3L1	NM_052854	Body	Open sea	cg21690489	5.59584055241153	1.04788620521772	7.72365853506429	1.91730422458991	-2.12781798265275	0.724506466334216	0.000630668218099511	0.0299229650515547
cg00929565	37	7	137687087	CREB3L2	NM_194071	TSS1500	S_Shore	cg00929565	9.94448054752589	0.870276050250621	11.1730811707269	0.80294477550071	-1.22860062320105	0.890039228711599	0.0012197227620321	0.0473267089812683
cg11316904	37	7	28355605	CREB5	NM_182899	5'UTR	Open sea	cg11316904	15.6646390076826	7.07041389726386	6.00130066178577	2.22528224815859	9.66333834589681	2.61020733512481	3.23020797292181e-05	0.00251608834588061
cg04141008	37	16	3843232	CREBBP;CREBBP	NM_001079846;NM_004380	Body;Body	Open sea	cg04141008	37.0726086569118	7.59052479797787	55.9359166963659	10.5478976846441	-18.8633080394541	0.662769305420543	5.79466361059435e-05	0.00424937363862323
cg00094817	37	10	35464482	CREM;CREM;CREM;CREM;CREM;CREM;CREM;CREM;CREM;CREM;CREM;CREM	NM_182853;NM_183011;NM_183013;NM_182772;NM_183060;NM_181571;NM_182850;NM_182769;NM_001881;NM_183012;NM_182771;NM_182770	5'UTR;Body;Body;Body;Body;Body;5'UTR;TSS200;Body;Body;Body;TSS200	Open sea	cg00094817	92.4621475057452	1.86327450169778	88.9405906121465	3.58525850058211	3.5215568935987	1.03959448514296	0.00114382785032233	0.0452551323504081
cg20215769	37	2	36706722	CRIM1	NM_016441	Body	Open sea	cg20215769	94.8960419114754	0.585066630472464	93.3871501739928	1.25688759359625	1.50889173748257	1.01615738069607	0.000578363450305372	0.0281014394742217
cg23273465	37	2	36588933	CRIM1	NM_016441	Body	S_Shelf	cg23273465	93.605198688508	5.78450424925382	76.6783629041653	14.6341923420655	16.9268357843427	1.22075113686893	0.000776576037682689	0.0346916787368772
cg23411981	37	14	105940377	CRIP2	NM_001312	TSS1500	Island	cg23411981	10.6309988692736	1.75129369930238	9.21916058655377	1.2868241235358	1.41183828271985	1.15314173882371	0.000825695627213725	0.0362224478697553
cg19928185	37	4	1389047	CRIPAK	NM_175918	1stExon	Island	cg19928185	91.694728573301	1.26300868655434	89.6116697231662	1.21482175504363	2.08305885013482	1.0232453971293	0.000955715381983981	0.0401285637962732
cg11668399	37	19	18716230	CRLF1	NM_004750	Body	Island	cg11668399	39.1734993099793	10.3619101770039	20.4987340413989	7.50308770273264	18.6747652685804	1.91102041866903	3.66405912852605e-05	0.00281622717342998
cg25302015	37	19	18713816	CRLF1	NM_004750	Body	N_Shelf	cg25302015	77.567033996277	7.89639698997336	58.4604967148057	13.7523539296132	19.1065372814713	1.32682817210194	7.13427903106256e-05	0.0051131601981654
cg10617994	37	19	18716527	CRLF1	NM_004750	Body	Island	cg10617994	38.1939725883177	11.4480202740185	14.4853620749996	6.41378573964877	23.7086105133181	2.63672888468814	2.18545951942765e-06	0.000201889694372273
cg10004114	37	19	18715471	CRLF1	NM_004750	Body	N_Shore	cg10004114	51.1653353556376	12.6335676798553	21.8242517182516	10.6153743827184	29.341083637386	2.3444256424539	5.41862998896218e-06	0.000477017354875084
cg24125901	37	19	18716439	CRLF1	NM_004750	Body	Island	cg24125901	46.2438953829854	17.4609803005463	14.7526936317042	3.0340081956068	31.4912017512811	3.13460690891086	6.71580257525988e-07	6.52612883783865e-05
cg04072597	37	19	18716499	CRLF1	NM_004750	Body	Island	cg04072597	52.4221351690777	15.7534007067673	15.6712052137626	7.93072677594598	36.7509299553151	3.34512466999285	2.50580896120243e-07	2.53553467995428e-05
cg24723044	37	1	17247530	CROCC	NM_014675	TSS1500	Open sea	cg24723044	94.3985343612409	1.20791777689132	90.6027062354647	4.90294791827489	3.79582812577624	1.04189530626063	0.00101189414574041	0.0417276640104636
cg07981980	37	1	17287291	CROCC	NM_014675	Body	Island	cg07981980	43.9884729185243	3.78411546181636	35.8512400992855	2.36308146443666	8.13723281923881	1.22697214368886	1.37128930455811e-06	0.000129522427669402
cg06488081	37	1	17248394	CROCC	NM_014675	TSS200	Open sea	cg06488081	25.1899888192348	2.71418817893297	17.0390339748056	1.68814097243196	8.15095484442924	1.47836953999162	1.4268952283568e-09	1.7690529740965e-07
cg11558850	37	10	99695981	CRTAC1	NM_018058	Body	Open sea	cg11558850	93.9795298252975	2.31172460480312	87.4419847743843	6.91091719218883	6.53754505091325	1.0747643716892	0.000465185924372125	0.0239232884662378
cg14422315	37	10	99664004	CRTAC1	NM_018058	Body	Open sea	cg14422315	58.8038464198441	4.88291429136133	48.482382798315	6.09988584845637	10.3214636215291	1.21289101372072	0.000192241040356576	0.0118528390233299
cg12027843	37	11	122732304	CRTAM	NM_019604	Body	Open sea	cg12027843	63.2517405661389	1.13379203262801	59.9580013292413	1.94611180120647	3.29373923689756	1.05493410660591	1.36845486749358e-05	0.00113928154235359
cg02961385	37	19	18872019	CRTC1;CRTC1	NM_015321;NM_001098482	Body;Body	N_Shore	cg02961385	35.9310878407635	13.5018289928201	61.8598892957457	16.7499816456553	-25.9288014549822	0.580846300402846	0.000399349150847819	0.0212649944175324
cg07780199	37	19	18830892	CRTC1;CRTC1	NM_015321;NM_001098482	Body;Body	S_Shore	cg07780199	58.0930593677495	7.11475864359409	69.861595300574	9.39957190751934	-11.7685359328245	0.831544987167967	0.000492840941774392	0.0249667399577879
cg18821316	37	1	153931119	CRTC2	NM_181715	TSS200	Island	cg18821316	12.8322452958734	1.71761122367306	10.984263882375	1.29091957564018	1.84798141349839	1.16823898563322	0.00123763250321672	0.0477303213849635
cg21035142	37	7	151136940	CRYGN	NM_144727	Body	Island	cg21035142	54.845877817335	7.30781938246667	40.7643884505827	9.75823164064475	14.0814893667523	1.34543605097431	4.20784711525151e-05	0.00318980275490234
cg02402946	37	13	21035079	CRYL1	NM_015974	Body	Open sea	cg02402946	89.8075658206177	4.3770377246822	78.919532318173	9.37755081720474	10.8880335024447	1.13796373575237	0.000374090294896733	0.0202251490357922
cg05152903	37	12	10872218	CSDA;CSDA	NM_003651;NM_001145426	Body;Body	N_Shelf	cg05152903	42.0377209253517	9.80464849476914	55.0407444293305	8.51015240579556	-13.0030235039789	0.763756401938312	0.000841140436765284	0.0367070841291224
cg27591196	37	10	43634329	CSGALNACT2	NM_018590	5'UTR	S_Shore	cg27591196	6.03793845857291	0.630479934346969	5.10716214715877	0.391681854236918	0.930776311414141	1.1822492187627	0.000276784696120001	0.0159380637470004
cg25970266	37	15	75074299	CSK;CSK	NM_001127190;NM_004383	TSS200;TSS200	N_Shore	cg25970266	3.36119254999514	0.338322240880404	3.78372183767434	0.357564667056828	-0.422529287679202	0.888329717192184	9.25563675052861e-05	0.00641008770271692
cg17307919	37	8	4441859	CSMD1	NM_033225	Body	Open sea	cg17307919	92.2677501106601	1.18828612589085	83.6895601560088	2.16661241652133	8.57818995465139	1.10250011995117	6.70155021157256e-13	1.16470554710035e-10
cg20323509	37	8	114389479	CSMD3;CSMD3;CSMD3	NM_052900;NM_198123;NM_198124	Body;Body;TSS200	Open sea	cg20323509	69.0093939388588	5.16883241178231	62.1080596984707	5.77252783292969	6.90133424038807	1.11111817490183	0.000755617777755216	0.0340039125104361
cg05650999	37	5	148883763	CSNK1A1;CSNK1A1	NM_001025105;NM_001892	Body;Body	Open sea	cg05650999	51.0244917229765	13.0822395581292	28.1053205673617	11.3782285833578	22.9191711556148	1.81547446152351	0.000111744485406436	0.0075164396928867
cg12503656	37	17	80208091	CSNK1D;CSNK1D	NM_001893;NM_139062	Body;Body	N_Shore	cg12503656	91.2868837223698	3.3618101574052	94.9792099891393	1.05964645090575	-3.69232626676951	0.96112490020509	0.000251488128543162	0.0147311894383322
cg22345911	37	17	80231263	CSNK1D;CSNK1D;CSNK1D;CSNK1D	NM_139062;NM_139062;NM_001893;NM_001893	5'UTR;1stExon;1stExon;5'UTR	Island	cg22345911	8.37999235175385	1.06323850060249	5.69420019414823	0.522612381823524	2.68579215760562	1.47167153700808	1.34858258552224e-09	1.67740477725803e-07
cg09894605	37	15	64648051	CSNK1G1	NM_022048	5'UTR	Island	cg09894605	6.98785604535377	0.889497960933492	8.36251493829031	0.981348116293094	-1.37465889293654	0.835616569527159	0.0008112689069937	0.0358088487661439
cg21641573	37	4	1210478	CTBP1;CTBP1	NM_001328;NM_001012614	Body;Body	S_Shore	cg21641573	89.5481629346385	1.37422478226471	84.8900772690276	2.90057110002727	4.65808566561084	1.05487196873256	2.7942050387773e-05	0.00220229182594709
cg03864121	37	18	77454602	CTDP1;CTDP1	NM_048368;NM_004715	Body;Body	Island	cg03864121	92.0418866894694	3.55888311577168	95.4630136405462	1.26906429685684	-3.42112695107676	0.964162801690311	0.000405986777051237	0.0215433781954359
cg04180460	37	3	41240962	CTNNB1;CTNNB1;CTNNB1;CTNNB1;CTNNB1;CTNNB1	NM_001904;NM_001098209;NM_001098209;NM_001904;NM_001098210;NM_001098210	5'UTR;1stExon;5'UTR;1stExon;1stExon;5'UTR	Island	cg04180460	6.11407148463084	0.45238104141015	7.30841308549531	0.769448771321832	-1.19434160086447	0.836579899508578	1.90142141048446e-05	0.0015462117438309
cg04996219	37	5	11904110	CTNND2	NM_001332	TSS200	Island	cg04996219	3.44041446086879	0.780194044550559	4.22346130054705	0.554461342645992	-0.783046839678257	0.814595947741528	0.00117383058443844	0.0460645362664054
cg06830983	37	17	3564998	CTNS;CTNS	NM_001031681;NM_004937	3'UTR;3'UTR	Open sea	cg06830983	93.9156562892336	1.70164924318891	88.3555549676427	5.16992532628035	5.56010132159089	1.06292871255947	0.000471883047913869	0.0241728022784705
cg06311596	37	11	10773025	CTR9	NM_014633	Body	Island	cg06311596	5.31749100637858	0.767277608206346	6.21071038715757	0.984787327155863	-0.893219380778991	0.856180802984152	0.00109639865895887	0.0440785141324244
cg13652954	37	11	66337115	CTSF	NM_003793	TSS1500	S_Shore	cg13652954	91.9143986374195	1.0518581375085	86.7631631040116	4.50795769176498	5.15123553340783	1.05937122793959	5.53276836982284e-05	0.00407884865469453
cg21120539	37	20	57582241	CTSZ;CTSZ	NM_001336;NM_001336	1stExon;5'UTR	Island	cg21120539	10.4920029214238	1.63934867458629	7.58283642665124	1.03536720444504	2.90916649477251	1.38365149016636	1.03279589872436e-05	0.000875737191913543
cg26213873	37	1	112939056	CTTNBP2NL	NM_018704	5'UTR	Island	cg26213873	8.16324741570656	0.813289842533313	6.42500987129957	0.734976450848597	1.738237544407	1.27054239280965	1.24592532435376e-05	0.00104505234738948
cg26450230	37	16	88776128	CTU2;CTU2	NM_001012759;NM_001012762	Body;Body	S_Shelf	cg26450230	91.6872353865005	5.35444481599717	85.556126680525	7.38363932029637	6.13110870597559	1.07166183117277	0.000886766953582868	0.0381031376798412
cg23705224	37	15	48483948	CTXN2;CTXN2	NM_001145668;NM_001145668	1stExon;5'UTR	Open sea	cg23705224	10.4300533675365	2.72159024512233	19.2942357128105	8.44635319005272	-8.864182345274	0.540578726350451	0.000638466172983922	0.0301960778480301
cg11172629	37	10	11047354	CUGBP2	NM_001025077	1stExon	Open sea	cg11172629	64.953801055101	17.9510653527064	87.8227498951041	8.3343661313015	-22.8689488400032	0.739601084373719	0.000219627058177798	0.013205706950566
cg14218275	37	10	11047435	CUGBP2	NM_001025077	Body	Open sea	cg14218275	62.2488182397912	17.1713908027663	83.1808389325608	8.33617399932752	-20.9320206927696	0.748355258718414	0.000450559617280517	0.0233280994390384
cg11085304	37	10	11047586	CUGBP2	NM_001025077	Body	Open sea	cg11085304	68.4133785655883	16.0240991647428	88.3319698228541	7.58718609322047	-19.9185912572658	0.774503033304797	0.00022474299088861	0.0134333212495993
cg25383043	37	10	11046888	CUGBP2	NM_001025077	TSS1500	Open sea	cg25383043	66.1169936672234	14.0979729899272	85.9318972622404	8.51183309483656	-19.814903595017	0.769411543020545	0.00010162584695492	0.00694559484897042
cg09052548	37	10	11047368	CUGBP2	NM_001025077	1stExon	Open sea	cg09052548	77.8334925460567	11.2209096747591	91.8683394568132	4.34485392719834	-14.0348469107565	0.847228686250999	0.00011561078299505	0.00773498916269498
cg27041794	37	10	11059708	CUGBP2;CUGBP2	NM_001025077;NM_006561	Body;TSS200	Island	cg27041794	4.49135839521885	0.528208537132076	5.15630810704525	0.335775873778623	-0.664949711826407	0.871041509153058	0.00049712139743329	0.0251358439291355
cg03770962	37	7	148477754	CUL1	NM_003592	Body	N_Shelf	cg03770962	95.1413912538337	1.35533113231871	96.5257444239963	0.943355383047911	-1.38435317016258	0.98565819742263	0.00131873733988075	0.0497865696559474
cg18884557	37	7	101847700	CUX1;CUX1;CUX1	NM_181500;NM_181552;NM_001913	Body;Body;Body	Open sea	cg18884557	63.5851202829737	1.60082151332477	67.806799256969	2.64606166999105	-4.22167897399528	0.937739592190508	0.000129651716294051	0.00854421023830887
cg16846503	37	7	101559200	CUX1;CUX1;CUX1	NM_181500;NM_181552;NM_001913	Body;Body;Body	N_Shore	cg16846503	93.4878594803646	2.86980798921253	95.6703936665963	1.05177960004929	-2.18253418623169	0.977186942557824	0.00125595199533186	0.0481982202881278
cg06529080	37	7	101586761	CUX1;CUX1;CUX1	NM_181500;NM_181552;NM_001913	Body;Body;Body	Open sea	cg06529080	97.6650727525797	0.527037218974587	96.8260968238155	0.529359704544235	0.838975928764228	1.00866477072076	0.000973324964546609	0.0406527432923847
cg14519777	37	7	101465705	CUX1;CUX1;CUX1	NM_181500;NM_181552;NM_001913	Body;Body;Body	Open sea	cg14519777	93.1186338645503	1.06624397548431	89.4817488149684	3.31248935117282	3.63688504958189	1.04064387540192	0.000250903081315345	0.0146987976240804
cg01032359	37	12	111473208	CUX2	NM_015267	Body	Island	cg01032359	6.46469914830451	0.887990332271038	5.61738973932243	0.641464236837124	0.847309408982071	1.15083685631616	0.000659671444932299	0.0308930404203612
cg10535597	37	12	111514769	CUX2	NM_015267	Body	Open sea	cg10535597	46.4767074890542	12.6440831579615	32.7741709084935	5.24014848437641	13.7025365805607	1.41808949549993	0.00088782171374531	0.0381357020743148
cg18842831	37	10	102027464	CWF19L1	NM_018294	TSS200	Island	cg18842831	4.46062687857703	0.558021784754697	5.33524177087608	0.780585359921013	-0.874614892299052	0.836068367684219	0.000894569181385274	0.0383444314709424
cg13435189	37	11	107324751	CWF19L2	NM_152434	Body	N_Shelf	cg13435189	96.4225481153497	0.516387501476421	94.101434809163	3.90126323442801	2.32111330618669	1.02466607773722	0.000666463234889186	0.0311411263367121
cg19031658	37	4	74964856	CXCL2;CXCL2	NM_002089;NM_002089	1stExon;5'UTR	Island	cg19031658	4.20512983547906	0.718285570176217	5.74955910799141	1.4762954628212	-1.54442927251235	0.731383008070006	8.46383512115762e-05	0.00594888365349186
cg11910223	37	5	139060821	CXXC5	NM_016463	Body	Island	cg11910223	83.1222339260414	6.24076342359082	90.5515934113904	4.37098781449727	-7.42935948534897	0.917954403611693	0.000735714921192845	0.0333768947648812
cg19628988	37	5	139040928	CXXC5	NM_016463	5'UTR	Island	cg19628988	9.24218526420361	4.12866948138646	6.30075410927356	1.00493444275224	2.94143115493006	1.46683795366666	0.000942395355682762	0.0397410513885812
cg25098174	37	17	61512571	CYB561;CYB561;CYB561	NM_001017916;NM_001017917;NM_001915	Body;Body;Body	S_Shore	cg25098174	64.195682085686	11.7970931743033	78.690261705291	8.86999410510412	-14.4945796196051	0.815802116990158	0.000727513849751225	0.0331261209916271
cg07145398	37	17	61523374	CYB561;CYB561;CYB561	NM_001017916;NM_001915;NM_001017916	5'UTR;5'UTR;1stExon	Island	cg07145398	7.86932909451478	0.858372572625364	9.07339861317577	1.37615610196589	-1.20406951866099	0.867296746236573	0.000467998530348055	0.0240409665211568
cg11249215	37	1	110036563	CYB561D1;CYB561D1;CYB561D1;CYB561D1;CYB561D1	NM_001134404;NM_001134402;NM_001134400;NM_001134403;NM_182580	TSS200;TSS200;TSS200;TSS200;TSS200	Island	cg11249215	7.05426647089684	0.988130099654872	9.44264298650992	2.24923105480985	-2.38837651561308	0.747064829304126	0.00116026920582268	0.0456999808291757
cg21951216	37	18	71958904	CYB5A;CYB5A	NM_001914;NM_148923	Body;Body	Island	cg21951216	4.36234581036891	1.20210735555878	5.5185039176269	1.51865247385449	-1.15615810725799	0.790494285314349	0.000768550779352696	0.0344399816903528
cg07058027	37	11	7694188	CYB5R2	NM_016229	5'UTR	N_Shore	cg07058027	94.6054910161823	0.567546395623173	92.5240147364111	1.55493143396965	2.08147627977117	1.02249660572664	0.000101636939509772	0.00694559484897042
cg18320505	37	15	22954415	CYFIP1;CYFIP1	NM_014608;NM_001033028	Body;TSS1500	Open sea	cg18320505	91.2916158773629	3.59152216912494	84.8526203337537	6.1108391027611	6.43899554360927	1.07588446318196	0.000862469587468831	0.037374361447521
cg11517728	37	15	22955872	CYFIP1;CYFIP1;CYFIP1	NM_014608;NM_001033028;NM_001033028	Body;5'UTR;1stExon	Open sea	cg11517728	61.9079246460346	10.5385846733843	77.3456112278314	12.2751429381353	-15.4376865817968	0.800406431124798	0.00130985571277286	0.0496105822316015
cg14856485	37	5	156773546	CYFIP2;C5orf40;CYFIP2;CYFIP2	NM_001037333;NM_001001343;NM_014376;NM_001037332	Body;TSS1500;Body;Body	Open sea	cg14856485	75.1074744345401	13.788983204979	49.5783497842545	21.5237266524169	25.5291246502856	1.51492485654279	0.000633754058883653	0.0300196706422856
cg27331554	37	5	156763290	CYFIP2;CYFIP2;CYFIP2	NM_001037333;NM_014376;NM_001037332	Body;Body;Body	Open sea	cg27331554	43.0211256539595	19.7636723396423	19.6533711960237	16.7852712960445	23.3677544579358	2.18899471367353	0.000353943372895064	0.0193800198113667
cg05260031	37	8	145677584	CYHR1	NM_138496	Body	S_Shore	cg05260031	55.4748841954036	4.33339207302348	66.1982273223532	6.64785399903915	-10.7233431269497	0.838011627188562	0.000305407836888319	0.0172228607647444
cg16383222	37	8	145688536	CYHR1	NM_138496	Body	Island	cg16383222	10.8234586179982	0.996349073500329	8.95117173184479	0.914065604692074	1.87228688615346	1.20916668144044	9.61536330298451e-05	0.00661723760182501
cg20387172	37	8	145689754	CYHR1;CYHR1;CYHR1	NM_032687;NM_138496;NM_001129888	Body;Body;Body	N_Shore	cg20387172	53.0320939342997	11.8307942563465	72.6109829282609	8.96101872223425	-19.5788889939612	0.730359124689099	0.000247293315002841	0.0145281653762081
cg25649655	37	8	145692504	CYHR1;KIFC2	NM_001129888;NM_145754	TSS1500;Body	Island	cg25649655	19.2914196958871	5.33137578389436	14.0046187747871	3.1972389322274	5.28680092110003	1.37750409390779	0.000996855209788187	0.0413485205068745
cg14616667	37	6	32005897	CYP21A2;CYP21A2	NM_000500;NM_001128590	TSS200;TSS200	Open sea	cg14616667	87.5298970606265	3.71797645526751	78.6968197678313	8.55241141735747	8.8330772927952	1.11224185829687	0.00107667490073926	0.0435221764341769
cg15055355	37	10	94833626	CYP26A1;CYP26A1	NM_000783;NM_057157	TSS200;5'UTR	Island	cg15055355	4.06246125977993	0.464544674210418	5.38028323185169	1.48152012189564	-1.31782197207176	0.755064572758893	0.000936220491702409	0.0395570629373571
cg12044685	37	2	72370665	CYP26B1	NM_019885	Body	Island	cg12044685	6.38913339848202	1.37456314480443	9.88499014580006	3.0734113346948	-3.49585674731804	0.646346966890669	0.000719974592501779	0.0329103042170741
cg05910970	37	19	41355973	CYP2A6	NM_000762	Body	S_Shore	cg05910970	91.4038053971877	1.59722508276165	84.7567690101189	6.29829522926051	6.64703638706877	1.07842484399417	0.000783189353144892	0.0349184383145565
cg00455178	37	11	14913981	CYP2R1	NM_024514	TSS1500	S_Shore	cg00455178	3.59285369607972	0.476880865983692	4.50853301018092	0.607640687253717	-0.915679314101207	0.796900829597239	0.00102169651807721	0.0420058247309645
cg08287220	37	7	99332914	CYP3A7	NM_000765	TSS200	Open sea	cg08287220	68.3822126537873	10.4028291997591	79.8268134032201	3.95555362726315	-11.4446007494329	0.856632123198705	0.000727212102001162	0.0331190425106807
cg01117627	37	14	100150713	CYP46A1	NM_006668	TSS200	Island	cg01117627	8.35075853117469	0.668362223034054	9.81024593663951	0.746139460469622	-1.45948740546483	0.851228255143543	2.00542937125321e-05	0.00162588723427996
cg04713327	37	4	187112523	CYP4V2	NM_207352	TSS200	Island	cg04713327	4.39213771990435	0.409406375879758	4.98283238528486	0.545441674534204	-0.590694665380511	0.881454036638894	0.000564066364648946	0.0275645199885339
cg13783546	37	17	76671452	CYTH1;CYTH1	NM_017456;NM_004762	3'UTR;3'UTR	Open sea	cg13783546	92.3367050807291	1.11173131941579	88.4506573772444	3.83856437685829	3.88604770348469	1.04393463902603	0.000483533546070875	0.0246128613894576
cg24768595	37	17	76677111	CYTH1;CYTH1	NM_017456;NM_004762	Body;Body	Open sea	cg24768595	44.965763542855	8.43895135899386	31.6488520415847	8.07446650274703	13.3169115012703	1.42077075919761	0.000624954823202789	0.0297195480311066
cg24220749	37	6	39869799	DAAM2	NM_015345	Body	Island	cg24220749	92.3195936346462	2.11828440459109	88.5053316355616	3.25144259668184	3.81426199908465	1.04309640931905	0.000218775315398681	0.0131717679221812
cg14136214	37	9	124545901	DAB2IP	NM_032552	3'UTR	Open sea	cg14136214	88.4013015361528	7.13556895867667	94.5477463301035	1.6308369649638	-6.14644479395072	0.934991102035462	0.000391473964496061	0.0209723096368698
cg13723594	37	9	124514147	DAB2IP;DAB2IP	NM_032552;NM_138709	Body;5'UTR	Open sea	cg13723594	66.7932629881992	7.89676640215495	79.0975182004047	6.90391739657607	-12.3042552122055	0.844441956054412	0.00054717788561639	0.0269604923275631
cg14029324	37	9	124523125	DAB2IP;DAB2IP	NM_138709;NM_032552	Body;Body	S_Shore	cg14029324	77.7968009725988	4.00811165192082	83.9118003461658	4.31993647226023	-6.11499937356702	0.927125870874651	0.000949693655902127	0.0399394613732518
cg04940305	37	6	168709813	DACT2	NM_214462	Body	Island	cg04940305	91.6901017800631	2.35853118561185	84.1821181057446	5.18252762284428	7.50798367431852	1.08918739327618	1.89406540294434e-05	0.00154077650038131
cg13990958	37	7	6487999	DAGLB;DAGLB	NM_001142936;NM_139179	TSS1500;TSS1500	S_Shore	cg13990958	16.9463206100228	1.72438890972367	18.8115403311515	0.8357694674709	-1.86521972112869	0.900847049827178	0.000623305726290461	0.0296595841059698
cg06807379	37	19	3971119	DAPK3	NM_001348	TSS1500	Island	cg06807379	3.92594280169503	0.358800095256071	3.29079013379394	0.297516010138439	0.635152667901086	1.19300916864267	0.000135124922709594	0.00885337302606012
cg03369465	37	6	33291367	DAXX;DAXX;DAXX;DAXX	NM_001141970;NR_024517;NM_001350;NM_001141969	TSS1500;TSS1500;TSS1500;TSS1500	S_Shore	cg03369465	7.14276984980742	0.63779827129027	9.21253161864077	1.71341478804597	-2.06976176883335	0.775331922373502	0.0005115984636799	0.0256596768007485
cg10133935	37	19	1423753	DAZAP1;DAZAP1	NM_018959;NM_170711	Body;Body	Island	cg10133935	97.1675101693763	0.346378288414568	96.1612297048585	0.849907630713024	1.00628046451786	1.0104645132722	0.000758100621169175	0.0340788491313401
cg02359186	37	19	1407997	DAZAP1;DAZAP1	NM_018959;NM_170711	Body;Body	Island	cg02359186	14.5589364530506	2.90896343787147	12.5871827714285	2.76140390273086	1.97175368162213	1.15664773582996	0.00081248113262622	0.035841651811874
cg18336957	37	3	16646647	DAZL	NM_001351	Body	Island	cg18336957	92.792609393375	0.946139652013387	90.8998995124431	1.59516906584013	1.89270988093183	1.02082191389742	0.000810887451641529	0.0358005596624589
cg05778559	37	3	16646375	DAZL	NM_001351	Body	N_Shore	cg05778559	95.5441162901737	0.688273425265209	93.2007157475204	1.49017997710526	2.34340054265321	1.02514358955141	2.92088890492098e-05	0.00229346556034192
cg09439260	37	3	16645784	DAZL	NM_001351	Body	N_Shore	cg09439260	95.6140179171211	1.01974243103408	92.7136369967054	2.05636379757753	2.90038092041574	1.03128321802885	6.93134531868908e-05	0.00498251574942925
cg11610140	37	3	16647016	DAZL	NM_001351	TSS200	Island	cg11610140	89.3767624193453	1.40423225272151	86.4289536873233	2.07388067494799	2.94780873202201	1.03410672704296	0.000145566544796508	0.00941862879256864
cg19138227	37	17	42809833	DBF4B;DBF4B	NM_025104;NM_145663	3'UTR;Body	Open sea	cg19138227	92.5680577140865	0.99348714736979	89.9045359486206	2.21387766328155	2.66352176546584	1.02962611104503	0.000819870835300559	0.0360635403640433
cg14581628	37	9	136503185	DBH	NM_000787	Body	Open sea	cg14581628	46.6366637554885	5.78284152191543	35.4290208553288	9.11426072233691	11.2076429001596	1.31634074635946	0.000468511937986162	0.0240565584912315
cg02872476	37	16	90086806	DBNDD1	NM_001042610	TSS1500	S_Shore	cg02872476	94.8037266761525	1.50489024020503	91.8056291160689	2.64673099577839	2.99809756008355	1.03265701230905	0.000693041015695775	0.032001407963654
cg09511246	37	2	172290755	DCAF17;METTL8;DCAF17;DCAF17	NM_025000;NM_024770;NM_001164821;NR_028482	TSS200;5'UTR;TSS200;TSS200	Island	cg09511246	5.46754719089215	0.537871430829123	6.28093236007391	0.561634563011375	-0.813385169181755	0.870499294921211	0.000213252585429348	0.0128934431102097
cg15125994	37	17	61656234	DCAF7	NM_005828	Body	Open sea	cg15125994	92.3139621316152	3.26684251523608	95.6839099280805	1.13141170534625	-3.36994779646534	0.964780412934648	0.000444896516011245	0.0230844194407261
cg11512704	37	12	2057358	DCP1B	NM_152640	Body	Open sea	cg11512704	63.9375409150997	11.4855138505644	80.2962297370973	9.4837129293486	-16.3586888219976	0.796270772917252	0.00107858632048774	0.0435763890805091
cg16456337	37	5	112312164	DCP2	NM_152624	TSS1500	N_Shore	cg16456337	11.2601433878827	1.06609934520344	12.725540294192	1.11147834139023	-1.4653969063093	0.884845996913929	0.000743084009569683	0.0336081129809076
cg25079743	37	16	30441674	DCTPP1	NM_024096	TSS1500	Island	cg25079743	5.49428384479579	1.8034380876328	8.45093227751438	2.20329931457283	-2.95664843271859	0.650139376860773	0.000150559235801429	0.0096785818331548
cg27183602	37	4	52709200	DCUN1D4;DCUN1D4	NM_015115;NM_001040402	TSS200;TSS200	Island	cg27183602	3.28462612170453	0.583002686273189	3.93271137676357	0.372844868325915	-0.648085255059048	0.835206504375516	0.000155520861068178	0.0099445504572152
cg20169015	37	1	85968569	DDAH1	NM_001134445	5'UTR	Open sea	cg20169015	11.6549070090054	1.45358894852895	18.139489010719	6.21183832175065	-6.4845820017136	0.642515729198231	0.000110756199509899	0.00746200566793549
cg11648968	37	1	85931116	DDAH1;DDAH1	NM_012137;NM_001134445	TSS1500;5'UTR	Island	cg11648968	3.73955540405344	0.66896888235202	4.52752226171039	0.673620328130684	-0.78796685765695	0.825960688405478	0.00024452343523778	0.0144026170372941
cg13597051	37	6	31695599	DDAH2	NM_013974	Body	N_Shore	cg13597051	91.5813302763892	1.2791509989553	93.2717315550974	0.901144490206966	-1.69040127870818	0.981876595936148	0.000539938118783005	0.0266754449363188
cg04490037	37	7	50633773	DDC	NM_001082971	TSS1500	Open sea	cg04490037	23.0362400418822	7.67334167111544	14.4044021696849	3.41556594824951	8.63183787219732	1.59924999111478	0.000607137133062131	0.029107727395238
cg06859614	37	1	15943968	DDI2	NM_032341	TSS200	Island	cg06859614	4.85283404040476	0.541942939015333	5.65300332354766	0.497527806829598	-0.800169283142897	0.858452359330874	0.000892935172933248	0.0382963941450487
cg03952488	37	22	38900825	DDX17;DDX17	NM_001098504;NM_006386	Body;Body	N_Shore	cg03952488	9.80671159557015	1.1727567696216	7.98769152561877	1.17206197484165	1.81902006995137	1.22772788159348	8.41697139461338e-05	0.0059195750270676
cg08472247	37	16	70332992	DDX19B;DDX19B;DDX19B	NM_007242;NM_001014449;NM_001014451	TSS200;TSS200;TSS200	Open sea	cg08472247	8.37636135026476	0.846615701588126	7.13680168142078	0.597230080779856	1.23955966884398	1.17368559813998	0.00011239066801467	0.00755325586602551
cg06629549	37	12	49246117	DDX23	NM_004818	TSS200	Island	cg06629549	3.58640696955948	0.367929840698985	3.17666679821685	0.231852964393289	0.409740171342629	1.1289843088273	0.000561090641409031	0.0274687062260184
cg04646451	37	10	70660959	DDX50	NM_024045	TSS200	Island	cg04646451	3.33617952995105	0.380985219454568	3.94955071078664	0.320278517903464	-0.61337118083559	0.844698492119519	0.000171927248187353	0.0107904647655984
cg12804910	37	12	132624080	DDX51	NM_175066	Body	N_Shelf	cg12804910	94.5253966209037	1.03512841656332	92.6800068629295	1.79081285188633	1.84538975797425	1.0199114115378	0.000563670952689191	0.0275568059493617
cg06606198	37	12	124086727	DDX55	NM_020936	1stExon	Island	cg06606198	3.93773345833898	0.490326955482137	4.75724033824509	0.86574388349794	-0.819506879906108	0.827734816482192	0.000815261291457898	0.0359193658082991
cg10241776	37	4	169137968	DDX60	NM_017631	3'UTR	Open sea	cg10241776	92.018635401235	2.16537249818701	88.2053778090304	3.10410139692423	3.81325759220458	1.04323157710928	0.00111087301186415	0.0444352333453445
cg14290450	37	14	100614523	DEGS2	NM_206918	Body	N_Shore	cg14290450	93.8842990437321	3.58508952067157	89.4661909450311	3.85638923813953	4.41810809870105	1.04938299096041	0.00124268663842178	0.0478693292346183
cg22597058	37	1	197740882	DENND1B;DENND1B	NM_001142795;NM_144977	Body;Body	N_Shelf	cg22597058	96.2209959424548	0.48876532594816	94.8328087665818	0.954214265679913	1.38818717587294	1.01463825857241	0.000247837652379538	0.0145526854091584
cg21986966	37	19	6481951	DENND1C	NM_024898	TSS200	Open sea	cg21986966	68.9576919332049	4.76184954505239	59.620814332733	9.21745020311383	9.33687760047187	1.15660432862195	0.00129241268254548	0.0492019351183294
cg21044797	37	8	142138325	DENND3	NM_014957	TSS1500	Island	cg21044797	2.40505749338911	0.268804244955371	2.83920384641399	0.313063225640716	-0.434146353024879	0.847088699329138	0.000149789798460626	0.00964128567306412
cg22899502	37	8	142157104	DENND3	NM_014957	Body	Open sea	cg22899502	96.6652471618502	0.459330102176403	95.677613868785	0.836957751337695	0.987633293065187	1.01032251174679	0.00112253079311205	0.0446901967151828
cg27509366	37	8	142149222	DENND3	NM_014957	Body	Open sea	cg27509366	94.2201742395327	0.816067585560968	92.5889491092284	1.19806931574499	1.63122513030434	1.01761792466593	0.000597012313370875	0.0287455597954959
cg09055822	37	8	142180375	DENND3	NM_014957	Body	N_Shelf	cg09055822	92.2143034719332	1.94546933231436	87.3071549426323	3.64370994682624	4.90714852930094	1.05620557138215	0.0003998604768501	0.0212823348181855
cg06179837	37	8	142190095	DENND3	NM_014957	Body	Open sea	cg06179837	90.7848673695049	5.19402462833213	84.6688117217018	6.46230067902685	6.11605564780308	1.07223504763367	0.00130371277089971	0.0494719179472143
cg02874605	37	12	100661778	DEPDC4;SCYL2	NM_152317;NM_017988	TSS1500;5'UTR	S_Shore	cg02874605	5.51765809467712	0.655456562939768	6.96232848385236	1.07812008722451	-1.44467038917524	0.792501834332314	0.000719146784902941	0.0328790209621436
cg00009214	37	12	16064569	DERA	NM_015954	Body	S_Shore	cg00009214	7.3244340350925	0.863263609552298	8.65183964131922	0.855290046630595	-1.32740560622672	0.846575334118847	0.000634068362611789	0.030028353739122
cg13641840	37	9	117254048	DFNB31;DFNB31	NM_015404;NM_001083885	Body;5'UTR	Open sea	cg13641840	87.7038663945669	3.86581052130525	79.1792670072004	7.24614790234313	8.52459938736655	1.10766201443354	0.00082711499577554	0.0362673630153205
cg14725803	37	22	19035997	DGCR2;DGCR11	NM_005137;NR_024157	Body;TSS200	Open sea	cg14725803	94.1732792849634	0.39215489690111	93.3136347180169	0.630428565636965	0.859644566946542	1.00921242184536	0.000720084374205499	0.032912041019227
cg17362321	37	22	18958316	DGCR5	NR_002733	Body	Island	cg17362321	4.47861201965989	0.37341855334915	4.94342390645994	0.361740654866038	-0.464811886800049	0.905973694428138	0.00113401754977096	0.0449795567204119
cg19443311	37	22	18957678	DGCR5	NR_002733	TSS1500	N_Shore	cg19443311	27.2952822241663	6.19670518761604	17.2243778231827	6.98305097184603	10.0709044009836	1.58468900905256	0.000930952843410555	0.0393940272317402
cg25494665	37	13	42623369	DGKH;DGKH	NM_152910;NM_178009	Body;Body	Island	cg25494665	5.92896543185535	0.847123195435993	7.38483431488663	1.03331163087718	-1.45586888303129	0.802856933418737	1.77507658742574e-05	0.00145077266090576
cg08245274	37	7	137531258	DGKI	NM_004717	1stExon	Island	cg08245274	4.93165817303382	0.417559093956728	5.82620350307146	0.631790958799796	-0.894545330037634	0.846461708801272	0.000150390734707211	0.00967317509748715
cg01629435	37	2	74153317	DGUOK;DGUOK	NM_080916;NM_080918	TSS1500;TSS1500	N_Shore	cg01629435	95.0542184046245	0.993784123050583	92.476048109444	2.38025171175119	2.57817029518046	1.02787933035513	0.000423989689311475	0.022269294627916
cg22544376	37	2	74154016	DGUOK;DGUOK;DGUOK;DGUOK	NM_080918;NM_080918;NM_080916;NM_080916	1stExon;5'UTR;5'UTR;1stExon	Island	cg22544376	4.28186272787914	0.200624929193194	3.8182570052408	0.392339044642873	0.463605722638349	1.12141815545733	0.000642077866125966	0.0303137318167132
cg25011368	37	1	55317286	DHCR24	NM_014762	3'UTR	Open sea	cg25011368	94.1897920998027	0.998335391000467	92.8785732583265	1.38675030963915	1.31121884147628	1.01411756011615	0.000377763756680006	0.020387903277677
cg19334675	37	19	49436718	DHDH	NM_014475	TSS1500	Island	cg19334675	5.590518440062	0.947214989451737	4.51966698939846	0.716911070369492	1.07085145066354	1.23693149366433	0.00130356244147466	0.0494715820452327
cg03504042	37	14	24108151	DHRS2;DHRS2	NM_182908;NM_005794	Body;Body	Open sea	cg03504042	91.6151278196175	2.29661116452132	84.8513168728371	5.37185225765054	6.76381094678031	1.07971368266349	1.28524663725498e-05	0.00107371255833724
cg18906360	37	14	60633047	DHRS7	NM_016029	TSS1500	S_Shore	cg18906360	16.702780103217	5.06558105212569	10.7402330899496	1.55800409567549	5.96254701326742	1.55515992654266	0.000546708303659783	0.0269461025886888
cg14268200	37	17	21094779	DHRS7B	NM_015510	3'UTR	Open sea	cg14268200	82.1571530204371	4.9181527850874	55.0990120878222	9.06833101587844	27.0581409326149	1.4910821429881	2.31789258995072e-10	3.09914203901329e-08
cg08739282	37	4	24586511	DHX15	NM_001358	TSS1500	S_Shore	cg08739282	8.43000492465849	3.08345601486365	20.4254810780567	12.1952635724595	-11.9954761533982	0.412720018316481	0.00122869838813869	0.0475341737829624
cg05254132	37	5	54603601	DHX29;SKIV2L2;SKIV2L2	NM_019030;NM_015360;NM_015360	TSS200;1stExon;5'UTR	Island	cg05254132	3.68408100861372	0.513981583070511	4.43245978642346	0.540972539321978	-0.748378777809743	0.831159488439802	0.000354272560613019	0.0193872407491028
cg22322798	37	19	47852320	DHX34	NM_014681	TSS1500	Island	cg22322798	8.43520868673402	0.726741929928669	7.37197788705801	0.657180983028279	1.06323079967601	1.14422598873263	0.000109009972470649	0.00737035055721585
cg04220005	37	13	60410435	DIAPH3;DIAPH3	NM_001042517;NM_030932	Body;Body	Open sea	cg04220005	93.8059810620555	1.92086287549573	90.045787048197	2.66302093446054	3.76019401385852	1.04175868896394	0.000589117908759761	0.0285091654231192
cg12560192	37	20	61512672	DIDO1	NM_033081	Body	Island	cg12560192	92.2914135799408	1.17942517660759	89.72442867377	2.61830934949071	2.56698490617086	1.02860965451788	0.00130775726718038	0.0495802541197819
cg03886898	37	1	54359132	DIO1;DIO1;DIO1;DIO1	NM_213593;NM_000792;NM_001039716;NM_001039715	TSS1500;TSS1500;TSS1500;TSS1500	S_Shelf	cg03886898	31.8510238636277	9.59248384633335	41.0403072648311	8.07223646192925	-9.18928340120341	0.776091262136382	0.0011884877484024	0.046440971656762
cg00946245	37	14	102029375	DIO3;DIO3	NM_001362;NM_001362	3'UTR;1stExon	Island	cg00946245	24.4246413427094	6.03456309660484	13.6958585523759	6.91118638386184	10.7287827903335	1.78335963746299	0.000413011622913707	0.0218151502091431
cg22951128	37	10	576100	DIP2C	NM_014974	Body	Island	cg22951128	92.8963506206719	2.2860604882788	95.053880709415	0.998523707485812	-2.1575300887431	0.977302030462714	0.00119587008496028	0.0466340509655666
cg10494981	37	10	711556	DIP2C	NM_014974	Body	N_Shore	cg10494981	96.9834566121423	0.618550556450411	94.7112136597896	2.41020815651775	2.27224295235267	1.023991276899	0.000901044873956917	0.0385252773092789
cg00919921	37	10	465584	DIP2C	NM_014974	Body	N_Shore	cg00919921	88.5623752073724	1.4378189918164	84.3118540681377	2.76962390119219	4.25052113923469	1.05041427668996	0.000118322507417253	0.00789175321328559
cg11861731	37	19	2721819	DIRAS1	NM_145173	TSS1500	N_Shore	cg11861731	41.9612735238342	9.04622512531224	27.1572402166335	6.09437128220253	14.8040333072007	1.54512289132139	0.000107420338423759	0.00728220311383012
cg19561615	37	15	66584218	DIS3L	NM_133375	TSS1500	N_Shore	cg19561615	78.8105777899952	10.9366644830596	49.9000269113022	19.3109141609093	28.910550878693	1.5793694446314	2.01893852743302e-05	0.0016351048248805
cg07187233	37	1	232148252	DISC1;DISC1;TSNAX-DISC1;DISC1;DISC1	NM_001012957;NM_001164540;NR_028393;NM_001164537;NM_018662	Body;Body;Body;Body;Body	Open sea	cg07187233	93.285675035744	1.10210036505577	90.2314640042921	2.87450567027432	3.05421103145189	1.03384862547843	0.00087055135734657	0.0376179107973109
cg08508335	37	13	19692412	DKFZp686A1627	NR_002801	Body	Open sea	cg08508335	73.5179888998474	4.71657152557663	64.7539199917866	7.40456365884654	8.76406890806084	1.13534422177333	0.0012627670295396	0.0483775281985445
cg26446832	37	11	12015695	DKK3;DKK3;DKK3	NM_001018057;NM_015881;NM_013253	Body;Body;Body	Open sea	cg26446832	77.9985589560208	7.71449339498562	51.4529969350897	14.709177398147	26.5455620209312	1.51591867533819	2.3256210376218e-05	0.0018611260346023
cg09297903	37	8	42234798	DKK4	NM_014420	TSS200	Open sea	cg09297903	60.9779168813171	8.19552446590296	44.6601869808263	12.7734397414661	16.3177299004908	1.36537531532271	0.000762300286418957	0.0342374239631594
cg22343640	37	19	49866923	DKKL1;TEAD2	NM_014419;NM_003598	TSS200;TSS1500	Island	cg22343640	5.67600273021148	0.939626370002647	5.01676341044755	0.641890625804447	0.659239319763931	1.1314072970615	0.00126883745045494	0.0485452176346327
cg04982401	37	8	12989601	DLC1;DLC1	NM_006094;NM_182643	Body;Body	Island	cg04982401	2.92914553114238	0.528138553805223	3.38522013884801	0.472739812334168	-0.456074607705633	0.865274756441442	0.000735519418880574	0.0333713276171471
cg06679720	37	13	51417686	DLEU7	NM_198989	1stExon	Island	cg06679720	4.35336705504086	0.486608994845759	5.58531444071225	0.995409593347967	-1.23194738567139	0.779430970494422	0.000228841707707958	0.0136487839132829
cg13852218	37	11	84431850	DLG2;DLG2	NM_001142699;NM_001364	Body;Body	Open sea	cg13852218	2.98011276198957	0.484477443329923	2.28618973505985	0.318230818792847	0.693923026929721	1.30352818766005	0.000148526026507024	0.00957607509531818
cg18864857	37	14	101192720	DLK1	NM_003836	TSS1500	N_Shore	cg18864857	80.2668240074204	6.11686217187189	68.8080792365685	7.19414311457558	11.4587447708519	1.16653196685604	0.000345761220718173	0.0190417868671188
cg11847710	37	14	101198759	DLK1	NM_003836	Body	N_Shore	cg11847710	75.173323729532	9.19015463567163	60.7354140370998	8.74877581233728	14.4379096924322	1.23771814058291	0.000432061803231177	0.0225743060098478
cg19169976	37	17	48071254	DLX3	NM_005220	Body	Island	cg19169976	17.4836339197625	1.707585986091	19.9481473474004	1.44447442215655	-2.46451342763798	0.876454019277176	0.00069700085037285	0.0321518729122339
cg13470341	37	9	977490	DMRT3	NM_021240	Body	Island	cg13470341	10.7311523666281	5.0374903170325	6.0789741931824	2.29720833867348	4.65217817344565	1.76529000216239	0.00112447181001157	0.0447519282200567
cg13718686	37	9	990618	DMRT3	NM_021240	Body	Open sea	cg13718686	91.5189398907702	3.03183000252259	82.4451133332327	9.03741813036326	9.07382655753749	1.11005899792826	0.00103254412271525	0.0423095760264175
cg02823783	37	12	124246919	DNAH10	NM_207437	TSS200	Island	cg02823783	33.426655880455	8.68386904631549	18.6865906009085	8.81623111464492	14.7400652795465	1.78880442100711	0.000544257197252627	0.026845435019946
cg17477930	37	17	76521075	DNAH17	NM_173628	Body	Open sea	cg17477930	74.1474381033282	8.68215456980691	88.5569735229004	3.96523818059389	-14.4095354195722	0.837285141459289	9.57491164411813e-06	0.000815049687344422
cg18317349	37	17	7727195	DNAH2	NM_020877	Body	Open sea	cg18317349	90.3718858098228	1.55532836832772	83.9417024304573	4.96565249289218	6.43018337936553	1.07660296602505	5.18288623222575e-05	0.00384315666394905
cg14910406	37	2	220145307	DNAJB2;DNAJB2	NM_001039550;NM_006736	Body;Body	S_Shore	cg14910406	96.6384292798335	0.592321917276641	95.4918676893268	0.631736559231257	1.14656159050669	1.01200690297772	6.69259808109184e-05	0.00483058706742534
cg04430780	37	7	157199439	DNAJB6	NM_058246	Body	N_Shelf	cg04430780	69.5034725690753	5.95749574497334	78.4866243410236	5.65905094449049	-8.98315177194826	0.885545443604294	0.000366498100347378	0.0198970061050047
cg12381188	37	7	157199595	DNAJB6	NM_058246	Body	N_Shelf	cg12381188	82.1903839866216	7.8190821333142	91.1384431915706	4.3996853440058	-8.948059204949	0.901819047027823	0.00112911545621466	0.0448588569140394
cg12690313	37	7	157129430	DNAJB6;DNAJB6	NM_005494;NM_058246	TSS1500;TSS1500	Island	cg12690313	3.34186788191665	0.621082642167343	4.18524514021985	0.545491491299311	-0.843377258303201	0.798487966643001	0.000879633795229934	0.0378889613179297
cg22954292	37	3	132136340	DNAJC13	NM_015268	TSS1500	Island	cg22954292	6.28438255406343	0.51024948348031	7.60067474561243	0.882628508998397	-1.31629219154899	0.82681903441417	8.01851236436299e-05	0.00567415875328187
cg18467083	37	12	56224311	DNAJC14	NM_032364	TSS1500	Island	cg18467083	7.20652208846274	0.806817364111345	6.07862110524087	0.839041419292553	1.12790098322187	1.18555211185139	0.000977473457680226	0.0407777200645989
cg13045913	37	15	41100308	DNAJC17;ZFYVE19	NM_018163;NM_001077268	TSS1500;Body	S_Shore	cg13045913	13.3648222971577	8.2751879503031	26.3754451685856	11.6915926023862	-13.0106228714279	0.506714567725128	0.000934446090899435	0.0395039346726711
cg10095016	37	7	73098490	DNAJC30;WBSCR22	NM_032317;NM_017528	TSS1500;Body	S_Shore	cg10095016	5.02060120954929	0.696235842126235	6.06429006570733	1.02654700247969	-1.04368885615805	0.827895954044158	0.00076150890116088	0.0342152874813538
cg18271025	37	1	65775527	DNAJC6	NM_014787	Body	Island	cg18271025	9.19419759668768	0.752384150174611	8.08214598355392	0.592529083271346	1.11205161313375	1.13759360637591	0.000515733033822587	0.02580534102065
cg23258152	37	1	65743415	DNAJC6	NM_014787	Body	Open sea	cg23258152	88.299058845514	2.45361203432594	82.044440439926	6.37175518267357	6.25461840558793	1.07623451841527	0.000560869850914107	0.0274639330233734
cg12582003	37	9	131012968	DNM1;DNM1	NM_004408;NM_001005336	Body;Body	Island	cg12582003	8.1307144488516	3.16629186804936	15.3938489255086	8.33790589712116	-7.26313447665698	0.528179436357758	0.00120744821943015	0.0469736803057479
cg14139008	37	9	131016224	DNM1;DNM1	NM_001005336;NM_004408	3'UTR;Body	S_Shelf	cg14139008	70.6875565680407	1.43435606439532	66.3129947462735	2.91208780438265	4.37456182176716	1.06596839485994	0.00011148576646925	0.00750344051409122
cg00810836	37	12	32832043	DNM1L;DNM1L;DNM1L	NM_005690;NM_012063;NM_012062	TSS200;TSS200;TSS200	N_Shore	cg00810836	9.2683664959783	1.72460286467371	11.3506419967664	2.07691000600209	-2.08227550078813	0.816549980046827	0.000810680729928981	0.0358001201747438
cg15150970	37	2	25473529	DNMT3A;DNMT3A;DNMT3A	NM_022552;NM_175629;NM_153759	Body;Body;Body	N_Shore	cg15150970	87.0670008372344	6.70714098809327	75.1761131175712	8.84064527428206	11.8908877196633	1.15817374996585	5.24008303047227e-05	0.00387992097447638
cg00500070	37	2	220250440	DNPEP	NM_012100	Body	N_Shore	cg00500070	67.1477723637939	12.0844961962991	79.8284230744497	8.60666101257154	-12.6806507106558	0.841151181217377	0.000340638525018814	0.0188116415030114
cg17848959	37	2	220252827	DNPEP	NM_012100	TSS200	S_Shore	cg17848959	20.4654661778876	1.91309187048071	16.8454760922813	2.28728737337729	3.61999008560631	1.21489390182715	0.000520532164399788	0.0259768560933625
cg03890691	37	16	30023615	DOC2A	NM_003586	TSS1500	S_Shore	cg03890691	11.3706070440876	2.88777300102776	7.3417456642635	2.67058112250562	4.02886137982406	1.54876068500096	0.000443027819846375	0.0230108960806692
cg19752018	37	10	129195565	DOCK1	NM_001380	Body	Island	cg19752018	77.9189693320603	6.81836446512971	84.7651256634044	2.74679671300727	-6.84615633134416	0.919233808977884	0.000648747847781482	0.0305155093373977
cg09249877	37	7	111731013	DOCK4	NM_014705	Body	Open sea	cg09249877	92.4464123548321	2.0407302315873	84.2100232094219	7.69733001596921	8.23638914541024	1.09780770544294	0.000310613694356379	0.0174605950858314
cg04162299	37	7	111825813	DOCK4	NM_014705	Body	Open sea	cg04162299	93.1898725458312	3.12964272701264	84.6171323386431	10.2805203300108	8.57274020718809	1.10131210985595	0.000927601475092159	0.039312961570779
cg12028762	37	19	3496671	DOHH;DOHH	NM_031304;NM_001145165	Body;Body	N_Shelf	cg12028762	97.3651077581557	0.435053438721074	96.6800477534631	0.522767956810066	0.68506000469263	1.00708584677616	0.00113247415123309	0.0449371816910945
cg24363304	37	6	83777352	DOPEY1	NM_015018	TSS200	Island	cg24363304	5.59126429140479	0.924123568634375	6.79978157661965	0.754802575332075	-1.20851728521486	0.822271160978137	8.51069339712892e-05	0.00597398857812063
cg05298026	37	19	2216455	DOT1L	NM_032482	Body	Island	cg05298026	95.013259027257	0.877792922724946	92.7878058560713	2.86356535224472	2.22545317118572	1.02398432801221	0.00123724655031899	0.047726654143924
cg24836242	37	6	30908579	DPCR1	NM_080870	TSS200	Open sea	cg24836242	72.1119120791273	5.2167563622229	62.7670712689347	7.81346060792009	9.34484081019261	1.14888126244019	0.000685307139747275	0.0317530258611048
cg15929437	37	11	65101539	DPF2	NM_006268	Body	Island	cg15929437	9.98676451900337	0.482753937414846	11.264943721748	0.714252647500277	-1.2781792027446	0.88653479020255	7.95634852742286e-06	0.000685416552256707
cg02186298	37	11	65101602	DPF2	NM_006268	Body	Island	cg02186298	4.96743470219838	0.354036458251424	5.6035442903618	0.487769580412743	-0.63610958816342	0.886480849404985	0.000875554857287549	0.0377732747730093
cg19839347	37	14	73359001	DPF3	NM_012074	Body	Island	cg19839347	4.46363704062372	0.386471145731992	5.30083948639413	0.435613080854689	-0.837202445770414	0.842062290714651	1.30050127875325e-05	0.0010858629098095
cg07171024	37	14	73361040	DPF3	NM_012074	TSS1500	S_Shore	cg07171024	4.09417376673685	0.359700546870511	3.4292363288888	0.520457322184291	0.664937437848048	1.19390248267419	0.00103039652080126	0.0422701364418715
cg03774868	37	2	115442503	DPP10	NM_020868	Body	Open sea	cg03774868	89.675398924001	4.48263693808606	79.1524761721936	9.69376193841988	10.5229227518074	1.13294495966134	0.00103344784506498	0.0423271396074831
cg20427486	37	2	162849137	DPP4	NM_001935	3'UTR	Open sea	cg20427486	52.3276646927452	12.1189043714478	71.4383702426044	10.5715950121433	-19.1107055498593	0.732486820668509	0.000591172766974755	0.0285754279745652
cg02485566	37	7	153749759	DPP6;DPP6	NM_001039350;NM_130797	Body;TSS200	Island	cg02485566	12.1529471686541	0.948554792503022	13.8836257658168	1.16767106576742	-1.73067859716272	0.875343903216992	0.000753058955172377	0.0339271566810688
cg15414745	37	6	74064047	DPPA5	NM_001025290	TSS200	Island	cg15414745	53.3894280116437	11.3879305404786	38.2999410301578	8.25877174488313	15.0894869814859	1.39398198993581	0.00111353356068531	0.044513390412839
cg14329673	37	8	95732141	DPY19L4;DPY19L4	NM_181787;NM_181787	1stExon;5'UTR	Island	cg14329673	7.60939803487831	0.889270873370363	8.84748746374996	1.04036604730626	-1.23808942887165	0.860063160988431	0.000191760532821242	0.0118321208309592
cg01372913	37	2	32265018	DPY30	NM_032574	TSS200	Island	cg01372913	4.60778263651299	0.553036216827711	5.36235836686875	0.68177590362226	-0.754575730355756	0.859282860500728	0.000407306114662902	0.0215975747997882
cg19630951	37	5	146771456	DPYSL3	NM_001387	3'UTR	Open sea	cg19630951	26.2324306492899	15.3265714649312	15.9759462978741	5.55720792015948	10.2564843514157	1.64199541987572	0.00129146511086567	0.0491821967525657
cg26555401	37	1	93811631	DR1;DR1	NM_001938;NM_001938	5'UTR;1stExon	Island	cg26555401	3.32488600591053	0.430414592946154	3.84105004796691	0.278768762774827	-0.516164042056378	0.865619027190342	0.00091828540327214	0.0390511919362948
cg25028206	37	1	111682953	DRAM2;CEPT1;CEPT1	NM_178454;NM_006090;NM_001007794	TSS200;5'UTR;5'UTR	Island	cg25028206	5.72877365434674	0.750471264012133	7.15892321090836	0.76982798380425	-1.43014955656162	0.800228398262124	1.02773818359966e-05	0.00087193239031431
cg17307280	37	5	174871636	DRD1	NM_000794	TSS1500	Island	cg17307280	4.93460363798195	0.431181462145723	5.68147645830826	0.553546800135632	-0.746872820326304	0.868542477328385	0.00113491425829818	0.0450053346061702
cg01845356	37	3	113898568	DRD3;DRD3	NM_000796;NM_033663	TSS1500;TSS1500	Open sea	cg01845356	34.5038256192869	11.7336407890823	49.260579750229	11.7800041470786	-14.7567541309421	0.700434826269508	0.00117369065778283	0.0460645362664054
cg08726248	37	11	637032	DRD4	NM_000797	TSS1500	Island	cg08726248	11.1511578636903	4.11470213711226	6.32569469175517	3.13911559114974	4.8254631719351	1.76283529431551	0.000714299590210168	0.0327159254123918
cg15861585	37	11	637038	DRD4	NM_000797	TSS1500	Island	cg15861585	17.2627475111245	5.78967727995875	9.11978860507208	3.6618251294456	8.14295890605246	1.89288899761598	0.000216368403248292	0.0130577206369963
cg09607276	37	11	637491	DRD4	NM_000797	1stExon	Island	cg09607276	24.2497734807041	7.04206711486385	14.0887578528405	13.060955372168	10.1610156278636	1.72121444161346	0.00118331571035395	0.0463383223345255
cg09386376	37	11	638939	DRD4	NM_000797	Body	Island	cg09386376	72.7814448962186	8.89684127345722	52.8132776775944	17.0508983698945	19.9681672186242	1.37808990649137	0.000750642338999003	0.0338564433224366
cg01616529	37	11	638424	DRD4	NM_000797	Body	Island	cg01616529	78.3249698679173	8.16364441061877	57.6779841248362	15.7151046893892	20.646985743081	1.35796996126622	0.000359786690450175	0.0196116041973777
cg06133061	37	11	117453417	DSCAML1	NM_020693	Body	Open sea	cg06133061	61.431337409919	7.06003725944266	72.3469161017923	7.20704204329545	-10.9155786918733	0.849121714096077	0.00090409391468847	0.0386340253086771
cg10784258	37	6	56711206	DST;DST;DST	NM_001144770;NM_001144771;NM_001144769	Body;Body;Body	S_Shelf	cg10784258	82.7826975703587	6.43931472200513	91.3222045810145	2.31490319637022	-8.5395070106558	0.906490354127619	7.74463304801234e-05	0.00550328678965818
cg10507121	37	5	118324332	DTWD2	NM_173666	TSS200	Island	cg10507121	11.1267817982856	0.884372512797562	12.2692150176457	0.616419708967157	-1.14243321936005	0.906886201136993	0.000886198806480219	0.0380858640608379
cg06974460	37	2	242615391	DTYMK;DTYMK;DTYMK	NM_012145;NM_001165031;NR_033255	3'UTR;3'UTR;Body	N_Shore	cg06974460	88.4636333981347	3.57809985478823	81.5084658586958	8.08782878770233	6.95516753943893	1.08533061524549	0.000367275506036529	0.01993213040129
cg16643558	37	15	45457620	DUOX1;DUOX1	NM_017434;NM_175940	3'UTR;3'UTR	N_Shore	cg16643558	84.7845369490671	6.40211303857729	73.4428798980182	10.6314967468645	11.3416570510489	1.15442827224093	0.000869577043746799	0.0375899806837463
cg13899314	37	15	45406480	DUOX2;DUOXA2	NM_014080;NM_207581	TSS200;TSS200	Island	cg13899314	6.76328723621901	1.20940561859145	5.35002905096937	0.913917004181309	1.41325818524964	1.26415897405147	0.00071000700837725	0.0325683304818169
cg04222582	37	15	45405103	DUOX2;DUOXA2	NM_014080;NM_207581	Body;TSS1500	Island	cg04222582	6.2446728967895	1.64333991487057	4.66309786165289	0.682131283718656	1.58157503513661	1.33916831300984	0.000399244736525112	0.0212649944175324
cg19384032	37	8	29208240	DUSP4	NM_001394	TSS200	Island	cg19384032	4.59837886646996	0.572283405294834	5.40771263798215	0.594914311315673	-0.809333771512198	0.850337134072606	0.000150414504409854	0.0096733468802508
cg15976416	37	1	1280157	DVL1	NM_004421	Body	N_Shelf	cg15976416	50.6332875392381	10.1747460603013	65.6406214805557	9.17679063917832	-15.0073339413176	0.771371239290245	0.00101856297657587	0.0419245984752285
cg17748182	37	1	1277441	DVL1	NM_004421	Body	Open sea	cg17748182	77.8991336213408	11.5550143467354	87.7424411173488	4.38362506274858	-9.84330749600808	0.887815891937137	0.000945061723466708	0.0398241887561028
cg04228553	37	3	15247818	DVWA;CAPN7;CAPN7	NR_027927;NM_014296;NM_014296	TSS1500;1stExon;5'UTR	Island	cg04228553	12.0504696018722	1.14483244094759	13.5483704832213	0.830506849578826	-1.49790088134911	0.889440513661466	0.000227625710246189	0.013590402071249
cg15408360	37	14	102432104	DYNC1H1	NM_001376	Body	S_Shore	cg15408360	16.8479655067567	7.82029017442448	39.6908713152673	18.7541208396194	-22.8429058085106	0.424479608243723	0.000808876116679886	0.0357410830372794
cg17429234	37	7	95401131	DYNC1I1;DYNC1I1;DYNC1I1	NM_004411;NM_001135556;NM_001135557	TSS1500;TSS1500;TSS1500	N_Shore	cg17429234	59.2090656703779	2.69164644200404	56.0770181366947	1.5476278606852	3.13204753368318	1.05585260482375	0.000203989201171765	0.0124411859442549
cg24107021	37	13	96297058	DZIP1;DZIP1	NM_198968;NM_014934	TSS200;TSS200	Island	cg24107021	7.53300403111088	0.488817119128239	9.06032312514242	1.1899750976825	-1.52731909403153	0.831427745684564	0.000141918199381459	0.00921744531256755
cg08541880	37	3	137833983	DZIP1L	NM_173543	5'UTR	Island	cg08541880	7.66823944218882	0.658092383380291	6.67340453713593	0.326353481487195	0.994834905052884	1.14907456898752	6.64733215723766e-05	0.0048024513249126
cg22621731	37	6	20404881	E2F3	NM_001949	Body	S_Shore	cg22621731	5.58393489034543	0.392155717852176	4.71998009402368	0.355423941270437	0.863954796321745	1.18304204236278	2.97132452003631e-06	0.00027023963684262
cg25777549	37	8	25902400	EBF2	NM_022659	TSS200	Island	cg25777549	9.07780486988917	3.83534023658048	4.21905491828794	1.8708762792742	4.85874995160122	2.15162045664313	0.000101919297561912	0.00696074034704266
cg22280475	37	8	25897534	EBF2	NM_022659	Body	Island	cg22280475	16.4471072258863	9.0475859349035	8.24016659549076	5.90514080143469	8.2069406303955	1.99596780420514	0.0011174611751619	0.0446084468682936
cg04804618	37	10	131761386	EBF3	NM_001005463	Body	Island	cg04804618	5.16566918369315	0.460327295718838	6.20308721247336	0.794799841221328	-1.03741802878021	0.832757787655454	0.000477978257220066	0.0243950886651419
cg00228796	37	1	21670736	ECE1	NM_001113348	Body	N_Shore	cg00228796	21.3070099119515	10.6714260155713	13.7705476473252	4.28100830596902	7.53646226462623	1.54728849263232	0.00125229709464423	0.0481424543406855
cg17445490	37	1	21642517	ECE1	NM_001113348	Body	Open sea	cg17445490	74.272438227444	9.686969873909	59.5851907019777	10.1131257139224	14.6872475254663	1.2464915753803	0.000949045612350291	0.0399186868919541
cg06878749	37	1	21548530	ECE1;ECE1;ECE1;ECE1	NM_001113347;NM_001397;NM_001113349;NM_001113348	Body;Body;Body;Body	N_Shelf	cg06878749	95.5555293153694	1.0325649803128	94.4732328316447	0.659716117795826	1.08229648372468	1.01145611779427	0.000520744863139322	0.0259791622554734
cg19363242	37	1	21551809	ECE1;ECE1;ECE1;ECE1	NM_001113347;NM_001397;NM_001113349;NM_001113348	Body;Body;Body;Body	Island	cg19363242	91.6128587002554	0.731996822373949	89.8029563079262	1.32294557282075	1.80990239232923	1.02015415156404	0.000300293512469269	0.0170076674650214
cg26525127	37	2	233350365	ECEL1	NM_004826	Body	Island	cg26525127	7.12586198256916	1.30032077991631	5.65300789046768	1.11849815695956	1.47285409210149	1.26054343468812	0.00103612734877224	0.0424064579454791
cg15986413	37	2	233352776	ECEL1	NM_004826	TSS1500	Island	cg15986413	20.7194719985302	5.29985282869445	11.611902365176	2.96447412412615	9.10756963335425	1.7843305383507	4.80809395044104e-05	0.00359313915880759
cg10858568	37	6	127664850	ECHDC1;ECHDC1;ECHDC1;ECHDC1;ECHDC1	NM_018479;NM_001105545;NM_001139510;NM_001002030;NM_001105544	TSS200;TSS200;TSS1500;TSS200;TSS200	S_Shore	cg10858568	5.64034435441213	0.516043008999629	6.51668860773265	0.571068956871454	-0.876344253320521	0.86552307374628	0.000348420744493689	0.0191468537494599
cg20910807	37	20	57875384	EDN3;EDN3;EDN3;EDN3	NM_000114;NM_207032;NM_207034;NM_207033	TSS200;TSS200;TSS200;TSS200	Island	cg20910807	9.19748952193178	1.10595940607897	11.8609273402713	2.38470704119893	-2.66343781833949	0.775444386266802	0.000909313963053216	0.0387667583420888
cg24236409	37	13	78493282	EDNRB;EDNRB;EDNRB	NM_003991;NM_000115;NM_001122659	TSS1500;5'UTR;TSS1500	Island	cg24236409	3.91671921982026	0.397405596820866	4.3574489685837	0.41703876217511	-0.440729748763446	0.898856015999036	0.00126959700120841	0.0485532604198476
cg01304145	37	16	22296770	EEF2K	NM_013302	3'UTR	Open sea	cg01304145	80.2386908707209	11.2026416835671	89.0544732995635	5.56155516060168	-8.81578242884258	0.901006854544096	0.000800216943213635	0.0354747111815772
cg12595697	37	3	128127108	EEFSEC	NM_021937	3'UTR	Open sea	cg12595697	77.1977005769818	11.2371989421864	87.8037020206788	3.79242038478572	-10.606001443697	0.879207810153618	0.000166696853716572	0.010524144864735
cg02734419	37	7	36339044	EEPD1	NM_030636	3'UTR	Open sea	cg02734419	96.2312973230984	0.473840769453289	94.9941029456175	1.15732931793326	1.23719437748092	1.01302390715968	0.00111859838890135	0.0446266443048684
cg12398903	37	1	245288470	EFCAB2;EFCAB2;EFCAB2	NM_001143943;NR_026587;NR_026586	3'UTR;Body;Body	Open sea	cg12398903	95.0782792624491	1.34332778631312	91.1117747895093	3.67179276676693	3.96650447293982	1.04353448807362	0.000350120857988823	0.0192195474576659
cg06459926	37	17	60456713	EFCAB3;EFCAB3	NM_001144933;NM_173503	Body;TSS1500	Open sea	cg06459926	48.0538435196027	2.80569506688403	44.035276707997	2.70812087390836	4.01856681160569	1.09125789848565	0.00112017740291626	0.044654667837756
cg05972871	37	12	3862444	EFCAB4B;EFCAB4B;EFCAB4B	NM_001144959;NM_032680;NM_001144958	TSS200;TSS200;TSS200	Island	cg05972871	2.97169234963911	0.372148862217494	3.7186472729654	0.587060062421911	-0.746954923326295	0.799132623102851	0.000611134988239052	0.0292406372685713
cg20242065	37	1	15755275	EFHD2	NM_024329	3'UTR	Open sea	cg20242065	96.7871282430012	0.569712608724535	95.5981840426151	0.920180743978099	1.1889442003861	1.0124368910591	0.000703918466133225	0.0323570301544446
cg11474250	37	5	107007126	EFNA5	NM_001962	TSS1500	Island	cg11474250	4.36907993853461	0.512270040811278	4.97336893901736	0.607517915809682	-0.604289000482743	0.878495038696618	0.00118372244183389	0.0463410241925055
cg06925502	37	5	106848012	EFNA5	NM_001962	Body	Open sea	cg06925502	91.6969237611077	3.35972176403991	86.0311987529481	4.89349120520769	5.66572500815958	1.06585663213214	0.000272411536042458	0.0157356531418755
cg18449021	37	5	107004816	EFNA5	NM_001962	Body	N_Shore	cg18449021	86.8188447927419	7.70513172909684	70.8997469579655	12.1168040446508	15.9190978347764	1.22452968477045	0.000223478372006989	0.0133768871041866
cg14363981	37	13	107186561	EFNB2	NM_004093	Body	Island	cg14363981	10.4139729204903	0.884739415201113	11.6543545705306	0.949339226344321	-1.24038165004032	0.893569254090075	0.00111693019256469	0.0445911328836727
cg18855621	37	5	38404322	EGFLAM;EGFLAM;EGFLAM	NM_152403;NM_182798;NM_182799	Body;Body;5'UTR	Open sea	cg18855621	63.7699164619924	12.6084367183046	79.6758365798648	7.84952317436516	-15.9059201178724	0.800367077389532	0.000206013378956059	0.0125377766240552
cg07336840	37	5	137803197	EGR1	NM_001964	Body	Island	cg07336840	77.3865948155477	15.2763605483071	88.9002016864181	3.24327507267362	-11.5136068708704	0.870488405510227	0.00113599760453601	0.0450307492249789
cg22746256	37	10	64576222	EGR2;EGR2;EGR2;EGR2	NM_001136177;NM_001136178;NM_001136179;NM_000399	TSS200;5'UTR;TSS200;TSS200	Island	cg22746256	7.38374947613655	0.400510883546261	8.46285404924381	0.500540840210787	-1.07910457310727	0.872489284722606	3.93149772908267e-06	0.000352945647413585
cg05361559	37	8	22549103	EGR3	NM_004430	Body	Island	cg05361559	14.3555039941802	3.7205035084115	8.41765902583373	2.29330989265832	5.93784496834647	1.70540336097284	4.28171260270295e-05	0.0032384897640833
cg13810628	37	2	62932753	EHBP1;EHBP1;EHBP1;EHBP1	NM_001142614;NM_015252;NM_001142615;NM_001142616	TSS1500;TSS1500;5'UTR;TSS1500	Island	cg13810628	4.39565463372838	0.320063518570374	3.85225402304833	0.366804540816793	0.543400610680049	1.14106043044639	0.00078652087448511	0.0350335332681979
cg05113000	37	11	65343833	EHBP1L1	NM_001099409	1stExon	Island	cg05113000	7.41999238708088	0.487390953669065	8.29978027250395	0.639743442583507	-0.879787885423066	0.89399865339355	0.000964154129893971	0.0403616293556554
cg15355118	37	2	31456966	EHD3;EHD3	NM_014600;NM_014600	1stExon;5'UTR	Island	cg15355118	5.38822251646477	0.612950141359281	6.38198040551509	0.671355678405777	-0.993757889050315	0.844286910033202	0.000957288991068682	0.0401659257051537
cg18052430	37	6	31854529	EHMT2;EHMT2	NM_006709;NM_025256	Body;Body	N_Shelf	cg18052430	93.8385792099533	0.672441455852427	91.7812331247637	1.46509135876299	2.05734608518956	1.02241575990151	0.000147229203876457	0.00950583146701293
cg19577206	37	6	31866825	EHMT2;EHMT2	NM_006709;NM_025256	TSS1500;TSS1500	N_Shore	cg19577206	36.7104725486865	9.41956475507975	21.7886534692769	7.94015807951103	14.9218190794096	1.68484356320826	0.00016584907542079	0.0104821691278669
cg12449483	37	7	6098914	EIF2AK1;EIF2AK1	NM_014413;NM_001134335	TSS200;TSS200	Island	cg12449483	4.42748827523967	0.522139572842947	5.29819058361154	0.505966238726696	-0.870702308371875	0.835660440176473	0.000194038481258003	0.0119395775996192
cg22833807	37	22	36925177	EIF3D;EIF3D	NM_003753;NM_003753	1stExon;5'UTR	Island	cg22833807	4.57369890843462	0.70602586856033	5.30841725148689	0.566294385941046	-0.734718343052264	0.861593708963539	0.000407901450756213	0.0216099627496481
cg27075175	37	17	7476052	EIF4A1	NM_001416	TSS200	Island	cg27075175	5.83256650308429	0.489357339725927	4.99500960177684	0.475638242809132	0.837556901307459	1.16767873699573	0.000198529081157633	0.0121666980776332
cg03253995	37	17	7477617	EIF4A1;SNORA48	NM_001416;NR_002918	Body;TSS1500	S_Shore	cg03253995	37.7067170320908	8.14424047770956	26.7895356612678	7.57149805549015	10.917181370823	1.40751663294437	0.00126796473845631	0.0485210027096031
cg06398251	37	3	184033620	EIF4G1;EIF4G1;EIF4G1;EIF4G1	NM_198241;NM_198244;NM_182917;NM_198242	Body;5'UTR;Body;5'UTR	S_Shore	cg06398251	8.7413102621256	2.97023197764444	6.04489722665889	1.47807283256892	2.69641303546671	1.44606433068459	0.00127413922527448	0.0486881964750555
cg03513893	37	3	184052502	EIF4G1;EIF4G1;EIF4G1;EIF4G1;FAM131A;EIF4G1	NM_198241;NM_182917;NM_198242;NM_198244;NM_001171093;NM_004953	Body;Body;Body;Body;TSS1500;Body	N_Shore	cg03513893	64.6949888182612	6.98168144085304	52.7636601244197	10.0372160984628	11.9313286938415	1.2261277679696	0.00111212142443129	0.0444727317981802
cg23992472	37	1	21503364	EIF4G3	NM_003760	TSS200	Island	cg23992472	5.36683176153216	0.437085155736266	6.30360732190994	0.63630436323343	-0.936775560377778	0.851390559002342	6.60902260024868e-05	0.00477703237687059
cg06216157	37	17	7210363	EIF5A;EIF5A;EIF5A;EIF5A;EIF5A	NM_001143761;NM_001143760;NM_001970;NM_001143762;NM_001143760	TSS1500;5'UTR;TSS1500;TSS1500;1stExon	Island	cg06216157	4.98074735962168	0.376736310414399	5.58288641824483	0.36450671865625	-0.602139058623153	0.892145565301962	0.000533049359776493	0.0264148081737492
cg23311800	37	11	34535396	ELF5	NM_001422	TSS200	Open sea	cg23311800	87.9296171156594	4.62468926704732	75.0730926974403	11.6157522827721	12.8565244182191	1.17125342724368	0.00102175463743872	0.0420058247309645
cg04504043	37	11	34534480	ELF5;ELF5	NM_001422;NM_198381	5'UTR;TSS1500	Open sea	cg04504043	78.1714930566771	6.86322547337348	61.1309509896423	13.215295978351	17.0405420670347	1.27875473538637	0.000388275392180911	0.0208394483347948
cg07213202	37	7	1782671	ELFN1	NM_001128636	5'UTR	N_Shore	cg07213202	11.9164778616034	3.6184157441601	7.5947239456704	1.18208970239788	4.32175391593297	1.56904687344123	1.08488550822558e-05	0.000917360537410039
cg21483883	37	7	37487352	ELMO1	NM_014800	5'UTR	N_Shore	cg21483883	21.9713818972682	2.63473393811966	18.3236477208543	1.68236235493039	3.64773417641395	1.19907248993127	0.000206100312651843	0.012540390291049
cg03725852	37	11	107462173	ELMOD1;LOC643923;ELMOD1	NM_001130037;NR_028328;NM_018712	5'UTR;TSS1500;5'UTR	Island	cg03725852	7.52917538701688	0.579785261371146	8.53559890466745	0.756515296056995	-1.00642351765057	0.882091048455869	5.26890371748097e-05	0.00389937148001951
cg17633449	37	4	141445393	ELMOD2;ELMOD2	NM_153702;NM_153702	5'UTR;1stExon	Island	cg17633449	3.01916215548803	0.326642044543347	3.47515144259121	0.295112787828349	-0.455989287103183	0.868785779659957	0.00016476961195395	0.0104326402210451
cg05102581	37	18	2847530	EMILIN2	NM_032048	Body	Island	cg05102581	3.3007107920886	0.491980073819935	3.75704339274269	0.376369451261133	-0.456332600654093	0.878539438342509	0.00121158497092854	0.0470900628008582
cg14133708	37	18	2846834	EMILIN2	NM_032048	TSS200	Island	cg14133708	8.35812169935617	1.07347300251711	6.92674967147676	1.14946306455674	1.43137202787941	1.20664411098521	0.00126642675105157	0.0484742865827659
cg16722816	37	14	100376192	EML1;EML1	NM_001008707;NM_004434	Body;Body	Open sea	cg16722816	91.499309657314	3.40344508945172	81.2739362798014	9.37710741619988	10.2253733775126	1.12581368450409	0.000485308916073559	0.0246766178207064
cg19874095	37	19	46112743	EML2	NM_012155	3'UTR	Open sea	cg19874095	94.9809610810766	0.58667270980889	93.1823438747836	1.87694777599497	1.79861720629306	1.01930212453885	0.00125241009325287	0.0481427615916918
cg17286480	37	19	46120945	EML2	NM_012155	Body	S_Shore	cg17286480	89.6192373421811	2.00271714235924	83.2150289291925	6.17488613722453	6.40420841298862	1.07695975709433	0.000208489735969131	0.0126538696979676
cg18449135	37	19	48833062	EMP3	NM_001425	Body	N_Shore	cg18449135	90.8521743971066	3.36838283854623	81.5747366587933	10.442582211982	9.27743773831328	1.11372930049555	0.00104632045957576	0.0427017778800068
cg20038591	37	10	119306659	EMX2;EMX2	NM_001165924;NM_004098	Body;Body	S_Shore	cg20038591	75.7863630567926	12.5186217906169	50.6425586075517	11.6524139684652	25.1438044492408	1.49649553933658	0.000140617357770405	0.00914850902565439
cg11195065	37	10	119292371	EMX2OS	NR_002791	Body	N_Shore	cg11195065	27.3909285150988	15.8240842099187	14.1050419083628	6.96191902622257	13.285886606736	1.94192464602738	0.00055387254339232	0.0272026474913545
cg26257822	37	10	119292547	EMX2OS	NR_002791	Body	N_Shore	cg26257822	36.5184239426394	9.74724956396842	17.4634052406215	7.6423413442777	19.0550187020179	2.09113992600333	1.29507656604523e-05	0.00108153047107029
cg10005230	37	10	119292262	EMX2OS	NR_002791	Body	N_Shore	cg10005230	50.8547237479974	11.4265279465477	29.8063142289447	11.1260331734051	21.0484095190527	1.70617283832473	3.53714605688935e-05	0.00273058265437337
cg18972885	37	10	119292549	EMX2OS	NR_002791	Body	N_Shore	cg18972885	58.9044078641911	10.7570054210939	31.8441139917282	11.2501280791235	27.0602938724629	1.84977380370803	1.37784850213224e-06	0.000130088363265049
cg02230593	37	10	119293083	EMX2OS	NR_002791	Body	N_Shore	cg02230593	66.6360171513734	12.2111928461502	39.4623576748466	15.1781164175033	27.1736594765268	1.68859695866188	4.10616785320903e-05	0.00312098028265917
cg20359285	37	2	119603969	EN1	NM_001426	1stExon	Island	cg20359285	3.83371080833038	0.301952472064308	3.35378195005948	0.302148678713168	0.479928858270902	1.14310079349744	0.000440906464622055	0.0229292866796276
cg26402417	37	11	94841384	ENDOD1	NM_015036	Body	Open sea	cg26402417	60.9520893446533	17.493548915611	81.985940186704	7.81039650424466	-21.0338508420506	0.743445634774073	0.000251708099592207	0.0147384254100303
cg02411961	37	9	34523230	ENHO	NM_198573	TSS200	Island	cg02411961	4.92156085635291	0.399551431959618	4.44429932349767	0.324134855063721	0.477261532855232	1.1073873513271	0.000724848850463851	0.0330540159853207
cg25922112	37	4	185019116	ENPP6	NM_153343	Body	S_Shore	cg25922112	90.4175259480134	1.06167717187568	88.2475239633318	1.71840844788339	2.17000198468165	1.02458994753874	0.000735286908352854	0.0333640800976915
cg09658645	37	17	77704767	ENPP7	NM_178543	TSS200	Open sea	cg09658645	87.2535474066505	2.56069695396023	82.9109769514201	4.41004684323031	4.34257045523043	1.05237630305303	0.000544089595183866	0.0268429438450364
cg05654197	37	17	77704772	ENPP7	NM_178543	TSS200	Open sea	cg05654197	89.7794044899622	2.79696817038089	84.4202636945803	4.37996319053777	5.35914079538192	1.06348168746275	0.000411836143892034	0.0217681088391631
cg13962466	37	20	25176127	ENTPD6;ENTPD6	NM_001247;NM_001114089	TSS1500;TSS1500	Island	cg13962466	8.30054668960566	0.544320030298773	9.46571687435564	1.0014584479096	-1.16517018474999	0.876906292442927	0.00116450175943767	0.0458158180739899
cg02046995	37	22	41487740	EP300;MIR1281	NM_001429;NR_031694	TSS1500;TSS1500	Island	cg02046995	7.66095397879492	0.905475134997432	8.93957741151457	1.12597165493656	-1.27862343271965	0.856970483742025	0.000616809506093563	0.0294237580175056
cg12608132	37	2	46564242	EPAS1	NM_001430	Body	Open sea	cg12608132	76.8326412109807	8.49926785895201	54.7773194800183	14.6161550238845	22.0553217309624	1.402636016883	6.67034562049203e-05	0.0048167134658004
cg07352438	37	18	5543548	EPB41L3	NM_012307	5'UTR	Island	cg07352438	6.02833951547407	0.618616171413905	6.9917823345813	0.894406963897803	-0.963442819107229	0.862203545104365	0.000721460894244188	0.0329485889681206
cg07676273	37	5	111755053	EPB41L4A;FLJ11235	NM_022140;NR_027706	TSS200;TSS1500	Island	cg07676273	5.65041840037421	0.434128166520162	6.26157528293569	0.312236792102573	-0.611156882561485	0.902395666434446	0.000268590779773538	0.0155462893266851
cg16076328	37	2	47597118	EPCAM	NM_002354	Body	Island	cg16076328	27.9685145909604	10.1270382428852	16.4211050553446	8.13465278516468	11.5474095356158	1.70320538701245	0.00131273389776083	0.0496753335752992
cg01855272	37	1	38218191	EPHA10	NM_001099439	Body	Island	cg01855272	7.55267303967889	3.07822494379611	16.8581874363514	7.69229190765484	-9.30551439667254	0.448012164308543	0.000197702223119467	0.0121243347705588
cg17717442	37	1	38218194	EPHA10	NM_001099439	Body	Island	cg17717442	8.12842722336828	1.62475990148165	16.1541981910289	7.6982562161748	-8.02577096766062	0.503177386289735	0.00020987969302143	0.0127163462743492
cg17515737	37	1	38230160	EPHA10;EPHA10	NM_173641;NM_001099439	Body;Body	Island	cg17515737	5.31071084035535	0.701407311595904	6.72602474968501	0.950499725489845	-1.41531390932966	0.789576464256106	7.3866368620319e-05	0.00527834840293029
cg05191076	37	4	66536186	EPHA5;EPHA5	NM_004439;NM_182472	TSS1500;TSS1500	Island	cg05191076	3.94479516455032	0.397578768571991	4.68942022878012	0.452968083995986	-0.744625064229796	0.841211700401715	0.000191475872009037	0.0118199677419339
cg03386508	37	7	142552587	EPHB6	NM_004445	TSS1500	Island	cg03386508	5.71462336757885	0.4622390521972	6.28280055185208	0.341738514247212	-0.568177184273236	0.909566254796081	0.0001961621144773	0.0120427725542287
cg05605921	37	1	225998232	EPHX1	NM_001136018	5'UTR	Island	cg05605921	4.91404172598073	0.705362698669435	5.60627528009407	0.50831880949246	-0.692233554113335	0.876525229402984	0.000410311425230542	0.0217110881768643
cg01585794	37	8	27347372	EPHX2	NM_001979	TSS1500	N_Shore	cg01585794	11.0555799089881	2.14518122235976	8.70907431839437	0.909005754755426	2.34650559059369	1.26943226166272	0.000311225314030636	0.0174842575481186
cg01087129	37	7	100317741	EPO	NM_000799	TSS1500	N_Shore	cg01087129	35.7125098020161	10.799853822296	15.7219955041332	7.67839022129288	19.9905142978829	2.27149981009902	1.654425799186e-05	0.00136007328004626
cg24583305	37	1	220220060	EPRS	NM_004446	TSS200	S_Shore	cg24583305	2.88566651262371	0.365630969284831	3.43568573972562	0.331941215323894	-0.550019227101914	0.839909913545865	0.000364061353652906	0.0198013000406806
cg22597783	37	1	51984800	EPS15	NM_001981	Body	Island	cg22597783	7.72314340594875	0.581468055398207	8.93389173004231	0.641147449612355	-1.21074832409356	0.864476942336101	3.60971162334384e-05	0.00277864764357382
cg08042975	37	2	213402433	ERBB4;ERBB4	NM_005235;NM_001042599	Body;Body	Island	cg08042975	5.41668161454981	0.78484227875798	6.75974177115627	0.713811088589996	-1.34306015660646	0.801314872361355	3.90025865775244e-06	0.000350209770488259
cg07816873	37	12	1100472	ERC1;ERC1;ERC1;ERC1;ERC1;ERC1;ERC1	NM_178039;NM_178040;NR_027948;NM_178040;NR_027949;NM_178039;NR_027946	1stExon;5'UTR;Body;1stExon;Body;5'UTR;Body	Island	cg07816873	26.9513184621456	2.54082243455814	21.9024383390078	2.07516496480418	5.04888012313782	1.23051680570861	5.86163532380936e-06	0.000513845746669885
cg21864259	37	3	56502747	ERC2	NM_015576	TSS1500	Island	cg21864259	3.66725809694127	0.318208082037928	4.51292095316475	0.768561606762332	-0.845662856223485	0.812612969515796	0.000410331161028474	0.0217110881768643
cg17578322	37	3	55546118	ERC2	NM_015576	3'UTR	Open sea	cg17578322	33.9682050493342	7.88302258910684	25.5605545203265	5.83718897958125	8.40765052900765	1.32893067802272	0.00110383809168859	0.0442727818289674
cg16718760	37	3	55721067	ERC2	NM_015576	Body	Open sea	cg16718760	31.680627586281	16.1019044434233	12.5400107469057	6.22725973854943	19.1406168393753	2.52636367110757	6.37230952193445e-06	0.000556166877606872
cg07715328	37	19	42759035	ERF	NM_006494	Body	Island	cg07715328	5.60341145070055	0.598975884048985	6.13911841538828	0.506204446830713	-0.535706964687723	0.912738779668279	0.000354275157851536	0.0193872407491028
cg07795888	37	8	670218	ERICH1	NM_207332	Body	Open sea	cg07795888	95.8616741890717	0.538558439055289	94.7492444140074	1.01600881158205	1.1124297750643	1.01174077726893	0.000997479608959418	0.0413541019782591
cg04218099	37	10	101945993	ERLIN1;ERLIN1	NM_006459;NM_001100626	TSS1500;TSS200	S_Shore	cg04218099	11.34316126056	1.20503834645178	12.862967527204	1.13379755779506	-1.51980626664394	0.881846373052743	0.00115704598062367	0.0455931805729641
cg14242714	37	9	102783481	ERP44	NM_015051	Body	Open sea	cg14242714	96.4325598511951	0.93074934181134	93.6165654222286	3.17042138671768	2.81599442896652	1.03008008696181	0.00104220210770203	0.0425753908338846
cg04118119	37	13	47371987	ESD	NM_001984	TSS1500	S_Shore	cg04118119	35.5028654071313	9.71289292931323	56.8988627420381	15.711982308165	-21.3959973349068	0.62396441152243	0.000292459875631651	0.0166545201192673
cg19253827	37	1	6484007	ESPN	NM_031475	TSS1500	N_Shore	cg19253827	9.10062571366027	1.72665690912755	7.1255895926655	0.938286267059828	1.97503612099477	1.27717511587079	0.000604613046590656	0.029017059199796
cg02976036	37	1	17033405	ESPNP	NR_026567	Body	N_Shore	cg02976036	91.40365910257	1.36589547017047	88.2716199792516	3.20188981637042	3.13203912331844	1.03548183577071	0.000196406589978431	0.0120529395449553
cg01660934	37	16	68269041	ESRP2	NM_024939	Body	Island	cg01660934	91.1131571153977	2.61286029980247	85.6022701046502	5.84320244622106	5.5108870107475	1.0643778138595	0.00131553083485903	0.0497203627791354
cg02556954	37	5	137848577	ETF1	NM_004730	Body	Open sea	cg02556954	53.6481171511737	6.7877797331017	70.6660997585917	5.47948721027636	-17.017982607418	0.759177559458431	2.00682802774595e-08	2.24848602155626e-06
cg12203416	37	5	137845907	ETF1	NM_004730	Body	Open sea	cg12203416	86.9668165957904	1.13111299629394	83.5823442030821	2.89632376691528	3.38447239270825	1.04049267132883	0.000531092726756676	0.0263349273090815
cg08452327	37	11	128379171	ETS1;ETS1;ETS1	NM_001143820;NM_001162422;NM_005238	Body;Body;Body	Open sea	cg08452327	5.60713989479527	0.476839852415961	4.72886434579596	0.471763703816846	0.87827554899931	1.18572652645029	6.41548344789817e-05	0.00465549030353769
cg02332577	37	1	157106123	ETV3;ETV3	NM_001145312;NM_005240	Body;Body	N_Shore	cg02332577	29.9828590691203	6.2802293931009	41.7283147131777	9.15016672140717	-11.7454556440574	0.718525520985199	0.000404668188129991	0.0214858422180542
cg22832103	37	17	41605389	ETV4;ETV4	NM_001079675;NM_001986	3'UTR;3'UTR	Open sea	cg22832103	95.7063643755458	0.569365683611213	94.1421238759057	1.51707549842486	1.56424049964012	1.01661573411815	0.00130873255864044	0.0495993287610049
cg03160174	37	12	12015769	ETV6	NM_001987	Body	Open sea	cg03160174	95.9442014293608	1.37201289453355	93.13798742812	2.3984480022332	2.80621400124078	1.03012963967475	0.000513630894967018	0.025739088924473
cg10989326	37	1	93258908	EVI5	NM_005665	TSS1500	Open sea	cg10989326	64.7573822195495	5.13385544920573	52.1540430187472	10.4818743434904	12.6033392008023	1.24165603415007	0.000786811818235297	0.0350396841539998
cg16409452	37	14	100610186	EVL	NM_016337	3'UTR	N_Shore	cg16409452	94.9027551756932	0.896254227839616	93.3442433612709	1.18358340700906	1.55851181442239	1.01669638917518	0.00131332475122648	0.0496753335752992
cg07104209	37	7	27281872	EVX1	NM_001989	TSS1500	N_Shore	cg07104209	34.3602351434978	9.38299888398234	19.6992889719242	8.51948369733938	14.6609461715736	1.74423732716793	1.68121459968812e-05	0.00137937520327848
cg10962166	37	9	140210997	EXD3	NM_017820	Body	Island	cg10962166	6.65565272367772	1.06785499374625	7.63924973935506	1.37710200081999	-0.983597015677339	0.87124429109705	0.000223979624320692	0.0134005176879636
cg13694662	37	9	140214551	EXD3	NM_017820	Body	N_Shelf	cg13694662	92.7851069263221	1.82273267998934	83.4261480285803	6.16632353066059	9.35895889774181	1.11218256049093	3.06125531303799e-07	3.08057293600766e-05
cg09607658	37	6	551230	EXOC2	NM_018303	Body	Open sea	cg09607658	95.1248856910915	0.775407564339363	93.7368870491387	1.45346863228203	1.38799864195282	1.01480738997899	0.000569191346577517	0.0277532754163844
cg08236499	37	5	462371	EXOC3	NM_007277	Body	N_Shelf	cg08236499	97.2043556258822	0.689163409422221	95.99179259766	1.05319398279261	1.21256302822218	1.01263194482996	0.00131779267029434	0.0497672977358481
cg03336402	37	7	133662267	EXOC4	NM_021807	Body	Open sea	cg03336402	86.24958553861	6.54763148506698	91.5736114639187	1.68882462594951	-5.32402592530869	0.941860697200891	0.000816672897233683	0.0359642787973502
cg10679182	37	7	133225096	EXOC4	NM_021807	Body	Open sea	cg10679182	81.8066588465961	5.7742031005636	71.2441508343315	7.35147375164882	10.5625080122646	1.14825789750553	0.000224580697596306	0.0134293280103208
cg18321423	37	7	133084947	EXOC4;EXOC4	NM_021807;NM_001037126	Body;Body	Open sea	cg18321423	94.9164458797146	1.42932357417226	91.6559106404107	3.13221848343636	3.26053523930383	1.0355736494954	0.000566066588907355	0.0276357554413055
cg07236146	37	10	94607939	EXOC6;EXOC6	NM_001013848;NM_019053	Body;TSS1500	N_Shore	cg07236146	7.88036605838445	0.422149891329277	8.87459663854041	0.855668242927618	-0.994230580155956	0.887968927417137	0.000755335221791932	0.0339983576273887
cg25589296	37	10	94611493	EXOC6;EXOC6	NM_001013848;NM_019053	Body;Body	S_Shelf	cg25589296	91.8516540029125	2.30414377590099	86.7078076857031	5.13022530171537	5.14384631720937	1.05932391158885	0.000633703621916407	0.0300196706422856
cg05146330	37	17	74084895	EXOC7;EXOC7;EXOC7;EXOC7;EXOC7;EXOC7	NM_001145298;NM_001145297;NM_015219;NR_028133;NM_001145299;NM_001013839	Body;Body;Body;Body;Body;Body	Open sea	cg05146330	97.1910649897478	0.730156885506244	96.2759025113245	0.440017916212706	0.915162478423298	1.00950562346913	0.000209913652717205	0.0127167232993553
cg09862914	37	1	231472152	EXOC8	NM_175876	1stExon	N_Shore	cg09862914	92.5302017482583	2.91271605151866	82.761718103772	7.54238921812008	9.76848364448627	1.11803142646505	2.43830997944655e-05	0.0019424920379266
cg08164529	37	16	70285816	EXOSC6;EXOSC6	NM_058219;NM_058219	5'UTR;1stExon	Island	cg08164529	4.69989756568659	0.301584044115648	4.21638296565138	0.238161247319775	0.483514600035207	1.11467520952773	0.000311848928984207	0.0175107088445847
cg07551677	37	8	28570561	EXTL3	NM_001440	5'UTR	N_Shelf	cg07551677	95.8029948139033	0.974451589786084	94.5557625604967	1.11073284098462	1.24723225340655	1.01319044148799	0.000410861718900151	0.0217319756970879
cg20787173	37	6	133562475	EYA4;EYA4;EYA4	NM_172103;NM_172105;NM_004100	TSS200;TSS200;TSS200	Island	cg20787173	12.2494291184618	1.67116111186559	14.7651718234863	1.15792164928319	-2.51574270502456	0.829616428775798	5.90279291051735e-05	0.00431968552218586
cg22871668	37	6	133562492	EYA4;EYA4;EYA4	NM_172103;NM_172105;NM_004100	TSS200;TSS200;TSS200	Island	cg22871668	3.55928961260326	0.536947790707999	4.26626597492709	0.685292938552562	-0.706976362323831	0.834286852606298	0.000269457510488843	0.0155885844948104
cg23746518	37	8	82371529	FABP9	NM_001080526	Body	Open sea	cg23746518	84.6885402163758	3.95875446285688	64.4260714402336	13.9318278816988	20.2624687761422	1.31450728444523	1.21485943534105e-05	0.00102011479783515
cg02794589	37	11	70049600	FADD	NM_003824	1stExon	Island	cg02794589	5.44138838738674	0.510855462968655	6.20968622267293	0.513216522133394	-0.768297835286194	0.876274290240146	0.000172524277568716	0.0108242644878426
cg18718234	37	5	175874660	FAF2	NM_014613	TSS1500	Island	cg18718234	6.16641347105812	0.64562002091441	7.37628090310565	0.572508059887531	-1.20986743204753	0.835978666222142	1.09845265525271e-05	0.000927805971107198
cg11396746	37	16	1877632	FAHD1;HAGH;FAHD1;FAHD1;HAGH	NM_001018104;NM_005326;NM_001142398;NM_031208;NM_001040427	1stExon;TSS1500;1stExon;1stExon;TSS1500	Island	cg11396746	6.33091239498187	0.446570530109489	7.36690148269106	0.768895510930281	-1.03598908770918	0.859372479713039	0.000115470216668508	0.00772736937484956
cg04148458	37	3	138327707	FAIM;FAIM;FAIM;FAIM;FAIM;FAIM;FAIM	NM_001033030;NM_001033030;NM_001033031;NM_001033032;NM_001033032;NM_018147;NM_001033031	5'UTR;1stExon;5'UTR;1stExon;5'UTR;TSS1500;1stExon	Island	cg04148458	4.66302599087653	0.482307042978589	5.49608817560978	0.53957567758821	-0.833062184733253	0.848426342861425	0.000111238927144883	0.00749012588085628
cg00775829	37	17	292148	FAM101B	NM_182705	3'UTR	N_Shore	cg00775829	94.2256254635397	2.46826397382477	87.8651913400008	7.50881249252339	6.36043412353885	1.0723885537212	0.000786237370201134	0.0350243080356553
cg04633298	37	17	71229235	FAM104A;C17orf80;FAM104A;C17orf80;C17orf80	NM_032837;NM_001100621;NM_001098832;NM_001100622;NM_017941	TSS1500;5'UTR;TSS1500;5'UTR;5'UTR	S_Shore	cg04633298	8.45705079650351	0.460045087311631	9.75793547545622	1.11457702939664	-1.3008846789527	0.866684435224564	0.000552544257586904	0.0271606870909356
cg06638451	37	3	58563269	FAM107A;FAM107A;FAM107A;FAM107A	NM_007177;NM_007177;NM_001076778;NM_001076778	1stExon;5'UTR;5'UTR;1stExon	Open sea	cg06638451	24.2400956991405	8.43414177216541	12.5265453774978	5.60143092393673	11.7135503216427	1.93509822290546	0.000217660292844099	0.0131194643128308
cg14058754	37	11	58912236	FAM111A;FAM111A;FAM111A;FAM111A;FAM111A	NM_198847;NM_001142520;NM_001142521;NM_022074;NM_001142519	TSS200;5'UTR;5'UTR;TSS200;5'UTR	S_Shore	cg14058754	5.99392431783066	0.830933515379505	6.8118263911875	0.605603424315235	-0.817902073356845	0.879929107645055	0.00101766082151384	0.0419089234836576
cg04136018	37	11	58910374	FAM111A;FAM111A;FAM111A;FAM111A;FAM111A;FAM111A	NM_001142519;NM_001142520;NM_001142521;NM_001142521;NM_001142520;NM_001142519	1stExon;5'UTR;1stExon;5'UTR;1stExon;5'UTR	Island	cg04136018	6.87082813388956	1.01544203816778	7.94558297806089	0.901062171911171	-1.07475484417133	0.864735558468282	0.00115290295192385	0.0454846554412949
cg17791035	37	22	45705866	FAM118A;FAM118A;FAM118A	NM_001104595;NM_017911;NM_017911	5'UTR;1stExon;5'UTR	Island	cg17791035	8.88078305200213	0.802262620796194	7.84569280639378	0.832512422300866	1.03509024560835	1.13193101885978	0.000477695545955532	0.0243877694675248
cg03041860	37	2	208489911	FAM119A;FAM119A;FAM119A	NM_001127395;NM_001127395;NM_145280	5'UTR;1stExon;TSS1500	Island	cg03041860	5.7600534555394	0.659723355136557	6.91071290927065	0.59810820582487	-1.15065945373125	0.833496273273391	4.679641476365e-05	0.00350571670894844
cg00439981	37	6	170684299	FAM120B	NM_032448	Body	N_Shore	cg00439981	97.1696065975317	0.862325484735017	95.6811707849805	1.47851015677166	1.48843581255122	1.015556204009	0.000878213126143415	0.0378455459167781
cg25717464	37	2	225265963	FAM124B;FAM124B	NM_024785;NM_001122779	1stExon;1stExon	Open sea	cg25717464	78.2957179375234	7.437025112286	64.5045478486821	11.205233520373	13.7911700888413	1.21380151553334	0.00115138313473673	0.045443994048754
cg15282417	37	9	129245246	FAM125B	NM_033446	Body	Island	cg15282417	92.1012618715587	2.20554972525737	87.1952494582341	4.55554403142153	4.9060124133246	1.05626467547036	0.000534635937361344	0.0264705411859333
cg03075561	37	2	201936709	FAM126B;NDUFB3;NDUFB3	NM_173822;NM_002491;NM_002491	TSS1500;5'UTR;1stExon	S_Shore	cg03075561	3.20444592361487	0.457357148852192	4.35832305363833	0.654386373009076	-1.15387713002346	0.735247452788016	4.9512873147925e-07	4.88285965078402e-05
cg22512888	37	1	1178191	FAM132A	NM_001014980	Body	Island	cg22512888	92.7257080018013	1.72636569845101	90.1697790850383	2.00520441287474	2.55592891676299	1.0283457378148	0.000525668165264775	0.0261422835524209
cg02279987	37	1	1181757	FAM132A	NM_001014980	Body	Island	cg02279987	49.8849569579609	9.52177125593632	34.1238850940926	8.33575240946075	15.7610718638684	1.46187800188663	6.26000031573394e-05	0.00455998354743584
cg00583303	37	5	16617388	FAM134B	NM_001034850	TSS1500	Island	cg00583303	8.42995178386933	0.755701018890701	9.52153464350249	0.75247450790678	-1.09158285963316	0.88535641569313	0.000724779736030838	0.0330540159853207
cg04381006	37	10	74927967	FAM149B1;ECD;ECD;ECD;ECD;FAM149B1	NM_173348;NM_007265;NM_001135753;NR_024203;NM_001135752;NM_173348	1stExon;TSS200;TSS200;TSS200;TSS200;5'UTR	Island	cg04381006	6.52446115328066	1.18733597681845	8.70522897980035	1.38815162791017	-2.1807678265197	0.749487597445172	0.000325701985225611	0.0181331169005844
cg03701779	37	10	74927978	FAM149B1;ECD;ECD;ECD;ECD;FAM149B1	NM_173348;NM_007265;NM_001135753;NR_024203;NM_001135752;NM_173348	1stExon;TSS200;TSS200;TSS200;TSS200;5'UTR	Island	cg03701779	13.0867987748113	2.04365105382764	15.0266684964865	2.06642713859157	-1.93986972167521	0.870904870089549	0.000130800844175621	0.00860509643182923
cg02490516	37	8	53478102	FAM150A	NM_207413	TSS200	Island	cg02490516	6.51695762751224	1.53437384383528	8.40102576072837	1.63726979490774	-1.88406813321614	0.775733560772609	0.00064456910018114	0.0303844147856825
cg02458910	37	5	79783286	FAM151B	NM_205548	TSS1500	N_Shore	cg02458910	86.0496835482666	1.96186533117005	83.3794025205987	1.68863033468996	2.67028102766785	1.03202566757429	0.00108170737307668	0.043652476707273
cg02289992	37	8	79578339	FAM164A;FAM164A	NM_016010;NM_016010	1stExon;5'UTR	Island	cg02289992	5.5910123517084	0.808783756904753	6.70929559815276	1.12521537099691	-1.11828324644436	0.83332330047401	0.000471061817397527	0.0241421409012271
cg06551905	37	8	11303039	FAM167A	NM_053279	5'UTR	Open sea	cg06551905	84.2230145402337	5.70847585161582	67.782885222981	12.5485206969992	16.4401293172527	1.24254100814934	0.000128283415983586	0.00846255239468696
cg11190658	37	1	32711840	FAM167B	NM_032648	TSS1500	N_Shelf	cg11190658	79.1093983269427	5.80169855513748	88.236445793837	4.47155067043928	-9.12704746689428	0.89656147882226	0.000252601823021569	0.0147832040860114
cg02100305	37	11	73308991	FAM168A;FAM168A	NM_015159;NM_015159	5'UTR;1stExon	Island	cg02100305	7.94751826932324	0.850959964889165	9.1605793975794	1.11966018130642	-1.21306112825616	0.867578121906055	0.000734425361284202	0.0333447878307362
cg01229506	37	5	118965233	FAM170A;FAM170A	NM_182761;NM_001163991	TSS200;TSS200	Open sea	cg01229506	74.4178807565647	6.58132405974182	62.0292309886858	11.6076651295481	12.3886497678789	1.19972276893355	0.00131797527423098	0.049770094214072
cg20534130	37	10	15255162	FAM171A1	NM_001010924	Body	Island	cg20534130	97.3116856222996	0.40151365553798	96.4111006753119	0.611988253236064	0.900584946987706	1.00934109185228	0.000357623416801776	0.0195331660731706
cg23361862	37	10	15256422	FAM171A1	NM_001010924	Body	S_Shore	cg23361862	90.1911577880062	2.53614716131262	83.4630329453176	7.02067532391329	6.72812484268856	1.08061203391802	0.00116833175318267	0.0459116225713916
cg14390568	37	2	187625485	FAM171B	NM_177454	Body	Open sea	cg14390568	92.8979945444706	2.2331174642299	89.0029146637045	4.28847390986251	3.89507988076605	1.04376350926802	0.00125580862924241	0.0481982202881278
cg01434672	37	5	92955518	FAM172A;FAM172A;FAM172A;FAM172A	NR_028080;NM_032042;NM_001163418;NM_001163417	Body;3'UTR;3'UTR;3'UTR	N_Shore	cg01434672	89.1315812078974	3.4572823128276	84.7132864973986	2.83859391369569	4.41829471049881	1.05215586471946	0.0012294633871169	0.0475557433905696
cg02262037	37	5	92967963	FAM172A;FAM172A;FAM172A;FAM172A	NR_028080;NM_032042;NM_001163418;NM_001163417	Body;Body;Body;Body	Open sea	cg02262037	90.1494079977551	5.93610286836386	79.5626849741132	11.4249884364514	10.586723023642	1.13306140971847	0.000943182827278824	0.0397669437867077
cg17315844	37	5	10249113	FAM173B;CCT5	NM_199133;NM_012073	Body;TSS1500	N_Shore	cg17315844	72.9911425188838	13.5680623863319	85.605898773949	7.13641857985403	-12.6147562550652	0.852641506768409	0.00101950512530146	0.0419547268936886
cg09818588	37	4	84406319	FAM175A	NM_139076	TSS200	Island	cg09818588	11.9200840889793	1.50344118768465	13.3698216973173	1.01445977948271	-1.44973760833795	0.891566421665231	0.00115483222123747	0.0455413584459057
cg02181594	37	2	75792215	FAM176A	NM_032181	5'UTR	S_Shelf	cg02181594	90.1608331455561	4.91804759060061	83.4141290810974	7.72601549689566	6.74670406445874	1.08088202968468	0.00106150173379789	0.0431255655651741
cg05557262	37	7	135434988	FAM180A	NM_205855	TSS1500	Open sea	cg05557262	94.4875492398727	3.38838465459097	87.1010775175898	7.17696904581385	7.38647172228298	1.08480344827871	0.000144542427277545	0.00936136309451509
cg24532471	37	11	82445072	FAM181B	NM_175885	TSS200	S_Shore	cg24532471	7.88587908411762	2.22158511019642	11.6043192291057	3.48088903078269	-3.71844014498806	0.67956412853056	0.000375462056219599	0.0202827814569672
cg26952618	37	16	10912545	FAM18A;FAM18A	NM_001079512;NM_001079512	1stExon;5'UTR	Island	cg26952618	56.5180006938557	11.9899981496677	33.0903959277968	16.2303756410171	23.4276047660589	1.70798804635574	0.000932478933921298	0.0394498735101566
cg03309770	37	16	10912478	FAM18A;FAM18A	NM_001079512;NM_001079512	1stExon;5'UTR	Island	cg03309770	53.2805145112377	14.8335704404023	28.3646697965323	14.8067674641176	24.9158447147054	1.87841123811536	0.00040984335919682	0.0216939934671366
cg01634213	37	5	176982179	FAM193B;FAM193B	NR_024019;NM_019057	TSS1500;TSS1500	S_Shore	cg01634213	60.9880258861434	5.77120566894408	69.516091687499	4.95809430011577	-8.52806580135561	0.877322421408665	0.000761803148069775	0.0342251541706311
cg11593791	37	3	150422018	FAM194A	NM_152394	TSS1500	S_Shore	cg11593791	4.06806428437611	0.430853471297412	4.82718835937434	0.588083304905193	-0.75912407499824	0.842739910174827	0.00040177353514921	0.0213634731306269
cg12171567	37	3	43020214	FAM198A	NM_001129908	TSS1500	N_Shore	cg12171567	93.9472836607564	2.15628690203525	87.8630780340023	7.42141095430577	6.08420562675404	1.06924644302126	0.00113175856213419	0.0449249356514697
cg22227586	37	10	88854610	FAM35A;GLUD1;GLUD1	NM_019054;NM_005271;NM_005271	TSS1500;5'UTR;1stExon	Island	cg22227586	4.80436293829808	0.793526303919396	3.82072081786165	0.384323760659426	0.983642120436429	1.25744935768088	0.000647374049785223	0.0304821626245538
cg00167275	37	10	88854588	FAM35A;GLUD1;GLUD1	NM_019054;NM_005271;NM_005271	TSS1500;5'UTR;1stExon	Island	cg00167275	23.9146775036859	6.09706519458999	4.59707910457923	0.817972928908707	19.3175983991067	5.2021461801395	1.02663929679645e-14	2.2705665779004e-12
cg01576559	37	6	82462465	FAM46A	NM_017633	TSS200	Island	cg01576559	4.74571745734762	0.456150559163725	5.65248518775979	0.756998124139552	-0.906767730412179	0.8395806976415	0.000827347121235091	0.0362711865589254
cg18910324	37	6	82462577	FAM46A	NM_017633	TSS200	Island	cg18910324	3.57557793692662	0.388104083323358	4.15362848842679	0.35502824140202	-0.578050551500167	0.860832389533445	0.000296108737802695	0.0168184407289508
cg16352283	37	1	27338978	FAM46B	NM_052943	1stExon	Island	cg16352283	39.9062714399836	6.45078761844348	28.7934461151351	6.20072923192035	11.1128253248485	1.38594981928916	0.000356617224181617	0.0194921413753776
cg25894334	37	4	77172836	FAM47E	NM_001136570	TSS200	Island	cg25894334	3.84140500729796	0.522890515563632	4.47115459628714	0.489326668837681	-0.629749588989183	0.859152803727223	0.000744650937066482	0.0336656975023721
cg24882220	37	8	130945857	FAM49B	NM_016623	5'UTR	Open sea	cg24882220	76.1851467191866	2.95791008801561	73.4830790986536	1.94109749919257	2.70206762053306	1.03677129012116	0.000719286347111636	0.0328821226435345
cg12497786	37	6	3849577	FAM50B	NM_012135	TSS200	Island	cg12497786	62.1546148022677	2.8110612607799	57.0867885795658	5.871978160263	5.06782622270192	1.08877406399624	0.000979120446368586	0.0408352812379548
cg07898446	37	6	3849294	FAM50B	NM_012135	TSS1500	Island	cg07898446	43.568128655282	2.13623254324166	38.1326760633362	4.79029978930502	5.43545259194584	1.14254054928948	0.000232779237604829	0.0138384104897647
cg09682190	37	6	136571455	FAM54A;FAM54A	NM_001099286;NM_138419	TSS200;TSS200	Island	cg09682190	3.14006971691287	0.384547506506918	3.6969456356531	0.41490716321184	-0.55687591874023	0.849368648170058	0.000132759919453673	0.00871771756968245
cg27227156	37	11	114430285	FAM55A	NM_152315	5'UTR	Open sea	cg27227156	86.9720168005758	4.88363255905412	77.9149771497394	7.61349039958452	9.05703965083636	1.11624260164295	0.00104789136795351	0.0427354558728418
cg03509671	37	3	101497876	FAM55C;FAM55C	NM_001134456;NM_145037	TSS1500;TSS200	Island	cg03509671	5.45307766389902	0.603842697060251	6.37641152543647	0.872137713940889	-0.923333861537452	0.855195377861963	0.000391534495714392	0.0209731017551882
cg01890681	37	17	635336	FAM57A	NM_024792	TSS1500	Island	cg01890681	5.50890068726076	0.33560738576613	6.05249889517805	0.484380208891918	-0.543598207917292	0.910186153301016	0.0012462855832598	0.0479716885891225
cg02096396	37	2	26395556	FAM59B	NM_001168241	TSS1500	Island	cg02096396	6.62397720703694	1.20015977314715	7.42477160534673	0.894219123025275	-0.800794398309784	0.892145584958719	0.000443806881957701	0.0230383107116799
cg22647546	37	2	26394518	FAM59B	NM_001168241	TSS1500	N_Shore	cg22647546	33.8195118489517	8.49530117436155	19.7986197769307	8.46759896996005	14.0208920720209	1.70817522786907	6.08939313798775e-05	0.00444701261379251
cg18761994	37	6	24911326	FAM65B	NM_014722	TSS200	S_Shore	cg18761994	9.45305807883062	1.11322301272587	11.1173392146136	1.02435752241532	-1.66428113578299	0.850298609797269	0.000403463493118892	0.0214392588094209
cg12818699	37	6	24877582	FAM65B;FAM65B;FAM65B	NM_014722;NM_015864;NM_015864	5'UTR;1stExon;5'UTR	Open sea	cg12818699	84.9755995767213	6.82365213462213	75.5301054321667	9.30193534018394	9.44549414455462	1.12505601694198	0.00027884544139995	0.0160325638005822
cg04523268	37	9	139606583	FAM69B	NM_152421	TSS1500	Island	cg04523268	4.70758520994277	0.384971325442437	6.20640073272041	1.26349403809258	-1.49881552277764	0.758504874673042	0.000296658247888753	0.0168392212703722
cg14547028	37	9	139617537	FAM69B	NM_152421	Body	N_Shore	cg14547028	94.5756528327878	0.841306749565755	92.6405429137602	1.50477987251094	1.93510991902755	1.02088836980186	0.00071102714011393	0.0325985276729398
cg07779699	37	19	55873983	FAM71E2	NM_001145402	Body	Island	cg07779699	70.4154556864454	3.88873736506386	61.8238447602661	5.7480411372397	8.59161092617932	1.13896921098154	1.38462357561551e-05	0.001151905813519
cg18565711	37	19	55870393	FAM71E2	NM_001145402	Body	Island	cg18565711	57.5118011565969	8.10809304674556	45.7642377179809	6.51248979507644	11.747563438616	1.25669745688784	0.000618465882637397	0.0294827473358289
cg22940268	37	1	78244205	FAM73A	NM_198549	TSS1500	Open sea	cg22940268	72.9190903233905	5.08675821710438	77.1873057593861	2.57721101776588	-4.26821543599559	0.944703142647565	0.00096218913606977	0.0402977678048404
cg04317031	37	9	131799315	FAM73B	NM_032809	5'UTR	S_Shore	cg04317031	8.40202744361837	1.43386290719209	6.72046325417207	1.04398856314939	1.6815641894463	1.25021551727143	6.62332237857791e-05	0.00478585930262964
cg12471053	37	8	124220256	FAM83A;FAM83A	NM_032899;NM_207006	3'UTR;Body	S_Shore	cg12471053	94.2439725263576	1.20363249387298	91.8826994988692	1.97390967536473	2.36127302748835	1.02569877724933	0.0011052266719583	0.0443013462516244
cg27053337	37	8	124217698	FAM83A;FAM83A	NM_032899;NM_207006	Body;Body	N_Shore	cg27053337	46.8850293738013	13.531048792095	25.0822172168367	9.91825345471545	21.8028121569646	1.86925378121393	0.000138906572496425	0.00905519562424264
cg26039042	37	8	144815275	FAM83H	NM_198488	5'UTR	Island	cg26039042	68.3838647709401	6.31208769767865	59.63746675989	4.95367288115774	8.74639801105003	1.14665944893777	0.000274122973196344	0.0158106088987538
cg14225485	37	2	14772568	FAM84A	NM_145175	TSS1500	Island	cg14225485	4.95753954832737	0.331063326856141	5.88075547114127	0.824606314323009	-0.923215922813903	0.843010659541208	0.00130444634840369	0.0494874670735939
cg03432338	37	1	231176985	FAM89A	NM_198552	TSS1500	Island	cg03432338	20.0079579876207	1.9151485870329	23.3314637440189	2.34444453135497	-3.32350575639816	0.857552625379102	0.00064505605564632	0.0304042433548316
cg01920373	37	16	66968627	FAM96B;CES2;FAM96B;CES2;CES2;CES2	NR_024525;NM_003869;NM_016062;NM_198061;NM_198061;NM_003869	TSS1500;1stExon;TSS1500;1stExon;5'UTR;5'UTR	Island	cg01920373	4.26782587497744	0.428346162462681	4.91588054616848	0.431327419526596	-0.648054671191036	0.868171192301216	0.000825226495964515	0.0362122624174321
cg18744234	37	6	35422526	FANCE	NM_021922	Body	S_Shore	cg18744234	46.3247426932735	9.28455589553162	63.9165616264857	10.6471125652256	-17.5918189332122	0.724769003751877	0.000218834452763522	0.0131735984415383
cg09490277	37	6	35419591	FANCE	NM_021922	TSS1500	N_Shore	cg09490277	29.502947494297	12.3002226863042	18.6369232384304	5.67068794507974	10.8660242558667	1.58303745295577	0.00104822163817576	0.0427375202812478
cg03822011	37	11	22646721	FANCF	NM_022725	1stExon	Island	cg03822011	5.63040854454771	0.40145723712631	7.1669718265899	1.25804695677961	-1.53656328204219	0.785604950149036	0.000305225316012601	0.017214685294486
cg01741397	37	15	89786926	FANCI;FANCI	NM_001113378;NM_018193	TSS1500;TSS1500	N_Shore	cg01741397	5.46816126241671	0.443420785099893	6.27073309788115	0.762348155618966	-0.802571835464435	0.872013076790715	0.000327751579058753	0.0182295165848553
cg22942212	37	13	99005479	FARP1	NM_005766	Body	Open sea	cg22942212	97.6505903549252	0.33802446317895	96.9737047965856	0.557113909030215	0.676885558339634	1.00698009382811	0.000810802298764267	0.0358005596624589
cg01997461	37	13	98825992	FARP1;FARP1	NM_001001715;NM_005766	5'UTR;5'UTR	N_Shelf	cg01997461	16.8455225379068	3.20246235141557	13.2442804900124	2.75972923593291	3.60124204789438	1.27190922531504	0.000563369222077346	0.0275451321416137
cg25302888	37	7	150779154	FASTK;TMUB1;TMUB1;FASTK	NM_033015;NM_031434;NM_001136044;NM_006712	TSS1500;Body;Body;TSS1500	Island	cg25302888	91.9321720102166	2.73718091318571	87.3375650889616	4.47497017565964	4.59460692125508	1.05260745380954	0.000917487390791319	0.0390321490876576
cg04025965	37	7	150779110	FASTK;TMUB1;TMUB1;FASTK	NM_033015;NM_031434;NM_001136044;NM_006712	TSS1500;Body;Body;TSS1500	Island	cg04025965	61.8894634668132	5.54623844345731	50.5056954515649	5.71921401516051	11.3837680152483	1.22539572841177	2.9796117498309e-05	0.00233757271903444
cg01399068	37	2	207630025	FASTKD2;MDH1B;MDH1B;FASTKD2;FASTKD2	NM_014929;NM_001039845;NM_001039845;NM_001136194;NM_001136193	TSS200;1stExon;5'UTR;TSS200;TSS200	Island	cg01399068	5.15138126121749	0.683831015058137	5.81834842416194	0.455330863836776	-0.666967162944453	0.885368301393789	0.000702595023680221	0.0323253641226081
cg26708724	37	4	187509785	FAT1	NM_005245	Body	Open sea	cg26708724	97.5961598311891	0.588440958473355	95.755365751879	2.02522544112274	1.84079407931013	1.01922392614613	0.000791616706610757	0.0351853097007627
cg11562028	37	5	150911153	FAT2	NM_001447	Body	Island	cg11562028	91.6818949216897	1.80892588701563	85.5304016710256	6.05241281697068	6.15149325066409	1.07192171591014	0.0011281244314654	0.0448272533121946
cg13677577	37	5	150911349	FAT2	NM_001447	Body	Island	cg13677577	93.6434915421692	1.71854829493649	87.0935695002792	7.20218745031247	6.54992204189006	1.07520557579017	0.000603000782748255	0.0289578698932132
cg26090075	37	5	150950000	FAT2	NM_001447	TSS1500	Open sea	cg26090075	64.8600779029391	4.76774919166561	48.4735576911613	13.7795752035932	16.3865202117778	1.33805070212054	0.00113221475256991	0.0449349209887931
cg13742182	37	4	126236674	FAT4	NM_024582	TSS1500	Island	cg13742182	9.65421384332827	1.06297404941384	11.1505577593184	1.43715773972692	-1.49634391599018	0.86580546477689	0.000595069030178471	0.0287002181370791
cg02099543	37	22	45899186	FBLN1;FBLN1;FBLN1;FBLN1	NM_006486;NM_006487;NM_001996;NM_006485	Body;Body;Body;Body	Island	cg02099543	46.8674840782496	13.8349257988611	24.7977419472592	11.3656621586552	22.0697421309903	1.88998999094067	0.000249514052931169	0.0146398714381389
cg03249947	37	2	112896151	FBLN7;FBLN7;FBLN7;FBLN7	NM_001128165;NM_153214;NM_153214;NM_001128165	5'UTR;1stExon;5'UTR;1stExon	Island	cg03249947	3.98715316013608	0.265956643678604	4.56896141437843	0.510199658717291	-0.581808254242349	0.872660720571767	0.00121787211778247	0.0472829129647147
cg24631427	37	15	48701515	FBN1	NM_000138	3'UTR	Open sea	cg24631427	63.7649804532232	7.64988726005104	76.2740447145116	8.33581357816414	-12.5090642612884	0.835998414557547	0.000879067568670633	0.0378788067242734
cg25977879	37	12	133085193	FBRSL1	NM_001142641	Body	Open sea	cg25977879	94.5635184397473	0.775385743454895	92.7466785608956	1.16709596870342	1.81683987885167	1.01958927162722	7.19665788493102e-05	0.00515142501763271
cg18039933	37	12	133132641	FBRSL1	NM_001142641	Body	S_Shore	cg18039933	94.7131794138942	0.985825395685437	91.450484220288	2.49130143185935	3.26269519360622	1.03567717788948	6.65837658322996e-05	0.00480967260752538
cg05617413	37	12	133065912	FBRSL1	NM_001142641	TSS1500	Island	cg05617413	15.9841757580679	9.95266782350552	5.99330124684985	1.34899561354316	9.99087451121801	2.6670068964862	1.77844536600086e-05	0.0014528884892611
cg10304922	37	12	133065924	FBRSL1	NM_001142641	TSS1500	Island	cg10304922	20.3215946901982	11.1137950131101	9.39785449660331	1.70882185368254	10.9237401935949	2.16236532471779	0.000209738179832102	0.0127152481718367
cg19595750	37	12	133065939	FBRSL1	NM_001142641	TSS1500	Island	cg19595750	19.171114599485	12.8715731876483	6.99224072824751	3.58401529974675	12.1788738712375	2.74176981951391	0.000494830073476538	0.0250515920867
cg25694349	37	12	133065906	FBRSL1	NM_001142641	TSS1500	Island	cg25694349	17.0933830135678	15.4969333979724	3.7223309421631	1.35516443327749	13.3710520714047	4.59211802474355	1.83202467434636e-05	0.00149393035776727
cg07688604	37	12	133065928	FBRSL1	NM_001142641	TSS1500	Island	cg07688604	23.2840360231481	14.4617467158631	7.56317436381969	3.75595431206604	15.7208616593284	3.07860627073905	4.00764757281524e-05	0.00305318414913006
cg24800655	37	12	133065941	FBRSL1	NM_001142641	TSS1500	Island	cg24800655	23.2775923466781	13.1118630531801	7.28850799035805	3.52765939383663	15.98908435632	3.19373901729572	2.24615923103738e-05	0.00180162325656029
cg03420713	37	16	751312	FBXL16	NM_153350	5'UTR	Island	cg03420713	9.3245710587456	1.21510228713156	11.1099841371738	1.35156913850422	-1.78541307842818	0.839296523164761	0.000409400112144746	0.0216793389253364
cg22271663	37	16	743925	FBXL16	NM_153350	3'UTR	Island	cg22271663	27.536235293155	6.25521214529047	19.8966128045706	2.24976883352141	7.63962248858443	1.38396598273398	7.87973787487251e-05	0.00558630403924877
cg14565439	37	5	107702185	FBXL17	NM_001163315	Body	Open sea	cg14565439	94.651186453976	1.07438663402995	92.9366448620869	1.42158775902914	1.71454159188906	1.01844849891486	0.0011276477015474	0.0448231266003294
cg01796044	37	16	30941664	FBXL19	NM_001099784	Body	Island	cg01796044	91.0060245460675	2.52835637197447	85.1098862262381	5.61162801385427	5.89613831982942	1.0692767736072	0.00101348729153429	0.0417896021212503
cg19128498	37	4	15656874	FBXL5;FBXL5;FBXL5	NM_033535;NM_012161;NM_033535	5'UTR;1stExon;1stExon	Island	cg19128498	6.13596763218161	0.436887238949283	6.87432503766727	0.570550001618779	-0.738357405485667	0.892592014279235	0.00106217388962508	0.0431359745490869
cg07551545	37	19	39466313	FBXO17;FBXO17	NM_024907;NM_024907	5'UTR;1stExon	Island	cg07551545	5.43472906623953	0.475574698307207	6.74959776511692	0.656803258961022	-1.31486869887739	0.805193028587147	9.55630481444219e-06	0.000813616870900907
cg26271086	37	14	39901518	FBXO33;FBXO33	NM_203301;NM_203301	1stExon;5'UTR	Island	cg26271086	4.59789476135982	0.663970541791668	5.35754794787183	0.71595479823429	-0.75965318651201	0.858208793667677	0.00123563659654736	0.0477069417119791
cg13823366	37	17	6678929	FBXO39;XAF1;XAF1	NM_153230;NM_199139;NM_017523	TSS1500;3'UTR;3'UTR	N_Shore	cg13823366	86.0342274910603	2.64852216845059	79.4971769125078	5.37988212480674	6.53705057855251	1.08222997133278	0.000272854484960898	0.015753300590914
cg24597705	37	1	11724700	FBXO6	NM_018438	5'UTR	Island	cg24597705	5.77484112185762	0.813013123669708	7.78418418695458	3.02091844233533	-2.00934306509695	0.741868509680901	0.000411383778110746	0.0217517215626023
cg06963844	37	1	11724238	FBXO6;FBXO6	NM_018438;NM_018438	5'UTR;1stExon	Island	cg06963844	8.49579532415555	1.04037051428841	7.31728955338857	1.04614182386016	1.17850577076698	1.16105769249233	0.000441770042931547	0.0229579120546769
cg15022014	37	5	72251458	FCHO2;FCHO2	NM_001146032;NM_138782	TSS1500;TSS1500	Island	cg15022014	7.28729068460501	0.834343673459323	8.50382871477638	0.957159312960236	-1.21653803017138	0.85694231728145	0.000370588694939873	0.0200672764237984
cg02365086	37	1	27701171	FCN3;FCN3	NM_003665;NM_173452	Body;Body	Open sea	cg02365086	56.6105798894161	6.09271073410661	46.235549584213	7.92453687743062	10.3750303052031	1.22439508989303	0.00112772728138895	0.0448231266003294
cg19979773	37	1	27702651	FCN3;FCN3	NM_173452;NM_003665	TSS1500;TSS1500	Open sea	cg19979773	77.7079329475928	6.90558221449005	66.8216660777974	8.76436668291449	10.8862668697953	1.16291522658416	0.001079517786405	0.0435986537281564
cg15202552	37	1	157671759	FCRL3	NM_052939	TSS1500	Open sea	cg15202552	39.5611019319686	8.90627507526524	24.0618490605511	11.5593032425212	15.4992528714175	1.64414222001036	0.00132609805767601	0.049961607937629
cg18889147	37	1	161693987	FCRLB	NM_001002901	Body	N_Shore	cg18889147	87.8968849241177	4.75136740584552	74.8881948086389	12.136157906728	13.0086901154788	1.17370815451914	0.000916287275033901	0.0390060174950017
cg11140440	37	17	72869219	FDXR;FDXR	NM_024417;NM_004110	TSS200;TSS200	Island	cg11140440	5.58513886740368	0.671212433876926	4.80908342626265	0.453291388583223	0.776055441141024	1.16137283809695	0.000323388575888819	0.0180233500715926
cg17608490	37	2	219848580	FEV	NM_017521	Body	N_Shore	cg17608490	40.9652711387425	14.9172701511324	22.0165314217885	9.38154645675463	18.948739716954	1.86065962680213	0.000906646593393854	0.0387034261551441
cg25121437	37	11	125322169	FEZ1	NM_005103	Body	Open sea	cg25121437	66.2075537263121	12.7483630392704	87.7874578498779	4.65544615406358	-21.5799041235658	0.754180099844458	5.17800924795662e-06	0.000457592095211433
cg03915638	37	3	62356042	FEZF2	NM_018008	Body	N_Shore	cg03915638	10.7046354577595	1.34830429926636	8.74678173693312	0.740989091810257	1.95785372082634	1.22383703854863	9.0536798070544e-05	0.00629303494472296
cg08991437	37	3	14963073	FGD5	NM_152536	Body	Open sea	cg08991437	52.7005124624729	6.09223070673304	63.0608148520414	8.25241881285529	-10.3603023895685	0.835709347970261	0.000633071030814394	0.0299999983505747
cg24678581	37	5	170882542	FGF18	NM_003862	Body	N_Shore	cg24678581	75.7947565940922	9.26542191763226	62.0729871953799	13.0114075290344	13.7217693987123	1.22105862821652	0.000213912199630149	0.0129265053018891
cg25052156	37	10	123355454	FGFR2;FGFR2;FGFR2;FGFR2;FGFR2;FGFR2	NM_000141;NM_001144917;NM_022970;NM_001144918;NM_001144919;NM_001144915	5'UTR;5'UTR;5'UTR;5'UTR;5'UTR;5'UTR	N_Shore	cg25052156	94.0994825895252	3.34206573651358	85.7953754193217	9.91165564321113	8.30410717020352	1.09678968277273	0.000682857106696057	0.0316875416996432
cg18566515	37	10	123356236	FGFR2;FGFR2;FGFR2;FGFR2;FGFR2;FGFR2	NM_000141;NM_001144917;NM_022970;NM_001144918;NM_001144919;NM_001144915	5'UTR;5'UTR;5'UTR;5'UTR;5'UTR;TSS200	N_Shore	cg18566515	90.3708274502471	4.42711222439898	78.7420598218714	9.58268517268979	11.6287676283756	1.14768178092727	0.000142286289229132	0.00923873480446485
cg17681491	37	10	123356205	FGFR2;FGFR2;FGFR2;FGFR2;FGFR2;FGFR2	NM_000141;NM_001144917;NM_022970;NM_001144918;NM_001144919;NM_001144915	5'UTR;5'UTR;5'UTR;5'UTR;5'UTR;TSS200	N_Shore	cg17681491	66.7206661183428	8.43815232077997	51.6573194807093	11.939466906346	15.0633466376335	1.29160139916394	0.000264018477177163	0.0153363365719134
cg11430259	37	10	123355748	FGFR2;FGFR2;FGFR2;FGFR2;FGFR2;FGFR2	NM_000141;NM_001144917;NM_022970;NM_001144918;NM_001144919;NM_001144915	5'UTR;5'UTR;5'UTR;5'UTR;5'UTR;5'UTR	N_Shore	cg11430259	73.8625852174141	7.90570390299507	56.711736556463	13.5029473130608	17.150848660951	1.30242150394875	0.000325349517761559	0.0181178938607714
cg06791446	37	10	123355268	FGFR2;FGFR2;FGFR2;FGFR2;FGFR2;FGFR2;FGFR2	NM_000141;NM_001144917;NM_022970;NM_001144918;NM_001144916;NM_001144919;NM_001144915	5'UTR;5'UTR;5'UTR;5'UTR;TSS1500;5'UTR;5'UTR	N_Shore	cg06791446	86.3466151351567	4.68416011492029	69.7015549538487	17.6778035690976	16.645060181308	1.23880471809171	0.000254990991570642	0.01488847195223
cg10314760	37	10	123353654	FGFR2;FGFR2;FGFR2;FGFR2;FGFR2;FGFR2;FGFR2;FGFR2;FGFR2;FGFR2	NM_001144913;NM_001144914;NM_001144918;NM_001144919;NM_001144916;NM_000141;NM_001144916;NM_022970;NM_001144917;NM_001144915	TSS200;TSS200;5'UTR;5'UTR;1stExon;5'UTR;5'UTR;5'UTR;5'UTR;5'UTR	N_Shelf	cg10314760	92.5772941898767	1.63443595098625	85.6159181737022	5.83018061713217	6.96137601617457	1.08130936588277	0.000163665487429713	0.0103741402736646
cg27294629	37	5	176513704	FGFR4;FGFR4	NM_213647;NM_002011	TSS1500;TSS1500	N_Shore	cg27294629	15.4921454536269	1.78393139552047	12.9169776449438	1.75523504521252	2.57516780868312	1.19936303053765	0.000668031765010045	0.0311906222604755
cg01593385	37	4	155534149	FGG;FGG	NM_021870;NM_000509	TSS1500;TSS1500	Open sea	cg01593385	63.5924561572077	5.07748502295609	50.6381868175902	9.89986719206071	12.9542693396174	1.25582016564459	0.000360261032801583	0.0196327917524909
cg09370867	37	1	27961680	FGR;FGR	NM_005248;NM_005248	1stExon;5'UTR	Island	cg09370867	64.2117646069968	5.68646220823191	52.9025157940202	9.04518500436019	11.3092488129765	1.21377525516953	0.000605952482584609	0.0290684140914783
cg24504954	37	3	61237217	FHIT;FHIT	NM_002012;NM_001166243	TSS200;TSS200	Island	cg24504954	3.40926123933301	0.241985058819277	3.81775132353082	0.328715562460605	-0.408490084197805	0.893002437932491	0.000399113725882312	0.0212648071439736
cg03482221	37	2	106011711	FHL2;FHL2;FHL2;FHL2	NM_201557;NM_001039492;NM_001450;NM_201555	5'UTR;5'UTR;5'UTR;5'UTR	N_Shelf	cg03482221	96.5563087010822	0.388325819754739	95.8188769418639	0.800232957562009	0.737431759218296	1.00769610104766	0.00123042203488021	0.0475727561512653
cg05277329	37	16	67273168	FHOD1	NM_013241	Body	S_Shore	cg05277329	32.7748910534003	6.20223236925348	44.9419638356976	9.20999067058091	-12.1670727822973	0.729271448244258	0.000654235405942506	0.030700693234658
cg02048890	37	18	33877274	FHOD3	NM_025135	TSS1500	Island	cg02048890	7.9426398715727	0.829580684353755	6.58871673040278	1.00767118496251	1.35392314116993	1.20549117477193	0.00102348706080233	0.0420508329363933
cg20593611	37	2	164593221	FIGN	NM_018086	TSS1500	Island	cg20593611	5.18794984226145	0.836656281982938	6.5661455453804	0.893922001754529	-1.37819570311896	0.790105824856626	0.000224690621236637	0.0134326551794845
cg18090103	37	7	50518163	FIGNL1;FIGNL1	NM_022116;NM_001042762	TSS200;TSS200	Island	cg18090103	5.82639597608449	0.503936590768927	6.73010850865606	0.773980184381763	-0.90371253257157	0.865720956592417	0.000746311573531426	0.033720823758236
cg24069037	37	11	64009540	FKBP2;FKBP2;FKBP2	NM_001135208;NM_057092;NM_004470	5'UTR;TSS200;5'UTR	N_Shore	cg24069037	5.50762932487537	0.511093684501438	4.83984122497031	0.365301171601677	0.667788099905057	1.13797727422539	3.35377029254858e-05	0.00260084545818033
cg10011232	37	19	18654949	FKBP8	NM_012181	TSS1500	S_Shore	cg10011232	21.0597599855212	8.92486688828806	10.2778487099713	4.47446518423654	10.7819112755499	2.04904358682469	0.000617626215154119	0.0294565878490362
cg06532212	37	19	47260078	FKRP;FKRP	NM_024301;NM_001039885	Body;Body	Island	cg06532212	97.6906343979025	0.633329512309725	96.7884314642339	1.05850847541969	0.902202933668661	1.00932139223686	0.000630146767175767	0.0299057495632259
cg16347828	37	14	21538296	FLJ10357	NM_018071	TSS1500	Island	cg16347828	5.41158142685138	0.520448966087366	6.34757822176681	0.864700302308471	-0.935996794915424	0.852542692312834	0.00112116101066717	0.0446670020941947
cg10086104	37	6	21666569	FLJ22536	NR_015410	TSS200	N_Shore	cg10086104	6.72088680587461	0.832646308982289	7.84867800179469	0.871785175861815	-1.12779119592008	0.856308132954085	0.000294352947012357	0.0167353010145697
cg25398044	37	7	105615808	FLJ23834	NM_152750	Body	Open sea	cg25398044	90.8301402681004	2.63583437731405	81.0756424128619	7.49080363023584	9.75449785523853	1.12031354380846	5.44550477811349e-05	0.00402162983754121
cg19376851	37	2	200334137	FLJ32063	NR_026830	Body	Island	cg19376851	21.1296162192186	9.31548528484896	10.4925470751589	4.09259991241719	10.6370691440597	2.01377378322591	0.000238649385576905	0.0141307990510618
cg06451843	37	2	200334805	FLJ32063	NR_026830	Body	N_Shore	cg06451843	25.5071341362876	10.7255396289264	12.2969992935404	6.75022923008999	13.2101348427473	2.07425677821146	0.000484728299916702	0.0246599874949301
cg23246703	37	2	200334854	FLJ32063	NR_026830	Body	N_Shore	cg23246703	28.7559295217284	10.719276740786	13.3550500211906	10.8548396308953	15.4008795005379	2.15318770623106	0.00023936551997712	0.0141640561140307
cg07913197	37	2	200334901	FLJ32063	NR_026830	Body	N_Shore	cg07913197	29.9784107485146	13.0421336706033	13.5766291980244	10.2333625130472	16.4017815504901	2.2080893800117	0.000667019641978271	0.0311607734212337
cg25740565	37	2	200335101	FLJ32063	NR_026830	Body	N_Shore	cg25740565	34.3160050162751	14.9633703818229	17.0625787207002	7.08424570262061	17.2534262955749	2.01118515424888	0.000785660737295442	0.0350074710014556
cg11117684	37	11	100599394	FLJ32810	NM_152432	Body	Open sea	cg11117684	94.3049428739244	1.34614884452146	92.3324052013031	1.77745628972865	1.9725376726213	1.02136343863588	0.00115238724780514	0.0454682223268039
cg00920337	37	13	52392151	FLJ37307;FLJ37307	NR_027048;NR_027047	Body;Body	Open sea	cg00920337	88.94005432341	3.02573726008829	78.5477569282664	10.2612007258678	10.3922973951435	1.13230546360012	0.00104126657664537	0.0425535926302126
cg05653691	37	1	16175060	FLJ37453;SPEN	NR_024279;NM_015001	TSS1500;Body	Island	cg05653691	4.50850465656205	0.38573804840974	4.141823201865	0.27283481794453	0.36668145469705	1.08853141160925	0.000765060394563555	0.0343176855882522
cg22699361	37	1	854918	FLJ39609	NR_026874	TSS200	Island	cg22699361	67.8883423796569	9.41016453017026	56.1568463305641	7.53622131069397	11.7314960490929	1.2089058915459	0.000618496240527843	0.0294827473358289
cg06503831	37	17	26634225	FLJ40504	NR_028334	Body	Island	cg06503831	39.9631735289753	7.16847802187954	26.6491862168082	7.29176302212972	13.3139873121671	1.49960202175966	9.55968343173486e-05	0.00658880917222586
cg12728784	37	15	100889719	FLJ42289;FLJ42289	NR_028139;NR_028140	Body;Body	N_Shore	cg12728784	32.9242145006616	11.4003858766968	20.1802112694201	9.47751589846997	12.7440032312416	1.63150990151194	0.000472718246930864	0.0242109591332955
cg01361068	37	15	100889683	FLJ42289;FLJ42289	NR_028139;NR_028140	Body;Body	N_Shore	cg01361068	73.091815492912	11.4418830438798	54.2576450361157	13.3894179406556	18.8341704567964	1.3471247313491	0.000150458386717415	0.00967388583942222
cg04139849	37	14	69951781	FLJ44817	NM_001161498	1stExon	Island	cg04139849	22.7984887692973	11.1011288951654	10.9275720932	6.43261144104975	11.8709166760973	2.08632700611368	0.000807391804889001	0.0356995812273589
cg20891225	37	3	57994481	FLNB;FLNB;FLNB;FLNB	NM_001164319;NM_001164317;NM_001164318;NM_001457	1stExon;1stExon;1stExon;1stExon	Island	cg20891225	9.55758186849939	0.942813692736365	5.87340435053431	0.692809833565484	3.68417751796508	1.62726441056794	1.07609690412794e-10	1.48693046449685e-08
cg20902758	37	6	30695962	FLOT1	NM_005803	Body	Open sea	cg20902758	25.8366245950815	16.1377277338972	14.5128299248384	6.56701484633952	11.323794670243	1.78026096418746	0.000770731970596036	0.0345146845300857
cg12155356	37	14	85995859	FLRT2	NM_013231	TSS1500	N_Shore	cg12155356	3.67001338721486	0.235482701546126	4.49957973118495	0.311145614121046	-0.829566343970085	0.815634705121311	3.08027719260507e-09	3.70178266285612e-07
cg24850711	37	13	29067224	FLT1;FLT1;FLT1;FLT1	NM_001159920;NM_001160030;NM_002019;NM_001160031	Body;Body;Body;Body	N_Shore	cg24850711	48.9249444282727	7.14183081962296	37.5122329044629	9.12385819022764	11.4127115238098	1.30423972768766	0.000771784825608398	0.034544962210369
cg16441550	37	5	180042144	FLT4;FLT4	NM_002020;NM_182925	Body;Body	N_Shore	cg16441550	84.1102916684541	5.90030170887442	74.4791886923678	6.48205419095969	9.63110297608627	1.12931267304572	0.000543861488359668	0.0268345776878711
cg21690921	37	1	240562805	FMN2	NM_020066	Body	Open sea	cg21690921	64.4119527550712	9.66083781275817	49.67417589184	10.0574913021234	14.7377768632312	1.29668890522353	0.000131074712235004	0.00861940313998041
cg04215359	37	2	153381623	FMNL2	NM_052905	Body	Open sea	cg04215359	54.6984294404667	12.8837363942307	74.0802661140591	7.61588678728745	-19.3818366735924	0.738367075467159	0.000220940814719269	0.0132712689986293
cg13567386	37	1	93913447	FNBP1L;FNBP1L;FNBP1L	NM_017737;NM_001164473;NM_001024948	TSS1500;TSS1500;TSS1500	N_Shore	cg13567386	7.31431696956632	0.987373339172599	8.62753619933262	1.38598484485011	-1.3132192297663	0.84778745641567	0.000907298096960982	0.0387168182245147
cg18724032	37	3	171758176	FNDC3B;FNDC3B	NM_022763;NM_001135095	5'UTR;TSS200	Island	cg18724032	10.9595984030664	0.935157183950612	12.6346277929199	1.14646513345388	-1.67502938985352	0.867425505736532	0.00027277480667587	0.0157526677781483
cg02013274	37	2	28614438	FOSL2	NM_005253	TSS1500	Island	cg02013274	5.13635614182064	0.69635768690124	4.07591600313859	0.521273420723702	1.06044013868205	1.26017222579304	2.82551928599378e-05	0.00222467792314271
cg00955911	37	14	38061988	FOXA1	NM_004496	Body	Island	cg00955911	20.4102314841535	7.61099327411432	12.6192874829515	5.71783235891417	7.79094400120204	1.61738382707641	0.00101129556608238	0.0417067315516433
cg06697267	37	20	22565240	FOXA2;FOXA2	NM_153675;NM_021784	5'UTR;TSS200	Island	cg06697267	8.5506654558386	0.708712140657762	7.44723673624413	0.725734353946422	1.10342871959447	1.14816619353918	0.000748092987456702	0.0337879945250922
cg14807544	37	19	46368487	FOXA3	NM_004497	Body	S_Shore	cg14807544	62.6914009074228	9.12288576735136	48.1808340115102	5.56037828499116	14.5105668959126	1.30116886088867	0.000274280518106192	0.0158157163298624
cg19005438	37	15	60295158	FOXB1	NM_012182	TSS1500	N_Shore	cg19005438	39.8284637397266	9.43369009613882	25.6902583512531	10.5186653275253	14.1382053884735	1.55033332850013	0.000825869208989865	0.0362265964018014
cg24932662	37	8	145700268	FOXH1	NM_003923	Body	Island	cg24932662	5.43618741552349	1.01158738498452	4.01360316533652	0.614420623525337	1.42258425018697	1.35444068374101	0.000111615255034994	0.0075099506974125
cg13159060	37	8	145701897	FOXH1	NM_003923	TSS200	N_Shore	cg13159060	55.3035863764553	13.7117857123658	35.0976249066007	13.6073721191973	20.2059614698546	1.57570737403529	0.00107651490703411	0.0435195460719921
cg05066096	37	7	4781872	FOXK1	NM_001037165	Body	N_Shelf	cg05066096	83.0556723878891	7.58755541898504	90.6436988048971	2.3539679156116	-7.588026417008	0.916287325902923	0.000126560576906431	0.0083597263358559
cg26136772	37	7	4754681	FOXK1	NM_001037165	Body	N_Shelf	cg26136772	82.9169452187277	3.9161355949092	87.1430366669863	2.39958155292793	-4.22609144825856	0.951503968533844	0.000847928414273325	0.0369187065274418
cg13312702	37	7	4721531	FOXK1	NM_001037165	TSS1500	N_Shore	cg13312702	22.9261142175454	7.78152771004083	16.7077819624678	4.32987168718965	6.21833225507754	1.37218179343292	0.00103171562540709	0.0422977574316835
cg05580415	37	17	80553970	FOXK2	NM_004514	Body	N_Shore	cg05580415	69.1522996093736	14.0732708276431	84.2776936396766	8.91390060923806	-15.125394030303	0.820529094033226	0.000110561390471651	0.00745435786713092
cg04136290	37	17	80477136	FOXK2	NM_004514	TSS1500	Island	cg04136290	3.36757775250376	0.297777102161034	3.75236894146401	0.321684315855788	-0.384791188960256	0.897453796531498	0.00043406518146241	0.0226454294573257
cg20173014	37	17	80541737	FOXK2	NM_004514	Body	Island	cg20173014	97.3334205568623	0.478685011185166	96.3113992603604	0.861140069362906	1.0220212965019	1.01061163376662	0.00090787171728611	0.0387286721017534
cg01122847	37	17	80559729	FOXK2	NM_004514	3'UTR	S_Shore	cg01122847	92.468189395085	0.905732218871351	91.0834180006117	1.13395484305821	1.38477139447332	1.0152033314611	0.000413378424221707	0.0218262688912863
cg10838925	37	3	138666318	FOXL2;C3orf72	NM_023067;NM_001040061	TSS1500;Body	Island	cg10838925	36.196966180013	7.8505878900755	20.208079457602	13.0853480712606	15.988886722411	1.79121258187632	0.00024431390033189	0.0143937054040945
cg02325951	37	14	89878619	FOXN3;FOXN3	NM_005197;NM_001085471	Body;Body	N_Shelf	cg02325951	65.9810244754892	5.34451786951151	79.191630794555	3.38785163215043	-13.2106063190658	0.833181787184838	2.20547685663093e-08	2.46263030161682e-06
cg11857392	37	12	109728043	FOXN4	NM_213596	Body	N_Shore	cg11857392	81.9959546544192	2.93627876952595	74.9449622939331	7.28497758741377	7.05099236048606	1.09408227243924	0.000691549321220283	0.0319591298495775
cg23599850	37	12	109743596	FOXN4	NM_213596	Body	N_Shelf	cg23599850	44.5148675995763	11.1270967850944	27.4574011321454	12.6486954145751	17.0574664674309	1.62123383000954	0.000884785909867098	0.038039405478837
cg05158165	37	6	108965753	FOXO3;FOXO3	NM_001455;NM_201559	Body;Body	Open sea	cg05158165	93.2820188624628	1.43710652067607	87.1032831650409	5.57462034322249	6.17873569742193	1.07093573827424	0.00027404855302345	0.0158083052777336
cg02002523	37	3	71082373	FOXP1	NM_032682	Body	Open sea	cg02002523	93.7362109420508	0.63192975740026	95.0663724409552	1.21969496661822	-1.33016149890445	0.986008075571301	0.000702864751694117	0.0323280414358909
cg19655952	37	7	114055204	FOXP2;FOXP2;FOXP2;FOXP2;FOXP2;FOXP2	NM_148898;NM_148898;NM_148899;NM_014491;NM_014491;NM_148899	1stExon;5'UTR;5'UTR;1stExon;5'UTR;1stExon	Open sea	cg19655952	6.45456536819288	1.4805634173043	8.9465292508065	1.95760222855926	-2.49196388261362	0.72146026545557	0.000849328734195584	0.0369656342709626
cg00387170	37	6	41514002	FOXP4;FOXP4;FOXP4	NM_001012427;NM_001012426;NM_138457	TSS200;TSS200;TSS200	Island	cg00387170	21.1166655680346	3.58168760168472	17.0907798114221	2.67374235268274	4.02588575661247	1.2355589271545	0.000298370961796888	0.0169259622259129
cg01096398	37	6	1312475	FOXQ1	NM_033260	TSS200	Island	cg01096398	3.57337211896085	0.498701714857853	2.8187312204416	0.354661907899684	0.754640898519247	1.26772361019971	0.00011873622033873	0.00791232004804225
cg17631429	37	20	30433233	FOXS1	NM_004118	1stExon	Island	cg17631429	41.561103094842	14.7089190070863	65.7797861860159	19.0072393196666	-24.2186830911738	0.631821802784721	0.000978912738575811	0.0408303327709739
cg21915280	37	4	190861952	FRG1	NM_004477	TSS200	Island	cg21915280	60.2108617200752	1.72751443825672	56.6932601132499	2.14412171178742	3.51760160682529	1.06204620443062	0.000263260253545656	0.0153050729055332
cg25489030	37	20	29612151	FRG1B	NR_003579	Body	Island	cg25489030	31.9773101025282	3.97189181406348	27.061391839624	2.11499058543876	4.91591826290417	1.18165799793439	0.00115593272116786	0.0455610603797658
cg02353034	37	6	168474788	FRMD1;FRMD1	NM_001122841;NM_024919	Body;Body	N_Shore	cg02353034	73.0797083427158	6.59974110176043	59.2326589735668	11.6554661341724	13.847049369149	1.23377389448832	0.000631935975774618	0.0299614112195727
cg10822352	37	10	13876378	FRMD4A	NM_018027	Body	Open sea	cg10822352	90.7455673825834	2.92958745466953	78.1013374701951	8.51264084621402	12.6442299123883	1.16189517775177	1.90913921448642e-05	0.00155193723645685
cg16381449	37	15	44281505	FRMD5	NM_032892	Body	Open sea	cg16381449	91.2496167026774	1.36906806070669	85.6017954326124	4.46445011790458	5.64782127006498	1.06597783658067	0.00013252896553082	0.00870504548305771
cg18894781	37	14	51955716	FRMD6	NM_001042481	TSS200	Open sea	cg18894781	95.1096650233693	1.09530735478431	93.3223179010613	1.2587968640035	1.78734712230801	1.01915240815389	0.000294702863250903	0.016748964327378
cg06969129	37	7	5645984	FSCN1	NM_003088	3'UTR	N_Shore	cg06969129	52.4444778861121	5.67763505789429	61.8039661294242	5.76776209329897	-9.35948824331205	0.848561689006944	0.000346981059954649	0.0190906206003489
cg27263632	37	17	79496290	FSCN2;FSCN2	NM_001077182;NM_012418	1stExon;1stExon	Island	cg27263632	89.4471231375315	5.84070123405131	81.7304379126719	7.58261466685689	7.71668522485965	1.09441629608182	0.000659063371423044	0.0308771795639873
cg03767310	37	4	163085348	FSTL5;FSTL5;FSTL5	NM_001128428;NM_020116;NM_001128427	TSS200;TSS200;TSS200	Open sea	cg03767310	3.91588462335953	0.519466625282475	4.99274442037537	0.812145414416424	-1.07685979701585	0.784315056740901	0.000553479612800474	0.0271920880281502
cg21421501	37	11	61734205	FTH1	NM_002032	Body	N_Shore	cg21421501	6.90184875224458	1.21943649625053	5.69265336361493	0.817384830790769	1.20919538862965	1.21241331790169	0.000873503560830528	0.0377205938637823
cg17396638	37	15	91423337	FURIN	NM_002569	Body	Island	cg17396638	51.7691968770837	4.48647241595884	63.1814529066374	7.10404682396861	-11.4122560295537	0.819373320736744	0.000112911508427215	0.0075815910700304
cg23092421	37	19	49253689	FUT1	NM_000148	Body	Island	cg23092421	92.1505081042941	1.95036018135945	85.4740692693554	6.71802389079341	6.67643883493878	1.07811069359409	0.000522780401922932	0.0260443197382539
cg13720344	37	8	33330308	FUT10	NM_032664	5'UTR	Island	cg13720344	2.28106279539409	0.28910673329403	2.7064714419706	0.268717969290682	-0.425408646576511	0.842817980644655	0.00114415633600352	0.0452642226377785
cg16000406	37	19	5866712	FUT5	NM_002034	Body	Island	cg16000406	81.5240777989552	4.28724749612124	77.0169452677621	4.84972718551387	4.50713253119314	1.058521310025	0.00115891587132453	0.0456550914337096
cg10235863	37	19	5831596	FUT6;FUT6	NM_001040701;NM_000150	Body;Body	Island	cg10235863	84.9886074661823	2.70401260222143	80.0764646030144	5.22228464459077	4.91214286316797	1.06134315354106	0.00107224217912003	0.0433885667355915
cg18062651	37	19	5841170	FUT6;FUT6	NM_001040701;NM_000150	TSS1500;TSS1500	N_Shelf	cg18062651	89.2426282978661	4.76365178053741	77.3157233465268	7.11685530815244	11.9269049513393	1.1542623471022	0.000264168039295606	0.0153425946055299
cg21967545	37	19	5838807	FUT6;FUT6;FUT6;FUT6	NM_000150;NM_001040701;NM_001040701;NM_000150	1stExon;5'UTR;1stExon;5'UTR	Open sea	cg21967545	42.0221796138911	12.1767170121781	24.1312791751736	10.6243493801915	17.8909004387175	1.74139875921388	2.15997902346449e-06	0.00019961628356841
cg20039713	37	3	180630700	FXR1;FXR1;FXR1	NM_001013438;NM_001013439;NM_005087	Body;5'UTR;Body	Island	cg20039713	8.7224611087815	0.835801629760669	10.0716400854352	0.687978638661736	-1.3491789766537	0.866041780165996	0.000335126678642355	0.0185586669876258
cg15929395	37	11	117695828	FXYD2;FXYD2;FXYD2	NM_021603;NM_001127489;NM_001680	Body;TSS1500;TSS1500	Open sea	cg15929395	48.026469338074	12.6977464179404	29.0681512106231	8.56566475772302	18.9583181274508	1.65220240496487	0.000291462016168561	0.0166018198363624
cg03322974	37	19	35605722	FXYD3;FXYD3;FXYD3;FXYD3;FXYD3;FXYD3;FXYD3;FXYD3	NM_001136012;NM_001136009;NM_001136010;NM_001136008;NM_001136011;NM_005971;NM_021910;NM_001136007	TSS1500;TSS1500;TSS1500;TSS1500;TSS1500;TSS1500;TSS1500;TSS1500	Open sea	cg03322974	6.3039872884735	0.490116004985678	5.2866761885577	0.531490164044093	1.0173110999158	1.19242924356094	8.62741594018034e-05	0.0060462465961085
cg21122474	37	19	35606554	FXYD3;FXYD3;FXYD3;FXYD3;FXYD3;FXYD3;FXYD3;FXYD3	NM_001136009;NM_001136008;NM_001136007;NM_001136011;NM_001136012;NM_001136010;NM_005971;NM_021910	TSS200;TSS200;TSS200;TSS200;TSS200;TSS200;TSS200;TSS200	Open sea	cg21122474	27.5317054450601	5.99710674950854	14.7942071943858	5.78812900088221	12.7374982506743	1.86097876576368	2.09611618424228e-05	0.00169193110487761
cg27606341	37	5	39219632	FYB;FYB;FYB;FYB	NM_199335;NM_001465;NM_199335;NM_001465	1stExon;5'UTR;5'UTR;1stExon	Open sea	cg27606341	44.947807113819	16.2912815426203	26.8438125029404	11.6568752042649	18.1039946108786	1.67441964917969	0.000851549512072568	0.0370376778813652
cg19305938	37	8	28363767	FZD3	NM_017412	Body	Open sea	cg19305938	79.5341429986795	9.23722875828806	59.7943853540748	13.0666577312032	19.7397576446047	1.33012727746451	0.000114981667168984	0.00769804612372954
cg02673351	37	19	3532544	FZR1;FZR1;FZR1	NM_001136197;NM_016263;NM_001136198	Body;Body;Body	Island	cg02673351	95.6172765249632	0.649428165868633	94.1784515710335	1.09858602958069	1.4388249539297	1.01527764504436	0.000539905493211797	0.0266754449363188
cg26535547	37	17	42151680	G6PC3;G6PC3;G6PC3	NR_028582;NM_138387;NR_028581	Body;Body;Body	S_Shelf	cg26535547	82.0319865111806	6.17945835585481	71.2997331403351	8.28153423829633	10.7322533708454	1.15052305104315	0.00118802964640902	0.0464309856054366
cg23519421	37	12	10364612	GABARAPL1	NM_031412	TSS1500	N_Shore	cg23519421	82.1406276152987	2.1713634585746	79.1913440581789	2.28044933692798	2.94928355711977	1.03724249906597	0.00126965491940357	0.0485532604198476
cg17930583	37	6	29591082	GABBR1;GABBR1;GABBR1	NM_021904;NM_021903;NM_001470	Body;Body;Body	Open sea	cg17930583	66.8978510092542	11.480058259784	80.8752060544327	8.5917378805274	-13.9773550451786	0.827173793711621	0.00108654991321676	0.0437823845545837
cg00923678	37	6	29581105	GABBR1;GABBR1;GABBR1	NM_021904;NM_021903;NM_001470	Body;Body;Body	Open sea	cg00923678	96.4860254036434	0.845039961799907	95.409411699295	0.490688012116255	1.07661370434835	1.01128414571658	0.000575330524587654	0.0279867015660822
cg04352676	37	6	29596516	GABBR1;GABBR1;GABBR1	NM_021903;NM_021904;NM_001470	TSS1500;Body;Body	S_Shore	cg04352676	13.1893868943427	0.854106793768128	11.9381168077436	1.0566973564051	1.25127008659904	1.10481302091025	0.000122466489126318	0.00811631545775902
cg09603409	37	6	29587016	GABBR1;GABBR1;GABBR1	NM_021904;NM_021903;NM_001470	Body;Body;Body	Open sea	cg09603409	93.968157523857	1.09706948288706	91.6148869614246	1.64184788976623	2.35327056243233	1.02568655204938	0.000303358767568346	0.0171389292619714
cg17612569	37	21	27107221	GABPA;ATP5J;ATP5J;ATP5J;ATP5J;ATP5J;ATP5J	NM_002040;NM_001003697;NM_001685;NM_001003703;NM_001003701;NM_001003703;NM_001003696	TSS200;5'UTR;5'UTR;1stExon;Body;5'UTR;5'UTR	Island	cg17612569	6.42723432460717	1.09316127700128	10.9457565374903	1.5185816689857	-4.5185222128831	0.587189592842969	1.39794890300388e-08	1.58644708738789e-06
cg08206959	37	4	46391524	GABRA2;GABRA2	NM_001114175;NM_000807	TSS200;5'UTR	N_Shore	cg08206959	3.85324961417696	0.502203465164552	4.44637476496106	0.482171285042019	-0.593125150784099	0.86660477756888	0.000900979469826493	0.0385252773092789
cg27080171	37	4	46388320	GABRA2;GABRA2	NM_000807;NM_001114175	Body;Body	N_Shelf	cg27080171	48.8719475470813	7.30241687665711	39.299204932388	6.14955803101847	9.57274261469336	1.24358616494056	0.000345651722462668	0.0190393127636834
cg00202441	37	4	47033126	GABRB1	NM_000812	TSS200	N_Shore	cg00202441	6.85626401411052	2.32790538781479	4.57265414601935	0.792878317432692	2.28360986809117	1.49940577073364	0.000596249749608298	0.0287210607191928
cg14859324	37	15	26874363	GABRB3;GABRB3	NM_000814;NM_021912	Body;Body	Island	cg14859324	89.5836676635202	2.50751809341847	83.8027325918229	4.930766297807	5.7809350716973	1.06898265596964	0.000156997076210375	0.0100221713332709
cg01251603	37	15	26874098	GABRB3;GABRB3	NM_000814;NM_021912	Body;Body	Island	cg01251603	85.3461842712302	5.75898258840686	76.0962229333913	7.03144395327743	9.24996133783893	1.12155611647027	0.000771092973409595	0.0345241065414027
cg08445263	37	15	27216277	GABRG3	NM_033223	TSS200	Island	cg08445263	10.2337820367826	1.50451560315292	11.9220194061227	1.68027142649529	-1.68823736934007	0.858393338256684	0.00119501260160983	0.0466088522225933
cg22246692	37	19	2475189	GADD45B	NM_015675	TSS1500	Island	cg22246692	7.30551661621638	0.948549111746369	8.58877147129322	0.887826009697708	-1.28325485507685	0.850589242085909	0.000183323829388681	0.0113949827384728
cg15029192	37	15	49447345	GALK2;COPS2;COPS2	NM_001001556;NM_001143887;NM_004236	TSS1500;Body;Body	Island	cg15029192	4.42038835665713	0.5722388374421	5.09448999642602	0.693976356600037	-0.67410163976889	0.867680250576251	0.000684997664062456	0.0317485688646924
cg08036668	37	15	49462157	GALK2;GALK2	NM_002044;NM_001001556	TSS1500;Body	Open sea	cg08036668	48.4051000721011	9.86197138845266	65.0622733956841	9.13154044375178	-16.657173323583	0.743981074527163	0.000400860227486311	0.0213256431650947
cg04977749	37	16	88903964	GALNS	NM_000512	Body	N_Shore	cg04977749	88.5407403055739	2.09119525326561	83.8475748370258	3.84890110398595	4.69316546854809	1.05597258451029	0.000646813413631975	0.0304651509980398
cg05375487	37	7	151722536	GALNT11	NM_022087	TSS1500	N_Shore	cg05375487	12.3791555498406	2.10505903175944	20.5471927379397	8.70151587753342	-8.16803718809918	0.602474299420127	0.000594054808387749	0.0286724158622564
cg24865406	37	1	230203041	GALNT2	NM_004481	1stExon	Island	cg24865406	5.88333917256523	0.348077585189471	7.4270594066804	0.700272474402644	-1.54372023411517	0.792149200701607	2.58996878917994e-07	2.61953659964543e-05
cg02489685	37	1	230333950	GALNT2	NM_004481	Body	Open sea	cg02489685	97.1479918879957	0.389903972935878	96.1487801246688	0.653465131872801	0.999211763326869	1.01039234987726	8.96436762711196e-05	0.00623849997965886
cg23677911	37	1	230256394	GALNT2	NM_004481	Body	Open sea	cg23677911	82.926092536627	5.37757472094841	68.2312425134782	9.98562955765922	14.6948500231488	1.21536834860139	1.38235419266332e-05	0.00115022656711672
cg05565537	37	12	51773409	GALNT6	NM_007210	Body	Open sea	cg05565537	92.3286372895264	3.98686182732885	85.3109830650642	6.26931164082593	7.01765422446216	1.08225968066867	0.000273713040096848	0.0157929255044554
cg23678274	37	11	11567210	GALNTL4	NM_198516	Body	Open sea	cg23678274	50.1745329104875	9.12231127747424	35.8605920375602	10.5699887126348	14.3139408729273	1.39915517451399	0.000893627174917783	0.0383132413827041
cg22153181	37	4	172734431	GALNTL6	NM_001034845	TSS200	Island	cg22153181	12.8538373878872	2.20961424786243	16.8639985204552	1.03618860989391	-4.01016113256801	0.762205794331405	4.57579664319012e-06	0.000407120601812185
cg03304610	37	4	172734276	GALNTL6	NM_001034845	TSS1500	Island	cg03304610	5.31453961792143	0.703907762191091	6.49744774017095	0.605858971846297	-1.18290812224952	0.81794264924424	0.000113667193893363	0.00762228561068594
cg06562865	37	18	74961451	GALR1	NM_001480	TSS1500	N_Shore	cg06562865	4.85848867312965	0.37412900240805	5.43204499745981	0.650530748954592	-0.573556324330157	0.894412449713069	0.00101508398360517	0.0418291056429425
cg07070542	37	7	30634493	GARS;GARS	NM_002047;NM_002047	5'UTR;1stExon	Island	cg07070542	7.82070623407888	1.18066365884784	9.03879574109227	0.717669370303976	-1.2180895070134	0.865237633208625	0.000962933683231148	0.0403179014081644
cg25938977	37	11	22688365	GAS2;GAS2;GAS2	NM_177553;NM_001143830;NM_001143830	TSS1500;1stExon;5'UTR	Island	cg25938977	5.98452493622437	0.584605128192918	6.87207309199302	0.880133742507282	-0.887548155768647	0.870847101902514	0.00128054264876402	0.0488514553912536
cg06339542	37	17	10102237	GAS7	NM_201433	TSS1500	Island	cg06339542	7.50695557433025	0.941316208193792	9.23426819143002	1.53803490412605	-1.72731261709977	0.812945370299855	0.00104448544609646	0.0426382748552289
cg05558046	37	17	9930101	GAS7;GAS7;GAS7	NM_201432;NM_201433;NM_001130831	Body;Body;TSS1500	Open sea	cg05558046	17.8986450605853	7.48169748706591	12.0034873714553	3.20712546056224	5.89515768913002	1.49112041415138	0.00122891084262521	0.0475383815872929
cg26217185	37	17	9850262	GAS7;GAS7;GAS7;GAS7	NM_201432;NM_001130831;NM_201433;NM_003644	Body;Body;Body;Body	Open sea	cg26217185	91.6275449499785	1.27049785103698	83.3956875898092	6.80133824430636	8.23185736016923	1.09870842963318	6.54063088133835e-05	0.00473581134447505
cg16689434	37	16	90089547	GAS8;GAS8	NM_001481;NR_023348	Body;Body	S_Shore	cg16689434	5.9991580303544	0.722912464036968	7.58309173999841	1.25394324088472	-1.58393370964401	0.791122966205293	0.000515853537170527	0.02580534102065
cg25686860	37	3	128206949	GATA2;GATA2;GATA2	NM_032638;NM_001145661;NM_001145662	5'UTR;5'UTR;TSS200	Island	cg25686860	6.80386426983446	1.06232291430268	5.58533748466051	0.804352069700956	1.21852678517395	1.21816529234276	7.6262001352894e-05	0.00542501490617038
cg10163955	37	10	8101402	GATA3;GATA3	NM_001002295;NM_002051	Body;Body	S_Shore	cg10163955	91.8167024934588	4.09042794207756	81.4860315328695	10.0248933116313	10.3306709605893	1.12677842774098	0.000945258283449092	0.0398288109093211
cg14327531	37	10	8097331	GATA3;GATA3	NM_002051;NM_001002295	5'UTR;5'UTR	Island	cg14327531	23.2700583458849	10.1231700420483	11.8913627669057	3.23269211407315	11.3786955789792	1.95688743182965	0.000491663787452814	0.0249243205387471
cg12181459	37	10	8098328	GATA3;GATA3	NM_001002295;NM_002051	Body;Body	Island	cg12181459	72.4054095681632	5.85145550803999	60.693873145781	7.55391503688939	11.7115364223822	1.19296076877895	0.000654040157844611	0.030700693234658
cg22770911	37	10	8101307	GATA3;GATA3	NM_001002295;NM_002051	Body;Body	S_Shore	cg22770911	42.6309709023594	8.398466784428	29.7862782064095	7.68024337315864	12.8446926959499	1.43122852096325	0.000173023120952285	0.0108503317437558
cg17124583	37	10	8097641	GATA3;GATA3	NM_001002295;NM_002051	Body;Body	Island	cg17124583	32.0582011816941	10.4579578965204	18.6878953243147	10.8846895714071	13.3703058573795	1.71545273693734	0.000174620591018607	0.0109325652693235
cg17489908	37	10	8101566	GATA3;GATA3	NM_001002295;NM_002051	Body;Body	S_Shore	cg17489908	68.3755133513532	8.83606276214436	48.5138834795523	13.6498329142313	19.861629871801	1.40940094767248	0.000209777122997976	0.0127152481718367
cg03007522	37	8	11562685	GATA4	NM_002052	5'UTR	Island	cg03007522	11.2658287780178	3.38457695018524	7.10456088724355	1.75297706965794	4.16126789077423	1.58571781659946	0.000585893728945608	0.0283950980315367
cg15644626	37	8	11616798	GATA4	NM_002052	3'UTR	Open sea	cg15644626	30.2017989850056	9.1320307531094	16.411240225588	6.65108251286481	13.7905587594176	1.84031179666213	0.000364247001858924	0.019807631855921
cg08015883	37	20	61049884	GATA5	NM_080473	Body	Island	cg08015883	18.2215624574564	7.27968308093603	9.50926983934515	3.38535492518035	8.71229261811123	1.91618944096671	0.000645825770847123	0.0304373941497877
cg20731914	37	19	19612071	GATAD2A	NM_017660	Body	Island	cg20731914	89.7573352516659	1.26223048159842	86.4592878817384	2.16122816109945	3.29804736992745	1.03814566891227	0.000108512024379954	0.00734318086754234
cg01906879	37	3	81811016	GBE1	NM_000158	TSS200	S_Shore	cg01906879	5.74901337001814	0.841248382992441	4.82573483511514	0.386753572595012	0.923278534902997	1.19132392608575	0.000861869375230168	0.0373633248342999
cg07942783	37	7	150861595	GBX1	NM_001098834	Body	N_Shelf	cg07942783	88.0622492149564	3.33521923317411	78.6071656951091	9.71752010656985	9.45508351984734	1.12028271769167	0.00117983647395098	0.0462289998628046
cg12598364	37	22	38203677	GCAT	NM_014291	TSS1500	Island	cg12598364	3.80096408817381	0.271044205232272	3.25190426103466	0.433568343521526	0.549059827139142	1.16884255595042	0.000500921011297018	0.0252723067338468
cg22603433	37	15	41056786	GCHFR	NM_005258	Body	Island	cg22603433	3.9448609583889	0.790715962951094	6.75519641760955	2.43474430405377	-2.81033545922066	0.583974279135004	0.000225902581783062	0.0134963104225944
cg09885086	37	9	79074210	GCNT1;GCNT1;GCNT1;GCNT1;GCNT1	NM_001097633;NM_001490;NM_001097633;NM_001097634;NM_001490	5'UTR;1stExon;1stExon;5'UTR;5'UTR	Island	cg09885086	3.53494542241803	0.211188981719119	4.25858954163191	0.417396667573415	-0.723644119213882	0.830074227126247	1.52002412775397e-05	0.00125679542285303
cg14549811	37	9	79115876	GCNT1;GCNT1;GCNT1;GCNT1;GCNT1;GCNT1	NM_001097633;NM_001097636;NM_001097635;NM_001097634;NM_001490;NM_001097636	5'UTR;5'UTR;5'UTR;5'UTR;5'UTR;1stExon	Open sea	cg14549811	83.753705958109	5.88933354673568	89.5774322757013	2.90638848738052	-5.8237263175923	0.934986679461094	0.000987379736335698	0.041049050110311
cg09418618	37	8	75266264	GDAP1;GDAP1	NM_018972;NM_001040875	Body;Body	S_Shelf	cg09418618	80.0234119717176	3.6395408661321	70.9806245839496	7.02018947848263	9.04278738776799	1.1273979686819	0.000199014800350649	0.0121885266618707
cg04448487	37	20	42875777	GDAP1L1	NM_024034	TSS200	Island	cg04448487	8.88262650923124	4.40421772922015	5.72205659531572	1.69578322968641	3.16056991391552	1.55234859377359	0.000609361510668348	0.0291838523559669
cg02780743	37	19	18496932	GDF15	NM_004864	TSS200	N_Shore	cg02780743	9.24737104682607	0.982079832029065	11.35828230381	1.66312528712641	-2.11091125698391	0.814152245865923	0.000631177148854683	0.029937076012426
cg00394180	37	8	97167170	GDF6	NM_001001557	Body	N_Shelf	cg00394180	45.836631368488	14.2241366172605	20.6161050268601	8.81125716704586	25.2205263416279	2.2233409903941	3.33025507272885e-05	0.00258654700062572
cg16408014	37	5	37834171	GDNF;GDNF;GDNF	NM_199231;NM_000514;NM_199234	Body;Body;Body	N_Shore	cg16408014	89.0493381470262	3.98641751361615	76.8723074772634	12.6471264095947	12.1770306697627	1.15840594707482	0.00115496907376538	0.0455413584459057
cg18358754	37	5	154317884	GEMIN5	NM_015465	TSS200	Island	cg18358754	2.56835191175977	0.346462875657523	3.32138941461358	0.359796637722041	-0.75303750285381	0.773276358520152	2.36512303111004e-05	0.00188845312032075
cg18208742	37	17	42992872	GFAP;GFAP;GFAP;GFAP	NM_002055;NM_002055;NM_001131019;NM_001131019	1stExon;5'UTR;1stExon;5'UTR	S_Shelf	cg18208742	62.4719035917983	3.73570871840343	72.3480735052697	5.39356531184277	-9.87616991347145	0.863490906737799	4.58359999497805e-05	0.00343938790130534
cg23812393	37	1	92949959	GFI1;GFI1;GFI1	NM_001127216;NM_005263;NM_001127215	5'UTR;5'UTR;TSS1500	Island	cg23812393	8.38120227593872	0.701213983613454	9.73849313642237	1.61484291759097	-1.35729086048365	0.860626193244689	0.000966519947634875	0.0404348237058034
cg04535902	37	1	92947332	GFI1;GFI1;GFI1	NM_001127215;NM_001127216;NM_005263	Body;Body;Body	Island	cg04535902	56.3321981918213	14.7020016744179	35.5542726670698	13.356251612388	20.7779255247515	1.58440024126821	0.000509384095568637	0.0255843253223763
cg07242267	37	20	33460843	GGT7	NM_178026	TSS200	Island	cg07242267	3.76921184491483	0.521595684065476	4.62784287618529	0.401318358244519	-0.858631031270457	0.814464091750189	0.000167497640919964	0.0105601596425715
cg00222053	37	20	35886417	GHRH	NM_021081	TSS1500	Open sea	cg00222053	58.1988795320793	7.59121374461963	40.3591891193891	13.0404991051681	17.8396904126902	1.44202301388954	0.000715372080092622	0.0327521684062777
cg00934464	37	2	233562332	GIGYF2;GIGYF2;GIGYF2;GIGYF2	NM_001103147;NM_001103148;NM_015575;NM_001103146	5'UTR;5'UTR;5'UTR;5'UTR	Island	cg00934464	4.19377153893644	0.300423358664536	4.7410480299375	0.339544475897449	-0.547276491001066	0.884566347452025	0.000254322027501016	0.0148573256318206
cg26797585	37	19	3585609	GIPC3	NM_133261	1stExon	Island	cg26797585	4.79439291352264	0.64677369319271	5.47208668781352	0.58246104178924	-0.677693774290875	0.87615441549928	0.000779453582744731	0.0347998813271877
cg10992014	37	6	121758817	GJA1	NM_000165	5'UTR	Open sea	cg10992014	3.53197867832225	0.381533970448422	4.15233842388154	0.353777137632975	-0.620359745559287	0.850599907273602	0.000413169005561783	0.0218184358241118
cg22900415	37	13	20736075	GJA3	NM_021954	TSS1500	Island	cg22900415	27.4481561653727	9.21502551949877	16.0031177008951	5.55578416723499	11.4450384644776	1.71517554756455	0.000345651859185726	0.0190393127636834
cg26883974	37	13	20768523	GJB2	NM_004004	TSS1500	S_Shore	cg26883974	25.8084930895504	17.0415448716136	12.2299477714364	3.826917595086	13.578545318114	2.11027009860397	0.00037955819395255	0.0204554457912954
cg16417301	37	1	35251421	GJB3;GJB3	NM_001005752;NM_024009	3'UTR;3'UTR	S_Shore	cg16417301	92.751342788736	3.11659113428685	85.4667825500007	9.05177185660002	7.2845602387353	1.08523264853774	0.000729439610827066	0.0331897035365131
cg07148716	37	13	20806539	GJB6;GJB6;GJB6;GJB6	NM_001110221;NM_001110220;NM_001110219;NM_006783	TSS200;TSS200;TSS200;TSS1500	Island	cg07148716	4.27612410695038	0.445808993099299	3.75689340492072	0.426047730568699	0.519230702029659	1.13820746187517	0.000958216320094864	0.040182770269413
cg03473518	37	13	20805656	GJB6;GJB6;GJB6;GJB6	NM_001110220;NM_001110219;NM_001110221;NM_006783	5'UTR;5'UTR;5'UTR;TSS1500	N_Shore	cg03473518	19.8396537471937	14.4220380001845	8.80272785451344	7.12371591575607	11.0369258926803	2.25380746458285	0.000798597988178099	0.0354303476514374
cg24684576	37	17	42883379	GJC1;GJC1	NM_001080383;NM_005497	5'UTR;5'UTR	Open sea	cg24684576	82.3985041692582	4.93177356916433	88.3408768923487	2.38061468812894	-5.94237272309047	0.932733600433559	0.000325149721794367	0.0181089672861604
cg23900225	37	10	35894222	GJD4	NM_153368	TSS200	N_Shelf	cg23900225	51.9639970670386	12.2992026500064	71.0109575337395	12.7707616637809	-19.0469604667009	0.73177434683019	0.00110888765408197	0.0443898775172646
cg01791238	37	2	121684467	GLI2	NM_005270	Body	Open sea	cg01791238	76.4031660258686	10.3688598445406	90.5563675096976	5.09777493890243	-14.153201483829	0.843708378846873	0.000165180646680051	0.0104497042279493
cg25846074	37	7	42277071	GLI3	NM_000168	TSS1500	Island	cg25846074	6.47709724008407	0.886162310961992	7.96704501257445	1.08346016153653	-1.48994777249037	0.812986148548329	0.000246310082821918	0.0144815356786072
cg09008589	37	7	42214329	GLI3	NM_000168	Body	Open sea	cg09008589	86.2317864331502	7.02017821285082	71.179863297265	12.4131689759685	15.0519231358852	1.21146322061655	0.000661403672147343	0.0309583510554112
cg18767735	37	1	54200420	GLIS1	NM_147193	TSS1500	N_Shelf	cg18767735	91.1809644987557	2.60038945927299	84.6310846655564	5.34249546918342	6.54987983319933	1.07739331073308	0.000227621532712371	0.013590402071249
cg05040219	37	1	54200115	GLIS1	NM_147193	TSS1500	N_Shelf	cg05040219	91.6193081626227	2.1207980005522	82.8431217552131	8.21994939683987	8.77618640740958	1.10593741787449	0.000172536615687122	0.0108242644878426
cg15138986	37	10	131935156	GLRX3	NM_006541	Body	Island	cg15138986	6.89282452545544	0.831367641395545	8.31413948628226	0.628379387011959	-1.42131496082682	0.829048458572064	3.70114626459319e-05	0.0028404469930689
cg08292290	37	14	96010497	GLRX5	NM_016417	3'UTR	Open sea	cg08292290	56.8517155683914	12.5986153037588	75.5471932228443	8.54368949686322	-18.6954776544529	0.752532465378215	0.000589765167413546	0.0285374760031583
cg08809418	37	12	56881865	GLS2	NM_013267	1stExon	Island	cg08809418	3.90780185933224	0.499109062714464	4.62167646086458	0.483173807039149	-0.713874601532347	0.84553773775008	0.00076027229589208	0.0341664223543542
cg00741954	37	6	1766046	GMDS	NM_001500	Body	Open sea	cg00741954	74.9418922517948	10.3203567345782	85.7581163082531	6.22610318345226	-10.8162240564583	0.873875214124574	0.00113557953261356	0.0450220361652542
cg16817034	37	1	28995195	GMEB1;GMEB1	NM_024482;NM_006582	TSS200;TSS200	Open sea	cg16817034	8.97546947025186	1.00820680308559	7.20534162480631	0.813810644514046	1.77012784544555	1.24566882982361	9.08520012867046e-05	0.00631207323684223
cg14735704	37	18	11749182	GNAL	NM_182978	Body	N_Shore	cg14735704	88.228312181597	2.84907145876071	83.7111991976633	3.2188647658672	4.51711298393371	1.0539606770328	0.000600885651799849	0.0288808073030618
cg23606467	37	18	11881235	GNAL;GNAL;GNAL	NM_002071;NM_001142339;NM_182978	3'UTR;3'UTR;3'UTR	S_Shore	cg23606467	78.6749018127292	6.38816517081073	87.5091700847562	4.72111215396105	-8.834268272027	0.899047513952302	0.000260276301832659	0.0151501630526241
cg17137980	37	22	19842443	GNB1L;GNB1L;C22orf29	NM_053004;NM_053004;NM_024627	1stExon;5'UTR;TSS200	Island	cg17137980	2.33319416281216	0.248578047394621	2.84248328874148	0.294999195951548	-0.509289125929324	0.82082950920186	0.000112551936304817	0.00756187705119443
cg10259111	37	14	52429547	GNG2	NM_053064	Body	Open sea	cg10259111	61.8746336506284	10.7759957257943	37.3402755652797	15.2244861048259	24.5343580853487	1.65704812602298	7.45816474309602e-05	0.00531951163750925
cg27176392	37	19	2652259	GNG7	NM_052847	5'UTR	S_Shore	cg27176392	92.873604526847	3.53354581287227	83.6565537067761	10.1677811697868	9.21705082007098	1.11017727137527	0.000375971351263895	0.0203064109075658
cg05573699	37	3	52720067	GNL3;GNL3;GNL3;GNL3;GNL3;PBRM1;GNL3	NM_206825;NM_206826;NM_014366;NM_014366;NM_206825;NM_018313;NM_206826	1stExon;5'UTR;5'UTR;1stExon;5'UTR;TSS1500;1stExon	Island	cg05573699	5.13855020224059	0.538868898104021	5.93697555976908	0.671980132043342	-0.798425357528482	0.865516482341804	0.000655966026288508	0.0307676512848885
cg05515516	37	5	141392736	GNPDA1	NM_005471	TSS200	S_Shore	cg05515516	3.39333070752489	0.380538139614436	3.81970460011566	0.264753579051425	-0.426373892590768	0.888375165823593	0.00103745482657789	0.0424494993209486
cg10338817	37	4	44728525	GNPDA2;GNPDA2	NM_138335;NM_138335	1stExon;5'UTR	Island	cg10338817	4.6485330111965	0.345713530462943	5.56855822263318	0.629435136046293	-0.92002521143668	0.834782151024789	0.000181499372117766	0.0112907631793342
cg18214930	37	14	53254659	GNPNAT1	NM_198066	5'UTR	N_Shelf	cg18214930	77.7255501839516	6.51258880502186	69.8202400552859	6.37602559423709	7.90531012866575	1.11322376036528	0.000203539799849866	0.0124175528591041
cg26112390	37	12	100550390	GOLGA2L1	NM_017600	3'UTR	Open sea	cg26112390	71.7826312416547	2.52171142415145	65.1833125840111	3.74831025816364	6.59931865764359	1.10124245602182	3.67003732278248e-05	0.00282012089159286
cg16120883	37	12	133403096	GOLGA3	NM_005895	5'UTR	N_Shore	cg16120883	80.7175858997928	10.4628063414777	91.2028253129768	2.39545031903701	-10.485239413184	0.885033831164744	0.00029115034196884	0.0165915760110386
cg12984086	37	3	37284287	GOLGA4	NM_002078	TSS1500	N_Shore	cg12984086	11.411171490045	3.01267393838753	25.4694596012588	12.4185976093371	-14.0582881112138	0.448033514204636	0.000210867835224322	0.0127677800785091
cg00790649	37	15	34729115	GOLGA8A	NR_027409	Body	Island	cg00790649	5.53870241471772	0.492508826169223	6.33409360495722	0.462824987798948	-0.795391190239497	0.874426991477201	0.000159891731864926	0.0101771986348427
cg14892222	37	15	34671426	GOLGA8A;GOLGA8A	NM_181077;NR_027409	3'UTR;Body	Open sea	cg14892222	80.1517292129176	4.24238481754794	87.8892390353758	2.60082267298145	-7.73750982245816	0.911962944412981	4.35050007633729e-06	0.000388658519582763
cg03266992	37	3	121468852	GOLGB1	NM_004487	TSS1500	S_Shore	cg03266992	3.85010305211849	0.242168029754887	4.35619334791479	0.39867656119437	-0.506090295796302	0.883822811483206	0.000342140511357561	0.0188809425787985
cg15163040	37	3	167813423	GOLIM4	NM_014498	TSS200	Island	cg15163040	10.577863010354	1.19723525899696	11.962528966258	0.465799062732422	-1.38466595590402	0.884249730152406	0.00115172248727597	0.0454498164360346
cg06096245	37	17	45018418	GOSR2;GOSR2	NM_004287;NM_054022	3'UTR;3'UTR	Open sea	cg06096245	26.5151964871278	6.62997484450828	16.9596721991928	4.00221275095364	9.55552428793505	1.56342623699943	7.53138357625409e-05	0.00536422414963973
cg09562639	37	17	45013904	GOSR2;GOSR2;GOSR2	NM_001012511;NM_004287;NM_054022	3'UTR;Body;Body	Open sea	cg09562639	88.4431914754558	7.95940143553689	95.0925946106445	1.3822398141667	-6.64940313518871	0.930074437842246	0.00109369099608554	0.0439864747033072
cg13185177	37	3	194119885	GP5	NM_004488	5'UTR	S_Shore	cg13185177	95.0936286985169	1.22041578632963	90.7620051461555	4.88322801496094	4.33162355236141	1.0477250755466	0.000690405239386289	0.0319272759185086
cg00094913	37	3	194120949	GP5	NM_004488	TSS1500	S_Shore	cg00094913	52.6186491580557	8.36430902003596	33.8096848840029	10.9530947050492	18.8089642740528	1.55631882812822	0.00019829472920539	0.0121574185574273
cg21330071	37	3	128779277	GP9	NM_000174	TSS1500	Open sea	cg21330071	90.0678664189212	1.41147667519742	85.2305523375042	4.7853730132197	4.83731408141701	1.05675563455534	0.000479420991501441	0.0244496706427834
cg24677674	37	10	113943468	GPAM;GPAM	NM_020918;NM_020918	1stExon;5'UTR	Island	cg24677674	5.02339212842972	0.278770703988044	5.83277526516467	0.556918837604052	-0.809383136734948	0.861235329677647	8.88445187933054e-05	0.0061894834757272
cg18483976	37	19	33571768	GPATCH1	NM_018025	TSS200	Island	cg18483976	4.22224730687681	0.356904198178571	4.78048241959921	0.322593780558475	-0.5582351127224	0.883226196913992	0.000609312297181798	0.0291838523559669
cg26889840	37	1	46153785	GPBP1L1;TMEM69	NM_021639;NM_016486	TSS1500;TSS200	S_Shore	cg26889840	3.73354663882031	0.236868528219473	4.47644351479302	0.44382486956984	-0.74289687597272	0.834043058173813	6.98042342449341e-06	0.000605667984395272
cg08347226	37	2	241388722	GPC1	NM_002081	Body	N_Shelf	cg08347226	91.0725153257303	6.35456909224988	95.8227830060996	0.805615792394295	-4.75026768036928	0.950426531860728	0.000146914638476567	0.00949086781394165
cg07628841	37	2	27851430	GPN1;CCDC121;GPN1;GPN1;CCDC121;CCDC121;GPN1;GPN1	NM_001145048;NM_001142683;NM_001145047;NR_026735;NM_024584;NM_001142682;NM_001145049;NM_007266	TSS200;1stExon;TSS200;TSS1500;5'UTR;1stExon;TSS200;TSS1500	Open sea	cg07628841	40.6784606518922	3.57682725251936	35.2276291972125	2.47109348991065	5.4508314546797	1.1547317142509	0.000285669072398161	0.016334762779714
cg26104551	37	2	27851776	GPN1;GPN1;CCDC121;GPN1;GPN1;CCDC121;GPN1;CCDC121	NM_001145049;NM_001145048;NM_001142682;NM_007266;NR_026735;NM_001142683;NM_001145047;NM_024584	5'UTR;5'UTR;TSS200;TSS200;TSS200;TSS200;Body;5'UTR	Open sea	cg26104551	23.0336382640795	4.29033323844142	18.487049150709	1.39709974654761	4.54658911337056	1.24593373860296	0.000590140134016192	0.0285495935362534
cg05384917	37	12	123200953	GPR109B	NM_006018	1stExon	Open sea	cg05384917	91.8031106249844	1.6777869463875	83.872523217953	8.62856614016954	7.93058740703141	1.09455525007186	0.000886948994736317	0.0381073882824227
cg22708818	37	2	26538435	GPR113;GPR113;GPR113	NM_001145168;NM_001145169;NM_153835	Body;Body;Body	Open sea	cg22708818	44.811199122837	8.17871273900627	32.8849867966228	9.41624747821013	11.9262123262142	1.36266434893138	0.000652009212193181	0.0306280659385521
cg10844275	37	6	47665926	GPR115	NM_153838	TSS1500	Open sea	cg10844275	87.8945067196798	6.80451662259865	71.5097704572818	10.5539316514692	16.384736262398	1.22912584053372	6.09651218762125e-05	0.00445150250871103
cg14391469	37	11	64051725	GPR137;BAD;BAD;GPR137	NM_001170881;NM_004322;NM_032989;NM_001170726	TSS1500;1stExon;Body;TSS200	N_Shore	cg14391469	5.66176589657819	0.388465155081841	6.49624044536515	0.657363977009463	-0.834474548786967	0.87154500271271	0.000528714526387296	0.0262489457648915
cg24946941	37	7	37779122	GPR141	NM_181791	TSS1500	Open sea	cg24946941	60.76064071788	11.3550187222043	71.6007928810553	5.98544671613318	-10.8401521631753	0.848602903306068	0.00111089294858899	0.0444352333453445
cg02502510	37	17	72362447	GPR142	NM_181790	TSS1500	Open sea	cg02502510	84.9705810470248	4.23396543518597	76.8402449099891	6.13418986862478	8.13033613703571	1.10580830587617	0.000773565262771811	0.0346145162843359
cg08993385	37	17	4938939	GPR172B;GPR172B	NM_001104577;NM_017986	TSS1500;TSS1500	Open sea	cg08993385	15.1772639805147	4.09081079305389	10.4462866082879	2.16940112598347	4.73097737222683	1.45288603976014	0.000182464241216123	0.0113461675019072
cg17450589	37	1	68591776	GPR177;GPR177	NM_001002292;NM_024911	Body;3'UTR	Open sea	cg17450589	95.9611461010547	0.691619632127343	94.7506520285515	1.06010326729746	1.21049407250322	1.01277557511835	0.000830143066429963	0.036344522763701
cg26048025	37	1	200843156	GPR25	NM_005298	1stExon	Island	cg26048025	48.5959409211687	9.40797517103096	32.4660610026188	10.7596274464711	16.1298799185499	1.49682281805756	0.00102926373929704	0.0422439703147014
cg22182975	37	6	167571172	GPR31	NM_005299	1stExon	Open sea	cg22182975	94.7814677661506	0.790243273578649	91.1735215612846	3.00821470003682	3.60794620486601	1.03957230282523	0.000183388912725077	0.0113953058862835
cg27368709	37	16	57697632	GPR56;GPR56;GPR56;GPR56;GPR56;GPR56;GPR56;GPR56	NM_001145773;NM_001145774;NM_001145772;NM_201525;NM_201524;NM_001145770;NM_005682;NM_001145771	3'UTR;3'UTR;3'UTR;3'UTR;3'UTR;3'UTR;3'UTR;3'UTR	Open sea	cg27368709	49.3779945142935	10.1892932319315	71.6930730298239	10.4810118131282	-22.3150785155305	0.688741497993153	2.64426316792499e-05	0.00209094266283962
cg09891129	37	11	94134732	GPR83	NM_016540	TSS200	Island	cg09891129	3.91538094887814	0.331923461203238	4.59139517957955	0.496779885796263	-0.676014230701409	0.852764964839443	0.000304622658284585	0.0171912694801852
cg21998208	37	5	89853771	GPR98;GPR98	NM_032119;NR_003149	TSS1500;TSS1500	N_Shore	cg21998208	45.1243813711436	16.674708166303	26.3033991581579	10.2366314058212	18.8209822129857	1.7155342204944	0.000664972168247085	0.0310809577772538
cg13683534	37	9	139221076	GPSM1;GPSM1;LOC26102	NM_001145638;NM_015597;NR_026964	TSS1500;TSS1500;Body	Open sea	cg13683534	28.7817884913623	7.77899372472955	50.924961995356	15.2168016207936	-22.1431735039937	0.565180362706741	1.8994870324874e-05	0.00154491275007923
cg14164080	37	9	139221248	GPSM1;GPSM1;LOC26102	NM_001145638;NM_015597;NR_026964	TSS1500;TSS1500;Body	Open sea	cg14164080	22.4727474713469	7.8351659747618	38.2972546988856	11.4103845450855	-15.8245072275387	0.586797869665598	0.000528298085113864	0.0262414827685857
cg15147479	37	6	32164569	GPSM3;NOTCH4	NM_022107;NM_004557	TSS1500;Body	S_Shore	cg15147479	5.17225611279775	0.518735804016318	6.28131055167276	0.817508414363509	-1.10905443887501	0.823435821274645	0.000340819132655989	0.0188193486504221
cg15815053	37	6	32164382	GPSM3;NOTCH4	NM_022107;NM_004557	TSS1500;Body	Island	cg15815053	3.4568464174544	0.409254672539899	4.03107990679835	0.362862183823306	-0.574233489343946	0.857548472711863	0.000787176829233173	0.0350441260439889
cg21763723	37	3	49395138	GPX1;GPX1;GPX1	NM_000581;NM_201397;NM_201397	Body;3'UTR;1stExon	Island	cg21763723	44.1605216408425	2.78548283500489	37.2070885648371	3.45788183011396	6.95343307600547	1.18688463258522	1.55982276474849e-05	0.00128691693731882
cg02758552	37	3	49395714	GPX1;GPX1;GPX1;GPX1	NM_000581;NM_201397;NM_201397;NM_000581	1stExon;1stExon;5'UTR;5'UTR	Island	cg02758552	33.9930331486725	3.02759965880256	23.8455084968634	2.03545078266181	10.1475246518091	1.42555287311838	1.5215393157974e-09	1.88181207933697e-07
cg13612480	37	19	1103771	GPX4;GPX4;GPX4	NM_001039848;NM_002085;NM_001039847	TSS1500;TSS200;TSS200	Island	cg13612480	3.72570276464002	0.355530952737237	3.30002964425511	0.182073028428707	0.425673120384909	1.12899069592479	0.000976886559987649	0.0407680744211121
cg27090284	37	6	28480628	GPX6	NM_182701	Body	Open sea	cg27090284	90.0878153674444	1.56274143630372	85.0663223515657	4.61767278423353	5.02149301587873	1.0590303292427	0.00114254526982797	0.0452199967700603
cg06611426	37	12	52404161	GRASP	NM_181711	Body	S_Shelf	cg06611426	6.47147947308789	0.921077073992566	8.16519026495257	1.23883827962448	-1.69371079186468	0.792569341692552	0.00105321955083112	0.0428761677996598
cg06265946	37	12	52408387	GRASP	NM_181711	Body	Island	cg06265946	96.4847521235556	0.760467316054785	93.7534485335787	2.61223335294833	2.73130358997687	1.02913283332718	0.000250794407077397	0.0146961868334368
cg24713989	37	7	50774060	GRB10;GRB10;GRB10;GRB10	NM_001001555;NM_001001549;NM_001001550;NM_005311	5'UTR;Body;TSS1500;Body	Open sea	cg24713989	89.1140725634584	4.89810041996826	94.1712666897942	1.73904845897873	-5.05719412633572	0.946297906950807	0.000117406541934573	0.00783636108799726
cg08284496	37	17	37894027	GRB7;GRB7	NM_001030002;NM_005310	TSS1500;TSS200	Open sea	cg08284496	40.8225960486139	10.9688451322613	24.1680118685932	10.2988123989936	16.6545841800207	1.68911684877413	0.000546709518032572	0.0269461025886888
cg26631397	37	2	11682864	GREB1;GREB1;GREB1;GREB1	NM_148903;NM_014668;NM_033090;NM_033090	5'UTR;5'UTR;1stExon;5'UTR	Open sea	cg26631397	57.7714396552079	17.093023297666	87.3055611683346	5.92683992125703	-29.5341215131268	0.661715460986709	3.72200051324751e-06	0.000335219783817659
cg14605150	37	15	33012608	GREM1	NM_013372	5'UTR	S_Shore	cg14605150	56.2030616408754	11.1071422987943	70.3586910724539	11.6250205360191	-14.1556294315785	0.798807663761094	0.000684845312961962	0.0317485688646924
cg03997400	37	2	10091665	GRHL1	NM_198182	TSS200	Island	cg03997400	5.89947590810016	0.566894613190631	6.98724912134858	0.995468118288832	-1.08777321324842	0.844320247588585	0.000498559390852786	0.0251875500519263
cg01942962	37	4	158143439	GRIA2;GRIA2;GRIA2	NM_001083619;NM_000826;NM_001083620	Body;Body;Body	Island	cg01942962	6.19034591719488	0.631684802532064	7.95471105153258	1.07008446352742	-1.7643651343377	0.778198714836063	5.1381228588997e-06	0.000454242359763602
cg03225817	37	11	105481317	GRIA4;GRIA4;GRIA4;GRIA4	NM_001077244;NM_000829;NM_001077243;NM_001112812	5'UTR;5'UTR;5'UTR;TSS200	Island	cg03225817	5.5297442709923	0.702755328145612	6.40636241245519	0.476346019127666	-0.876618141462893	0.863164447306543	0.000364572839576498	0.0198206489534964
cg19343464	37	11	105481509	GRIA4;GRIA4;GRIA4;GRIA4;GRIA4	NM_001077244;NM_001112812;NM_000829;NM_001112812;NM_001077243	5'UTR;5'UTR;5'UTR;1stExon;5'UTR	S_Shore	cg19343464	9.87983240813259	1.70170488543396	13.9586464922515	3.83806581892805	-4.07881408411891	0.707793009416559	0.000506742323296882	0.0254942046168702
cg23618091	37	10	88119039	GRID1	NM_017551	Body	N_Shelf	cg23618091	89.5803536360774	2.09132526647975	83.68129509845	4.88348303395821	5.89905853762735	1.07049435038843	0.000104317049388583	0.00710122631305576
cg07950000	37	21	31312333	GRIK1;GRIK1	NM_000830;NM_175611	TSS200;TSS200	S_Shore	cg07950000	7.19385044322141	1.61767305197582	9.98586972627619	2.28799524129019	-2.79201928305477	0.720402993471062	0.000725359806860825	0.0330641616077269
cg23800248	37	6	101877838	GRIK2;GRIK2;GRIK2	NM_001166247;NM_175768;NM_021956	Body;Body;Body	Open sea	cg23800248	67.4556052767063	5.38258463164125	59.2087440649758	5.89602643081481	8.24686121173049	1.13928451518378	0.00108981290117102	0.0438791577996298
cg18247436	37	11	120856646	GRIK4	NM_014619	Body	N_Shore	cg18247436	23.1502451600413	1.22003035471471	25.6693595584349	1.48431536149338	-2.51911439839358	0.901862982102886	0.000174839902641579	0.0109418133174444
cg08123425	37	12	13939517	GRIN2B	NM_000834	Body	Open sea	cg08123425	66.1538330828359	8.08761918755761	54.2896862173027	10.6712178717188	11.8641468655332	1.21853408432027	0.000692000570255089	0.0319735474134588
cg10952649	37	3	141497467	GRK7	NM_139209	1stExon	Island	cg10952649	90.419232618336	1.96777057965713	84.7827649071767	6.75148627986594	5.63646771115928	1.06648129153762	0.00111779763663062	0.0446179933357324
cg21568145	37	19	47507399	GRLF1	NM_004491	3'UTR	Island	cg21568145	32.5627651806417	12.2818176860519	20.4593830801727	10.7833770861929	12.103382100469	1.59158099015207	0.000495295963762813	0.025068698182445
cg25260683	37	18	56887030	GRP;GRP;GRP	NM_001012512;NM_002091;NM_001012513	TSS1500;TSS1500;TSS1500	N_Shore	cg25260683	6.82902750824002	0.720063066796429	9.60130886006323	2.93736955712092	-2.77228135182321	0.711260059203537	0.000959312676517238	0.0402177102566057
cg02781268	37	4	71706646	GRSF1;GRSF1	NM_002092;NM_001098477	TSS1500;TSS1500	S_Shore	cg02781268	82.2751221312143	9.21826494645659	67.3592330721217	10.3177974637235	14.9158890590926	1.22143792883037	0.0007521788395636	0.0338990655135085
cg24180740	37	13	113999735	GRTP1	NM_024719	Body	Open sea	cg24180740	83.1417198506669	5.28067353558856	74.0030302755158	7.31409969316781	9.13868957515112	1.12349074816433	0.00087658618410038	0.0377967507528846
cg15288350	37	13	113987359	GRTP1	NM_024719	Body	Open sea	cg15288350	84.0709619857256	3.02336059963323	74.7793520181158	7.35851185580523	9.29160996760984	1.12425368389604	0.000283205478841596	0.0162445429640811
cg04627240	37	19	42746847	GSK3A	NM_019884	TSS200	Island	cg04627240	4.58211110534529	0.551052421137172	5.17866188821026	0.538388304617762	-0.596550782864971	0.884805998973774	0.000207620332309928	0.0126144622125357
cg14201635	37	9	124030411	GSN;GSN;GSN;GSN;GSN;GSN;GSN;GSN;GSN;GSN;GSN;GSN;GSN;GSN	NM_001127664;NM_001127667;NM_198252;NM_001127665;NM_001127664;NM_001127662;NM_001127665;NM_001127666;NM_001127667;NM_001127662;NM_198252;NM_001127663;NM_001127666;NM_001127663	5'UTR;1stExon;5'UTR;5'UTR;1stExon;1stExon;1stExon;1stExon;5'UTR;5'UTR;1stExon;5'UTR;5'UTR;1stExon	Open sea	cg14201635	3.89981749499589	0.46237592763473	3.4267299987572	0.309884367650208	0.473087496238684	1.13805800177144	0.000513139010337648	0.02571725052083
cg11633204	37	8	30585838	GSR	NM_000637	TSS1500	S_Shore	cg11633204	41.4480799275036	6.81049687299925	31.970663739454	5.87077467634294	9.47741618804957	1.29644102059582	0.000813837026117942	0.0358848869294883
cg27041257	37	7	142960290	GSTK1;GSTK1;GSTK1;GSTK1	NM_001143681;NM_015917;NM_001143679;NM_001143680	TSS1500;TSS1500;TSS1500;TSS1500	Open sea	cg27041257	8.57739733272556	1.4054362120138	12.6296436256196	4.85666168206941	-4.05224629289402	0.679148009792301	0.00028458568637335	0.016291100332129
cg21460053	37	1	110198853	GSTM4;GSTM4;GSTM4;GSTM4;GSTM4	NR_024538;NM_147148;NM_147148;NM_000850;NM_000850	Body;1stExon;5'UTR;5'UTR;1stExon	Island	cg21460053	3.38611172661494	0.309010334375403	4.0627735456789	0.325375063957074	-0.676661819063952	0.833448305337215	4.21271552072736e-05	0.00319296536347409
cg04293460	37	14	81688339	GTF2A1;GTF2A1	NM_015859;NM_201595	TSS1500;TSS1500	S_Shore	cg04293460	29.4043928321463	7.43109865377999	48.7844639096506	16.5496739758183	-19.3800710775042	0.602740923557214	0.00106320616993738	0.0431565691688394
cg02296128	37	13	45694882	GTF2F2	NM_004128	Body	Island	cg02296128	3.56234098323127	0.352429503773119	4.18959630687718	0.450849600321059	-0.627255323645913	0.850282634005506	0.00114942639305969	0.0453943720870049
cg18905668	37	11	18388147	GTF2H1;GTF2H1	NM_005316;NM_001142307	3'UTR;3'UTR	Open sea	cg18905668	79.7833097779049	4.37605506656855	86.0250997205698	3.14463009879424	-6.24178994266485	0.927442223688904	0.00114816964672865	0.0453645666928132
cg27550606	37	6	30881786	GTF2H4;VARS2;VARS2;VARS2	NM_001517;NM_001167734;NM_020442;NM_001167733	3'UTR;TSS1500;TSS200;TSS200	Island	cg27550606	4.38533814812238	0.539502969978482	5.19099564438789	0.641319709690386	-0.805657496265511	0.844797115725472	0.00127391123924441	0.0486835421699242
cg21117373	37	7	74071882	GTF2I;GTF2I;GTF2I;GTF2I;GTF2I	NM_033001;NM_032999;NM_033000;NM_001163636;NM_001518	TSS200;TSS200;TSS200;TSS200;TSS200	Island	cg21117373	3.35134502899795	0.8324899395246	4.17039961056597	0.638223343962768	-0.819054581568027	0.803602853910474	0.000834663762417572	0.0365006169853488
cg20448594	37	7	73940352	GTF2IRD1;GTF2IRD1	NM_005685;NM_016328	Body;Body	Open sea	cg20448594	87.2929959315457	1.56635330389676	83.261780734801	2.98706591883016	4.0312151967447	1.04841615398048	8.64340300226732e-05	0.00605467408932698
cg25877436	37	13	27998191	GTF3A	NM_002097	TSS1500	N_Shore	cg25877436	29.9108852080087	9.78097840730202	15.6085968620542	6.62215615819865	14.3022883459546	1.91630839545383	9.19332524494336e-05	0.00637270908931873
cg24216990	37	6	42121811	GUCA1A	NM_000409	TSS1500	Open sea	cg24216990	35.0743965986708	8.70059874139453	49.2673608033366	8.61529954285398	-14.1929642046658	0.711919535099097	5.38070529182993e-05	0.00397633600688544
cg05905168	37	6	42159186	GUCA1B	NM_002098	Body	Open sea	cg05905168	96.4683698731266	0.734420353229083	94.4725855784581	2.36415941466168	1.9957842946685	1.02112553903811	0.000535098004967953	0.0264848383706879
cg26124242	37	11	106888757	GUCY1A2	NM_000855	1stExon	Island	cg26124242	12.1047516386094	0.8612647076833	13.5148328875641	1.20520901791922	-1.4100812489547	0.895664174267947	0.000530170387920966	0.0262977246134442
cg27205687	37	11	106888787	GUCY1A2;GUCY1A2	NM_000855;NM_000855	5'UTR;1stExon	Island	cg27205687	11.497863567559	1.09848079188653	13.2457171739393	1.32652311505951	-1.7478536063803	0.868043867808141	0.000455837464445095	0.0235402209406922
cg03584891	37	4	156680256	GUCY1B3;GUCY1B3	NM_000857;NM_000857	1stExon;5'UTR	Island	cg03584891	6.00926823387795	0.7836130419329	7.88924745404182	1.75134145475822	-1.87997922016386	0.761703605937634	0.000993260495459134	0.0412287597287005
cg11367038	37	7	65447489	GUSB	NM_000181	TSS200	S_Shore	cg11367038	56.0201400123985	4.40595395907827	47.1687421630092	4.59284277636749	8.85139784938924	1.18765388779713	4.65986426880622e-05	0.00349318389575038
cg01883777	37	22	38201848	H1F0	NM_005318	1stExon	N_Shore	cg01883777	14.9684379178321	3.67482469227215	10.2850129353177	2.21031978098015	4.68342498251443	1.45536403424754	0.000675867191747394	0.0314682858470993
cg00601486	37	12	48723148	H1FNT	NM_181788	1stExon	N_Shore	cg00601486	83.1234458885509	5.38717564723082	75.440277089749	7.77351872478588	7.6831687988019	1.10184438731132	0.00129898004023032	0.0493646641035476
cg22915705	37	3	129262055	H1FOO	NM_153833	TSS200	Open sea	cg22915705	79.6512046444182	5.07616890800788	73.4590274402264	6.83901620604895	6.19217720419181	1.08429429873994	0.00123675337636792	0.0477169489380024
cg18394340	37	5	134735613	H2AFY;H2AFY;H2AFY;H2AFY	NM_138610;NM_004893;NM_138609;NM_001040158	TSS1500;TSS200;TSS1500;TSS1500	S_Shore	cg18394340	23.6876043219584	7.25419094797427	15.9008094546114	3.25325176556452	7.78679486734709	1.48971059552499	0.0012799403453423	0.0488366053454405
cg18009000	37	10	71811927	H2AFY2	NM_018649	TSS1500	N_Shore	cg18009000	41.4574023214133	10.8724716324205	24.1003666141662	9.9485323242211	17.3570357072471	1.72019799470787	0.000505012814250008	0.0254351038133881
cg27181199	37	12	31945286	H3F3C	NM_001013699	TSS200	S_Shore	cg27181199	95.0230006040302	2.93069813409216	85.2381661744778	9.34984045545702	9.78483442955238	1.1147940514056	6.89436176502385e-05	0.00495826276112833
cg00562879	37	1	9307378	H6PD	NM_004285	Body	Open sea	cg00562879	69.1937626546835	9.19228621105293	85.6361884970521	8.43535423926293	-16.4424258423686	0.807996757785003	0.000135539986312849	0.00886851651559634
cg24738325	37	1	9322665	H6PD	NM_004285	Body	N_Shore	cg24738325	74.601831246485	7.00979618692933	86.7385664337687	4.52221479789724	-12.1367351872837	0.860076829877619	1.59665485864834e-05	0.00131541120632309
cg16256342	37	1	9329611	H6PD	NM_004285	3'UTR	Open sea	cg16256342	91.5221950187124	3.26301035655322	87.3068284833894	2.84836705999733	4.21536653532306	1.04828220894686	0.000899101201124542	0.0384693042982467
cg09416717	37	2	42996637	HAAO	NM_012205	Body	Open sea	cg09416717	87.1590204530499	4.18856445474913	76.7442036614928	9.22869317305984	10.4148167915571	1.13570818765017	0.00100518469140768	0.0415481474389771
cg05617452	37	16	1877333	HAGH;FAHD1;HAGH;FAHD1;FAHD1	NM_001040427;NM_001018104;NM_005326;NM_001142398;NM_031208	TSS200;1stExon;TSS200;1stExon;1stExon	Island	cg05617452	13.5354816435223	1.40358368474343	15.4658134985377	1.27569577186277	-1.93033185501535	0.87518717620655	0.000623074829231633	0.0296516745206532
cg04337618	37	16	777215	HAGHL;HAGHL;CCDC78	NM_032304;NM_207112;NM_001031737	TSS200;5'UTR;TSS1500	Island	cg04337618	16.8431205476615	1.44642918290504	19.7892540266413	2.14414622615808	-2.94613347897984	0.851124581299851	0.000738706166622033	0.0334925256218211
cg06564388	37	5	153855257	HAND1	NM_004821	3'UTR	Island	cg06564388	25.341074771118	6.03427960712645	16.6221070504783	4.41895927028345	8.71896772063966	1.52454046253954	0.000755056966728642	0.0339983576273887
cg06434428	37	5	83016630	HAPLN1;HAPLN1	NM_001884;NM_001884	1stExon;5'UTR	N_Shore	cg06434428	93.8036478845195	2.00778284307326	89.0134919500783	4.71754220184389	4.79015593444119	1.05381381888858	0.000392947089075456	0.0210293688157847
cg12163845	37	19	19373739	HAPLN4	NM_023002	TSS200	S_Shore	cg12163845	14.4352419788318	5.37399083954013	8.9624380496261	3.62949023186143	5.47280392920572	1.6106378531045	0.00115072245012466	0.0454259923644655
cg08389814	37	20	61732569	HAR1B;HAR1A	NR_003245;NR_003244	Body;TSS200	N_Shore	cg08389814	29.15168752609	7.95871493529516	41.9541135748916	7.88231975018744	-12.8024260488015	0.694846942101443	0.000558864538522669	0.0273949983213066
cg10190161	37	2	172778811	HAT1;HAT1	NM_003642;NR_027862	TSS200;TSS200	Island	cg10190161	5.29157964119481	0.478635609309039	5.98936398833125	0.56285200844506	-0.697784347136436	0.883496085979097	0.00122183331595454	0.0473524961565729
cg00982167	37	1	154244940	HAX1;HAX1	NM_001018837;NM_006118	TSS200;TSS200	Island	cg00982167	3.54453583199356	0.394414262772483	4.11817302691917	0.243004681666768	-0.573637194925606	0.860705902550494	0.000245304778897455	0.0144390946854552
cg12177922	37	1	154245232	HAX1;HAX1	NM_001018837;NM_006118	1stExon;1stExon	Island	cg12177922	21.5756880714725	3.80739618170214	14.1425831408585	2.38641586477826	7.43310493061401	1.52558325848829	8.53926017345307e-07	8.22141391857181e-05
cg22755008	37	11	1715418	HCCA2	NM_053005	Body	Island	cg22755008	4.09234625586966	0.420453719107946	3.62757875551823	0.292262681424237	0.464767500351424	1.12812058170878	0.000184619785123423	0.0114615512504349
cg22979615	37	11	1510644	HCCA2	NM_053005	Body	Open sea	cg22979615	96.7613317611631	0.408894943974071	96.2074044839285	0.406610383415596	0.553927277234678	1.00575763664144	0.00128141246403562	0.0488765041138711
cg19432283	37	11	1526031	HCCA2	NM_053005	Body	Open sea	cg19432283	75.7005054640201	6.76998721680579	59.8726037471217	14.4730317026911	15.8279017168984	1.26435966913597	0.000504637922938302	0.0254218076825775
cg16328251	37	11	1770181	HCCA2;LOC402778	NM_053005;NM_001170820	Body;TSS1500	Island	cg16328251	6.67915558990326	1.03740382603164	8.39157306130159	1.23900256125392	-1.71241747139833	0.795936058842736	6.9305540160893e-05	0.00498251574942925
cg11973623	37	6	29760832	HCG4	NR_002139	Body	Island	cg11973623	5.05238084873709	1.24818778259847	6.46982771160978	1.39722944422734	-1.41744686287269	0.780914279938374	0.000592613645561716	0.0286269667209891
cg02388245	37	1	155247610	HCN3	NM_020897	1stExon	Island	cg02388245	4.90817460797275	0.794550250990864	6.4906344990513	0.904075360926433	-1.58245989107855	0.756193344223919	6.10001780425657e-05	0.00445335296625244
cg25220359	37	1	32083772	HCRTR1	NM_001525	5'UTR	Island	cg25220359	43.5299021207357	2.62186376534055	38.3454208917256	4.27477458896387	5.1844812290101	1.13520470263319	0.000124261529734986	0.00822291076499302
cg20854286	37	2	240019466	HDAC4	NM_006037	Body	Open sea	cg20854286	59.1900487711455	6.58067538391255	71.8112842925082	10.3283168046143	-12.6212355213627	0.824244397719546	0.000808049629865843	0.035718333402694
cg23522915	37	12	48199277	HDAC7;HDAC7	NM_015401;NM_001098416	Body;Body	Open sea	cg23522915	54.6633333258991	8.56101334661081	40.8837560388755	10.8943680781772	13.7795772870237	1.33704284102275	0.000586170076322102	0.028402486339228
cg18832765	37	19	4493642	HDGF2;HDGF2	NM_032631;NM_001001520	Body;Body	Island	cg18832765	94.7834762100819	0.631393350294497	93.6829911583285	0.763316858462569	1.10048505175341	1.0117469034469	0.000742218141255203	0.0335867546228133
cg05830870	37	18	44677236	HDHD2	NM_032124	TSS1500	S_Shore	cg05830870	2.20420695694568	0.205389303178772	1.83050119404805	0.282500793466876	0.373705762897629	1.20415488616601	0.000904573990007139	0.0386473357626058
[truncated: 4,073 more rows]

## Sheet: myoblasts x-chromosome
ILMNID	GENOME_BUILD	CHR	MAPINFO	STRAND	UCSC_REFGENE_NAME	UCSC_REFGENE_ACCESSION	UCSC_REFGENE_GROUP	UCSC_CPG_ISLANDS_NAME	RELATION_TO_UCSC_CPG_ISLAND	TargetID	Women_mean	Women_sd	Men_mean	Men_sd	Difference (women-men)	Fold change (women/men)	p-value	q-value
[truncated: 6,415 more rows]

[truncated: 4 more sheets: myotubes autosomes, myotubes x-chromosome, WOMEN_all chr, MEN_all chr]
