# Supplementary material for: Sex influences DNA methylation and gene expression in human skeletal muscle myoblasts and myotubes
Source: Stem Cell Res Ther. 2019 Jan 15;10:26. doi: 10.1186/s13287-018-1118-4 (PMC6332625; doi:10.1186/s13287-018-1118-4)
Supplement: Supplementary file 5 — Results from GSEA of enriched KEGG pathway. Results from GSEA of KEGG pathways based on expression data for women versus men in myoblasts and myotubes, respectively. FDR q values were used to determine pathway enrichment (q < 0.05). (XLSX 13 kb) [file 13287_2018_1118_MOESM5_ESM.xlsx]

## Sheet: Myoblasts
na_pos (Higher expression in females)
NAME	SIZE	ES	NES	NOM p-val	FDR q-val	FWER p-val	RANK AT MAX	LEADING EDGE
KEGG_PARKINSONS_DISEASE	94	0.6227131	2.876516	0.0	0	0.0	2418	tags=67%, list=22%, signal=85%
KEGG_OXIDATIVE_PHOSPHORYLATION	101	0.5930661	2.7944443	0.0	0	0.0	2617	tags=66%, list=24%, signal=86%
KEGG_RIBOSOME	82	0.57295847	2.5645096	0.0	0	0.0	2339	tags=57%, list=21%, signal=72%
KEGG_PROTEASOME	40	0.6167919	2.3507986	0.0	0.000235294	0.001	1083	tags=45%, list=10%, signal=50%
KEGG_HUNTINGTONS_DISEASE	140	0.4715325	2.3117678	0.0	0.000396027	0.002	2351	tags=49%, list=22%, signal=62%
KEGG_DNA_REPLICATION	35	0.58362275	2.2023	0.0	0.000425734	0.003	3713	tags=74%, list=34%, signal=112%
KEGG_ALZHEIMERS_DISEASE	123	0.46171284	2.2374775	0.0	0.000496689	0.003	2617	tags=53%, list=24%, signal=69%
KEGG_VALINE_LEUCINE_AND_ISOLEUCINE_DEGRADATION	38	0.546918	2.1284268	0.0	0.000588891	0.005	2094	tags=50%, list=19%, signal=62%
KEGG_BUTANOATE_METABOLISM	22	0.6202843	2.072301	0.0	0.0012397	0.013	1056	tags=41%, list=10%, signal=45%
KEGG_MISMATCH_REPAIR	21	0.62128645	2.0564234	0.0	0.00135651	0.017	3409	tags=71%, list=31%, signal=104%
KEGG_RNA_POLYMERASE	28	0.57727844	2.07247	0.0	0.00137745	0.013	1672	tags=43%, list=15%, signal=50%
KEGG_PURINE_METABOLISM	111	0.4290935	2.066007	0.0	0.00139005	0.016	2352	tags=37%, list=22%, signal=47%
KEGG_PROPANOATE_METABOLISM	26	0.5630224	1.9292667	0.002202643	0.0068117	0.092	2094	tags=46%, list=19%, signal=57%
KEGG_PYRIMIDINE_METABOLISM	81	0.42622903	1.9337872	0.0022271716	0.00690523	0.088	3069	tags=44%, list=28%, signal=61%
KEGG_NUCLEOTIDE_EXCISION_REPAIR	42	0.4903833	1.9141883	0.0023255814	0.00737903	0.105	3409	tags=55%, list=31%, signal=79%
KEGG_TRYPTOPHAN_METABOLISM	20	0.59052676	1.9019656	0.0065645515	0.00788203	0.119	2499	tags=55%, list=23%, signal=71%
KEGG_FATTY_ACID_METABOLISM	28	0.52044046	1.828387	0.0021691974	0.0143772	0.219	2246	tags=46%, list=21%, signal=58%
KEGG_SPLICEOSOME	119	0.3663609	1.7583563	0.0	0.0241377	0.377	2380	tags=39%, list=22%, signal=49%
KEGG_PEROXISOME	58	0.42330605	1.7638534	0.0	0.0242246	0.363	3122	tags=52%, list=29%, signal=72%
KEGG_RNA_DEGRADATION	52	0.4243631	1.7308879	0.0044247787	0.0294375	0.455	2295	tags=48%, list=21%, signal=61%
na_neg (Higher expression in males)
NAME	SIZE	ES	NES	NOM p-val	FDR q-val	FWER p-val	RANK AT MAX	LEADING EDGE
KEGG_LONG_TERM_DEPRESSION	34	-0.53537834	-1.9767796	0.0	0.0108467	0.031	3103	tags=56%, list=28%, signal=78%
KEGG_LONG_TERM_POTENTIATION	39	-0.5448903	-2.0189207	0.0	0.0124626	0.012	2581	tags=49%, list=24%, signal=64%
KEGG_GNRH_SIGNALING_PATHWAY	60	-0.47446156	-1.940253	0.0	0.0156621	0.059	3129	tags=48%, list=29%, signal=67%
KEGG_TGF_BETA_SIGNALING_PATHWAY	62	-0.48532137	-1.9834374	0.0	0.0157553	0.03	1687	tags=37%, list=15%, signal=44%

## Sheet: Myotubes
na_pos (Higher expression in females)
NAME	SIZE	ES	NES	NOM p-val	FDR q-val	FWER p-val	RANK AT MAX	LEADING EDGE
KEGG_DNA_REPLICATION	35	0.75184107	2.7021682	0.0	0	0.0	1542	tags=69%, list=14%, signal=80%
KEGG_PARKINSONS_DISEASE	94	0.55607235	2.4944208	0.0	0	0.0	2039	tags=50%, list=19%, signal=61%
KEGG_OXIDATIVE_PHOSPHORYLATION	101	0.53689605	2.4664297	0.0	0	0.0	2057	tags=48%, list=19%, signal=58%
KEGG_ALZHEIMERS_DISEASE	123	0.46863043	2.2176337	0.0	0.000222	0.001	2070	tags=42%, list=19%, signal=52%
KEGG_MISMATCH_REPAIR	21	0.69990206	2.2511816	0.0	0.0002775	0.001	2234	tags=76%, list=20%, signal=96%
KEGG_PROTEASOME	40	0.57372564	2.1873374	0.0	0.000375722	0.002	3286	tags=70%, list=30%, signal=100%
KEGG_RIBOSOME	82	0.4978001	2.1737747	0.0	0.000496302	0.003	2763	tags=55%, list=25%, signal=73%
KEGG_SPLICEOSOME	119	0.40766817	1.8777796	0.0	0.0245933	0.156	2441	tags=44%, list=22%, signal=56%
KEGG_PURINE_METABOLISM	111	0.39591107	1.8235165	0.0	0.0293688	0.225	1743	tags=32%, list=16%, signal=38%
KEGG_NUCLEOTIDE_EXCISION_REPAIR	42	0.4905998	1.8298304	0.0	0.0313601	0.217	2234	tags=45%, list=20%, signal=57%
KEGG_N_GLYCAN_BIOSYNTHESIS	37	0.45988572	1.7428653	0.004	0.0459306	0.443	1901	tags=38%, list=17%, signal=46%
KEGG_PYRIMIDINE_METABOLISM	81	0.4002043	1.7435809	0.0	0.0489001	0.44	2735	tags=46%, list=25%, signal=60%
KEGG_TERPENOID_BACKBONE_BIOSYNTHESIS	13	0.61601144	1.7289389	0.010121457	0.0493246	0.492	2919	tags=62%, list=27%, signal=84%
KEGG_HUNTINGTONS_DISEASE	140	0.3653362	1.7501719	0.0	0.0494007	0.419	2103	tags=39%, list=19%, signal=47%
KEGG_PATHOGENIC_ESCHERICHIA_COLI_INFECTION	44	0.45315892	1.7597737	0.0018621974	0.0496566	0.388	2947	tags=57%, list=27%, signal=77%
na_neg (Higher expression in males)
NA
