# Supplementary material for: Sex influences DNA methylation and gene expression in human skeletal muscle myoblasts and myotubes
Source: Stem Cell Res Ther. 2019 Jan 15;10:26. doi: 10.1186/s13287-018-1118-4 (PMC6332625; doi:10.1186/s13287-018-1118-4)
Supplement: Supplementary file 6 — mRNA expression data from the HumanHT-12 Expression BeadChip (Illumina) in myoblasts and myotubes from 11 women and 13 men. Different Excel sheets correspond to different comparisons, i.e. myoblasts (women vs. men), myotubes (women vs. men), women (myoblasts vs. myotubes) and men (myoblasts vs. myotubes). (XLSX 2430 kb) [file 13287_2018_1118_MOESM6_ESM.xlsx]

## Sheet: Myoblasts (women vs men)
IlluminaID	CHR	GENENAME	MAP	REFSEQ	SYMBOL	p-value	q-value	women mean	women sd	men mean	men sd	Difference (women-men)	Fold change (women/men)
5310152	4	ATP binding cassette subfamily E member 1	4q31	NM_001040876; NM_002940; NP_001035809; NP_002931	ABCE1	0.000346181843585141	0.0424350069817729	448.048	120.139	631.31	96.254	-183.262	0.709712
5890112	1	acyl-CoA binding domain containing 3	1q42.12	NM_022735; NP_073572	ACBD3	2.17926778154018e-05	0.0142113404753899	891.185	195.724	1246.75	160.069	-355.568	0.714805
6480131	1	ADAM metallopeptidase domain 15	1q21.3	NM_001261464; NM_001261465; NM_001261466; NM_003815; NM_207191; NM_207194; NM_207195; NM_207196; NM_207197; NP_001248393; NP_001248394; NP_001248395; NP_003806; NP_997074; NP_997077; NP_997078; NP_997079; NP_997080; NR_048577; NR_048578; NR_048579	ADAM15	0.000488769626232819	0.0499261180278829	58.087	8.0699	44.8019	7.74314	13.2851	1.29653
2480709	8	aarF domain containing kinase 5	8q24.3	NM_174922; NP_777582; XM_006716527; XM_011516907; XM_011516909; XM_011516910; XM_017013174; XP_006716590; XP_011515209; XP_011515211; XP_011515212; XP_016868663; XR_928305	ADCK5	0.000488307657112368	0.0499261180278829	53.9866	11.388	40.8319	9.26047	13.1547	1.32217
990754	2	ArfGAP with FG repeats 1	2q36.3	NM_001135187; NM_001135188; NM_001135189; NM_004504; NP_001128659; NP_001128660; NP_001128661; NP_004495; XM_005246516; XM_006712478; XM_006712479; XM_006712480; XM_006712481; XM_017003954; XP_005246573; XP_006712541; XP_006712542; XP_006712543; XP_006712544; XP_016859443	AGFG1	0.000186252322012433	0.0380335648496649	47.8209	10.8427	64.9957	10.2343	-17.1749	0.735754
6290239	2	ATPase H+ transporting V1 subunit B1	2p13.1	NM_001692; NP_001683; XM_011532907; XP_011531209	ATP6V1B1	0.000287242536357507	0.0402495636689382	84.6199	16.0401	60.0303	11.2462	24.5895	1.40962
7650524	12	branched chain amino acid transaminase 1	12p12.1	NM_001178091; NM_001178092; NM_001178093; NM_001178094; NM_005504; NP_001171562; NP_001171563; NP_001171564; NP_001171565; NP_005495; XM_017019768; XP_016875257; XR_001748835	BCAT1	5.30343351432405e-05	0.0231425361375595	1053.08	374.83	1655.42	338.133	-602.341	0.636139
3060682	7	bisphosphoglycerate mutase	7q33	NM_001293085; NM_001724; NM_199186; NP_001280014; NP_001715; NP_954655; XM_011516527; XP_011514829	BPGM	0.000200685936646922	0.038223918379132	179.976	36.852	247.776	33.1163	-67.8004	0.726364
3610273	12	HECT domain E3 ubiquitin protein ligase 4	12q24.13	NM_001109662; NM_173813; NP_001103132	HECTD4	0.000426473907536297	0.0475714809360389	108.553	14.684	134.805	17.3511	-26.2514	0.805264
1450682	18	TYMS opposite strand	18p11.32	NM_001012716; NP_001012734	TYMSOS	0.000296719336236871	0.0405715834346464	178.882	35.1292	124.542	25.8337	54.3396	1.43632
4780349	1	SUN domain containing ossification factor	1q24	NM_001282750; NM_001282751; NM_014283; NM_016227; NP_001269679; NP_001269680; NP_055098; NP_057311; XM_006711374; XM_006711375; XM_006711376; XP_006711437; XP_006711438; XP_006711439; XR_001737220; XR_921826	SUCO	0.000346666271964393	0.0424350069817729	38.2859	4.534	51.4035	9.8097	-13.1177	0.74481
4590167	4	chromosome 4 open reading frame 32	4q25	NM_152400; NP_689613; XM_017007732; XP_016863221	C4orf32	0.000503389379390674	0.0499261180278829	88.775	29.5897	130.229	26.3433	-41.4541	0.681683
6200300	5	transmembrane protein 267	5p12	NM_022483; NP_071928; XM_005248333; XM_005248335; XM_006714486; XM_011514074; XM_011514075; XP_005248390; XP_005248392; XP_006714549; XP_011512376; XP_011512377	TMEM267	0.000270281810714679	0.0398489400058033	76.2209	16.7064	110.096	23.7415	-33.8756	0.69231
3180132	5	chromosome 5 open reading frame 51	5p13.1	NM_175921; NP_787117; XM_005248289; XM_011514032; XP_005248346; XP_011512334; XR_001742054	C5orf51	0.000223580294109319	0.0385259438335988	310.053	77.4436	392.965	37.3593	-82.9117	0.78901
1940435	6	NADH:ubiquinone oxidoreductase complex assembly factor 4	6q16.1	NM_014165; NP_054884	NDUFAF4	0.000346334399310884	0.0424350069817729	375.123	29.8962	316.031	40.9553	59.0925	1.18698
3310484	7	SND1 intronic transcript 1	7q31	NM_014411; NR_027330	SND1-IT1	4.48239474617979e-05	0.022406637590623	52.2047	13.7431	84.311	22.1625	-32.1062	0.619193
1780482	1	cache domain containing 1	1p31.3	NM_001293274; NM_020925; NP_001280203; NP_065976; XM_011541862; XM_011541863; XP_011540164; XP_011540165	CACHD1	1.09104475073661e-05	0.00840848352215418	28.7325	7.94147	47.5156	9.31202	-18.783	0.604697
6280209	1	calmodulin regulated spectrin associated protein family member 2	1q32.1	NM_001297707; NM_001297708; NM_203459; NP_001284636; NP_001284637; NP_982284; XM_005245041; XM_017000799; XP_005245098; XP_016856288	CAMSAP2	0.000185885062335661	0.0380335648496649	494.625	102.813	635.464	51.7053	-140.839	0.778368
4830242	11	caspase 4	11q22.2-q22.3	NM_001225; NM_033306; NM_033307; NP_001216; NP_150649; XM_011543019; XM_017018397; XP_011541321; XP_016873886	CASP4	0.000281206143283634	0.0399162696164221	45.8395	4.07666	38.3399	3.29745	7.49956	1.19561
380424	1	complement factor H	1q32	NM_000186; NM_001014975; NP_000177; NP_001014975; XM_017001108; XP_016856597; XR_001737134	CFH	2.54670298704774e-05	0.0150287327930437	385.668	76.0036	236.226	54.9088	149.442	1.63262
3360279	1	complement factor H	1q32	NM_000186; NM_001014975; NP_000177; NP_001014975; XM_017001108; XP_016856597; XR_001737134	CFH	4.3178811291188e-05	0.022406637590623	456.453	100.739	285.179	60.406	171.274	1.60058
6250484	1	complement factor H	1q32	NM_000186; NM_001014975; NP_000177; NP_001014975; XM_017001108; XP_016856597; XR_001737134	CFH	0.000179356412758966	0.0380123497291035	346.184	72.0981	241.93	38.784	104.254	1.43093
5290215	2	cytoplasmic linker associated protein 1	2q14.2-q14.3	NM_001142273; NM_001142274; NM_001207051; NM_015282; NP_001135745; NP_001135746; NP_001193980; NP_056097; XM_006712377; XM_006712381; XM_006712382; XM_006712383; XM_006712385; XM_011510848; XM_011510849; XM_017003657; XM_017003658; XM_017003659; XM_017003660; XM_017003661; XM_017003662; XM_017003663; XM_017003664; XM_017003665; XM_017003666; XM_017003667; XM_017003668; XM_017003669; XM_017003670;…	CLASP1	0.000268164697065687	0.0398489400058033	268.434	29.8689	330.412	32.2303	-61.9777	0.812423
7040280	5	clathrin interactor 1	5q33.3	NM_001195555; NM_001195556; NM_014666; NP_001182484; NP_001182485; NP_055481; XM_011534701; XM_017010087; XM_017010088; XP_011533003; XP_016865576; XP_016865577	CLINT1	0.000212741691209679	0.0385259438335988	589.177	120.998	814.594	151.796	-225.417	0.723277
360626	16	c-Maf inducing protein	16q23	NM_030629; NM_198390; NP_085132; NP_938204; XM_005256179; XM_005256181; XM_005256182; XM_011523352; XM_011523353; XM_017023733; XP_005256236; XP_005256238; XP_005256239; XP_011521654; XP_011521655; XP_016879222	CMIP	3.82643339860783e-06	0.00379278239365992	715.191	218.431	1002.36	120.98	-287.168	0.713508
4040630	7	component of oligomeric golgi complex 5	7q31	NM_001161520; NM_006348; NM_181733; NP_001154992; NP_006339; NP_859422; XR_001744532	COG5	0.000167582590602861	0.0363870370776047	68.941	14.8545	49.2924	10.1596	19.6487	1.39861
2760181	6	coenzyme Q3, methyltransferase	6q16.2	NM_017421; NP_059117; XM_005267018; XM_006715500; XM_011535898; XM_011535899; XM_017010933; XP_005267075; XP_006715563; XP_011534200; XP_011534201; XP_016866422	COQ3	0.000225916168063404	0.0385259438335988	480.728	52.6533	383.238	59.7222	97.4906	1.25439
6110044	2	carbamoyl-phosphate synthase 1	2q35	NM_001122633; NM_001122634; NM_001875; NP_001116105; NP_001116106; NP_001866; XM_011510640; XM_011510641; XM_011510642; XM_011510643; XM_011510644; XP_011508942; XP_011508943; XP_011508944; XP_011508945; XP_011508946	CPS1	0.000307615213773297	0.0413937773771925	275.428	56.9454	202.304	36.2543	73.1248	1.36146
6200577	7	cAMP responsive element binding protein 5	7p15.1	NM_001011666; NM_004904; NM_182898; NM_182899; NP_001011666; NP_004895; NP_878901; NP_878902; XM_005249906; XM_011515618; XM_017012806; XM_017012807; XM_017012808; XM_017012809; XM_017012810; XP_005249963; XP_011513920; XP_016868295; XP_016868296; XP_016868297; XP_016868298; XP_016868299; XR_001744893	CREB5	2.42461400345722e-05	0.0150287327930437	87.7828	18.2368	151.446	58.7116	-63.6635	0.57963
1190025	16	cardiotrophin 1	16p11.2	NM_001142544; NM_001330; NP_001136016; NP_001321; XM_011545759; XM_011545760; XP_011544061; XP_011544062	CTF1	0.000301315731144229	0.0408704657724032	35.8448	7.29266	47.3333	9.34912	-11.4885	0.757285
2140154	18	cytochrome b5 type A	18q23	NM_001190807; NM_001914; NM_148923; NP_001177736; NP_001905; NP_683725; XM_011525835; XP_011524137	CYB5A	0.000316905048628048	0.0419775398397543	851.078	118.856	648.705	107.559	202.373	1.31196
5810414	18	cytochrome b5 type A	18q23	NM_001190807; NM_001914; NM_148923; NP_001177736; NP_001905; NP_683725; XM_011525835; XP_011524137	CYB5A	6.69358305120078e-06	0.00540427145871948	336.032	31.8272	248.093	35.2558	87.9381	1.35446
6130487	NA	NA	NA	NA	NA	3.50867572772451e-12	1.9829865654523e-08	16.5981	3.82469	50.8616	9.04512	-34.2636	0.326338
5220670	3	defective in cullin neddylation 1 domain containing 1	3q26.3	NM_001308101; NM_020640; NP_001295030; NP_065691; XM_011512912; XM_011512914; XM_011512915; XM_011512916; XM_017006633; XM_017006634; XM_017006635; XP_011511214; XP_011511216; XP_011511217; XP_011511218; XP_016862122; XP_016862123; XP_016862124	DCUN1D1	0.000155854701110015	0.0363870370776047	90.1008	15.2691	123.24	20.4496	-33.1393	0.7311
5810008	20	DLG associated protein 4	20q11.23	NM_001042486; NM_014902; NM_183006; NP_001035951; NP_055717; NP_892118; XM_005260332; XM_005260333; XM_011528688; XM_011528689; XM_011528691; XM_011528692; XM_017027725; XM_017027726; XM_017027727; XP_005260389; XP_005260390; XP_011526990; XP_011526991; XP_011526993; XP_011526994; XP_016883214; XP_016883215; XP_016883216; XR_001754205; XR_001754206	DLGAP4	0.000154945422553453	0.0363870370776047	328.667	43.7325	422.592	50.7931	-93.9253	0.77774
5670398	1	ER degradation enhancing alpha-mannosidase like protein 3	1q25	NM_001319960; NM_025191; NP_001306889; NP_079467; NR_135118; XM_005245499; XM_011510012; XM_011510013; XM_011510014; XM_017002397; XM_017002398; XP_005245556; XP_011508314; XP_011508315; XP_011508316; XP_016857886; XP_016857887	EDEM3	0.000467793953264134	0.0492636427179713	216.459	32.6879	286.232	46.2691	-69.773	0.756236
130524	5	EGF like repeats and discoidin domains 3	5q14	NM_001278642; NM_005711; NP_001265571; NP_005702	EDIL3	2.08018358327738e-05	0.0141078050617872	70.7229	33.391	179.297	74.5993	-108.575	0.394445
3930296	X	eukaryotic translation initiation factor 1A, X-linked	Xp22.12	NM_001412; NP_001403	EIF1AX	1.4069360804282e-08	2.38546012436601e-05	1491.03	125.069	1030.39	86.7258	460.65	1.44707
6370736	X	eukaryotic translation initiation factor 1A, X-linked	Xp22.12	NM_001412; NP_001403	EIF1AX	5.57846039054177e-05	0.0231893023295071	265.115	33.6801	195.228	34.7937	69.8874	1.35798
6370494	2	eukaryotic translation initiation factor 2B subunit delta	2p23.3	NM_001034116; NM_001318965; NM_001318966; NM_001318967; NM_001318968; NM_001318969; NM_015636; NM_172195; NP_001029288; NP_001305894; NP_001305895; NP_001305896; NP_001305897; NP_001305898; NP_056451; NP_751945; XM_006712132; XM_011533147; XP_006712195; XP_011531449	EIF2B4	0.000347889470390235	0.0424350069817729	1007.16	51.7028	875.017	67.6755	132.147	1.15102
7610131	2	endothelial PAS domain protein 1	2p21-p16	NM_001430; NP_001421; XM_011532698; XP_011531000	EPAS1	0.000204898435471218	0.038223918379132	888.377	325.093	1409.65	329.751	-521.272	0.630211
2260731	5	endoplasmic reticulum aminopeptidase 2	5q15	NM_001130140; NM_001329229; NM_001329233; NM_022350; NP_001123612; NP_001316158; NP_001316162; NP_071745; NR_137637; XM_011543544; XP_011541846; XR_001742179; XR_948283	ERAP2	0.000504360699637285	0.0499261180278829	254.64	108.606	122.284	52.9902	132.356	2.08236
7560056	22	family with sequence similarity 83 member F	22q13.1	NM_138435; NP_612444	FAM83F	0.000230804861517218	0.0385259438335988	68.7704	7.89832	91.4269	14.9509	-22.6565	0.75219
2100427	2	F-box protein 11	2p16.3	NM_001190274; NM_012167; NM_018693; NM_025133; NP_001177203; NP_079409; XM_005264572; XM_005264573; XM_017005015; XM_017005016; XM_017005017; XP_005264629; XP_005264630; XP_016860504; XP_016860505; XP_016860506	FBXO11	0.000150204312808788	0.0363870370776047	912.637	143.92	1163.78	133	-251.139	0.784203
3190390	9	F-box and WD repeat domain containing 2	9q34	NM_012164; NP_036296; XM_005251910; XM_005251913; XM_006717049; XM_006717051; XM_011518518; XM_017014615; XM_017014616; XM_017014617; XP_005251967; XP_005251970; XP_006717112; XP_006717114; XP_011516820; XP_016870104; XP_016870105; XP_016870106; XR_001746269	FBXW2	0.000387429950537759	0.0453025849059842	58.4903	10.8664	79.1976	21.2239	-20.7073	0.738536
1690746	15	fem-1 homolog B	15q22	NM_015322; NP_056137; XM_017021859; XP_016877348	FEM1B	0.000296126305260854	0.0405715834346464	61.2604	12.9441	80.6393	9.82948	-19.3789	0.759685
4640328	19	MEF2 activating motif and SAP domain containing transcriptional regulator	19q13.33	NM_001130915; NM_001297753; NM_182574; NP_001124387; NP_001284682; NP_872380; XM_011526807; XM_011526808; XM_011526809; XM_017026640; XM_017026641; XM_017026642; XM_017026643; XM_017026644; XM_017026645; XP_011525109; XP_011525110; XP_011525111; XP_016882129; XP_016882130; XP_016882131; XP_016882132; XP_016882133; XP_016882134	MAMSTR	0.000130574346818378	0.0354145389567456	85.9835	21.6581	65.5298	17.0279	20.4537	1.31213
4250736	3	fibronectin type III domain containing 3B	3q26.31	NM_001135095; NM_022763; NP_001128567; NP_073600; XM_017007062; XM_017007063; XM_017007064; XP_016862551; XP_016862552; XP_016862553	FNDC3B	0.00026077800333669	0.0394775986301213	1108.86	251.824	1538.7	222.938	-429.841	0.720647
6660201	19	glutaryl-CoA dehydrogenase	19p13.2	NM_000159; NM_013976; NP_000150; NP_039663; NR_102316; NR_102317; XM_006722721; XM_011527899; XM_011527900; XM_017026580; XP_006722784; XP_011526201; XP_011526202; XP_016882069	GCDH	0.000137856654151885	0.0354145389567456	190.792	17.9984	152.088	19.8293	38.7042	1.25449
1260035	X	gem nuclear organelle associated protein 8	Xp22.2	NM_001042479; NM_001042480; NM_017856; NP_001035944; NP_001035945; NP_060326; XM_005274555; XM_017029617; XM_017029618; XP_005274612; XP_016885106; XP_016885107; XR_001755702; XR_001755703; XR_001755704; XR_001755705; XR_950464; XR_950466; XR_950467	GEMIN8	4.6635352714496e-06	0.00416159160670674	119.98	21.0443	80.7615	14.8389	39.219	1.48561
4850682	X	gem nuclear organelle associated protein 8	Xp22.2	NM_001042479; NM_001042480; NM_017856; NP_001035944; NP_001035945; NP_060326; XM_005274555; XM_017029617; XM_017029618; XP_005274612; XP_016885106; XP_016885107; XR_001755702; XR_001755703; XR_001755704; XR_001755705; XR_950464; XR_950466; XR_950467	GEMIN8	3.9736640031825e-07	0.000481239094099709	93.4873	20.3194	53.6399	7.09508	39.8474	1.74287
2100368	12	golgi transport 1B	12p12.1	NM_016072; NP_057156; XM_017019384; XP_016874873	GOLT1B	0.00015881329510879	0.0363870370776047	400.014	102.935	601.877	131.609	-201.862	0.664612
460047	3	2-hydroxyacyl-CoA lyase 1	3p25.1	NM_001284413; NM_001284415; NM_001284416; NM_012260; NP_001271342; NP_001271344; NP_001271345; NP_036392; NR_104315	HACL1	0.000225940585683892	0.0385259438335988	900.202	136.484	682.196	98.8442	218.006	1.31957
1850397	5	hyaluronan and proteoglycan link protein 1	5q14.3	NM_001884; NP_001875; XM_011543168; XM_017009051; XM_017009052; XM_017009053; XM_017009054; XP_011541470; XP_016864540; XP_016864541; XP_016864542; XP_016864543	HAPLN1	4.84842661262075e-05	0.0230845490839461	128.327	73.1895	430.539	304.276	-302.212	0.298062
2060202	5	hyaluronan and proteoglycan link protein 1	5q14.3	NM_001884; NP_001875; XM_011543168; XM_017009051; XM_017009052; XM_017009053; XM_017009054; XP_011541470; XP_016864540; XP_016864541; XP_016864542; XP_016864543	HAPLN1	0.000200939773018441	0.038223918379132	185.067	104.81	570.397	425.778	-385.329	0.324454
130228	X	pseudouridine 5'-phosphatase	Xp22.32	NM_001135565; NM_001178135; NM_001178136; NM_012080; NP_001129037; NP_001171606; NP_001171607; NP_036212; XR_001755734	PUDP	7.10120697261558e-07	0.000752506026379357	287.718	77.7699	144.746	36.1152	142.972	1.98775
6290475	2	HECT, C2 and WW domain containing E3 ubiquitin protein ligase 2	2q32.3	NM_001304840; NM_020760; NP_001291769; NP_065811; XM_006712646; XM_006712648; XM_017004563; XP_006712709; XP_006712711; XP_016860052	HECW2	4.06405461531121e-05	0.022406637590623	120.964	22.1026	201.162	61.5386	-80.1985	0.601325
2120008	17	homeobox B4	17q21.32	NM_024015; NP_076920	HOXB4	0.000457810339704979	0.0492636427179713	32.0228	8.50904	40.0822	5.85187	-8.05939	0.798928
6350747	NA	NA	NA	NA	NA	0.000132551282107631	0.0354145389567456	41.0469	10.0785	58.9323	10.4449	-17.8854	0.69651
4220450	NA	NA	NA	NA	NA	1.27471311211497e-05	0.00939685252865625	49.1173	8.20237	72.8217	13.5777	-23.7044	0.674487
70128	NA	NA	NA	NA	NA	8.54215194989097e-05	0.0294306807902928	46.5221	9.60742	61.438	14.6417	-14.9159	0.75722
5960079	8	ST3 beta-galactoside alpha-2,3-sialyltransferase 1	8q24.22	NM_003033; NM_173344; NP_003024; NP_775479; XM_005251025; XM_006716617; XM_011517225; XM_017013736; XM_017013737; XP_005251082; XP_006716680; XP_011515527; XP_016869225; XP_016869226	ST3GAL1	0.000116405947914065	0.0354145389567456	48.1735	10.754	75.8393	20.06	-27.6658	0.635205
2680670	4	folliculin interacting protein 2	4q32.1	NM_001323916; NM_001346043; NM_020840; NP_001310845; NP_001332972; NP_065891; XM_005263156; XM_005263158; XM_005263160; XM_011532154; XM_017008487; XP_005263213; XP_005263215; XP_005263217; XP_011530456; XP_016863976; XR_001741297	FNIP2	0.000292628868097735	0.0405715834346464	107.601	22.1739	163.764	47.857	-56.1634	0.657047
4220059	X	membrane bound transcription factor peptidase, site 2	Xp22.12-p22.11	NM_015884; NP_056968	MBTPS2	8.67905655862364e-05	0.0294306807902928	252.548	64.2734	350.561	62.7497	-98.0123	0.720413
5720292	X	lysosomal associated membrane protein 2	Xq24	NM_001122606; NM_002294; NM_013995; NP_001116078; NP_002285; NP_054701	LAMP2	0.000501590086756867	0.0499261180278829	132.791	42.9909	184.677	46.3827	-51.8861	0.719044
4570576	X	taxilin gamma	Xp22.2	NM_001168683; NM_018360; NP_001162154; NP_060830; XM_017029631; XP_016885120; XR_001755710	TXLNG	6.53434752937009e-06	0.00540427145871948	54.2867	4.76267	39.7877	7.05807	14.499	1.36441
3840576	NA	NA	NA	NA	NA	0.000410509519199281	0.0464012593201587	30.67	6.74397	42.8745	8.51517	-12.2045	0.715343
4010100	5	interleukin 6 signal transducer	5q11.2	NM_001190981; NM_002184; NM_175767; NP_001177910; NP_002175; NP_786943; NR_120480; XM_017009441; XM_017009442; XP_016864930; XP_016864931; XR_001742062	IL6ST	0.00021698656198495	0.0385259438335988	481.376	238.982	838.187	285.668	-356.811	0.574306
630121	NA	NA	NA	NA	NA	0.000243130403432325	0.0385259438335988	57.7567	18.9761	96.876	29.6426	-39.1193	0.596192
1500044	21	heat shock protein family A (Hsp70) member 13	21q11	NM_006948; NP_008879	HSPA13	4.41536847639251e-05	0.022406637590623	29.3574	5.21693	42.8781	8.42801	-13.5208	0.68467
5270343	1	IQ motif containing C	1p36.11-p34.2	NM_001160042; NM_018134; NP_001153514; NP_060604	IQCC	0.000259010887714798	0.0394775986301213	157.543	31.6879	111.005	25.6457	46.5383	1.41925
1400377	2	kinase D-interacting substrate 220kDa	2p24	NM_020738; NP_065789	KIDINS220	0.000149448456818187	0.0363870370776047	589.642	124.227	815.737	122.081	-226.095	0.722833
4590746	6	kinesin light chain 4	6p21.1	NM_001289034; NM_001289035; NM_138343; NM_201521; NM_201522; NM_201523; NP_001275963; NP_001275964; NP_612352; NP_958929; NP_958930; NP_958931; XM_011514989; XM_017011457; XP_011513291; XP_016866946	KLC4	0.000161169586345652	0.0363870370776047	57.0527	13.3863	78.8269	8.45068	-21.7741	0.723773
2760451	13	karyopherin subunit alpha 3	13q14.3	NM_002267; NP_002258; XM_017020561; XP_016876050	KPNA3	6.65056056935847e-05	0.0257977934988206	671.461	168.207	997.302	162.366	-325.841	0.673278
2850128	3	karyopherin subunit alpha 4	3q25.33	NM_002268; NP_002259	KPNA4	7.173649696436e-05	0.0264411370876244	1659.45	298.799	2107.41	215.854	-447.961	0.787436
1400240	12	lactate dehydrogenase B	12p12.2-p12.1	NM_001174097; NM_001315537; NM_002300; NP_001167568; NP_001302466; NP_002291; XM_006719074; XP_006719137	LDHB	0.000205153439840815	0.038223918379132	4579.24	477.628	3862.36	329.531	716.873	1.1856
830564	18	lectin, mannose binding 1	18q21.3-q22	NM_005570; NP_005561	LMAN1	8.4395802636891e-05	0.0294306807902928	188.563	32.7507	248.783	28.7899	-60.2201	0.757941
6560142	5	LMBR1 domain containing 2	5p13.2	NM_001007527; NP_001007528; XM_011514162; XM_017010024; XP_011512464; XP_016865513; XR_001742339; XR_001742340	LMBRD2	0.000241755723203184	0.0385259438335988	33.376	8.2369	45.1196	5.52122	-11.7437	0.739722
580626	NA	NA	NA	NA	NA	0.000395213670926763	0.0455839985752603	3596.95	403.006	2944.58	320.194	652.371	1.22155
2970228	NA	NA	NA	NA	NA	0.000241467810991816	0.0385259438335988	42.4922	4.54963	58.7662	12.4989	-16.274	0.723073
4290468	NA	NA	NA	NA	NA	0.000322898247570094	0.0424350069817729	202.667	29.2389	157.799	20.9231	44.8685	1.28434
6280646	NA	NA	NA	NA	NA	1.09956071650834e-25	1.86430519483989e-21	14.9095	4.66307	2183.74	327.859	-2168.83	0.00682752
3310709	NA	NA	NA	NA	NA	0.000120666801781479	0.0354145389567456	98.784	16.3475	69.1348	12.301	29.6492	1.42886
6200747	NA	NA	NA	NA	NA	1.08583986587453e-08	2.04560165843363e-05	6506.88	572.996	4305	506.203	2201.88	1.51147
2850400	NA	NA	NA	NA	NA	0.00050647551169542	0.0499261180278829	1313.69	237.211	1706.42	202.29	-392.726	0.769853
5290035	NA	NA	NA	NA	NA	0.000466543079876483	0.0492636427179713	93.4973	13.8352	74.0729	14.4252	19.4244	1.26223
360154	NA	NA	NA	NA	NA	3.87786254838842e-08	5.47909662566048e-05	164.877	30.8411	86.8677	18.3874	78.0089	1.89802
4730368	NA	NA	NA	NA	NA	1.95693031152241e-09	6.63595068637249e-06	886.601	132.887	451.144	82.4377	435.457	1.96523
2190630	NA	NA	NA	NA	NA	0.000114646211045576	0.0354145389567456	1816	357.206	1261.97	175.932	554.031	1.43902
3610475	22	ribosomal protein S17 pseudogene 16	22q12.3	NM_001080499	RPS17P16	7.51213683269507e-05	0.027099634042201	381.907	65.2263	286.394	49.7929	95.5129	1.3335
2760438	NA	NA	NA	NA	NA	0.00023815848025475	0.0385259438335988	60.4613	11.9111	41.8042	8.60234	18.6572	1.4463
4590097	NA	NA	NA	NA	NA	0.00012638286145294	0.0354145389567456	42.9899	6.61647	55.1668	7.02449	-12.1769	0.779271
110435	NA	NA	NA	NA	NA	5.4461355645706e-09	1.15424035621618e-05	453.815	71.9566	234.537	39.583	219.278	1.93494
2480132	NA	NA	NA	NA	NA	1.98479657214711e-07	0.000258863276005802	227.735	34.4207	155.98	12.4235	71.7545	1.46002
4810682	NA	NA	NA	NA	NA	5.32326104019358e-05	0.0231425361375595	30.8029	4.80448	41.9642	7.65314	-11.1614	0.734027
7040482	NA	NA	NA	NA	NA	6.83568454167673e-05	0.0257977934988206	1047.16	224.733	621.612	204.154	425.548	1.68459
2650497	8	LDL receptor related protein 12	8q22.2	NM_001135703; NM_013437; NP_001129175; NP_038465	LRP12	0.000282509723029823	0.0399162696164221	34.1756	7.37161	49.3598	8.46535	-15.1841	0.692379
510288	3	major facilitator superfamily domain containing 1	3q25.32	NM_001167903; NM_001289406; NM_001289407; NM_022736; NP_001161375; NP_001276335; NP_001276336; NP_073573; NR_110328; XM_006713730; XP_006713793; XR_924162	MFSD1	0.000492524080987334	0.0499261180278829	1177.87	144.283	1512.08	281.307	-334.209	0.778974
5050255	2	microtubule interacting and trafficking domain containing 1	2q11.2	NM_001320417; NM_001320418; NM_001320419; NM_138798; NP_001307346; NP_001307347; NP_001307348; NP_620153; XM_011510581; XM_011510582; XM_011510583; XM_017003314; XM_017003315; XP_011508883; XP_011508884; XP_011508885; XP_016858803; XP_016858804; XR_001738611; XR_001738612	MITD1	0.000357175262859609	0.0432564755841763	597.865	51.3479	495.81	56.059	102.055	1.20584
5670674	3	membrane metalloendopeptidase	3q25.2	NM_000902; NM_007287; NM_007288; NM_007289; NP_000893; NP_009218; NP_009219; NP_009220; XM_006713646; XM_006713647; XM_011512855; XM_011512856; XM_011512857; XP_006713709; XP_006713710; XP_011511157; XP_011511158; XP_011511159	MME	0.000230599795175567	0.0385259438335988	527.552	266.9	218.408	135.68	309.143	2.41544
510736	16	matrix metallopeptidase 2	16q12.2	NM_001127891; NM_001302508; NM_001302509; NM_001302510; NM_004530; NP_001121363; NP_001289437; NP_001289438; NP_001289439; NP_004521	MMP2	0.000506159486018781	0.0499261180278829	224.019	68.7315	344.348	79.4033	-120.328	0.650562
50608	22	mitochondrial fission process 1	22q	NM_001003704; NM_016498; NP_001003704; NP_057582	MTFP1	0.000341848034991556	0.0424350069817729	61.1565	14.2464	44.2084	13.979	16.9481	1.38337
6450592	13	neurobeachin	13q13	NM_001204197; NM_015678; NP_001191126; NP_056493; XM_005266346; XM_005266347; XM_005266348; XM_006719803; XM_006719805; XM_006719806; XM_011535046; XM_011535047; XM_017020544; XM_017020545; XM_017020546; XP_005266403; XP_005266404; XP_005266405; XP_006719866; XP_006719868; XP_006719869; XP_011533348; XP_011533349; XP_016876033; XP_016876034; XP_016876035	NBEA	0.000219881974283831	0.0385259438335988	60.9836	15.5389	88.0283	16.7667	-27.0447	0.692773
2750035	9	nudix hydrolase 2	9p13	NM_001161; NM_001244390; NM_147172; NM_147173; NP_001152; NP_001231319; NP_671701; NP_671702	NUDT2	0.000346597901666459	0.0424350069817729	623.549	114.102	457.839	91.662	165.709	1.36194
3170274	12	oxysterol binding protein like 8	12q14	NM_001003712; NM_001319652; NM_001319653; NM_001319655; NM_020841; NP_001003712; NP_001306581; NP_001306582; NP_001306584; NP_065892; XM_005268621; XM_006719224; XM_011537855; XM_011537856; XM_011537857; XM_017018768; XM_017018769; XP_005268678; XP_006719287; XP_011536157; XP_011536158; XP_011536159; XP_016874257; XP_016874258	OSBPL8	0.000393122842105096	0.0455839985752603	298.673	51.9772	390.589	49.3787	-91.916	0.764673
3840747	2	O-sialoglycoprotein endopeptidase like 1	2q32.2	NM_022353; NP_071748; XM_005246766; XM_006712685; XM_006712686; XM_011511631; XM_017004676; XM_017004677; XM_017004678; XM_017004679; XM_017004680; XM_017004681; XM_017004682; XM_017004683; XM_017004684; XM_017004685; XP_005246823; XP_006712748; XP_006712749; XP_011509933; XP_016860165; XP_016860166; XP_016860167; XP_016860168; XP_016860169; XP_016860170; XP_016860171; XP_016860172; XP_016860173;…	OSGEPL1	0.000279727444580748	0.0399162696164221	101.918	12.129	81.0467	9.9593	20.8713	1.25752
3710746	3	3-oxoacyl-ACP synthase, mitochondrial	3p24.2	NM_001145391; NM_017897; NP_001138863; NP_060367; NR_026937; XM_006713216; XM_006713217; XM_017006713; XM_017006714; XP_006713279; XP_006713280; XP_016862202; XP_016862203	OXSM	4.02654574378523e-06	0.00379278239365992	104.612	9.25797	82.515	9.99207	22.0969	1.26779
1580097	5	poly(A) binding protein interacting protein 1	5p12	NM_006451; NM_182789; NM_183323; NP_006442; NP_877590; NP_899152; XM_005248230; XM_017008956; XP_005248287; XP_016864445	PAIP1	5.85809871400719e-05	0.0236485865942838	47.4088	7.96936	67.6848	12.1469	-20.276	0.700435
7200471	20	prefoldin subunit 4	20q13.2	NM_002623; NP_002614; XM_017027879; XP_016883368	PFDN4	0.000232147380584709	0.0385259438335988	62.2516	12.113	87.3651	17.4446	-25.1135	0.712546
1050021	NA	NA	NA	NA	NA	0.000127013308320505	0.0354145389567456	103.655	10.0275	84.123	10.2529	19.5317	1.23218
2570373	12	periphilin 1	12q12	NM_001143787; NM_001143788; NM_001143789; NM_016488; NM_201438; NM_201439; NM_201440; NM_201515; NP_001137259; NP_001137260; NP_001137261; NP_057572; NP_958846; NP_958847; NP_958848; NP_958923; XM_005268962; XM_011538459; XM_011538465; XM_011538467; XM_011538470; XM_011538471; XM_017019434; XM_017019435; XM_017019436; XM_017019437; XM_017019438; XM_017019439; XM_017019440; XM_017019441; XM_017019…	PPHLN1	0.000344062231587359	0.0424350069817729	34.6399	7.93851	46.0311	8.67638	-11.3912	0.752532
1110192	8	pyruvate dehyrogenase phosphatase catalytic subunit 1	8q22.1	NM_001161778; NM_001161779; NM_001161780; NM_001161781; NM_018444; NP_001155251; NP_001155252; NP_001155253; NP_060914; XM_011517135; XM_011517136; XM_017013587; XM_017013588; XP_011515437; XP_011515438; XP_016869076; XP_016869077	PDP1	0.000449053420216387	0.0492636427179713	80.3647	22.4738	121.157	31.4351	-40.7924	0.66331
5720017	2	protein phosphatase 1 catalytic subunit beta	2p23	NM_002709; NM_206876; NM_206877; NP_002700; NP_996759	PPP1CB	0.000398973994266527	0.0455882022208111	70.9228	12.3925	90.8236	16.4791	-19.9008	0.780885
4010400	12	protein phosphatase 1 regulatory subunit 12A	12q15-q21	NM_001143885; NM_001143886; NM_001244990; NM_001244992; NM_002480; NP_001137357; NP_001137358; NP_001231919; NP_001231921; NP_002471; XM_005268887; XM_011538374; XM_011538375; XM_011538376; XM_011538377; XM_011538378; XM_011538379; XM_011538380; XM_011538383; XM_011538384; XM_011538385; XM_017019323; XM_017019324; XM_017019325; XM_017019326; XM_017019327; XM_017019328; XM_017019329; XM_017019330;…	PPP1R12A	0.00046408331980963	0.0492636427179713	246.895	83.8173	389.988	85.6288	-143.093	0.633084
1470367	X	protein kinase, X-linked	Xp22.3	NM_005044; NP_005035	PRKX	1.43698535119815e-05	0.0101517027623186	60.0711	8.74005	81.4239	11.9652	-21.3528	0.737758
3180026	6	proteasome subunit beta 8	6p21.3	NM_004159; NM_148919; NP_004150; NP_683720	PSMB8	0.000169541488005354	0.0363870370776047	126.684	27.1551	88.97	15.8132	37.714	1.4239
3990731	18	protein tyrosine phosphatase, non-receptor type 2	18p11.3-p11.2	NM_001207013; NM_001308287; NM_002828; NM_080422; NM_080423; NP_001193942; NP_001295216; NP_002819; NP_536347; NP_536348; XM_005258124; XM_005258125; XM_011525705; XM_011525706; XM_011525707; XM_017025884; XM_017025885; XM_017025886; XM_017025887; XM_017025888; XP_005258181; XP_005258182; XP_011524007; XP_011524008; XP_011524009; XP_016881373; XP_016881374; XP_016881375; XP_016881376; XP_016881377	PTPN2	0.000121416797413278	0.0354145389567456	111.884	8.9784	90.076	15.1231	21.8075	1.2421
3610082	1	protein tyrosine phosphatase, non-receptor type 7	1q32.1	NM_001199797; NM_002832; NM_080588; NM_080589; NP_001186726; NP_002823; NP_542155; NR_037663; NR_037664; XM_011509819; XM_011509820; XM_011509821; XM_011509822; XM_011509823; XM_011509824; XM_017001935; XM_017001936; XM_017001937; XP_011508121; XP_011508122; XP_011508123; XP_011508124; XP_011508125; XP_011508126; XP_016857424; XP_016857425; XP_016857426; XR_921906	PTPN7	0.000182948388441566	0.0380335648496649	37.5631	4.0069	48.5373	7.2667	-10.9743	0.773901
4050349	11	RAB6A, member RAS oncogene family	11q13.3	NM_001243718; NM_001243719; NM_002869; NM_198896; NP_001230647; NP_001230648; NP_002860; NP_942599	RAB6A	0.00016425325256764	0.0363870370776047	230.379	67.6868	352.317	85.5623	-121.938	0.653897
5720091	11	RAB6A, member RAS oncogene family	11q13.3	NM_001243718; NM_001243719; NM_002869; NM_198896; NP_001230647; NP_001230648; NP_002860; NP_942599	RAB6A	5.08056407763641e-05	0.0231425361375595	254.357	59.8983	381.909	76.8721	-127.552	0.666015
50370	9	RAN binding protein 6	9p24.1	NM_001243202; NM_001243203; NM_012416; NP_001230131; NP_001230132; NP_036548; XM_017014624; XP_016870113	RANBP6	0.000167808553652752	0.0363870370776047	197.582	28.5111	254.784	31.4807	-57.2025	0.775486
2100241	2	Ras association (RalGDS/AF-6) and pleckstrin homology domains 1	2q33	NM_001329728; NM_025252; NM_203365; NM_213589; NP_001316657; NP_976241; NP_998754; XM_005246777; XM_005246779; XM_006712695; XM_011511646; XM_011511647; XM_011511648; XM_011511649; XP_005246834; XP_005246836; XP_006712758; XP_011509948; XP_011509949; XP_011509950; XP_011509951	RAPH1	4.49322133931691e-05	0.022406637590623	397.445	185.223	681.22	204.463	-283.775	0.583431
4860408	2	Ras association (RalGDS/AF-6) and pleckstrin homology domains 1	2q33	NM_001329728; NM_025252; NM_203365; NM_213589; NP_001316657; NP_976241; NP_998754; XM_005246777; XM_005246779; XM_006712695; XM_011511646; XM_011511647; XM_011511648; XM_011511649; XP_005246834; XP_005246836; XP_006712758; XP_011509948; XP_011509949; XP_011509950; XP_011509951	RAPH1	4.90146721923952e-05	0.0230845490839461	297.063	88.9113	470.532	121.393	-173.468	0.631335
4670008	1	RAS protein activator like 2	1q24	NM_004841; NM_170692; NP_004832; NP_733793; XM_005245622; XM_011510166; XM_011510167; XM_017002849; XM_017002850; XM_017002851; XM_017002852; XM_017002853; XM_017002854; XM_017002855; XP_005245679; XP_011508468; XP_011508469; XP_016858338; XP_016858339; XP_016858340; XP_016858341; XP_016858342; XP_016858343; XP_016858344	RASAL2	0.000326592012234337	0.0424350069817729	38.7363	6.96462	46.6469	5.53685	-7.91061	0.830415
2060133	5	RNA binding motif protein 27	5q32	NM_018989; NP_061862; XM_005268466; XM_005268467; XM_005268468; XM_006714787; XM_011537661; XM_011537662; XM_017009587; XP_005268523; XP_005268524; XP_005268525; XP_006714850; XP_011535963; XP_011535964; XP_016865076; XR_944325	RBM27	0.000151730570053894	0.0363870370776047	62.7181	18.4093	102.362	28.435	-39.6435	0.612711
5960682	15	RNA binding protein with multiple splicing 2	15q22.31	NM_194272; NP_919248; NR_138350; NR_138363; NR_138364	RBPMS2	0.00018842933927289	0.0380335648496649	150.224	53.0065	86.1455	31.5989	64.0781	1.74384
4280725	5	ring finger protein 14	5q23.3-q31.1	NM_001201365; NM_004290; NM_183398; NM_183399; NM_183400; NM_183401; NP_001188294; NP_004281; NP_899645; NP_899646; NP_899647; NP_899648; XM_005268536; XM_005268537; XM_005268539; XM_005268540; XM_005268541; XM_005268542; XM_005268543; XM_011537714; XM_017010070; XM_017010071; XM_017010072; XM_017010073; XM_017010074; XM_017010075; XM_017010076; XM_017010077; XP_005268593; XP_005268594; XP_005268…	RNF14	0.000331728815276701	0.0424350069817729	849.664	129.966	1046.07	99.7179	-196.406	0.812244
6510681	5	ring finger protein 14	5q23.3-q31.1	NM_001201365; NM_004290; NM_183398; NM_183399; NM_183400; NM_183401; NP_001188294; NP_004281; NP_899645; NP_899646; NP_899647; NP_899648; XM_005268536; XM_005268537; XM_005268539; XM_005268540; XM_005268541; XM_005268542; XM_005268543; XM_011537714; XM_017010070; XM_017010071; XM_017010072; XM_017010073; XM_017010074; XM_017010075; XM_017010076; XM_017010077; XP_005268593; XP_005268594; XP_005268…	RNF14	0.000375861792510086	0.0447383230902752	269.047	31.663	328.419	29.1331	-59.3716	0.81922
6960220	3	ribosomal protein L32	3p25-p24	NM_000994; NM_001007073; NM_001007074; NP_000985; NP_001007074; NP_001007075	RPL32	0.000475887472143659	0.0498066178407144	50.0482	6.90226	38.8419	7.81877	11.2062	1.28851
1050709	8	ribosomal protein L8	8q24.3	NM_000973; NM_001317771; NM_001317782; NM_033301; NP_000964; NP_001304700; NP_001304711; NP_150644; XM_017013723; XP_016869212	RPL8	0.000416071961943631	0.0467185438063197	136.582	36.2205	92.7622	19.3661	43.82	1.47239
380070	5	ribosomal protein S23	5q14.2	NM_001025; NP_001016	RPS23	5.60755762612676e-05	0.0231893023295071	2090.81	524.37	1140.31	407.363	950.504	1.83355
6040563	X	ribosomal protein S4, X-linked	Xq13.1	NM_001007; NP_000998	RPS4X	3.79167535923791e-09	1.07146426193131e-05	5299.58	737.68	3187.33	395.506	2112.25	1.6627
7510482	X	ribosomal protein S4, X-linked	Xq13.1	NM_001007; NP_000998	RPS4X	3.38378273094195e-08	5.21563965482916e-05	9239.71	765.074	6240.6	774.759	2999.11	1.48058
6350332	14	SEL1L ERAD E3 ligase adaptor subunit	14q31	NM_001244984; NM_005065; NP_001231913; NP_005056; XM_005267988; XM_005267989; XP_005268045; XP_005268046	SEL1L	0.000248748964804431	0.038693015580359	41.4441	7.19541	55.7217	9.04167	-14.2776	0.743769
5080192	2	serpin family E member 2	2q36.1	NM_001136528; NM_001136530; NM_006216; NP_001130000; NP_001130002; NP_006207; NR_073116; XM_005246641; XM_017004329; XM_017004330; XM_017004331; XM_017004332; XP_005246698; XP_016859818; XP_016859819; XP_016859820; XP_016859821	SERPINE2	0.000226566957475902	0.0385259438335988	9016.64	2607.59	12569.1	1727.61	-3552.47	0.717365
7200044	6	SH3 domain binding glutamate rich protein like 2	6q14.1	NM_031469; NP_113657; XM_011536165; XM_011536282; XM_017011344; XM_017011345; XP_011534467; XP_011534584; XP_016866833; XP_016866834	SH3BGRL2	0.000133677074879483	0.0354145389567456	64.9048	12.5533	45.6212	9.16947	19.2837	1.42269
4590128	10	SHOC2, leucine rich repeat scaffold protein	10q25	NM_001269039; NM_001324336; NM_001324337; NM_007373; NP_001255968; NP_001311265; NP_001311266; NP_031399; NR_136749; XM_017016702; XM_017016703; XM_017016704; XP_016872191; XP_016872192; XP_016872193	SHOC2	9.51223441358985e-05	0.0316235165651796	387.63	97.1918	572.833	97.4456	-185.202	0.67669
7000224	10	sirtuin 1	10q21.3	NM_001142498; NM_001314049; NM_012238; NP_001135970; NP_001300978; NP_036370	SIRT1	0.000506077243698897	0.0499261180278829	179.556	40.6613	250.225	45.6799	-70.6695	0.717576
6860082	17	solute carrier family 16 member 5	17q25.1	NM_001271765; NM_004695; NP_001258694; NP_004686; XM_005257790; XM_011525462; XM_017025293; XP_005257847; XP_011523764; XP_016880782	SLC16A5	0.000463783384899165	0.0492636427179713	150.757	20.2714	202.939	43.4147	-52.1821	0.742868
4480017	1	solute carrier family 22 member 15	1p13.1	NM_018420; NP_060890; XM_005271004; XP_005271061; XR_001737288	SLC22A15	0.000456294164419795	0.0492636427179713	41.5071	17.5159	61.7941	13.2895	-20.287	0.6717
3120402	1	solute carrier family 30 member 7	1p21.2	NM_001144884; NM_133496; NP_001138356; NP_598003; XM_011540779; XM_017000400; XM_017000401; XP_011539081; XP_016855889; XP_016855890; XR_246237	SLC30A7	0.000253788348751621	0.0391180132098522	526.908	100.08	673.374	90.8281	-146.466	0.782489
4220170	4	solute carrier family 30 member 9	4p13	NM_006345; NP_006336; XM_017007654; XP_016863143; XR_001741095	SLC30A9	0.000400627669177284	0.0455882022208111	1241.96	182.44	1523.24	157.448	-281.286	0.815337
3060291	18	solute carrier family 39 member 6	18q12.2	NM_001099406; NM_012319; NP_001092876; NP_036451; XM_011525900; XM_011525901; XP_011524202; XP_011524203	SLC39A6	0.000384495887472231	0.0452717206395256	263.368	54.8838	342.075	44.4278	-78.7075	0.769912
2470092	15	solute carrier organic anion transporter family member 3A1	15q26	NM_001145044; NM_013272; NP_001138516; NP_037404; NR_135775; XM_005254889; XM_005254891; XM_011521456; XP_005254946; XP_005254948; XP_011519758; XR_931795; XR_931796	SLCO3A1	6.84695197550532e-05	0.0257977934988206	53.1767	9.91465	87.1467	22.8394	-33.97	0.610198
2810390	7	smoothened, frizzled class receptor	7q32.3	NM_005631; NP_005622; XM_011516522; XP_011514824	SMO	0.000502180884247528	0.0499261180278829	59.2073	10.6462	44.7272	7.90705	14.4801	1.32374
620731	9	serine palmitoyltransferase long chain base subunit 1	9q22.2	NM_001281303; NM_006415; NM_178324; NP_001268232; NP_006406; NP_847894; XM_011518138; XM_011518139; XM_017014200; XM_017014201; XM_017014202; XP_011516440; XP_011516441; XP_016869689; XP_016869690; XP_016869691; XR_001746159	SPTLC1	0.000196269298730012	0.038223918379132	849.995	113.814	1067.75	123.885	-217.752	0.796064
2570471	9	serine palmitoyltransferase long chain base subunit 1	9q22.2	NM_001281303; NM_006415; NM_178324; NP_001268232; NP_006406; NP_847894; XM_011518138; XM_011518139; XM_017014200; XM_017014201; XM_017014202; XP_011516440; XP_011516441; XP_016869689; XP_016869690; XP_016869691; XR_001746159	SPTLC1	0.000110833301999631	0.0354145389567456	90.0444	9.97329	110.462	9.2222	-20.4171	0.815165
2900739	7	SRSF protein kinase 2	7q22-q31.1	NM_001278273; NM_182691; NM_182692; NP_001265202; NP_872633; NP_872634; XM_005250549; XM_005250550; XM_005250551; XM_006716098; XM_011516536; XM_011516538; XM_017012560; XM_017012561; XM_017012562; XM_017012563; XM_017012564; XM_017012565; XM_017012566; XP_005250606; XP_005250607; XP_005250608; XP_006716161; XP_011514838; XP_011514840; XP_016868049; XP_016868050; XP_016868051; XP_016868052; XP_01…	SRPK2	9.98974040448359e-05	0.0325723170303883	90.915	16.9496	121.359	16.0388	-30.4438	0.749142
2760653	12	serine/threonine kinase 38 like	12p11.23	NM_015000; NP_055815; XM_005253342; XM_006719058; XM_006719059; XM_011520613; XM_017019036; XP_005253399; XP_006719121; XP_006719122; XP_011518915; XP_016874525; XR_001748626	STK38L	2.57052934826463e-05	0.0150287327930437	30.8807	6.52579	46.8251	9.20093	-15.9444	0.659491
6580678	X	synapse associated protein 1	Xp22.2	NM_032796; NP_116185; NR_033181	SYAP1	4.76462400695806e-09	1.15406000054249e-05	539.926	65.084	359.731	52.2243	180.195	1.50091
1400070	4	TBC1 domain family member 9	4q31.21	NM_015130; NP_055945	TBC1D9	0.000278490132981198	0.0399162696164221	308.406	41.2073	392.467	45.2844	-84.061	0.785814
2340626	6	transcription factor B1, mitochondrial	6q25.1-q25.3	NM_016020; NP_057104; XM_005267006; XM_011535870; XM_011535871; XM_011535872; XM_011535873; XM_017010917; XP_005267063; XP_011534172; XP_011534173; XP_011534174; XP_011534175; XP_016866406; XR_001743453; XR_001743454; XR_942460	TFB1M	0.000437894406747777	0.0485261416105135	368.459	37.6871	304.464	63.0841	63.9948	1.21019
6770647	2	tousled like kinase 1	2q31.1	NM_001136554; NM_001136555; NM_012290; NP_001130026; NP_001130027; NP_036422; XM_011512238; XM_017005421; XM_017005422; XP_011510540; XP_016860910; XP_016860911; XR_001739084; XR_001739085	TLK1	0.000248505723775699	0.038693015580359	221.587	34.1074	289.902	43.2019	-68.3149	0.764352
60037	5	transmembrane p24 trafficking protein 7	5q22.3	NM_181836; NP_861974	TMED7	0.000193276070948391	0.038223918379132	886.596	248.106	1326.06	255.357	-439.462	0.668595
6370093	12	transmembrane protein 132B	12q24.31	NM_001286219; NM_052907; NP_001273148; NP_443139; XM_011537852; XM_011537854; XM_017018767; XP_011536154; XP_011536156; XP_016874256	TMEM132B	0.000133996794489685	0.0354145389567456	37.9284	5.419	53.1896	14.0532	-15.2612	0.71308
1340026	4	transmembrane protein 144	4q32.1	NM_018342; NP_060812; XM_005263110; XM_005263112; XM_006714254; XM_017008366; XM_017008367; XM_017008368; XP_005263167; XP_005263169; XP_006714317; XP_016863855; XP_016863856; XP_016863857	TMEM144	0.000377327054078995	0.0447383230902752	53.6881	15.4395	33.9739	7.06739	19.7143	1.58028
6650176	6	tRNA methyltransferase 11 homolog	6q11.1-q22.33	NM_001031712; NM_021820; NP_001026882; XM_017011168; XM_017011169; XP_016866657; XP_016866658; XR_001743561; XR_001743562; XR_001743563; XR_001743565; XR_001743566; XR_001743567; XR_001743568; XR_001743569; XR_001743570; XR_942549	TRMT11	0.000167419716241177	0.0363870370776047	243.602	20.2846	203.142	21.3667	40.4603	1.19917
5260692	X	zinc finger CCCH-type, RNA binding motif and serine/arginine rich 2	Xp22.1	NM_005089; NP_005080; XM_005274597; XM_011545589; XM_011545590; XM_017029881; XM_017029882; XM_017029883; XP_005274654; XP_011543891; XP_011543892; XP_016885370; XP_016885371; XP_016885372	ZRSR2	1.33585016116552e-09	5.66233487064033e-06	255.698	31.2966	159.279	13.5185	96.4188	1.60534
1300411	10	unc-5 netrin receptor B	10q22.1	NM_001244889; NM_170744; NP_001231818; NP_734465; XM_011539453; XM_017015834; XM_017015835; XP_011537755; XP_016871323; XP_016871324; XR_945617	UNC5B	0.000267064534779453	0.0398489400058033	50.4138	16.932	80.6104	22.6033	-30.1966	0.625401
780180	X	ubiquitin specific peptidase 9, X-linked	Xp11.4	NM_001039590; NM_001039591; NM_004652; NM_021906; NP_001034679; NP_001034680; XM_005272675; XM_005272676; XP_005272732; XP_005272733	USP9X	0.00023839513888829	0.0385259438335988	90.0666	20.904	119.019	30.9165	-28.9526	0.75674
4040450	8	valosin containing protein interacting protein 1	8q13	NM_025054; NP_079330	VCPIP1	0.000451127176597383	0.0492636427179713	149.494	29.4494	214.694	58.5119	-65.1992	0.696315
7400554	19	WD repeat domain 18	19p13.3	NM_024100; NP_077005; XM_017027027; XP_016882516	WDR18	0.0002420139962977	0.0385259438335988	1489.05	236.586	1198.23	162.326	290.82	1.24271
2030358	1	WD repeat domain 26	1q42.13	NM_001115113; NM_025160; NP_001108585; NP_079436; XM_005273273; XM_006711817; XM_011544281; XM_011544282; XM_017002396; XP_005273330; XP_006711880; XP_011542583; XP_011542584; XP_016857885; XR_001737437; XR_247043	WDR26	0.000137556099078493	0.0354145389567456	348.935	76.6535	459.365	91.1112	-110.43	0.759604
1690440	X	X inactive specific transcript (non-protein coding)	Xq13.2	NR_001564	XIST	1.49887759074082e-15	1.27067347755053e-11	425.281	104.378	65.1651	13.4211	360.116	6.5262
1990487	3	5'-3' exoribonuclease 1	3q23	NM_001042604; NM_001282857; NM_001282859; NM_019001; NP_001269786; NP_001269788; NP_061874; XM_006713673; XM_011512919; XM_011512920; XM_011512922; XM_017006640; XM_017006641; XM_017006642; XP_006713736; XP_011511221; XP_011511222; XP_011511224; XP_016862129; XP_016862130; XP_016862131; XR_001740178	XRN1	0.000372373721290157	0.0447383230902752	253.617	48.4986	339.301	79.2088	-85.6838	0.74747
2030368	14	zinc finger and BTB domain containing 25	14q23-q24	NM_001304507; NM_001304508; NM_006977; NP_001291436; NP_001291437; NP_008908; XM_005268051; XM_006720250; XM_006720251; XM_006720252; XM_011537139; XM_011537141; XM_011537143; XM_011537146; XM_017021630; XM_017021631; XM_017021632; XM_017021633; XM_017021634; XM_017021635; XM_017021636; XM_017021637; XM_017021638; XP_005268108; XP_006720313; XP_006720314; XP_006720315; XP_011535441; XP_011535443;…	ZBTB25	0.000164073452046039	0.0363870370776047	91.5555	10.9257	74.1686	11.3235	17.3869	1.23442
6370241	11	zinc finger and BTB domain containing 44	11q24.3	NM_001301098; NM_001301099; NM_014155; NP_001288027; NP_001288028; NP_054874; XM_005271521; XM_005271522; XM_006718825; XM_006718826; XM_011542789; XM_017017623; XM_017017624; XP_005271578; XP_005271579; XP_006718888; XP_006718889; XP_011541091; XP_016873112; XP_016873113; XR_246421; XR_246423; XR_947826	ZBTB44	0.000203660740112465	0.038223918379132	76.106	6.01023	94.3527	10.7481	-18.2467	0.806612
4180301	10	zinc finger protein 365	10q21.2	NM_014951; NM_199450; NM_199451; NM_199452; NP_055766; NP_955522; NP_955523; NP_955524; XM_017015937; XM_017015938; XM_017015939; XM_017015940; XM_017015941; XP_016871426; XP_016871427; XP_016871428; XP_016871429; XP_016871430	ZNF365	4.38175441468533e-07	0.000495284307339932	62.5642	14.0654	166.816	72.5267	-104.252	0.375049
4220161	10	zinc finger protein 518A	10q24.1	NM_001278524; NM_001278525; NM_001278526; NM_001330732; NM_001330733; NM_001330734; NM_001330735; NM_001330736; NM_001330737; NM_001330738; NM_014803; NP_001265453; NP_001265454; NP_001265455; NP_001317661; NP_001317662; NP_001317663; NP_001317664; NP_001317665; NP_001317666; NP_001317667; NP_055618; NR_138482; XM_011540406; XM_011540408; XM_011540410; XM_011540412; XM_011540413; XM_011540415; XM…	ZNF518A	0.000134537188698366	0.0354145389567456	86.9915	18.9245	114.83	14.651	-27.8383	0.757569
870373	X	KRAB box domain containing 4	Xp11.3	NM_001129898; NM_001129899; NM_001129900; NM_017776; NP_001123370; NP_001123371; NP_001123372; NP_060246	KRBOX4	0.000340956152849122	0.0424350069817729	80.7258	10.3713	65.3644	8.29876	15.3614	1.23501
7610189	8	zinc finger protein 706	8q22.3	NM_001042510; NM_001267708; NM_001267709; NM_016096; NP_001035975; NP_001254637; NP_001254638; NP_057180	ZNF706	0.000315113427368297	0.0419775398397543	101.781	15.373	128.562	19.6513	-26.7814	0.791685
4780360	19	zinc finger protein 837	19q13.43	NM_001129730; NM_138466; NP_612475; NR_049780; XM_017026242; XP_016881731	ZNF837	0.000275966281737116	0.0399162696164221	87.6061	14.7301	68.8501	11.1952	18.756	1.27242

## Sheet: Myotubes (women vs men)
IlluminaID	CHR	GENENAME	MAP	REFSEQ	SYMBOL	p-value	q-value	women mean	women sd	men mean	men sd	Difference (women-men)	Fold change (women/men)
2650204	9	aldehyde dehydrogenase 1 family member B1	9p11.1	NM_000692; NP_000683; XM_011517802; XP_011516104	ALDH1B1	6.85664564172169e-05	0.036186973403008	340.303	88.2759	222.842	29.9426	117.46	1.5271
6860228	5	CREB3 regulatory factor	5q35.1	NM_001168393; NM_001168394; NM_153607; NP_001161865; NP_001161866; NP_705835; XM_005265821; XM_006714822; XM_011534442; XP_005265878; XP_006714885; XP_011532744	CREBRF	5.25412084906399e-05	0.0287366512889935	112.057	27.4054	191.229	45.6958	-79.1724	0.585981
5900544	5	family with sequence similarity 13 member B	5q31	NM_001101800; NM_001101801; NM_016603; NP_001095270; NP_001095271; NP_057687; XM_005272007; XM_006714647; XM_006714648; XM_006714649; XM_011543448; XM_011543449; XM_011543450; XM_017009549; XM_017009550; XM_017009551; XP_005272064; XP_006714710; XP_006714711; XP_006714712; XP_011541750; XP_011541751; XP_011541752; XP_016865038; XP_016865039; XP_016865040	FAM13B	1.12940968526107e-05	0.0106384117853341	553.697	52.0553	712.307	79.9857	-158.61	0.777329
2640072	16	chromosome transmission fidelity factor 8	16q22.1	NM_001002847; NM_001039690; NM_001040144; NM_001040145; NM_001040146; NM_017804; NP_001034779; NP_001035236; NR_033227; XM_011523167; XM_011523168; XM_017023370; XP_011521469; XP_011521470; XP_016878859	CHTF8	8.66703434396243e-05	0.0419855906576808	59.5886	16.4772	38.3386	9.29223	21.25	1.55427
6200577	7	cAMP responsive element binding protein 5	7p15.1	NM_001011666; NM_004904; NM_182898; NM_182899; NP_001011666; NP_004895; NP_878901; NP_878902; XM_005249906; XM_011515618; XM_017012806; XM_017012807; XM_017012808; XM_017012809; XM_017012810; XP_005249963; XP_011513920; XP_016868295; XP_016868296; XP_016868297; XP_016868298; XP_016868299; XR_001744893	CREB5	2.84768175655388e-05	0.0193129776729484	114.743	28.3559	204.093	69.6054	-89.3501	0.56221
6130487	NA	NA	NA	NA	NA	9.95136800230441e-15	5.62418148263571e-11	13.7315	4.87636	89.0247	15.7183	-75.2932	0.154244
130228	X	pseudouridine 5'-phosphatase	Xp22.32	NM_001135565; NM_001178135; NM_001178136; NM_012080; NP_001129037; NP_001171606; NP_001171607; NP_036212; XR_001755734	PUDP	4.43783766466129e-10	1.8810884401083e-06	221.207	31.8475	118.748	20.6097	102.458	1.86282
1580538	NA	NA	NA	NA	NA	1.84967062096142e-06	0.00227867913400567	47.0386	9.52181	74.4893	11.8319	-27.4507	0.631481
1030274	NA	NA	NA	NA	NA	4.98372799566411e-05	0.0287366512889935	46.157	9.28439	65.8846	10.2437	-19.7276	0.700574
4570576	X	taxilin gamma	Xp22.2	NM_001168683; NM_018360; NP_001162154; NP_060830; XM_017029631; XP_016885120; XR_001755710	TXLNG	1.71328282795423e-05	0.0143087444473512	51.0164	8.69983	36.818	6.44619	14.1985	1.38564
3990209	NA	NA	NA	NA	NA	5.09349886405048e-05	0.0287366512889935	62.8549	13.6961	44.8654	5.8277	17.9895	1.40097
6280646	NA	NA	NA	NA	NA	1.79241681411894e-21	3.03904270833866e-17	14.4823	7.54281	2302.17	284.366	-2287.69	0.00629071
6200747	NA	NA	NA	NA	NA	4.74992690197503e-06	0.00473735356605804	6435.17	505.434	4699.18	678.074	1735.99	1.36942
360154	NA	NA	NA	NA	NA	5.80817687779737e-07	0.00097673859847577	160.278	23.4882	93.108	21.9973	67.17	1.72142
4730368	NA	NA	NA	NA	NA	4.04158747308079e-06	0.0042828197253803	847.841	169.37	483.31	131.152	364.53	1.75424
110435	NA	NA	NA	NA	NA	2.15794931910339e-07	0.000457350383817474	425.154	67.9431	251.195	49.0806	173.96	1.69253
2480132	NA	NA	NA	NA	NA	1.31818483061316e-06	0.00186248531692051	244.709	36.7657	170.552	17.6971	74.1572	1.43481
7040482	NA	NA	NA	NA	NA	1.71836252481897e-05	0.0143087444473512	1424.62	256.797	834.715	227.095	589.902	1.70671
6130292	NA	NA	NA	NA	NA	2.54704349176919e-05	0.0187761401751942	26.5035	5.86413	39.9743	6.05036	-13.4709	0.663012
6350189	2	cytoskeleton regulator RNA	2p11.2	NM_052871; NR_024204; NR_024205; NR_024206	CYTOR	8.44293815177049e-05	0.0419855906576808	5757.09	763.637	4347.46	572.214	1409.63	1.32424
2810044	20	FSHD region gene 1 family member B, pseudogene	20q11.21	NM_207350; NR_003579	FRG1BP	2.72846270289562e-05	0.019275452136498	337.039	50.1716	446.042	84.5529	-109.003	0.755621
5050477	NA	NA	NA	NA	NA	5.06900486149235e-05	0.0287366512889935	77.2042	18.7048	107.913	11.1738	-30.7089	0.715429
3390364	12	PPFIA binding protein 1	12p12.1	NM_001198915; NM_001198916; NM_003622; NM_177444; NP_001185844; NP_001185845; NP_003613; NP_803193; XM_005253505; XM_005253507; XM_005253508; XM_005253509; XM_006719159; XM_017020056; XM_017020057; XM_017020058; XM_017020059; XM_017020060; XM_017020061; XM_017020062; XM_017020063; XM_017020064; XM_017020065; XM_017020066; XM_017020067; XM_017020068; XM_017020069; XM_017020070; XM_017020071; XM_01…	PPFIBP1	3.41470112733091e-05	0.0222677913899598	51.9196	10.3629	34.5583	8.10237	17.3613	1.50238
380070	5	ribosomal protein S23	5q14.2	NM_001025; NP_001016	RPS23	9.82897901853225e-05	0.0462917609053373	2744.5	662.17	1567.35	474.097	1177.14	1.75104
6040563	X	ribosomal protein S4, X-linked	Xq13.1	NM_001007; NP_000998	RPS4X	1.91953993781203e-08	5.42429994093384e-05	5400.87	711.18	3477.12	365.472	1923.76	1.55326
7510482	X	ribosomal protein S4, X-linked	Xq13.1	NM_001007; NP_000998	RPS4X	4.9064345469073e-07	0.000924317752697926	8803.54	941.686	6191.73	701.644	2611.81	1.42182
650278	X	small nucleolar RNA, H/ACA box 70	Xq28	NR_000011	SNORA70	4.33158864400716e-05	0.0272007723922746	237.496	23.2187	190.009	16.9865	47.4865	1.24992
1430037	20	small nucleolar RNA, C/D box 17	20p11.23	NR_003045	SNORD17	2.50111174501388e-05	0.0187761401751942	35.5037	8.95347	24.1758	6.44084	11.3279	1.46856
6580678	X	synapse associated protein 1	Xp22.2	NM_032796; NP_116185; NR_033181	SYAP1	3.89854237793504e-06	0.0042828197253803	417.047	42.6268	323.889	31.0852	93.1574	1.28762
5260692	X	zinc finger CCCH-type, RNA binding motif and serine/arginine rich 2	Xp22.1	NM_005089; NP_005080; XM_005274597; XM_011545589; XM_011545590; XM_017029881; XM_017029882; XM_017029883; XP_005274654; XP_011543891; XP_011543892; XP_016885370; XP_016885371; XP_016885372	ZRSR2	5.02490166086503e-09	1.70394415319933e-05	299.551	29.6206	202.438	17.7764	97.1123	1.47971
150288	X	ubiquitin like modifier activating enzyme 1	Xp11.23	NM_003334; NM_153280; NP_003325; NP_695012; XM_005272649; XM_011543954; XM_017029777; XM_017029778; XM_017029779; XM_017029780; XM_017029781; XP_005272706; XP_011542256; XP_016885266; XP_016885267; XP_016885268; XP_016885269; XP_016885270	UBA1	1.04559185762468e-07	0.000253257284943236	1415.63	121.605	1057.61	65.8882	358.022	1.33852
2710731	X	lysine demethylase 6A	Xp11.2	NM_001291415; NM_001291416; NM_001291417; NM_001291418; NM_001291421; NM_021140; NP_001278344; NP_001278345; NP_001278346; NP_001278347; NP_001278350; NP_066963; NR_111960; XM_005272656; XM_005272659; XM_011543957; XM_011543958; XM_011543959; XM_011543960; XM_011543961; XM_011543962; XM_011543963; XM_011543964; XM_011543965; XM_011543966; XM_011543967; XM_011543968; XM_011543969; XM_011543970; XM…	KDM6A	6.33684729179208e-07	0.00097673859847577	87.7078	13.6366	59.0926	8.60263	28.6152	1.48424
7400554	19	WD repeat domain 18	19p13.3	NM_024100; NP_077005; XM_017027027; XP_016882516	WDR18	1.88153983344614e-06	0.00227867913400567	1380.26	268.152	1007.47	160.31	372.794	1.37003
1690440	X	X inactive specific transcript (non-protein coding)	Xq13.2	NR_001564	XIST	2.00710173052799e-16	1.7015204920551e-12	386.1	86.8163	65.4679	13.1954	320.632	5.89755
2100333	16	ZFP1 zinc finger protein	16q23.1	NM_001318469; NM_001318471; NM_001318472; NM_001318473; NM_001318474; NM_001318475; NM_001318476; NM_153688; NP_001305398; NP_001305400; NP_001305401; NP_001305402; NP_001305403; NP_001305404; NP_001305405; NP_710155; XM_011522921; XM_017022983; XM_017022984; XM_017022985; XM_017022986; XM_017022987; XP_011521223; XP_016878472; XP_016878473; XP_016878474; XP_016878475; XP_016878476	ZFP1	7.04317382659549e-05	0.036186973403008	107.348	17.8972	138.348	16.8861	-30.9995	0.77593
6110768	20	zinc finger protein 334	20q13.12	NM_001270497; NM_018102; NM_199441; NP_001257426; NP_060572; NR_073026; XM_011528892; XM_011528895; XM_011528897; XM_017027933; XM_017027934; XM_017027935; XM_017027936; XM_017027937; XM_017027938; XM_017027939; XM_017027940; XM_017027941; XM_017027942; XM_017027943; XM_017027944; XP_011527194; XP_011527197; XP_011527199; XP_016883422; XP_016883423; XP_016883424; XP_016883425; XP_016883426; XP_01…	ZNF334	1.77224201353214e-05	0.0143087444473512	31.2726	7.60538	50.4119	9.30177	-19.1393	0.620342

## Sheet: Women (myoblasts vs myotubes)
IlluminaID	CHR	GENENAME	MAP	REFSEQ	SYMBOL	p-value	q-value	women myoblasts mean	women myoblasts sd	women myotubes mean	women myotubes sd	Difference (myoblasts-myotubes)	Fold change (myoblasts/myotubes)
1580181	16	RNA binding protein, fox-1 homolog 1	16p13.3	NM_001142333; NM_001142334; NM_001308117; NM_018723; NM_145891; NM_145892; NM_145893; NP_001135805; NP_001135806; NP_001295046; NP_061193; NP_665898; NP_665899; NP_665900; XM_005255386; XM_005255387; XM_005255388; XM_005255390; XM_005255391; XM_005255394; XM_011522546; XM_011522547; XM_011522548; XM_017023318; XM_017023319; XM_017023320; XM_017023321; XM_017023322; XM_017023323; XM_017023324; XM_…	RBFOX1	0.0009765625	0.0063293643683104	17.8996	7.24995	70.1412	25.5972	-52.2416	0.255194
2370438	12	alpha-2-macroglobulin	12p13.31	NM_000014; NP_000005; XM_006719056; XP_006719119	A2M	0.0009765625	0.0063293643683104	37.0529	21.69	368.73	311.122	-331.678	0.100488
1580504	12	acetoacetyl-CoA synthetase	12q24.31	NM_001319839; NM_001319840; NM_023928; NP_001306768; NP_001306769; NP_076417; XM_011538692; XP_011536994; XR_001748851; XR_001748852; XR_001748853; XR_001748854	AACS	0.0029296875	0.0127073040579432	83.5065	20.3358	119.304	19.8085	-35.7976	0.699947
7210327	3	neutral cholesterol ester hydrolase 1	3q26.31	NM_001146276; NM_001146277; NM_001146278; NM_020792; NP_001139748; NP_001139749; NP_001139750; NP_065843	NCEH1	0.0048828125	0.0183728552901687	867.003	233.706	513.776	158.695	353.227	1.68751
7650020	3	neutral cholesterol ester hydrolase 1	3q26.31	NM_001146276; NM_001146277; NM_001146278; NM_020792; NP_001139748; NP_001139749; NP_001139750; NP_065843	NCEH1	0.001953125	0.00951860717878701	474.656	225.799	213.924	95.6272	260.732	2.21881
5490500	15	alpha- and gamma-adaptin binding protein	15q23	NM_001271885; NM_001271886; NM_024666; NP_001258814; NP_001258815; NP_078942; XM_011522020; XP_011520322; XR_001751388; XR_001751389	AAGAB	0.001953125	0.00951860717878701	307.483	51.0461	386.292	58.0899	-78.809	0.795986
290603	16	alanyl-tRNA synthetase	16q22	NM_001605; NP_001596; XR_933220	AARS	0.001953125	0.00951860717878701	3033.98	548.89	2184.93	351.287	849.051	1.38859
540255	6	alanyl-tRNA synthetase 2, mitochondrial	6p21.1	NM_020745; NP_065796; XM_005249245; XM_011514764; XM_017011112; XP_005249302; XP_011513066; XP_016866601	AARS2	0.0068359375	0.0234053554750606	145.26	25.0858	103.521	19.9845	41.7388	1.40319
4150561	4	aminoadipate-semialdehyde dehydrogenase	4q12	NM_001286668; NM_001286669; NM_001286670; NM_001286671; NM_001286672; NM_001323890; NM_001323892; NM_001323893; NM_001323899; NM_181806; NP_001273597; NP_001273598; NP_001273599; NP_001273600; NP_001273601; NP_001310819; NP_001310821; NP_001310822; NP_001310828; NP_861522; XM_017007740; XM_017007741; XM_017007742; XM_017007743; XM_017007744; XP_016863229; XP_016863230; XP_016863231; XP_016863232;…	AASDH	0.0048828125	0.0183728552901687	115.872	17.7382	93.38	14.9144	22.4919	1.24086
7040717	11	aminoadipate-semialdehyde dehydrogenase-phosphopantetheinyl transferase	11q22	NM_015423; NP_056238	AASDHPPT	0.0048828125	0.0183728552901687	557.512	67.9749	657.358	84.9365	-99.8464	0.84811
1500465	7	aminoadipate-semialdehyde synthase	7q31.3	NM_005763; NP_005754; XM_011515725; XP_011514027; XR_001744514; XR_001744515; XR_001744516; XR_001744517; XR_001744519; XR_001744520; XR_001744521; XR_001744522; XR_001744523; XR_001744524; XR_242220; XR_927326	AASS	0.013671875	0.0397201234792666	50.4328	15.9885	66.4664	9.09782	-16.0336	0.758771
430402	16	ATP binding cassette subfamily A member 3	16p13.3	NM_001089; NP_001080	ABCA3	0.0009765625	0.0063293643683104	45.5316	15.6933	95.2935	22.7426	-49.7619	0.477804
7610050	3	ATP binding cassette subfamily C member 5	3q27	NM_001023587; NM_001320032; NM_005688; NP_001018881; NP_001306961; NP_005679; NR_135125; XM_005247058; XM_005247059; XM_011512314; XM_011512315; XM_017005492; XM_017005493; XM_017005494; XP_005247115; XP_005247116; XP_011510616; XP_011510617; XP_016860981; XP_016860982; XP_016860983	ABCC5	0.0029296875	0.0127073040579432	92.3749	23.5154	185.854	56.4662	-93.4795	0.497028
4890609	X	ATP binding cassette subfamily D member 1	Xq28	NM_000033; NP_000024; XR_938507	ABCD1	0.0068359375	0.0234053554750606	39.4757	8.13091	53.4063	7.68621	-13.9306	0.739158
4540091	21	ATP binding cassette subfamily G member 1	21q22.3	NM_004915; NM_016818; NM_207174; NM_207627; NM_207628; NM_207629; NM_207630; NP_004906; NP_058198; NP_997057; NP_997510; NP_997511; NP_997512; XM_011529806; XM_011529807; XP_011528108; XP_011528109	ABCG1	0.013671875	0.0397201234792666	43.7137	8.22987	59.9682	15.066	-16.2544	0.728949
1940068	7	abhydrolase domain containing 11	7q11.23	NM_001145363; NM_001145364; NM_001301058; NM_001321382; NM_001321383; NM_148912; NM_148913; NM_148914; NM_148916; NP_001138836; NP_001287987; NP_001308311; NP_001308312; NP_683710; NP_683711; NR_026912; NR_135627; XM_006716144; XM_011516590; XM_011516591; XP_006716207; XP_011514892; XP_011514893	ABHD11	0.0048828125	0.0183728552901687	62.7605	16.5567	40.0579	8.57492	22.7026	1.56674
6110592	7	abhydrolase domain containing 11	7q11.23	NM_001145363; NM_001145364; NM_001301058; NM_001321382; NM_001321383; NM_148912; NM_148913; NM_148914; NM_148916; NP_001138836; NP_001287987; NP_001308311; NP_001308312; NP_683710; NP_683711; NR_026912; NR_135627; XM_006716144; XM_011516590; XM_011516591; XP_006716207; XP_011514892; XP_011514893	ABHD11	0.0029296875	0.0127073040579432	48.8173	12.6069	31.9285	8.47196	16.8888	1.52896
2710615	20	abhydrolase domain containing 12	20p11.21	NM_001042472; NM_015600; NP_001035937; NP_056415; XM_005260698; XM_011529214; XM_011529215; XM_011529218; XM_017027796; XM_017027797; XM_017027798; XP_005260755; XP_011527516; XP_011527517; XP_011527520; XP_016883285; XP_016883286; XP_016883287	ABHD12	0.0068359375	0.0234053554750606	211.226	72.16	131.656	31.2571	79.5704	1.60438
7100615	20	abhydrolase domain containing 12	20p11.21	NM_001042472; NM_015600; NP_001035937; NP_056415; XM_005260698; XM_011529214; XM_011529215; XM_011529218; XM_017027796; XM_017027797; XM_017027798; XP_005260755; XP_011527516; XP_011527517; XP_011527520; XP_016883285; XP_016883286; XP_016883287	ABHD12	0.0009765625	0.0063293643683104	141.211	34.0543	85.6377	13.1144	55.5731	1.64893
7610382	20	abhydrolase domain containing 12	20p11.21	NM_001042472; NM_015600; NP_001035937; NP_056415; XM_005260698; XM_011529214; XM_011529215; XM_011529218; XM_017027796; XM_017027797; XM_017027798; XP_005260755; XP_011527516; XP_011527517; XP_011527520; XP_016883285; XP_016883286; XP_016883287	ABHD12	0.0068359375	0.0234053554750606	144.675	26.0418	104.936	15.9156	39.7397	1.3787
5340450	17	abhydrolase domain containing 15	17q11.2	NM_198147; NP_937790	ABHD15	0.0048828125	0.0183728552901687	96.8918	28.1798	138.328	32.8868	-41.436	0.70045
6900475	15	abhydrolase domain containing 2	15q26.1	NM_007011; NM_152924; NP_008942; NP_690888; XM_005254832; XM_005254833; XM_011521165; XP_005254889; XP_005254890; XP_011519467	ABHD2	0.0009765625	0.0063293643683104	65.4754	11.6359	100.963	12.9853	-35.488	0.648507
5050241	18	abhydrolase domain containing 3	18q11.2	NM_001308256; NM_001308257; NM_138340; NP_001295185; NP_001295186; NP_612213; XM_011525847; XM_017025571; XM_017025572; XM_017025573; XM_017025574; XP_011524149; XP_016881060; XP_016881061; XP_016881062; XP_016881063; XR_001753150; XR_001753151; XR_935209; XR_935210	ABHD3	0.0048828125	0.0183728552901687	51.6022	15.1505	30.6369	7.95894	20.9653	1.68431
5860215	3	abhydrolase domain containing 5	3p21	NM_016006; NP_057090; XM_011533779; XM_011533780; XP_011532081; XP_011532082; XR_940447	ABHD5	0.0009765625	0.0063293643683104	738.414	222.182	314.092	49.941	424.322	2.35095
670326	NA	NA	NA	NA	NA	0.013671875	0.0397201234792666	45.7875	5.86138	52.8124	10.0798	-7.02499	0.866982
2570112	10	actin binding LIM protein 1	10q25	NM_001003407; NM_001003408; NM_001322882; NM_001322883; NM_001322884; NM_001322885; NM_001322886; NM_001322887; NM_001322888; NM_001322889; NM_001322890; NM_001322891; NM_001322892; NM_001322893; NM_001322894; NM_001322895; NM_001322896; NM_001322897; NM_001322898; NM_001322899; NM_001322900; NM_002313; NM_006720; NP_001003407; NP_001003408; NP_001309811; NP_001309812; NP_001309813; NP_001309814;…	ABLIM1	0.0009765625	0.0063293643683104	222.435	74.3223	749.088	141.678	-526.652	0.296942
6400243	10	actin binding LIM protein 1	10q25	NM_001003407; NM_001003408; NM_001322882; NM_001322883; NM_001322884; NM_001322885; NM_001322886; NM_001322887; NM_001322888; NM_001322889; NM_001322890; NM_001322891; NM_001322892; NM_001322893; NM_001322894; NM_001322895; NM_001322896; NM_001322897; NM_001322898; NM_001322899; NM_001322900; NM_002313; NM_006720; NP_001003407; NP_001003408; NP_001309811; NP_001309812; NP_001309813; NP_001309814;…	ABLIM1	0.0009765625	0.0063293643683104	47.9228	12.7886	142.14	28.574	-94.217	0.337152
2350747	5	actin binding LIM protein family member 3	5q32	NM_001301015; NM_001301018; NM_001301027; NM_001301028; NM_001345858; NM_001345859; NM_001345860; NM_001345861; NM_014945; NP_001287944; NP_001287947; NP_001287956; NP_001287957; NP_001332787; NP_001332788; NP_001332789; NP_001332790; NP_055760; XM_005268392; XM_005268393; XM_005268394; XM_005268395; XM_005268396; XM_011537609; XM_017009238; XP_005268449; XP_005268450; XP_005268451; XP_005268452;…	ABLIM3	0.0009765625	0.0063293643683104	97.2599	27.3471	524.704	217.354	-427.444	0.185361
6620609	3	ankyrin repeat and BTB domain containing 1	3q21	NM_032548; NM_172027; NM_172028; NP_115937; NP_742024; NR_033429; XM_006713769; XM_011513213; XM_017007285; XM_017007286; XM_017007287; XM_017007288; XP_006713832; XP_011511515; XP_016862774; XP_016862775; XP_016862776; XP_016862777; XR_001740286; XR_924182	ABTB1	0.009765625	0.0306622540509259	47.5099	11.6472	55.6383	11.0439	-8.12836	0.853907
940148	11	ankyrin repeat and BTB domain containing 2	11p13	NM_145804; NP_665803	ABTB2	0.0029296875	0.0127073040579432	44.7728	14.0715	78.9642	24.2529	-34.1914	0.567001
1450093	18	acetyl-CoA acyltransferase 2	18q21.1	NM_006111; NP_006102	ACAA2	0.013671875	0.0397201234792666	868.024	131.32	1026.69	199.805	-158.665	0.845459
2190414	17	acetyl-CoA carboxylase alpha	17q21	NM_000664; NM_198834; NM_198835; NM_198836; NM_198837; NM_198838; NM_198839; NP_942131; NP_942133; NP_942134; NP_942135; NP_942136; XM_005257267; XM_006721853; XM_011524701; XM_011524703; XM_011524704; XM_017024553; XM_017024554; XM_017024555; XP_005257324; XP_006721916; XP_011523003; XP_011523005; XP_011523006; XP_016880042; XP_016880043; XP_016880044; XR_001752504	ACACA	0.0009765625	0.0063293643683104	442.543	48.6809	689.532	114.906	-246.989	0.641802
2630692	17	acetyl-CoA carboxylase alpha	17q21	NM_000664; NM_198834; NM_198835; NM_198836; NM_198837; NM_198838; NM_198839; NP_942131; NP_942133; NP_942134; NP_942135; NP_942136; XM_005257267; XM_006721853; XM_011524701; XM_011524703; XM_011524704; XM_017024553; XM_017024554; XM_017024555; XP_005257324; XP_006721916; XP_011523003; XP_011523005; XP_011523006; XP_016880042; XP_016880043; XP_016880044; XR_001752504	ACACA	0.0009765625	0.0063293643683104	342.782	37.5191	497.473	79.3563	-154.691	0.689046
3370136	3	acyl-CoA dehydrogenase family member 11	3q22.1	NM_032169; NP_115545; NR_132426; NR_132427; NR_132428	ACAD11	0.0009765625	0.0063293643683104	217.168	33.379	375.546	52.8131	-158.377	0.578274
5340561	3	acyl-CoA dehydrogenase family member 9	3q21.3	NM_014049; NP_054768; NR_033426; XM_017006264; XM_017006265; XP_016861753; XP_016861754; XR_001740123; XR_427367	ACAD9	0.0009765625	0.0063293643683104	474.561	42.2457	374.365	37.8323	100.196	1.26764
2070605	11	acetyl-CoA acetyltransferase 1	11q22.3	NM_000019; NP_000010; XM_006718835; XM_017017681; XM_017017682; XM_017017683; XP_006718898; XP_016873170; XP_016873171; XP_016873172	ACAT1	0.0009765625	0.0063293643683104	1991.95	183.653	1636	80.3278	355.956	1.21758
7330753	6	acetyl-CoA acetyltransferase 2	6q25.3	NM_001303253; NM_005891; NP_001290182; NP_005882	ACAT2	0.0009765625	0.0063293643683104	991.193	300.28	2009.79	382.26	-1018.6	0.493182
1690050	12	acid sensing ion channel subunit 1	12q12	NM_001095; NM_001256830; NM_020039; NP_001086; NP_001243759; NP_064423; NR_046389; XM_011538350; XM_011538351; XM_011538352; XP_011536652; XP_011536653; XP_011536654	ASIC1	0.0029296875	0.0127073040579432	65.7227	23.6694	108.241	14.7945	-42.5181	0.607189
1300154	16	adrenocortical dysplasia homolog	16q22.1	NM_001082486; NM_001082487; NM_022914; NP_001075955; NP_001075956; NP_075065; XM_005256115; XP_005256172; XR_429727; XR_429728	ACD	0.0068359375	0.0234053554750606	135.86	31.436	92.5943	13.9553	43.2655	1.46726
2360228	11	alkaline ceramidase 3	11q13.5	NM_001300953; NM_001300954; NM_001300955; NM_018367; NP_001287882; NP_001287883; NP_001287884; NP_060837; XM_011545151; XM_011545152; XM_011545153; XM_017017987; XM_017017988; XP_011543453; XP_011543454; XP_011543455; XP_016873476; XP_016873477; XR_001747918; XR_001747919	ACER3	0.001953125	0.00951860717878701	50.3562	10.4967	36.1975	5.3692	14.1587	1.39115
520575	7	succinate dehydrogenase complex assembly factor 3	7q21.3	NM_020186; NP_064571	SDHAF3	0.001953125	0.00951860717878701	163.075	37.8274	220.964	27.7158	-57.8892	0.738015
4900438	14	acyl-CoA thioesterase 1	14q24.3	NM_001037161; NP_001032238; XM_017021589; XM_017021590; XM_017021591; XM_017021592; XP_016877078; XP_016877079; XP_016877080; XP_016877081	ACOT1	0.0009765625	0.0063293643683104	133.746	19.7104	196.901	27.6681	-63.1546	0.679257
1050253	1	acyl-CoA thioesterase 11	1p32.3	NM_015547; NM_147161; NP_056362; NP_671517	ACOT11	0.0009765625	0.0063293643683104	147.958	55.407	383.101	187.907	-235.142	0.386213
5220497	X	acyl-CoA thioesterase 9	Xp22.11	NM_001033583; NM_001037171; NM_001330259; NP_001028755; NP_001032248; NP_001317188; XM_005274472; XP_005274529	ACOT9	0.009765625	0.0306622540509259	537.825	47.0003	464.797	40.7131	73.0288	1.15712
7160592	X	acyl-CoA thioesterase 9	Xp22.11	NM_001033583; NM_001037171; NM_001330259; NP_001028755; NP_001032248; NP_001317188; XM_005274472; XP_005274529	ACOT9	0.0009765625	0.0063293643683104	752.099	68.0682	587.785	68.2233	164.314	1.27955
1190327	17	acyl-CoA oxidase 1	17q25.1	NM_001185039; NM_004035; NM_007292; NP_001171968; NP_004026; NP_009223; XM_011524868; XM_011524869; XP_011523170; XP_011523171	ACOX1	0.013671875	0.0397201234792666	153.659	23.0445	185.681	17.9293	-32.0221	0.827543
1010114	3	acyl-CoA oxidase 2	3p14.3	NM_003500; NP_003491; XM_005265505; XM_006713340; XM_017007302; XP_005265562; XP_006713403; XP_016862791	ACOX2	0.0009765625	0.0063293643683104	234.397	90.2088	360.028	92.2686	-125.63	0.651054
1030431	4	acyl-CoA synthetase long-chain family member 1	4q35.1	NM_001286708; NM_001286710; NM_001286711; NM_001286712; NM_001995; NP_001273637; NP_001273639; NP_001273640; NP_001273641; NP_001986; XM_005262828; XM_005262829; XM_005262831; XM_011531742; XM_017007887; XM_017007888; XM_017007889; XP_005262885; XP_005262886; XP_005262888; XP_011530044; XP_016863376; XP_016863377; XP_016863378	ACSL1	0.0009765625	0.0063293643683104	217.935	64.3964	529.187	77.5603	-311.253	0.411829
1580524	2	acyl-CoA synthetase long-chain family member 3	2q34-q35	NM_004457; NM_203372; NP_004448; NP_976251; XM_017003584; XP_016859073; XR_001738666; XR_001738667	ACSL3	0.0009765625	0.0063293643683104	1096.12	304.273	1744.16	402.434	-648.042	0.628451
3440367	2	acyl-CoA synthetase long-chain family member 3	2q34-q35	NM_004457; NM_203372; NP_004448; NP_976251; XM_017003584; XP_016859073; XR_001738666; XR_001738667	ACSL3	0.0009765625	0.0063293643683104	55.5583	18.5502	83.7959	29.6386	-28.2376	0.663019
130131	X	acyl-CoA synthetase long-chain family member 4	Xq22.3-q23	NM_001318509; NM_001318510; NM_004458; NM_022977; NP_001305438; NP_001305439; NP_004449; NP_075266; XM_005262109; XM_006724635; XM_011530888; XM_011530889; XP_005262166; XP_006724698; XP_011529190; XP_011529191	ACSL4	0.013671875	0.0397201234792666	76.778	12.8699	95.8726	18.7319	-19.0946	0.800834
7000307	X	acyl-CoA synthetase long-chain family member 4	Xq22.3-q23	NM_001318509; NM_001318510; NM_004458; NM_022977; NP_001305438; NP_001305439; NP_004449; NP_075266; XM_005262109; XM_006724635; XM_011530888; XM_011530889; XP_005262166; XP_006724698; XP_011529190; XP_011529191	ACSL4	0.0009765625	0.0063293643683104	1038.08	162.276	1364.47	259.435	-326.383	0.760798
4490524	20	acyl-CoA synthetase short-chain family member 2	20q11.22	NM_001076552; NM_001242393; NM_018677; NM_139274; NP_001070020; NP_001229322; NP_061147; XM_005260455; XM_005260456; XM_006723826; XM_011528905; XM_011528906; XM_011528907; XM_011528908; XM_011528909; XM_011528911; XM_011528912; XP_005260512; XP_005260513; XP_006723889; XP_011527207; XP_011527208; XP_011527209; XP_011527210; XP_011527211; XP_011527213; XP_011527214	ACSS2	0.0009765625	0.0063293643683104	367.247	56.051	591.319	109.942	-224.071	0.621065
4670544	20	acyl-CoA synthetase short-chain family member 2	20q11.22	NM_001076552; NM_001242393; NM_018677; NM_139274; NP_001070020; NP_001229322; NP_061147; XM_005260455; XM_005260456; XM_006723826; XM_011528905; XM_011528906; XM_011528907; XM_011528908; XM_011528909; XM_011528911; XM_011528912; XP_005260512; XP_005260513; XP_006723889; XP_011527207; XP_011527208; XP_011527209; XP_011527210; XP_011527211; XP_011527213; XP_011527214	ACSS2	0.0009765625	0.0063293643683104	431.318	63.4795	717.032	145.315	-285.715	0.601532
5080132	1	actin, alpha 1, skeletal muscle	1q42.13	NM_001100; NP_001091	ACTA1	0.0009765625	0.0063293643683104	434.535	685.558	11430.6	7330.35	-10996	0.0380151
6480059	10	actin, alpha 2, smooth muscle, aorta	10q23.3	NM_001141945; NM_001320855; NM_001613; NP_001135417; NP_001307784; NP_001604	ACTA2	0.0009765625	0.0063293643683104	8370.39	2185.12	14501.4	1318.34	-6131.02	0.577212
6510072	17	actin gamma 1	17q25	NM_001199954; NM_001614; NP_001186883; NP_001605; NR_037688	ACTG1	0.001953125	0.00951860717878701	9427.24	1088.51	6948.1	1343.91	2479.14	1.35681
4610431	2	actin, gamma 2, smooth muscle, enteric	2p13.1	NM_001199893; NM_001615; NP_001186822; NP_001606	ACTG2	0.009765625	0.0306622540509259	380.124	586.148	1385.34	2037.25	-1005.22	0.27439
5080603	3	actin like 6A	3q26.33	NM_004301; NM_177989; NM_178042; NP_004292; NP_817126; NP_829888	ACTL6A	0.0048828125	0.0183728552901687	1247.7	262.361	897.259	143.087	350.442	1.39057
5220358	3	actin like 6A	3q26.33	NM_004301; NM_177989; NM_178042; NP_004292; NP_817126; NP_829888	ACTL6A	0.013671875	0.0397201234792666	826.243	153.25	597.63	73.7567	228.613	1.38253
3400110	1	actinin alpha 2	1q42-q43	NM_001103; NM_001278343; NM_001278344; NP_001094; NP_001265272; NP_001265273	ACTN2	0.0009765625	0.0063293643683104	18.7598	11.8487	437.632	300.884	-418.872	0.0428666
270437	19	actinin alpha 4	19q13	NM_001322033; NM_004924; NP_001308962; NP_004915; XM_005259281; XM_006723406; XM_017027331; XP_005259338; XP_006723469; XP_016882820	ACTN4	0.0048828125	0.0183728552901687	1798.22	389.439	1302.78	300.54	495.448	1.3803
2630064	14	actin-related protein 10 homolog	14q23.1	NM_018477; NP_060947; XM_011536960; XM_011536961; XM_011536962; XM_011536963; XP_011535262; XP_011535263; XP_011535264; XP_011535265	ACTR10	0.0048828125	0.0183728552901687	1282.83	187.395	1580.92	244.699	-298.091	0.811445
6940360	2	activin A receptor type 1	2q23-q24	NM_001105; NM_001111067; NP_001096; NP_001104537; XM_005246939; XM_005246940; XM_006712825; XM_011512106; XM_011512107; XM_011512108; XP_005246996; XP_005246997; XP_006712888; XP_011510408; XP_011510409; XP_011510410	ACVR1	0.009765625	0.0306622540509259	1260.69	283.782	1669.01	188.513	-408.319	0.755352
4570240	12	activin A receptor type 1B	12q13	NM_004302; NM_020327; NM_020328; NP_004293; NP_064732; NP_064733; XM_011538966; XM_011538967; XM_017020199; XM_017020200; XM_017020201; XP_011537268; XP_011537269; XP_016875688; XP_016875689; XP_016875690	ACVR1B	0.0009765625	0.0063293643683104	185.538	34.6352	242.99	32.2948	-57.4523	0.763561
4590349	2	activin A receptor type 2A	2q22.3	NM_001278579; NM_001278580; NM_001616; NP_001265508; NP_001265509; NP_001607	ACVR2A	0.0029296875	0.0127073040579432	111.419	35.6313	213.011	76.5883	-101.591	0.523069
5910451	12	activin A receptor like type 1	12q13.13	NM_000020; NM_001077401; NP_000011; NP_001070869; XM_005269235; XM_011539008; XP_005269292; XP_011537310	ACVRL1	0.0048828125	0.0183728552901687	185.342	49.0782	439.838	216.193	-254.495	0.421388
3440689	14	acylphosphatase 1	14q24.3	NM_001107; NM_001302616; NM_001302617; NM_203488; NP_001098; NP_001289545; NP_001289546; NR_126393; NR_126394; NR_126395	ACYP1	0.0009765625	0.0063293643683104	204.221	59.3468	133.631	28.9818	70.5902	1.52825
5910148	14	acylphosphatase 1	14q24.3	NM_001107; NM_001302616; NM_001302617; NM_203488; NP_001098; NP_001289545; NP_001289546; NR_126393; NR_126394; NR_126395	ACYP1	0.0009765625	0.0063293643683104	419.886	133.407	305.387	85.2117	114.5	1.37493
5290672	2	acylphosphatase 2	2p16.2	NM_001320586; NM_001320587; NM_001320588; NM_001320589; NM_001320590; NM_138448; NP_001307515; NP_001307516; NP_001307517; NP_001307518; NP_001307519; NP_612457; XM_017005406; XM_017005407; XM_017005408; XM_017005409; XM_017005410; XM_017005411; XM_017005412; XM_017005413; XP_016860895; XP_016860896; XP_016860897; XP_016860898; XP_016860899; XP_016860900; XP_016860901; XP_016860902; XR_001739083	ACYP2	0.0009765625	0.0063293643683104	266.723	54.2307	521.379	155.401	-254.656	0.511573
3130364	15	ADAM metallopeptidase domain 10	15q22	NM_001110; NM_001320570; NP_001101; NP_001307499; XM_017021861; XP_016877350	ADAM10	0.009765625	0.0306622540509259	70.2655	21.8337	94.448	22.5412	-24.1824	0.74396
5290300	15	ADAM metallopeptidase domain 10	15q22	NM_001110; NM_001320570; NP_001101; NP_001307499; XM_017021861; XP_016877350	ADAM10	0.0068359375	0.0234053554750606	188.314	68.3629	273.832	68.1649	-85.5188	0.687696
6480131	1	ADAM metallopeptidase domain 15	1q21.3	NM_001261464; NM_001261465; NM_001261466; NM_003815; NM_207191; NM_207194; NM_207195; NM_207196; NM_207197; NP_001248393; NP_001248394; NP_001248395; NP_003806; NP_997074; NP_997077; NP_997078; NP_997079; NP_997080; NR_048577; NR_048578; NR_048579	ADAM15	0.001953125	0.00951860717878701	58.087	8.0699	42.0777	14.4434	16.0093	1.38047
5260546	2	ADAM metallopeptidase domain 17	2p25	NM_003183; NP_003174; XM_011510375; XM_011510376; XM_011510377; XM_017004785; XM_017004786; XP_011508677; XP_011508678; XP_011508679; XP_016860274; XP_016860275	ADAM17	0.0048828125	0.0183728552901687	266.303	43.2181	323.061	60.2587	-56.7588	0.824309
6900209	5	ADAM metallopeptidase domain 19	5q33.3	NM_023038; NM_033274; NP_150377; XM_005266003; XM_011534682; XM_017010009; XP_005266060; XP_011532984; XP_016865498	ADAM19	0.0009765625	0.0063293643683104	2021.39	654.91	3321.82	847.932	-1300.43	0.60852
110731	2	ADAM metallopeptidase domain 23	2q33	NM_003812; NP_003803; XM_005246932; XM_011512086; XP_005246989; XP_011510388	ADAM23	0.001953125	0.00951860717878701	36.2661	14.5994	60.9563	29.048	-24.6903	0.594952
6900086	21	ADAM metallopeptidase with thrombospondin type 1 motif 1	21q21.2	NM_006988; NP_008919	ADAMTS1	0.0009765625	0.0063293643683104	2928.04	677.137	1287.44	468.662	1640.6	2.27431
20100	5	ADAM metallopeptidase with thrombospondin type 1 motif 6	5q12	NM_197941; NP_922932; NR_135689; XM_011543113; XM_011543114; XM_011543115; XM_011543116; XM_011543117; XM_011543119; XM_011543120; XM_011543121; XM_011543122; XM_011543123; XM_011543124; XM_011543125; XM_011543126; XM_011543127; XP_011541415; XP_011541416; XP_011541417; XP_011541418; XP_011541419; XP_011541421; XP_011541422; XP_011541423; XP_011541424; XP_011541425; XP_011541426; XP_011541427; XP…	ADAMTS6	0.001953125	0.00951860717878701	238.209	39.9304	181.051	55.1369	57.158	1.3157
3140368	9	ADAMTS like 1	9p21.3	NM_001040272; NM_052866; NM_139238; NM_139264; NP_001035362; NP_443098; XM_011518063; XM_011518064; XM_011518067; XM_011518068; XM_011518070; XM_017015310; XM_017015311; XM_017015312; XM_017015313; XM_017015314; XP_011516365; XP_011516366; XP_011516369; XP_011516370; XP_011516372; XP_016870799; XP_016870800; XP_016870801; XP_016870802; XP_016870803	ADAMTSL1	0.0029296875	0.0127073040579432	139.595	29.1105	95.3684	25.7592	44.2263	1.46374
4810575	9	ADAMTS like 2	9q34.2	NM_001145320; NM_014694; NP_001138792; NP_055509; XM_005272237; XM_005272238; XM_005272239; XM_011519241; XM_011519242; XP_005272294; XP_005272295; XP_005272296; XP_011517543; XP_011517544	ADAMTSL2	0.0009765625	0.0063293643683104	53.6421	19.5997	129.667	35.2646	-76.0254	0.41369
5130400	15	ADAMTS like 3	15q25.2	NM_001301110; NM_207517; NP_001288039; NP_997400; XM_011521822; XM_011521823; XM_011521824; XM_011521825; XM_017022434; XM_017022435; XP_011520124; XP_011520125; XP_011520126; XP_011520127; XP_016877923; XP_016877924; XR_931873	ADAMTSL3	0.001953125	0.00951860717878701	56.256	24.3892	22.8656	11.1715	33.3904	2.46029
4760079	21	adenosine deaminase, RNA specific B1	21q22.3	NM_001033049; NM_001112; NM_001160230; NM_015833; NM_015834; NP_001103; NP_001153702; NP_056648; NP_056649; NR_027672; NR_027673; NR_027674; NR_073200; XM_006723954; XM_011529425; XM_011529432; XM_017028242; XM_017028243; XM_017028244; XM_017028245; XM_017028246; XM_017028247; XM_017028248; XM_017028249; XM_017028250; XM_017028251; XM_017028252; XM_017028253; XM_017028254; XM_017028255; XM_017028…	ADARB1	0.009765625	0.0306622540509259	160.376	55.919	110.817	48.0645	49.5592	1.44722
7330097	21	adenosine deaminase, RNA specific B1	21q22.3	NM_001033049; NM_001112; NM_001160230; NM_015833; NM_015834; NP_001103; NP_001153702; NP_056648; NP_056649; NR_027672; NR_027673; NR_027674; NR_073200; XM_006723954; XM_011529425; XM_011529432; XM_017028242; XM_017028243; XM_017028244; XM_017028245; XM_017028246; XM_017028247; XM_017028248; XM_017028249; XM_017028250; XM_017028251; XM_017028252; XM_017028253; XM_017028254; XM_017028255; XM_017028…	ADARB1	0.0048828125	0.0183728552901687	1325.78	436.287	921.793	350.627	403.983	1.43826
2230253	19	adenosine deaminase, tRNA specific 3	19p13.3	NM_001329533; NM_138422; NP_001316462; NP_612431	ADAT3	0.009765625	0.0306622540509259	47.1909	6.98431	35.7719	9.58254	11.4191	1.31922
130707	1	antizyme inhibitor 2	1p35.1	NM_001293562; NM_001301823; NM_001301824; NM_001301825; NM_001301826; NM_052998; NP_001280491; NP_001288752; NP_001288753; NP_001288754; NP_001288755; NP_443724; NR_126031; XM_005270404; XM_005270406; XM_005270407; XM_006710312; XM_011540557; XM_011540563; XM_011540566; XM_017000167; XM_017000168; XM_017000169; XM_017000170; XM_017000171; XM_017000172; XM_017000173; XM_017000174; XM_017000175; XM…	AZIN2	0.0009765625	0.0063293643683104	53.402	25.9834	250.693	94.6034	-197.291	0.213017
3800050	2	adenylate cyclase 3	2p23.3	NM_001320613; NM_004036; NP_001307542; NP_004027; XM_006711925; XM_011532489; XM_011532490; XM_011532491; XM_011532492; XM_011532493; XM_011532494; XM_011532496; XM_017003186; XM_017003187; XM_017003188; XM_017003189; XM_017003190; XM_017003191; XM_017003192; XM_017003193; XP_006711988; XP_011530791; XP_011530792; XP_011530793; XP_011530794; XP_011530795; XP_011530796; XP_011530798; XP_016858675;…	ADCY3	0.0048828125	0.0183728552901687	663.345	234.808	506.118	205.854	157.228	1.31065
3120600	12	adenylate cyclase 6	12q13.12	NM_015270; NM_020983; NP_056085; XM_006719210; XM_017018743; XP_006719273; XP_016874232; XR_001748565	ADCY6	0.001953125	0.00951860717878701	132.471	12.0945	187.582	35.9164	-55.1115	0.706201
50735	16	adenylate cyclase 7	16q12.1	NM_001114; NM_001286057; NP_001105; NP_001272986; XM_011522835; XM_011522836; XM_011522837; XM_011522838; XM_011522839; XM_011522840; XM_011522842; XM_017022895; XM_017022896; XM_017022897; XM_017022898; XM_017022899; XP_011521137; XP_011521138; XP_011521139; XP_011521140; XP_011521141; XP_011521142; XP_011521144; XP_016878384; XP_016878385; XP_016878386; XP_016878387; XP_016878388; XR_001751822	ADCY7	0.0009765625	0.0063293643683104	362.321	114.003	127.496	30.3057	234.825	2.84181
5900685	4	adducin 1	4p16.3	NM_001119; NM_001286645; NM_014189; NM_014190; NM_176801; NP_001110; NP_001273574; NP_054908; NP_054909; NP_789771; XM_005247933; XM_005247934; XM_005247935; XM_005247936; XM_005247937; XM_017007703; XM_017007704; XM_017007705; XM_017007706; XM_017007707; XM_017007708; XM_017007709; XM_017007710; XP_005247990; XP_005247991; XP_005247992; XP_005247993; XP_005247994; XP_016863192; XP_016863193; XP_…	ADD1	0.013671875	0.0397201234792666	3347.64	227.002	3822.58	397.659	-474.938	0.875754
6620278	2	acireductone dioxygenase 1	2p25.3	NM_001306077; NM_018269; NP_001293006; NP_060739	ADI1	0.0048828125	0.0183728552901687	340.252	46.6292	415.172	68.8789	-74.9199	0.819545
3460201	1	adiponectin receptor 1	1q32.1	NM_001290553; NM_001290557; NM_001290629; NM_015999; NP_001277482; NP_001277486; NP_001277558; NP_057083; NR_046083; XM_017001407; XP_016856896	ADIPOR1	0.001953125	0.00951860717878701	287.611	58.2872	414.034	47.9217	-126.423	0.694656
6100767	1	adiponectin receptor 1	1q32.1	NM_001290553; NM_001290557; NM_001290629; NM_015999; NP_001277482; NP_001277486; NP_001277558; NP_057083; NR_046083; XM_017001407; XP_016856896	ADIPOR1	0.0009765625	0.0063293643683104	386.571	52.9481	541.311	69.0248	-154.74	0.714139
6960685	12	adiponectin receptor 2	12p13.31	NM_024551; NP_078827; XM_005253789; XM_006719018; XM_011521024; XP_005253846; XP_006719081; XP_011519326	ADIPOR2	0.001953125	0.00951860717878701	406.711	29.8719	463.907	50.4491	-57.1954	0.876709
7550161	10	adenosine kinase	10q22; 10q11-q24	NM_001123; NM_001202449; NM_001202450; NM_006721; NP_001114; NP_001189378; NP_001189379; NP_006712; XM_017015698; XM_017015699; XM_017015700; XM_017015701; XM_017015702; XM_017015703; XM_017015704; XM_017015705; XM_017015706; XP_016871187; XP_016871188; XP_016871189; XP_016871190; XP_016871191; XP_016871192; XP_016871193; XP_016871194; XP_016871195	ADK	0.0048828125	0.0183728552901687	186.902	43.4263	132.551	16.3435	54.3504	1.41003
5670465	11	adrenomedullin	11p15.4	NM_001124; NP_001115	ADM	0.0009765625	0.0063293643683104	3194.11	1532.88	1113.1	662.691	2081.01	2.86956
360678	20	activity dependent neuroprotector homeobox	20q13.13	NM_001282531; NM_001282532; NM_015339; NM_181442; NP_001269460; NP_001269461; NP_056154; NP_852107; XM_011528747; XM_011528748; XM_017027757; XM_017027758; XM_017027759; XP_011527049; XP_011527050; XP_016883246; XP_016883247; XP_016883248	ADNP	0.0029296875	0.0127073040579432	595.024	126.836	466.868	89.6569	128.156	1.2745
1770551	20	activity dependent neuroprotector homeobox	20q13.13	NM_001282531; NM_001282532; NM_015339; NM_181442; NP_001269460; NP_001269461; NP_056154; NP_852107; XM_011528747; XM_011528748; XM_017027757; XM_017027758; XM_017027759; XP_011527049; XP_011527050; XP_016883246; XP_016883247; XP_016883248	ADNP	0.0009765625	0.0063293643683104	49.0499	8.56355	27.6301	5.83688	21.4198	1.77524
7330270	18	ADNP homeobox 2	18q23	NM_014913; NP_055728; XM_005266656; XM_011525883; XP_005266713; XP_011524185	ADNP2	0.0009765625	0.0063293643683104	360.058	40.5103	272.499	35.0978	87.5587	1.32132
4480546	10	2-aminoethanethiol dioxygenase	10q21.3	NM_032804; NP_116193	ADO	0.0009765625	0.0063293643683104	604.787	157.482	813.154	134.685	-208.367	0.743755
4060519	1	adenosine A1 receptor	1q32.1	NM_000674; NM_001048230; NP_000665; NP_001041695; XM_005244901; XM_005244902; XM_017000342; XP_005244958; XP_005244959; XP_016855831	ADORA1	0.0009765625	0.0063293643683104	437.033	327.237	1154.66	533.286	-717.631	0.378494
5550619	15	ADP dependent glucokinase	15q24.1	NM_031284; NP_112574; NR_023318; NR_023319; XM_006720712; XM_006720713; XM_011522102; XM_011522103; XM_011522104; XM_017022664; XP_006720775; XP_006720776; XP_011520404; XP_011520405; XP_011520406; XP_016878153	ADPGK	0.001953125	0.00951860717878701	245.612	25.6579	204.47	28.2155	41.1422	1.20121
5550369	3	ADP-ribosylarginine hydrolase	3q13.31-q13.33	NM_001125; NM_001291949; NM_001291950; NP_001116; NP_001278878; NP_001278879; XM_011512438; XP_011510740	ADPRH	0.0068359375	0.0234053554750606	87.955	31.2186	66.5274	19.6814	21.4275	1.32209
730010	1	ADP-ribosylhydrolase like 2	1p34.3	NM_017825; NP_060295; XM_011541636; XP_011539938	ADPRHL2	0.0048828125	0.0183728552901687	603.847	83.2338	520.111	48.7455	83.7367	1.161
2140022	5	adrenoceptor alpha 1B	5q33.3	NM_000679; NP_000670; XM_005265818; XM_005265819; XM_006714821; XM_011534435; XM_011534437; XM_011534438; XP_005265875; XP_005265876; XP_006714884; XP_011532737; XP_011532739; XP_011532740	ADRA1B	0.009765625	0.0306622540509259	88.7799	26.5463	62.9195	27.1189	25.8604	1.41101
5720523	10	adrenoceptor alpha 2A	10q25.2	NM_000681; NP_000672	ADRA2A	0.0048828125	0.0183728552901687	90.2824	25.717	66.3122	13.7625	23.9702	1.36147
4260671	12	AE binding protein 2	12p12.3	NM_001114176; NM_001267043; NM_153207; NP_001107648; NP_001253972; NP_694939; XM_006719031; XM_011520560; XM_017018806; XP_006719094; XP_011518862; XP_016874295	AEBP2	0.009765625	0.0306622540509259	197.107	22.817	163.779	25.9994	33.3275	1.20349
2690187	4	actin filament associated protein 1	4p16	NM_001134647; NM_021638; NM_198595; NP_001128119; NP_940997; XM_006713909; XM_011513544; XM_017008535; XM_017008536; XP_006713972; XP_011511846; XP_016864024; XP_016864025	AFAP1	0.0009765625	0.0063293643683104	565.932	248.678	835.085	266.963	-269.153	0.677694
20154	5	actin filament associated protein 1 like 1	5q32	NM_001146337; NM_001323062; NM_001323063; NM_152406; NP_001139809; NP_001309991; NP_001309992; NP_689619; XM_011537558; XM_017009036; XP_011535860; XP_016864525	AFAP1L1	0.0009765625	0.0063293643683104	77.3876	20.5248	405.365	168.614	-327.977	0.190909
4590133	10	actin filament associated protein 1 like 2	10q25.3	NM_001001936; NM_001287824; NM_032550; NP_001001936; NP_001274753; NP_115939; XM_005270233; XM_005270237; XM_005270241; XM_005270242; XM_011540286; XM_011540289; XM_011540290; XM_017016792; XM_017016793; XM_017016794; XM_017016795; XM_017016796; XM_017016797; XM_017016798; XM_017016799; XM_017016800; XM_017016801; XM_017016802; XM_017016803; XM_017016804; XM_017016805; XM_017016806; XM_017016807;…	AFAP1L2	0.0009765625	0.0063293643683104	31.5353	8.09339	158.545	51.272	-127.009	0.198905
6620711	10	actin filament associated protein 1 like 2	10q25.3	NM_001001936; NM_001287824; NM_032550; NP_001001936; NP_001274753; NP_115939; XM_005270233; XM_005270237; XM_005270241; XM_005270242; XM_011540286; XM_011540289; XM_011540290; XM_017016792; XM_017016793; XM_017016794; XM_017016795; XM_017016796; XM_017016797; XM_017016798; XM_017016799; XM_017016800; XM_017016801; XM_017016802; XM_017016803; XM_017016804; XM_017016805; XM_017016806; XM_017016807;…	AFAP1L2	0.0009765625	0.0063293643683104	25.302	7.68096	117.417	31.5155	-92.1152	0.215488
60609	16	AFG3 like matrix AAA peptidase subunit 1, pseudogene	16q24.3	NM_001031805; NM_001132; NR_003226; NR_003227; NR_003228	AFG3L1P	0.001953125	0.00951860717878701	98.5795	15.9072	75.6704	14.8354	22.909	1.30275
3890431	7	ArfGAP with GTPase domain, ankyrin repeat and PH domain 3	7q36.1	NM_001042535; NM_001281300; NM_001308304; NM_001308305; NM_031946; NP_001036000; NP_001268229; NP_001295233; NP_001295234; NP_114152; XM_005249943; XM_011515780; XM_017011732; XM_017011733; XM_017011734; XM_017011735; XP_005250000; XP_011514082; XP_016867221; XP_016867222; XP_016867223; XP_016867224	AGAP3	0.0009765625	0.0063293643683104	204.165	34.5738	315.837	71.6224	-111.672	0.646424
3520671	9	1-acylglycerol-3-phosphate O-acyltransferase 2	9q34.3	NM_001012727; NM_006412; NP_001012745; NP_006403	AGPAT2	0.0068359375	0.0234053554750606	116.089	13.8011	95.5319	13.4296	20.5567	1.21518
3850370	9	1-acylglycerol-3-phosphate O-acyltransferase 2	9q34.3	NM_001012727; NM_006412; NP_001012745; NP_006403	AGPAT2	0.001953125	0.00951860717878701	93.5121	14.2369	72.0941	8.12986	21.4181	1.29709
5560102	9	1-acylglycerol-3-phosphate O-acyltransferase 2	9q34.3	NM_001012727; NM_006412; NP_001012745; NP_006403	AGPAT2	0.0009765625	0.0063293643683104	199.634	32.0564	162.096	28.7352	37.5376	1.23158
830719	8	1-acylglycerol-3-phosphate O-acyltransferase 5	8p23.1	NM_018361; NP_060831; XM_011534751; XP_011533053	AGPAT5	0.009765625	0.0306622540509259	130.553	27.7901	198.455	63.3157	-67.9019	0.657848
6040747	1	AT-hook containing transcription factor 1	1q44	NM_001323342; NM_001323343; NM_015446; NM_175865; NP_001310271; NP_001310272; NP_056261; NR_136586; XM_006711758; XM_011544156; XM_011544157; XP_006711821; XP_011542458; XP_011542459; XR_426916; XR_949136	AHCTF1	0.001953125	0.00951860717878701	151.654	19.7676	116.83	17.4176	34.8248	1.29808
870039	7	adenosylhomocysteinase like 2	7q32.1	NM_001130720; NM_001130722; NM_001130723; NM_015328; NP_001124192; NP_001124194; NP_001124195; NP_056143; XM_005250237; XM_011515987; XM_011515988; XM_017011904; XM_017011905; XM_017011906; XM_017011907; XP_005250294; XP_011514289; XP_011514290; XP_016867393; XP_016867394; XP_016867395; XP_016867396	AHCYL2	0.001953125	0.00951860717878701	37.812	10.4264	54.7075	12.1972	-16.8954	0.691168
450553	11	AHNAK nucleoprotein	11q12.2	NM_001620; NM_024060; NP_001611; NP_076965; XM_005274240; XM_005274241; XM_005274245; XM_017018270; XM_017018271; XM_017018272; XM_017018273; XP_005274297; XP_005274298; XP_005274302; XP_016873759; XP_016873760; XP_016873761; XP_016873762	AHNAK	0.0009765625	0.0063293643683104	4444.77	685.808	3381.53	507.649	1063.24	1.31443
3710400	11	AHNAK nucleoprotein	11q12.2	NM_001620; NM_024060; NP_001611; NP_076965; XM_005274240; XM_005274241; XM_005274245; XM_017018270; XM_017018271; XM_017018272; XM_017018273; XP_005274297; XP_005274298; XP_005274302; XP_016873759; XP_016873760; XP_016873761; XP_016873762	AHNAK	0.013671875	0.0397201234792666	292.654	106.421	227.232	38.9108	65.4216	1.28791
1410021	9	allograft inflammatory factor 1 like	9q34.13-q34.3	NM_001002260; NM_001185095; NM_001185096; NM_031426; NP_001172024; NP_001172025; NP_113614; NR_033701; XM_017015177; XP_016870666	AIF1L	0.0009765625	0.0063293643683104	184.733	131.712	2581.11	982.575	-2396.38	0.0715711
4010647	9	allograft inflammatory factor 1 like	9q34.13-q34.3	NM_001002260; NM_001185095; NM_001185096; NM_031426; NP_001172024; NP_001172025; NP_113614; NR_033701; XM_017015177; XP_016870666	AIF1L	0.0009765625	0.0063293643683104	28.4258	12.4597	348.88	142.349	-320.455	0.0814771
5130162	9	adenylate kinase 1	9q34.1	NM_000476; NM_001318121; NM_001318122; NP_000467; NP_001305050; NP_001305051; XM_017014427; XM_017014428; XP_016869916; XP_016869917	AK1	0.0009765625	0.0063293643683104	624.497	95.4444	1463.55	475.611	-839.056	0.426699
1990491	1	adenylate kinase 2	1p34	NM_001199199; NM_001319139; NM_001319140; NM_001319141; NM_001319142; NM_001319143; NM_001625; NM_013411; NP_001186128; NP_001306068; NP_001306069; NP_001306070; NP_001306071; NP_001306072; NP_001616; NP_037543; NR_134976; XR_001737035; XR_001737036; XR_246248	AK2	0.0068359375	0.0234053554750606	1655.35	233.484	2051.73	341.811	-396.384	0.806805
3140441	1	adenylate kinase 2	1p34	NM_001199199; NM_001319139; NM_001319140; NM_001319141; NM_001319142; NM_001319143; NM_001625; NM_013411; NP_001186128; NP_001306068; NP_001306069; NP_001306070; NP_001306071; NP_001306072; NP_001616; NP_037543; NR_134976; XR_001737035; XR_001737036; XR_246248	AK2	0.0029296875	0.0127073040579432	120.443	23.348	95.7108	14.3237	24.7318	1.2584
5720669	1	adenylate kinase 2	1p34	NM_001199199; NM_001319139; NM_001319140; NM_001319141; NM_001319142; NM_001319143; NM_001625; NM_013411; NP_001186128; NP_001306068; NP_001306069; NP_001306070; NP_001306071; NP_001306072; NP_001616; NP_037543; NR_134976; XR_001737035; XR_001737036; XR_246248	AK2	0.0009765625	0.0063293643683104	1584.8	194.661	1975.42	228.642	-390.62	0.802259
670463	9	adenylate kinase 3	9p24.1	NM_001199852; NM_001199853; NM_001199854; NM_001199855; NM_001199856; NM_016282; NP_001186781; NP_001186782; NP_001186784; NP_001186785; NP_057366	AK3	0.0009765625	0.0063293643683104	778.798	156.516	1380.2	161.127	-601.405	0.564263
160148	1	adenylate kinase 4	1p31.3	NM_001005353; NM_001330616; NM_013410; NM_203464; NP_001005353; NP_001317545; NP_037542; NP_982289; XM_017000612; XM_017000613; XP_016856101; XP_016856102	AK4	0.0009765625	0.0063293643683104	742.981	151.558	403.453	87.4514	339.528	1.84155
4290192	1	adenylate kinase 4	1p31.3	NM_001005353; NM_001330616; NM_013410; NM_203464; NP_001005353; NP_001317545; NP_037542; NP_982289; XM_017000612; XM_017000613; XP_016856101; XP_016856102	AK4	0.0009765625	0.0063293643683104	740.727	160.271	406.225	87.5325	334.502	1.82344
4610554	1	adenylate kinase 4	1p31.3	NM_001005353; NM_001330616; NM_013410; NM_203464; NP_001005353; NP_001317545; NP_037542; NP_982289; XM_017000612; XM_017000613; XP_016856101; XP_016856102	AK4	0.0009765625	0.0063293643683104	145.243	28.6171	76.6016	18.1685	68.6413	1.89608
2680220	1	adenylate kinase 5	1p31	NM_012093; NM_174858; NP_036225; NP_777283; XM_005270739; XM_006710572; XM_017001008; XM_017001009; XM_017001010; XM_017001011; XM_017001012; XP_005270796; XP_006710635; XP_016856497; XP_016856498; XP_016856499; XP_016856500; XP_016856501	AK5	0.0029296875	0.0127073040579432	82.0671	20.2439	44.331	17.3801	37.7361	1.85124
650050	15	A-kinase anchoring protein 13	15q25.3	NM_001270546; NM_006738; NM_007200; NM_144767; NP_001257475; NP_006729; NP_009131	AKAP13	0.0009765625	0.0063293643683104	56.4562	5.27179	109.962	30.1149	-53.5058	0.513415
2060341	15	A-kinase anchoring protein 13	15q25.3	NM_001270546; NM_006738; NM_007200; NM_144767; NP_001257475; NP_006729; NP_009131	AKAP13	0.0009765625	0.0063293643683104	33.4576	5.26746	59.7084	14.3777	-26.2508	0.56035
3940440	15	A-kinase anchoring protein 13	15q25.3	NM_001270546; NM_006738; NM_007200; NM_144767; NP_001257475; NP_006729; NP_009131	AKAP13	0.0009765625	0.0063293643683104	231.035	45.5276	604.745	176.678	-373.711	0.382036
520040	1	akirin 1	1p34.3	NM_001136275; NM_024595; NP_001129747; NP_078871	AKIRIN1	0.0068359375	0.0234053554750606	240.933	27.9439	193.454	26.0564	47.479	1.24543
1500504	1	aldo-keto reductase family 1 member A1	1p33-p32	NM_001202413; NM_001202414; NM_006066; NM_153326; NP_001189342; NP_001189343; NP_006057; NP_697021; XM_011540491; XM_011540492; XP_011538793; XP_011538794; XR_001736908; XR_001736909	AKR1A1	0.0009765625	0.0063293643683104	1004.63	113.35	1240.82	150.268	-236.191	0.809649
6130424	1	aldo-keto reductase family 1 member A1	1p33-p32	NM_001202413; NM_001202414; NM_006066; NM_153326; NP_001189342; NP_001189343; NP_006057; NP_697021; XM_011540491; XM_011540492; XP_011538793; XP_011538794; XR_001736908; XR_001736909	AKR1A1	0.0029296875	0.0127073040579432	1800.16	224.428	2104.53	223.182	-304.365	0.855376
4260139	7	aldo-keto reductase family 1 member B	7q35	NM_001628; NP_001619; XM_005250234; XP_005250291	AKR1B1	0.001953125	0.00951860717878701	2300.57	414.64	1751.67	281.141	548.902	1.31336
5340129	10	aldo-keto reductase family 1 member C2	10p15-p14	NM_001135241; NM_001321027; NM_001354; NM_205845; NP_001128713; NP_001307956; NP_001345; NP_995317	AKR1C2	0.013671875	0.0397201234792666	648.63	309.032	940.507	612.513	-291.877	0.68966
6180681	1	aldo-keto reductase family 7 member A2	1p36.13	NM_001320979; NM_003689; NP_001307908; NP_003680; XR_946785	AKR7A2	0.0048828125	0.0183728552901687	2361.64	271.11	1997.41	251.496	364.228	1.18235
70484	1	aldo-keto reductase family 7 member A3	1p36.13	NM_012067; NP_036199; XM_011541046; XM_017000714; XP_011539348; XP_016856203; XR_001737055	AKR7A3	0.009765625	0.0306622540509259	579.818	67.5014	463.01	44.9083	116.808	1.25228
5870561	1	AKT serine/threonine kinase 3	1q44	NM_001206729; NM_005465; NM_181690; NP_001193658; NP_005456; NP_859029; XM_005272994; XM_005272995; XM_006711726; XM_011544012; XM_011544013; XM_011544014; XM_016999985; XP_005273051; XP_005273052; XP_006711789; XP_011542314; XP_011542315; XP_011542316; XP_016855474	AKT3	0.0009765625	0.0063293643683104	81.0012	12.1263	49.668	10.4284	31.3331	1.63085
4480338	16	AKT interacting protein	16q12.2	NM_001012398; NM_001308325; NM_022476; NP_001012398; NP_001295254; NP_071921; XM_005256095; XM_005256096; XM_005256097; XM_005256098; XM_017023564; XM_017023565; XM_017023566; XP_005256152; XP_005256153; XP_005256154; XP_005256155; XP_016879053; XP_016879054; XP_016879055	AKTIP	0.0048828125	0.0183728552901687	675.358	91.1702	852.939	104.135	-177.581	0.791801
5720703	16	AKT interacting protein	16q12.2	NM_001012398; NM_001308325; NM_022476; NP_001012398; NP_001295254; NP_071921; XM_005256095; XM_005256096; XM_005256097; XM_005256098; XM_017023564; XM_017023565; XM_017023566; XP_005256152; XP_005256153; XP_005256154; XP_005256155; XP_016879053; XP_016879054; XP_016879055	AKTIP	0.0068359375	0.0234053554750606	220.577	43.221	287.52	32.0502	-66.9428	0.767171
3120162	9	aminolevulinate dehydratase	9q33.1	NM_000031; NM_001003945; NM_001317745; NP_000022; NP_001003945; NP_001304674; XM_011518364; XP_011516666	ALAD	0.0029296875	0.0127073040579432	255.638	17.4118	311.827	31.2345	-56.1898	0.819805
2070575	3	activated leukocyte cell adhesion molecule	3q13.1	NM_001243280; NM_001243281; NM_001243283; NM_001627; NP_001230209; NP_001230210; NP_001230212; NP_001618	ALCAM	0.0009765625	0.0063293643683104	2901.1	942.262	1322.65	356.567	1578.45	2.1934
1070477	9	aldehyde dehydrogenase 1 family member A1	9q21.13	NM_000689; NP_000680	ALDH1A1	0.013671875	0.0397201234792666	2975.15	1612.86	1891.67	860.908	1083.48	1.57276
6510754	9	aldehyde dehydrogenase 1 family member A1	9q21.13	NM_000689; NP_000680	ALDH1A1	0.013671875	0.0397201234792666	3544.76	1979.05	1944.83	832.226	1599.93	1.82266
510687	15	aldehyde dehydrogenase 1 family member A2	15q21.3	NM_001206897; NM_003888; NM_170696; NM_170697; NP_001193826; NP_003879; NP_733797; NP_733798	ALDH1A2	0.013671875	0.0397201234792666	138.808	149.111	58.5378	43.0863	80.2703	2.37125
1240379	9	aldehyde dehydrogenase 1 family member B1	9p11.1	NM_000692; NP_000683; XM_011517802; XP_011516104	ALDH1B1	0.001953125	0.00951860717878701	778.572	320.354	1120.53	347.415	-341.96	0.694823
2650204	9	aldehyde dehydrogenase 1 family member B1	9p11.1	NM_000692; NP_000683; XM_011517802; XP_011516104	ALDH1B1	0.0009765625	0.0063293643683104	245.771	86.1114	340.303	88.2759	-94.5317	0.722213
2970356	11	aldehyde dehydrogenase 3 family member B1	11q13	NM_000694; NM_001030010; NM_001161473; NM_001290058; NM_001290059; NP_000685; NP_001025181; NP_001154945; NP_001276987; NP_001276988	ALDH3B1	0.001953125	0.00951860717878701	272.146	101.954	132.772	63.2698	139.374	2.04973
1470427	1	aldehyde dehydrogenase 4 family member A1	1p36	NM_001161504; NM_001319218; NM_003748; NM_170726; NP_001154976; NP_001306147; NP_003739; NP_733844; XR_001737510; XR_946786	ALDH4A1	0.001953125	0.00951860717878701	172.959	39.7211	236.906	35.5338	-63.947	0.730074
1820044	1	aldehyde dehydrogenase 9 family member A1	1q23.1	NM_000696; NP_000687; XM_011509294; XP_011507596	ALDH9A1	0.0009765625	0.0063293643683104	3789.07	362.373	4459.15	486.368	-670.086	0.849728
2640088	16	aldolase, fructose-bisphosphate A	16p11.2	NM_000034; NM_001127617; NM_001243175; NM_001243177; NM_184041; NM_184043; NP_000025; NP_001121089; NP_001230106; NP_908930; NP_908932; XM_011545768; XP_011544070; XR_001751871	ALDOA	0.0009765625	0.0063293643683104	4839.76	752.002	3313.37	525.889	1526.39	1.46068
6590253	16	aldolase, fructose-bisphosphate A	16p11.2	NM_000034; NM_001127617; NM_001243175; NM_001243177; NM_184041; NM_184043; NP_000025; NP_001121089; NP_001230106; NP_908930; NP_908932; XM_011545768; XP_011544070; XR_001751871	ALDOA	0.0009765625	0.0063293643683104	4165.18	347.355	2991.61	402.931	1173.56	1.39228
7330544	17	aldolase, fructose-bisphosphate C	17cen-q12	NM_005165; NP_005156; XM_005257949; XM_011524556; XP_005258006; XP_011522858	ALDOC	0.0009765625	0.0063293643683104	802.254	212.669	369.609	98.1505	432.645	2.17055
730520	X	ALG13, UDP-N-acetylglucosaminyltransferase subunit	Xq23	NM_001039210; NM_001099922; NM_001168385; NM_001257230; NM_001257231; NM_001257234; NM_001257235; NM_001257237; NM_001257239; NM_001257240; NM_001257241; NM_001324290; NM_001324291; NM_001324292; NM_001324293; NM_001324294; NM_018466; NP_001034299; NP_001093392; NP_001161857; NP_001244159; NP_001244160; NP_001244163; NP_001244164; NP_001244166; NP_001244168; NP_001244169; NP_001244170; NP_0013112…	ALG13	0.009765625	0.0306622540509259	87.9079	22.4461	71.8634	20.3659	16.0445	1.22326
6660411	X	ALG13, UDP-N-acetylglucosaminyltransferase subunit	Xq23	NM_001039210; NM_001099922; NM_001168385; NM_001257230; NM_001257231; NM_001257234; NM_001257235; NM_001257237; NM_001257239; NM_001257240; NM_001257241; NM_001324290; NM_001324291; NM_001324292; NM_001324293; NM_001324294; NM_018466; NP_001034299; NP_001093392; NP_001161857; NP_001244159; NP_001244160; NP_001244163; NP_001244164; NP_001244166; NP_001244168; NP_001244169; NP_001244170; NP_0013112…	ALG13	0.009765625	0.0306622540509259	608.612	137.66	463.941	75.4461	144.671	1.31183
2970296	11	ALG8, alpha-1,3-glucosyltransferase	11q14.1	NM_001007027; NM_001007028; NM_024079; NP_001007028; NP_076984; XM_005274247; XM_011545252; XM_017018274; XP_005274304; XP_011543554; XP_016873763; XR_001747956; XR_428923; XR_950044; XR_950045	ALG8	0.0068359375	0.0234053554750606	460.926	35.5456	410.635	39.477	50.2908	1.12247
450204	11	ALG9, alpha-1,2-mannosyltransferase	11q23	NM_001077690; NM_001077691; NM_001077692; NM_024740; NP_001071158; NP_001071159; NP_001071160; NP_079016; XM_005277723; XM_005277724; XM_006718913; XM_011542992; XM_017018313; XM_017018314; XM_017018315; XM_017018316; XM_017018317; XM_017018318; XM_017018319; XM_017018320; XM_017018321; XM_017018322; XM_017018323; XM_017018324; XM_017018325; XM_017018326; XP_005277780; XP_005277781; XP_006718976;…	ALG9	0.0009765625	0.0063293643683104	596.444	53.2166	379.921	23.665	216.523	1.56991
4610369	11	alkB homolog 3, alpha-ketoglutaratedependent dioxygenase	11p11.2	NM_139178; NP_631917	ALKBH3	0.001953125	0.00951860717878701	355.449	40.3187	291.415	29.7287	64.0345	1.21974
5130736	2	ALMS1, centrosome and basal body associated protein	2p13	NM_015120; NP_055935	ALMS1	0.001953125	0.00951860717878701	43.9322	6.38529	33.3357	5.27748	10.5965	1.31787
540390	4	alpha kinase 1	4q25	NM_001102406; NM_001253884; NM_025144; NP_001095876; NP_001240813; NP_079420; XM_005263245; XM_005263246; XM_006714326; XM_017008633; XM_017008634; XM_017008635; XM_017008636; XM_017008637; XM_017008638; XM_017008639; XM_017008640; XM_017008641; XM_017008642; XM_017008643; XM_017008644; XM_017008645; XM_017008646; XM_017008647; XM_017008648; XM_017008649; XM_017008650; XM_017008651; XP_005263302;…	ALPK1	0.001953125	0.00951860717878701	52.743	11.1583	68.9585	8.86584	-16.2155	0.764851
2140156	2	ALS2, alsin Rho guanine nucleotide exchange factor	2q33.1	NM_001135745; NM_020919; NP_001129217; NP_065970; XM_006712654; XM_006712655; XM_011511530; XM_017004569; XM_017004570; XM_017004571; XM_017004572; XP_006712717; XP_006712718; XP_011509832; XP_016860058; XP_016860059; XP_016860060; XP_016860061; XR_001738864; XR_001738865; XR_001738866; XR_001738867; XR_001738868	ALS2	0.001953125	0.00951860717878701	703.462	57.627	927.588	118.619	-224.126	0.758378
50050	6	adenosylmethionine decarboxylase 1	6q21	NM_001033059; NM_001287214; NM_001287215; NM_001287216; NM_001634; NP_001274143; NP_001274144; NP_001274145; NP_001625; NR_109768	AMD1	0.0029296875	0.0127073040579432	1185.66	216.952	848.581	164.274	337.076	1.39722
3870619	6	adenosylmethionine decarboxylase 1	6q21	NM_001033059; NM_001287214; NM_001287215; NM_001287216; NM_001634; NP_001274143; NP_001274144; NP_001274145; NP_001625; NR_109768	AMD1	0.0009765625	0.0063293643683104	314.929	57.6311	213.23	31.4338	101.7	1.47695
2340601	X	Alport syndrome, mental retardation, midface hypoplasia and elliptocytosis chromosomal region gene 1	Xq22.3	NM_001025580; NM_001171689; NM_015365; NP_001020751; NP_001165160; NP_056180	AMMECR1	0.0009765625	0.0063293643683104	287.296	40.9813	385.649	40.2326	-98.3525	0.744969
7100093	X	Alport syndrome, mental retardation, midface hypoplasia and elliptocytosis chromosomal region gene 1	Xq22.3	NM_001025580; NM_001171689; NM_015365; NP_001020751; NP_001165160; NP_056180	AMMECR1	0.0048828125	0.0183728552901687	59.6457	10.0108	76.9766	9.46774	-17.3309	0.774855
3290646	X	angiomotin	Xq23	NM_001113490; NM_133265; NP_001106962; NP_573572; XM_005262087; XM_005262090; XM_011530875; XM_017029289; XP_005262144; XP_005262147; XP_011529177; XP_016884778	AMOT	0.0009765625	0.0063293643683104	103.633	30.3251	66.7378	22.7831	36.8949	1.55283
940450	3	aminomethyltransferase	3p21.31	NM_000481; NM_001164710; NM_001164711; NM_001164712; NP_000472; NP_001158182; NP_001158183; NP_001158184; NR_028435	AMT	0.0029296875	0.0127073040579432	38.4165	3.79638	53.5849	11.5021	-15.1685	0.716927
1740220	1	amylase, alpha 1A (salivary)	1p21	NM_001008221; NM_004038; NP_001008222; NP_004029	AMY1A	0.0009765625	0.0063293643683104	3222.15	375.788	2259.19	315.408	962.955	1.42624
5550288	1	amylase, alpha 1B (salivary)	1p21	NM_001008218; NP_001008219; XM_011541262; XP_011539564	AMY1B	0.0009765625	0.0063293643683104	747.47	93.4947	504.051	76.6988	243.419	1.48293
1820068	1	amylase, alpha 1C (salivary)	1p21	NM_001008219; NP_001008220; XM_011541263; XM_017001058; XP_011539565; XP_016856547	AMY1C	0.001953125	0.00951860717878701	8326.4	674.869	7143.27	991.863	1183.13	1.16563
730647	2	anaphase promoting complex subunit 1	2q12.1	NM_022662; NP_073153; XM_011511633; XM_011511634; XM_011511636; XM_011511637; XM_017004710; XM_017004711; XM_017004712; XM_017004713; XM_017004714; XM_017004715; XP_011509935; XP_011509936; XP_011509938; XP_011509939; XP_016860199; XP_016860200; XP_016860201; XP_016860202; XP_016860203; XP_016860204	ANAPC1	0.0009765625	0.0063293643683104	349.51	47.2816	290.693	29.7988	58.8169	1.20233
6840706	4	anaphase promoting complex subunit 10	4q31	NM_001256706; NM_001256707; NM_001256708; NM_001256709; NM_001256710; NM_001256711; NM_001256712; NM_001318367; NM_014885; NP_001243635; NP_001243636; NP_001243637; NP_001243638; NP_001243639; NP_001243640; NP_001243641; NP_001305296; NP_055700; NR_046345; XM_011531524; XM_011531525; XM_011531526; XM_011531527; XM_011531529; XM_011531530; XM_011531531; XM_011531532; XM_017007638; XM_017007639; XM…	ANAPC10	0.009765625	0.0306622540509259	501.307	92.1623	405.678	48.2222	95.6293	1.23573
10220	17	anaphase promoting complex subunit 11	17q25.3	NM_001002244; NM_001002245; NM_001002246; NM_001002247; NM_001002248; NM_001002249; NM_001289414; NM_001289415; NM_001289416; NM_001289417; NM_001289418; NM_001289419; NM_001289420; NM_016476; NP_001002244; NP_001002245; NP_001002246; NP_001002247; NP_001002248; NP_001002249; NP_001276343; NP_001276344; NP_001276345; NP_001276346; NP_001276347; NP_001276348; NP_001276349; NP_057560	ANAPC11	0.0009765625	0.0063293643683104	601.544	109.593	501.308	87.5342	100.236	1.19995
4730408	12	anaphase promoting complex subunit 5	12q24.31	NM_001137559; NM_001330489; NM_016237; NP_001131031; NP_001317418; NP_057321; XM_005253900; XM_017019423; XM_017019424; XP_005253957; XP_016874912; XP_016874913	ANAPC5	0.0068359375	0.0234053554750606	1325.11	193.629	1474.95	223.374	-149.839	0.89841
3890484	14	angiogenin	14q11.1-q11.2	NM_001097577; NM_001145; NP_001091046; NP_001136	ANG	0.0009765625	0.0063293643683104	107.611	30.6795	75.327	25.9557	32.2838	1.42858
3930392	14	angiogenin	14q11.1-q11.2	NM_001097577; NM_001145; NP_001091046; NP_001136	ANG	0.001953125	0.00951860717878701	382.513	111.498	263.038	67.9807	119.476	1.45421
3120326	8	angiopoietin 1	8q23.1	NM_001146; NM_001199859; NM_001314051; NM_139290; NP_001137; NP_001186788; NP_001300980; XR_928319	ANGPT1	0.001953125	0.00951860717878701	260.567	90.8719	148.079	42.5587	112.488	1.75965
3360066	8	angiopoietin 1	8q23.1	NM_001146; NM_001199859; NM_001314051; NM_139290; NP_001137; NP_001186788; NP_001300980; XR_928319	ANGPT1	0.0068359375	0.0234053554750606	190.751	75.3628	123.598	37.9546	67.1536	1.54332
4610433	19	angiopoietin like 4	19p13.3	NM_001039667; NM_016109; NM_139314; NP_001034756; NP_647475; NR_104213; XM_005272484; XM_005272485; XP_005272541; XP_005272542	ANGPTL4	0.009765625	0.0306622540509259	580.079	324.607	1294.22	874.135	-714.142	0.448207
2640348	1	angiopoietin like 7	1p36	NM_021146; NP_066969; XM_017000004; XP_016855493; XR_001736901	ANGPTL7	0.013671875	0.0397201234792666	41.3347	27.6924	141.02	93.4424	-99.6856	0.293112
4780437	4	ankyrin 2	4q25-q27	NM_001127493; NM_001148; NM_020977; NP_001120965; NP_001139; NP_066187; XM_005262945; XM_017008067; XM_017008068; XM_017008069; XM_017008070; XM_017008071; XM_017008072; XM_017008073; XM_017008074; XM_017008075; XM_017008076; XM_017008077; XM_017008078; XM_017008079; XM_017008080; XM_017008081; XM_017008082; XM_017008083; XM_017008084; XM_017008085; XM_017008086; XM_017008087; XM_017008088; XM_01…	ANK2	0.0009765625	0.0063293643683104	38.8211	15.2158	130.207	34.6265	-91.3863	0.298148
450300	17	ankyrin repeat and FYVE domain containing 1	17p13.3	NM_001257999; NM_001330063; NM_016376; NM_020740; NP_001244928; NP_001316992; NP_057460; NR_047571; XM_005256679; XM_011523926; XM_011523928; XM_011523933; XM_017024733; XP_005256736; XP_011522228; XP_011522230; XP_011522235; XP_016880222; XR_934043	ANKFY1	0.013671875	0.0397201234792666	460.159	71.0331	365.584	58.1731	94.5743	1.25869
6220152	17	ankyrin repeat and FYVE domain containing 1	17p13.3	NM_001257999; NM_001330063; NM_016376; NM_020740; NP_001244928; NP_001316992; NP_057460; NR_047571; XM_005256679; XM_011523926; XM_011523928; XM_011523933; XM_017024733; XP_005256736; XP_011522228; XP_011522230; XP_011522235; XP_016880222; XR_934043	ANKFY1	0.0009765625	0.0063293643683104	54.2503	7.58478	35.2294	4.62046	19.0209	1.53992
7400114	5	ankyrin repeat family A member 2	5q12-q13	NM_023039; NP_075526; XM_005248560; XM_017009678; XP_005248617; XP_016865167	ANKRA2	0.013671875	0.0397201234792666	396.277	53.4574	494.547	62.0373	-98.2709	0.801291
4540689	13	ankyrin repeat domain 10	13q34	NM_001286721; NM_017664; NP_001273650; NP_060134; NR_104586; NR_104587	ANKRD10	0.0009765625	0.0063293643683104	183.676	32.1603	569.851	248.944	-386.175	0.322323
6900674	13	ankyrin repeat domain 10	13q34	NM_001286721; NM_017664; NP_001273650; NP_060134; NR_104586; NR_104587	ANKRD10	0.0009765625	0.0063293643683104	307.247	45.7315	1095.61	492.917	-788.366	0.280434
3370274	16	ankyrin repeat domain 11	16q24.3	NM_001256182; NM_001256183; NM_013275; NP_001243111; NP_001243112; NP_037407; NR_045839; XM_006721181; XM_006721184; XM_011523051; XM_011523053; XM_011523054; XM_011523055; XM_011523056; XM_011523057; XM_017023182; XM_017023183; XM_017023184; XM_017023185; XM_017023186; XM_017023187; XP_006721244; XP_006721247; XP_011521353; XP_011521355; XP_011521356; XP_011521357; XP_011521358; XP_011521359; XP…	ANKRD11	0.009765625	0.0306622540509259	1063.7	160.782	897.893	181.919	165.81	1.18467
2120224	12	ankyrin repeat domain 13A	12q24.11	NM_033121; NP_149112; XM_005253980; XM_005253981; XM_005253982; XM_005253984; XM_011538937; XM_011538938; XM_017020157; XM_017020158; XM_017020159; XM_017020160; XM_017020161; XM_017020162; XM_017020163; XP_005254037; XP_005254038; XP_005254039; XP_005254041; XP_011537239; XP_011537240; XP_016875646; XP_016875647; XP_016875648; XP_016875649; XP_016875650; XP_016875651; XP_016875652; XR_944812	ANKRD13A	0.0009765625	0.0063293643683104	3517.09	719.651	2096.95	289.093	1420.14	1.67724
3450274	10	ankyrin repeat domain 16	10p15.1	NM_001009941; NM_001009942; NM_001009943; NM_019046; NP_001009941; NP_001009943; NP_061919	ANKRD16	0.0068359375	0.0234053554750606	52.5409	10.4453	35.8944	7.63393	16.6466	1.46377
6450661	9	ankyrin repeat domain 20 family member A1	9q13	NM_032250; NP_115626; XM_005272532; XM_011545682; XP_005272589; XP_011543984	ANKRD20A1	0.001953125	0.00951860717878701	44.5375	12.7333	30.5637	13.408	13.9738	1.4572
5670112	19	ankyrin repeat domain 27	19q13.11	NM_032139; NP_115515; XM_006723412; XM_017027349; XP_006723475; XP_016882838	ANKRD27	0.0068359375	0.0234053554750606	111.958	20.9422	77.9947	15.2345	33.9635	1.43546
360064	3	ankyrin repeat domain 28	3p25.1	NM_001195098; NM_001195099; NM_015199; NP_001182027; NP_001182028; NP_056014; XM_005264996; XM_011533540; XM_011533541; XM_011533542; XM_011533543; XM_011533545; XM_011533546; XM_011533547; XM_017006026; XM_017006027; XM_017006028; XM_017006029; XP_005265053; XP_011531842; XP_011531843; XP_011531844; XP_011531845; XP_011531847; XP_011531848; XP_011531849; XP_016861515; XP_016861516; XP_016861517;…	ANKRD28	0.013671875	0.0397201234792666	103.707	20.3866	74.2042	18.61	29.5028	1.39759
2760563	3	ankyrin repeat domain 28	3p25.1	NM_001195098; NM_001195099; NM_015199; NP_001182027; NP_001182028; NP_056014; XM_005264996; XM_011533540; XM_011533541; XM_011533542; XM_011533543; XM_011533545; XM_011533546; XM_011533547; XM_017006026; XM_017006027; XM_017006028; XM_017006029; XP_005265053; XP_011531842; XP_011531843; XP_011531844; XP_011531845; XP_011531847; XP_011531848; XP_011531849; XP_016861515; XP_016861516; XP_016861517;…	ANKRD28	0.0009765625	0.0063293643683104	414.334	86.4495	279.698	68.131	134.636	1.48136
6380747	5	SMC5-SMC6 complex localization factor 1	5q15	NM_032290; NP_115666; XM_017009978; XM_017009979; XM_017009980; XM_017009981; XM_017009982; XM_017009983; XM_017009984; XP_016865467; XP_016865468; XP_016865469; XP_016865470; XP_016865471; XP_016865472; XP_016865473; XR_001742311	SLF1	0.013671875	0.0397201234792666	81.7679	23.645	64.6946	16.4793	17.0733	1.26391
1090142	1	ankyrin repeat domain 34A	1q21.1	NM_001039888; NP_001034977	ANKRD34A	0.001953125	0.00951860717878701	44.8792	11.7638	74.7685	19.681	-29.8894	0.600241
5810050	2	ankyrin repeat domain 36	2q11.2	NM_001164315; NM_198555; NP_001157787; XM_006712514; XM_011511130; XM_011511131; XM_017004009; XM_017004010; XM_017004011; XM_017004012; XM_017004013; XM_017004014; XM_017004015; XM_017004016; XM_017004017; XM_017004018; XM_017004019; XM_017004020; XM_017004021; XM_017004022; XM_017004023; XM_017004024; XM_017004025; XM_017004026; XM_017004027; XM_017004028; XM_017004029; XM_017004030; XM_0170040…	ANKRD36	0.0009765625	0.0063293643683104	82.4125	15.3605	50.8768	11.4652	31.5357	1.61985
3060010	2	ankyrin repeat domain 36B	2q11.2	NM_020970; NM_025190; NP_079466; XM_005263995; XM_006712661; XM_011511555; XM_011511556; XM_011511557; XM_011511558; XM_017004578; XM_017004579; XM_017004580; XM_017004581; XM_017004582; XM_017004583; XM_017004584; XM_017004585; XM_017004586; XM_017004587; XM_017004588; XM_017004589; XM_017004590; XM_017004591; XM_017004592; XM_017004593; XM_017004594; XM_017004595; XP_005264052; XP_006712724; XP…	ANKRD36B	0.001953125	0.00951860717878701	147.203	27.7257	99.3522	22.8248	47.851	1.48163
7610128	1	KN motif and ankyrin repeat domains 4	1p31.3	NM_001320269; NM_181712; NP_001307198; NP_859063; XM_011540843; XM_011540845; XM_017000483; XM_017000484; XM_017000485; XP_011539145; XP_011539147; XP_016855972; XP_016855973; XP_016855974	KANK4	0.009765625	0.0306622540509259	92.391	39.8939	45.8293	20.366	46.5617	2.01598
2340598	22	ankyrin repeat domain 54	22q13.1	NM_138797; NP_620152; NR_036556; XM_006724136; XM_006724137; XM_011529877; XM_011529878; XM_011529879; XM_011529880; XM_011529882; XM_011529883; XM_011529884; XM_017028590; XM_017028591; XM_017028593; XP_006724199; XP_006724200; XP_011528179; XP_011528180; XP_011528181; XP_011528182; XP_011528184; XP_011528185; XP_011528186; XP_016884079; XP_016884080; XP_016884082; XR_001755167; XR_001755168; XR…	ANKRD54	0.0009765625	0.0063293643683104	164.588	21.0097	130.792	12.5081	33.7958	1.25839
4880465	6	ankyrin repeat domain 6	6q15	NM_001242809; NM_001242811; NM_001242813; NM_001242814; NM_014942; NP_001229738; NP_001229740; NP_001229742; NP_001229743; NP_055757; XM_005248679; XM_005248680; XM_005248681; XM_005248682; XM_005248683; XM_005248684; XM_011535596; XM_011535597; XM_011535598; XM_011535599; XM_011535600; XM_017010493; XM_017010494; XM_017010495; XM_017010496; XM_017010497; XM_017010498; XM_017010499; XM_017010500;…	ANKRD6	0.013671875	0.0397201234792666	63.9731	22.7536	93.5751	42.8778	-29.602	0.683655
5390064	6	ankyrin repeat and sterile alpha motif domain containing 1A	6p21.31	NM_015245; NP_056060; XM_005248964; XM_006715036; XM_011514431; XM_011514432; XM_011514433; XM_011514434; XM_011514435; XM_011514436; XM_011514437; XM_017010593; XP_005249021; XP_006715099; XP_011512733; XP_011512734; XP_011512735; XP_011512736; XP_011512737; XP_011512738; XP_011512739; XP_016866082	ANKS1A	0.0009765625	0.0063293643683104	269.273	41.1368	1067.68	232.532	-798.411	0.252203
580598	2	ankyrin repeat and zinc finger domain containing 1	2q35	NM_001042410; NM_001282792; NM_018089; NP_001035869; NP_001269721; NP_060559; XM_005246663; XM_011511392; XM_017004420; XM_017004421; XP_005246720; XP_011509694; XP_016859909; XP_016859910; XR_001738807; XR_001738808; XR_001738809; XR_001738810; XR_427096; XR_427097; XR_922952; XR_922953	ANKZF1	0.001953125	0.00951860717878701	70.0064	13.0682	48.2142	10.9192	21.7922	1.45199
6450669	7	anillin actin binding protein	7p15-p14	NM_001284301; NM_001284302; NM_018685; NP_001271230; NP_001271231; NP_061155; XM_006715746; XM_006715747; XM_017012354; XM_017012355; XM_017012356; XP_006715809; XP_006715810; XP_016867843; XP_016867844; XP_016867845	ANLN	0.0009765625	0.0063293643683104	891.618	372.234	286.035	127.044	605.584	3.11717
6580300	12	anoctamin 2	12p13.3	NM_001278596; NM_001278597; NM_020373; NP_001265525; NP_001265526; XM_006718988; XM_011520975; XM_011520978; XM_017019672; XP_006719051; XP_011519277; XP_011519280; XP_016875161; XR_931519	ANO2	0.001953125	0.00951860717878701	38.4121	19.5982	92.8457	35.6181	-54.4336	0.41372
3850053	9	acidic nuclear phosphoprotein 32 family member B	9q22.32	NM_006401; NP_006392	ANP32B	0.0009765625	0.0063293643683104	6074.29	529.373	4757.92	361.756	1316.37	1.27667
5810612	15	alanyl aminopeptidase, membrane	15q25-q26	NM_001150; NP_001141; XM_005254892; XM_011521473; XP_005254949; XP_011519775	ANPEP	0.001953125	0.00951860717878701	301.652	151.031	176.979	84.1826	124.673	1.70445
60255	2	anthrax toxin receptor 1	2p13.1	NM_018153; NM_032208; NM_053034; NP_060623; NP_115584; NP_444262; XM_017005075; XM_017005076; XM_017005077; XP_016860564; XP_016860565; XP_016860566	ANTXR1	0.0009765625	0.0063293643683104	971.059	356.548	505.132	148.307	465.927	1.92239
3120689	2	anthrax toxin receptor 1	2p13.1	NM_018153; NM_032208; NM_053034; NP_060623; NP_115584; NP_444262; XM_017005075; XM_017005076; XM_017005077; XP_016860564; XP_016860565; XP_016860566	ANTXR1	0.0009765625	0.0063293643683104	602.009	199.485	320.082	71.8397	281.926	1.88079
5700025	2	anthrax toxin receptor 1	2p13.1	NM_018153; NM_032208; NM_053034; NP_060623; NP_115584; NP_444262; XM_017005075; XM_017005076; XM_017005077; XP_016860564; XP_016860565; XP_016860566	ANTXR1	0.001953125	0.00951860717878701	475.329	173.921	273.346	62.5211	201.983	1.73893
6520215	9	annexin A1	9q21.13	NM_000700; NP_000691; XM_011518609; XM_017014657; XP_011516911; XP_016870146	ANXA1	0.009765625	0.0306622540509259	6653.31	739.317	5601.52	903.259	1051.78	1.18777
1050242	4	annexin A10	4q33	NM_007193; NP_009124; XM_011531571; XP_011529873	ANXA10	0.0009765625	0.0063293643683104	191.775	154.913	81.1555	63.5768	110.619	2.36305
770730	15	annexin A2	15q22.2	NM_001002857; NM_001002858; NM_001136015; NM_004039; NP_001002857; NP_001002858; NP_001129487; NP_004030; XM_011521477; XM_017022090; XM_017022091; XM_017022092; XM_017022093; XP_011519779; XP_016877579; XP_016877580; XP_016877581; XP_016877582	ANXA2	0.0009765625	0.0063293643683104	3114.75	560.693	1298.15	228.1	1816.59	2.39937
3520328	15	annexin A2	15q22.2	NM_001002857; NM_001002858; NM_001136015; NM_004039; NP_001002857; NP_001002858; NP_001129487; NP_004030; XM_011521477; XM_017022090; XM_017022091; XM_017022092; XM_017022093; XP_011519779; XP_016877579; XP_016877580; XP_016877581; XP_016877582	ANXA2	0.001953125	0.00951860717878701	1037.34	205.215	662.712	181.735	374.625	1.56529
4780615	15	annexin A2	15q22.2	NM_001002857; NM_001002858; NM_001136015; NM_004039; NP_001002857; NP_001002858; NP_001129487; NP_004030; XM_011521477; XM_017022090; XM_017022091; XM_017022092; XM_017022093; XP_011519779; XP_016877579; XP_016877580; XP_016877581; XP_016877582	ANXA2	0.001953125	0.00951860717878701	17248.9	534.602	15491.8	1027.02	1757.15	1.11342
270609	4	annexin A2 pseudogene 1	4q31.3	NR_001562	ANXA2P1	0.0048828125	0.0183728552901687	3890.68	708.106	2466.24	560.724	1424.43	1.57757
3370202	4	annexin A2 pseudogene 1	4q31.3	NR_001562	ANXA2P1	0.0068359375	0.0234053554750606	13027.8	1690.35	10609.9	1507.84	2417.86	1.22789
2810411	10	annexin A2 pseudogene 3	10q21.3	NR_001446	ANXA2P3	0.001953125	0.00951860717878701	739.497	106.84	432.397	126.215	307.1	1.71023
2490598	5	annexin A6	5q33.1	NM_001155; NM_001193544; NM_004033; NP_001146; NP_001180473; XM_005268432; XP_005268489	ANXA6	0.013671875	0.0397201234792666	324.346	40.0819	388.065	45.1833	-63.7196	0.835802
6330044	10	annexin A7	10q22.2	NM_001156; NM_001320879; NM_001320880; NM_004034; NP_001147; NP_001307808; NP_001307809; NP_004025; XM_017016162; XM_017016163; XP_016871651; XP_016871652	ANXA7	0.013671875	0.0397201234792666	2009.36	195.404	1820.2	144.621	189.164	1.10393
1400711	NA	NA	NA	NA	NA	0.0009765625	0.0063293643683104	97.6608	42.9688	25.1047	10.671	72.5561	3.89014
2190241	19	adaptor related protein complex 1 mu 1 subunit	19p13.12	NM_001130524; NM_032493; NP_001123996; NP_115882; XM_017027420; XM_017027421; XP_016882909; XP_016882910	AP1M1	0.0009765625	0.0063293643683104	1595.4	156.588	1272.02	119.446	323.381	1.25423
2190341	7	adaptor related protein complex 1 sigma 1 subunit	7q22.1	NM_001283; NM_057089; NP_001274	AP1S1	0.0009765625	0.0063293643683104	440.772	68.9619	268.688	42.5719	172.084	1.64046
5490673	7	adaptor related protein complex 1 sigma 1 subunit	7q22.1	NM_001283; NM_057089; NP_001274	AP1S1	0.0009765625	0.0063293643683104	416.739	64.6231	256.766	34.8633	159.972	1.62303
7040079	7	adaptor related protein complex 1 sigma 1 subunit	7q22.1	NM_001283; NM_057089; NP_001274	AP1S1	0.0009765625	0.0063293643683104	504.762	49.5948	328.965	57.825	175.797	1.53439
940706	X	adaptor related protein complex 1 sigma 2 subunit	Xp22.2	NM_001272071; NM_003916; NP_001259000; NP_003907; XM_005274614; XM_011545599; XM_017029925; XM_017029926; XP_005274671; XP_011543901; XP_016885414; XP_016885415; XR_001755741; XR_247289; XR_247290	AP1S2	0.013671875	0.0397201234792666	1094.78	284.359	774.989	184.213	319.795	1.41264
1400605	17	adaptor related protein complex 2 beta 1 subunit	17q12	NM_001030006; NM_001282; NP_001025177; NP_001273; XM_005257937; XM_005257938; XM_005257941; XM_011524448; XM_011524449; XM_011524450; XM_011524451; XM_011524452; XM_011524453; XM_011524454; XM_011524455; XM_017024284; XM_017024285; XM_017024286; XM_017024287; XP_005257994; XP_005257995; XP_005257998; XP_011522750; XP_011522751; XP_011522752; XP_011522753; XP_011522754; XP_011522755; XP_011522756;…	AP2B1	0.001953125	0.00951860717878701	107.105	18.4477	69.8287	13.9433	37.276	1.53382
2340451	17	adaptor related protein complex 2 beta 1 subunit	17q12	NM_001030006; NM_001282; NP_001025177; NP_001273; XM_005257937; XM_005257938; XM_005257941; XM_011524448; XM_011524449; XM_011524450; XM_011524451; XM_011524452; XM_011524453; XM_011524454; XM_011524455; XM_017024284; XM_017024285; XM_017024286; XM_017024287; XP_005257994; XP_005257995; XP_005257998; XP_011522750; XP_011522751; XP_011522752; XP_011522753; XP_011522754; XP_011522755; XP_011522756;…	AP2B1	0.0009765625	0.0063293643683104	185.809	27.0276	132.257	28.3501	53.5523	1.40491
240187	3	adaptor related protein complex 2 mu 1 subunit	3q28	NM_001025205; NM_001311198; NM_004068; NP_001020376; NP_001298127; NP_004059	AP2M1	0.0009765625	0.0063293643683104	1410.14	168.81	1091.43	156.191	318.703	1.292
840148	3	adaptor related protein complex 2 mu 1 subunit	3q28	NM_001025205; NM_001311198; NM_004068; NP_001020376; NP_001298127; NP_004059	AP2M1	0.0009765625	0.0063293643683104	1587.82	122.865	1212.63	131.946	375.189	1.3094
3120228	19	adaptor related protein complex 2 sigma 1 subunit	19q13.32	NM_001301076; NM_001301078; NM_001301081; NM_004069; NM_021575; NP_001288005; NP_001288007; NP_001288010; NP_004060; NP_067586; XM_011526423; XM_011526424; XP_011524725; XP_011524726	AP2S1	0.0048828125	0.0183728552901687	3410.13	596.018	3082.17	616.362	327.964	1.10641
2230603	5	adaptor related protein complex 3 beta 1 subunit	5q14.1	NM_001271769; NM_003664; NP_001258698; NP_003655; XM_005248618; XM_005248619; XM_017010001; XP_005248675; XP_005248676; XP_016865490	AP3B1	0.0009765625	0.0063293643683104	1424.56	110.952	1680.11	119.1	-255.546	0.847899
2760202	10	adaptor related protein complex 3 mu 1 subunit	10q22.2	NM_001320263; NM_001320264; NM_001320265; NM_012095; NM_207012; NP_001307192; NP_001307193; NP_001307194; NP_036227; NP_996895; NR_135191; XR_001747091; XR_001747092	AP3M1	0.0009765625	0.0063293643683104	402.964	67.2357	328.001	21.1716	74.9633	1.22855
6200437	10	adaptor related protein complex 3 mu 1 subunit	10q22.2	NM_001320263; NM_001320264; NM_001320265; NM_012095; NM_207012; NP_001307192; NP_001307193; NP_001307194; NP_036227; NP_996895; NR_135191; XR_001747091; XR_001747092	AP3M1	0.0009765625	0.0063293643683104	577.667	68.4833	453.482	36.7383	124.185	1.27385
3420128	8	adaptor related protein complex 3 mu 2 subunit	8p11.2	NM_001134296; NM_006803; NP_001127768; NP_006794; XM_017012977; XM_017012978; XM_017012979; XP_016868466; XP_016868467; XP_016868468; XR_001745459	AP3M2	0.0009765625	0.0063293643683104	225.355	22.8475	305.036	44.8644	-79.6809	0.738782
2750286	15	adaptor related protein complex 3 sigma 2 subunit	15q26.1	NM_005829; NP_005820; NR_023361; NR_037582	AP3S2	0.009765625	0.0306622540509259	75.403	14.0502	94.8405	14.9718	-19.4375	0.79505
7560243	20	N-terminal EF-hand calcium binding protein 3	20q11.22	NM_031231; NM_031232; NP_112508; NP_112509; XM_005260510; XM_011528991; XM_011528992; XM_017028015; XM_017028016; XP_005260567; XP_011527293; XP_011527294; XP_016883504; XP_016883505	NECAB3	0.0009765625	0.0063293643683104	41.13	10.095	91.4	30.0385	-50.2701	0.449999
4070014	19	amyloid beta precursor protein binding family A member 3	19p13.3	NM_004886; NP_004877; XM_006722950; XM_006722951; XP_006723013; XP_006723014	APBA3	0.0009765625	0.0063293643683104	148.79	18.6689	200.545	19.6691	-51.755	0.741929
1820722	10	amyloid beta precursor protein binding family B member 1 interacting protein	10p12.1	NM_019043; NP_061916; XM_006717451; XM_011519514; XP_006717514; XP_011517816	APBB1IP	0.0068359375	0.0234053554750606	78.6125	28.4799	115.531	21.8508	-36.9184	0.680446
990392	4	amyloid beta precursor protein binding family B member 2	4p13	NM_001166050; NM_001166051; NM_001166052; NM_001166053; NM_001166054; NM_001330656; NM_001330658; NM_004307; NM_173075; NP_001159522; NP_001159523; NP_001159524; NP_001159525; NP_001159526; NP_001317585; NP_001317587; NP_004298; NP_775098; XM_005248101; XM_006714005; XM_006714007; XM_006714008; XM_006714009; XM_006714010; XM_006714011; XM_006714012; XM_011513686; XM_011513687; XM_011513688; XM_01…	APBB2	0.0048828125	0.0183728552901687	33.1657	7.24888	48.4384	10.5008	-15.2728	0.684697
130138	20	APC down-regulated 1 like	20q13.32	NM_001304787; NM_153360; NP_001291716; NP_699191; NR_130908	APCDD1L	0.0048828125	0.0183728552901687	1220.84	483.876	698.116	333.479	522.723	1.74876
450475	3	acylaminoacyl-peptide hydrolase	3p21.31	NM_001640; NP_001631; XM_005265097; XM_005265098; XM_011533658; XM_011533659; XM_011533660; XM_011533661; XM_011533662; XM_011533663; XM_017006285; XM_017006286; XP_005265154; XP_005265155; XP_011531960; XP_011531961; XP_011531962; XP_011531963; XP_011531964; XP_011531965; XP_016861774; XP_016861775	APEH	0.013671875	0.0397201234792666	945.801	90.4082	843.935	98.6718	101.866	1.1207
1430047	X	apurinic/apyrimidinic endodeoxyribonuclease 2	Xp11.21	NM_001271748; NM_014481; NP_001258677; NP_055296	APEX2	0.0029296875	0.0127073040579432	278.867	34.0277	225.461	29.0892	53.4058	1.23687
1850221	1	aph-1 homolog A, gamma-secretase subunit	1p36.13-q31.3	NM_001077628; NM_001243771; NM_001243772; NM_016022; NP_001071096; NP_001230700; NP_001230701; NP_057106; NR_045033; NR_045034; NR_045035; XM_017001417; XP_016856906	APH1A	0.0009765625	0.0063293643683104	499.339	49.4901	405.366	46.2977	93.973	1.23182
7550364	1	aph-1 homolog A, gamma-secretase subunit	1p36.13-q31.3	NM_001077628; NM_001243771; NM_001243772; NM_016022; NP_001071096; NP_001230700; NP_001230701; NP_057106; NR_045033; NR_045034; NR_045035; XM_017001417; XP_016856906	APH1A	0.001953125	0.00951860717878701	224.73	21.174	192.549	19.5879	32.1811	1.16713
6200202	11	APAF1 interacting protein	11p13	NM_015957; NP_057041; XM_011520154; XM_017017875; XP_011518456; XP_016873364	APIP	0.0029296875	0.0127073040579432	414.424	38.9449	332.585	33.3319	81.8386	1.24607
5960709	NA	NA	NA	NA	NA	0.0068359375	0.0234053554750606	330.824	47.7308	271.807	25.293	59.0174	1.21713
6270703	NA	NA	NA	NA	NA	0.0009765625	0.0063293643683104	20.4736	5.22204	118.268	62.2639	-97.7943	0.173112
1570725	1	NAD(P)HX epimerase	1q21	NM_144772; NP_658985; XM_017000319; XP_016855808	NAXE	0.0029296875	0.0127073040579432	982.901	73.0672	765.297	102.716	217.604	1.28434
3890743	6	apolipoprotein B mRNA editing enzyme catalytic subunit 2	6p21	NM_006789; NP_006780	APOBEC2	0.0009765625	0.0063293643683104	21.9669	14.5394	822.894	1079.7	-800.927	0.0266946
3170068	22	apolipoprotein B mRNA editing enzyme catalytic subunit 3B	22q13.1-q13.2	NM_001270411; NM_004900; NP_001257340; NP_004891	APOBEC3B	0.001953125	0.00951860717878701	80.4569	19.0299	28.4666	20.8333	51.9903	2.82636
3830465	19	apolipoprotein C1	19q13.2	NM_001321065; NM_001321066; NM_001645; NP_001307994; NP_001307995; NP_001636	APOC1	0.0009765625	0.0063293643683104	38.0846	6.83473	98.3339	53.5646	-60.2492	0.387299
730414	19	apolipoprotein E	19q13.2	NM_000041; NM_001302688; NM_001302689; NM_001302690; NM_001302691; NP_000032; NP_001289617; NP_001289618; NP_001289619; NP_001289620	APOE	0.0009765625	0.0063293643683104	15.8954	6.74608	231.589	134.236	-215.693	0.0686364
1980750	22	apolipoprotein L3	22q13.1	NM_014349; NM_030644; NM_145639; NM_145640; NM_145641; NM_145642; NP_055164; NP_085147; NP_663614; NP_663615; NP_663616; NP_663617; NR_027833; NR_027834; NR_027835; XM_006724324; XM_006724325; XM_017028946; XM_017028947; XM_017028948; XM_017028949; XM_017028950; XM_017028951; XM_017028952; XP_006724387; XP_006724388; XP_016884435; XP_016884436; XP_016884437; XP_016884438; XP_016884439; XP_0168844…	APOL3	0.0009765625	0.0063293643683104	46.4542	17.8584	110.876	34.7577	-64.4221	0.418974
3830022	6	apolipoprotein M	6p21.33	NM_001256169; NM_019101; NP_001243098; NP_061974; NR_045828; XM_006715150; XP_006715213	APOM	0.001953125	0.00951860717878701	66.4347	10.7005	52.0115	3.63225	14.4232	1.27731
650110	21	amyloid beta precursor protein	21q21.3	NM_000484; NM_001136016; NM_001136129; NM_001136130; NM_001136131; NM_001204301; NM_001204302; NM_001204303; NM_201413; NM_201414; NP_000475; NP_001129488; NP_001129601; NP_001129602; NP_001129603; NP_001191230; NP_001191231; NP_001191232; NP_958816; NP_958817	APP	0.001953125	0.00951860717878701	841.148	172.664	1092.44	245.543	-251.297	0.769968
1190735	21	amyloid beta precursor protein	21q21.3	NM_000484; NM_001136016; NM_001136129; NM_001136130; NM_001136131; NM_001204301; NM_001204302; NM_001204303; NM_201413; NM_201414; NP_000475; NP_001129488; NP_001129601; NP_001129602; NP_001129603; NP_001191230; NP_001191231; NP_001191232; NP_958816; NP_958817	APP	0.0029296875	0.0127073040579432	106.878	24.2395	139.358	27.2851	-32.48	0.766931
3370577	21	amyloid beta precursor protein	21q21.3	NM_000484; NM_001136016; NM_001136129; NM_001136130; NM_001136131; NM_001204301; NM_001204302; NM_001204303; NM_201413; NM_201414; NP_000475; NP_001129488; NP_001129601; NP_001129602; NP_001129603; NP_001191230; NP_001191231; NP_001191232; NP_958816; NP_958817	APP	0.0068359375	0.0234053554750606	714.915	189.298	969.816	230.623	-254.9	0.737166
4180100	12	adaptor protein, phosphotyrosine interacting with PH domain and leucine zipper 2	12q24.1	NM_001251904; NM_001251905; NM_018171; NP_001238833; NP_001238834; NP_060641; XM_006719472; XM_011538530; XM_011538531; XM_011538532; XM_017019551; XM_017019552; XM_017019553; XM_017019554; XP_006719535; XP_011536832; XP_011536833; XP_011536834; XP_016875040; XP_016875041; XP_016875042; XP_016875043; XR_001748795; XR_001748796	APPL2	0.0048828125	0.0183728552901687	827.664	184.758	609.459	109.037	218.205	1.35803
160746	16	adenine phosphoribosyltransferase	16q24	NM_000485; NM_001030018; NP_000476; NP_001025189	APRT	0.0029296875	0.0127073040579432	722.687	94.136	584.276	82.6462	138.411	1.23689
6510603	16	adenine phosphoribosyltransferase	16q24	NM_000485; NM_001030018; NP_000476; NP_001025189	APRT	0.0029296875	0.0127073040579432	410.666	84.0871	325.033	43.2875	85.6336	1.26346
450619	7	aquaporin 1 (Colton blood group)	7p14	NM_000385; NM_001185060; NM_001185061; NM_001185062; NM_001329872; NM_198098; NP_001171989; NP_001171990; NP_001171991; NP_001316801; NP_932766	AQP1	0.0029296875	0.0127073040579432	30.0325	11.8992	71.2753	20.2308	-41.2428	0.421359
2690639	15	aquarius intron-binding spliceosomal factor	15q14	NM_014691; NP_055506	AQR	0.0009765625	0.0063293643683104	228.936	24.8882	155.685	21.5139	73.2515	1.47051
3190066	11	ADP ribosylation factor GTPase activating protein 2	11p11.2-p11.12	NM_001242832; NM_032389; NP_001229761; NP_115765; XM_005253166; XM_005253167; XM_005253168; XM_006718346; XM_011520405; XM_017018413; XM_017018414; XM_017018415; XP_005253223; XP_005253224; XP_005253225; XP_006718409; XP_011518707; XP_016873902; XP_016873903; XP_016873904	ARFGAP2	0.0068359375	0.0234053554750606	190.374	23.9542	234.253	28.1696	-43.8781	0.812689
2000669	4	Rho GTPase activating protein 10	4q31.23	NM_024605; NP_078881; XM_005263215; XM_017008602; XP_005263272; XP_016864091; XR_001741324	ARHGAP10	0.001953125	0.00951860717878701	163.581	20.7704	257.247	40.1683	-93.6664	0.63589
6060050	15	Rho GTPase activating protein 11B	15q13.2	NM_001039841; NP_001034930	ARHGAP11B	0.0029296875	0.0127073040579432	53.8529	17.3046	27.8652	6.50442	25.9877	1.93262
5340747	10	Rho GTPase activating protein 12	10p11.22	NM_001270695; NM_001270696; NM_001270697; NM_001270698; NM_001270699; NM_018287; NP_001257624; NP_001257625; NP_001257626; NP_001257627; NP_001257628; NP_060757; XM_005252644; XM_011519761; XM_017016954; XP_005252701; XP_011518063; XP_016872443	ARHGAP12	0.0009765625	0.0063293643683104	80.5024	14.7006	134.306	40.0907	-53.8034	0.599396
5490612	10	Rho GTPase activating protein 12	10p11.22	NM_001270695; NM_001270696; NM_001270697; NM_001270698; NM_001270699; NM_018287; NP_001257624; NP_001257625; NP_001257626; NP_001257627; NP_001257628; NP_060757; XM_005252644; XM_011519761; XM_017016954; XP_005252701; XP_011518063; XP_016872443	ARHGAP12	0.0009765625	0.0063293643683104	175.056	55.1279	403.38	123.984	-228.324	0.433973
160561	16	Rho GTPase activating protein 17	16p12.1	NM_001006634; NM_018054; NP_001006635; NP_060524; XM_011545873; XM_011545874; XM_011545875; XM_011545876; XM_011545877; XM_011545878; XM_017023390; XP_011544175; XP_011544176; XP_011544177; XP_011544178; XP_011544179; XP_011544180; XP_016878879; XR_950809; XR_950810; XR_950811	ARHGAP17	0.0009765625	0.0063293643683104	1121.28	146.089	860.922	185.951	260.358	1.30242
3170520	16	Rho GTPase activating protein 17	16p12.1	NM_001006634; NM_018054; NP_001006635; NP_060524; XM_011545873; XM_011545874; XM_011545875; XM_011545876; XM_011545877; XM_011545878; XM_017023390; XP_011544175; XP_011544176; XP_011544177; XP_011544178; XP_011544179; XP_011544180; XP_016878879; XR_950809; XR_950810; XR_950811	ARHGAP17	0.001953125	0.00951860717878701	121.273	21.1796	89.2922	17.3034	31.9806	1.35816
6110332	10	Rho GTPase activating protein 19	10q24.1	NM_001204300; NM_001256423; NM_032900; NP_001191229; NP_001243352; NP_116289	ARHGAP19	0.0009765625	0.0063293643683104	147.611	38.3318	88.7645	22.1096	58.8468	1.66295
1260543	10	Rho GTPase activating protein 21	10p12.1; 10p12.3	NM_020824; NP_065875; XM_005252542; XM_005252544; XM_011519602; XM_011519603; XM_011519604; XM_011519605; XM_011519606; XM_011519607; XM_017016459; XM_017016460; XM_017016461; XP_005252599; XP_005252601; XP_011517904; XP_011517905; XP_011517906; XP_011517907; XP_011517908; XP_011517909; XP_016871948; XP_016871949; XP_016871950; XR_001747160; XR_001747161; XR_001747162; XR_001747163; XR_242701; XR…	ARHGAP21	0.0048828125	0.0183728552901687	1650.18	264.405	1272.3	101.677	377.88	1.29701
4210630	NA	NA	NA	NA	NA	0.009765625	0.0306622540509259	980.844	125.73	1155.01	180.697	-174.164	0.84921
130008	4	Rho GTPase activating protein 24	4q22.1	NM_001025616; NM_001042669; NM_001287805; NM_001346093; NM_031305; NP_001020787; NP_001036134; NP_001274734; NP_001333022; NP_112595; XM_011532300; XM_017008679; XP_011530602; XP_016864168	ARHGAP24	0.001953125	0.00951860717878701	65.2261	13.2511	88.8479	24.2571	-23.6217	0.734133
110180	12	Rho GTPase activating protein 9	12q13.3	NM_001080156; NM_001080157; NM_001319850; NM_001319851; NM_001319852; NM_032496; NP_001073625; NP_001073626; NP_001306779; NP_001306780; NP_001306781; NP_115885; XM_005269083; XM_005269084; XM_005269085; XM_011538656; XM_011538657; XM_011538658; XM_011538659; XM_017019800; XM_017019801; XM_017019802; XM_017019803; XM_017019804; XP_005269140; XP_005269141; XP_005269142; XP_011536958; XP_011536959;…	ARHGAP9	0.0009765625	0.0063293643683104	36.9106	10.2266	117.72	30.5818	-80.809	0.313547
4760255	17	Rho GDP dissociation inhibitor alpha	17q25.3	NM_001185077; NM_001185078; NM_001301240; NM_001301241; NM_001301242; NM_001301243; NM_004309; NP_001172006; NP_001172007; NP_001288169; NP_001288170; NP_001288171; NP_001288172; NP_004300; NR_125441; XM_011523574; XP_011521876	ARHGDIA	0.0009765625	0.0063293643683104	2049.2	241.727	1282.65	92.5755	766.548	1.59763
6900703	8	Rho guanine nucleotide exchange factor 10	8p23	NM_001308152; NM_001308153; NM_014629; NP_001295081; NP_001295082; NP_055444; XM_005266041; XM_011534767; XM_011534768; XM_011534770; XM_017014003; XP_005266098; XP_011533069; XP_011533070; XP_011533072; XP_016869492	ARHGEF10	0.0009765625	0.0063293643683104	932.26	139.004	725.133	94.0661	207.127	1.28564
6130725	19	Rho/Rac guanine nucleotide exchange factor 18	19p13.3	NM_001130955; NM_015318; NP_001124427; NP_056133; XM_005272464; XM_006722705; XM_006722706; XM_006722708; XM_011527835; XM_011527836; XM_011527837; XM_011527838; XM_011527839; XM_011527840; XM_011527841; XP_005272521; XP_006722768; XP_006722769; XP_006722771; XP_011526137; XP_011526138; XP_011526139; XP_011526140; XP_011526141; XP_011526142; XP_011526143	ARHGEF18	0.0048828125	0.0183728552901687	1011.97	146.961	799.723	124.281	212.249	1.2654
4120411	1	Rho/Rac guanine nucleotide exchange factor 2	1q21-q22	NM_001162383; NM_001162384; NM_004723; NP_001155855; NP_001155856; NP_004714; XM_005245587; XM_005245588; XM_005245589; XM_005245590; XM_005245591; XM_005245592; XM_005245593; XM_005245594; XM_006711622; XM_006711623; XM_006711624; XM_006711625; XM_006711626; XM_011510136; XM_011510137; XM_011510139; XM_011510141; XM_011510143; XM_017002794; XM_017002795; XM_017002796; XM_017002797; XM_017002798;…	ARHGEF2	0.001953125	0.00951860717878701	2612.68	499.588	3434.58	684.322	-821.894	0.7607
6250435	3	Rho guanine nucleotide exchange factor 3	3p14.3	NM_001128615; NM_001128616; NM_001289698; NM_019555; NP_001122087; NP_001122088; NP_001276627; NP_062455; XM_005265186; XM_005265187; XM_011533764; XM_011533765; XM_011533766; XM_011533767; XM_017006502; XM_017006503; XM_017006504; XM_017006505; XM_017006506; XP_005265243; XP_005265244; XP_011532066; XP_011532067; XP_011532068; XP_011532069; XP_016861991; XP_016861992; XP_016861993; XP_016861994;…	ARHGEF3	0.0048828125	0.0183728552901687	129.89	45.3488	265.165	94.534	-135.275	0.489845
770703	X	Rac/Cdc42 guanine nucleotide exchange factor 6	Xq26.3	NM_001306177; NM_004840; NP_001293106; NP_004831; XM_005262499; XM_011531412; XM_011531413; XM_011531414; XM_011531415; XM_011531416; XM_011531417; XM_017029975; XM_017029976; XP_005262556; XP_011529714; XP_011529715; XP_011529716; XP_011529717; XP_011529718; XP_011529719; XP_016885464; XP_016885465	ARHGEF6	0.0009765625	0.0063293643683104	433.2	68.3504	1479.21	450.334	-1046.01	0.292859
510554	13	Rho guanine nucleotide exchange factor 7	13q34	NM_001113511; NM_001113512; NM_001113513; NM_001320851; NM_001320852; NM_001320853; NM_001320854; NM_001330597; NM_001330598; NM_003899; NM_145735; NP_001106983; NP_001106984; NP_001106985; NP_001307780; NP_001307781; NP_001307782; NP_001307783; NP_001317526; NP_001317527; NP_003890; NP_663788; XM_006719956; XM_011521133; XM_017020814; XM_017020815; XM_017020816; XM_017020817; XM_017020818; XM_01…	ARHGEF7	0.001953125	0.00951860717878701	773.43	62.592	973.289	125.827	-199.858	0.794657
6280411	1	AT-rich interaction domain 1A	1p35.3	NM_006015; NM_018450; NM_139135; NP_006006; NP_624361	ARID1A	0.0009765625	0.0063293643683104	615.591	102.874	482.768	60.1095	132.822	1.27513
1010682	3	ariadne RBR E3 ubiquitin protein ligase 2	3p21	NM_001317333; NM_001317334; NM_006321; NP_001304262; NP_001304263; NP_006312; XM_011533265; XM_011533266; XM_011533267; XM_011533268; XM_011533270; XM_011533271; XM_011533273; XM_011533275; XM_011533276; XM_017005531; XM_017005532; XM_017005533; XM_017005534; XM_017005535; XM_017005536; XM_017005537; XM_017005538; XM_017005539; XM_017005540; XM_017005541; XP_011531567; XP_011531568; XP_011531569;…	ARIH2	0.0068359375	0.0234053554750606	595.106	53.0284	669.493	65.5256	-74.3866	0.888891
4860468	12	ADP ribosylation factor like GTPase 1	12q23.2	NM_001177; NM_001301068; NP_001168; NP_001287997	ARL1	0.0068359375	0.0234053554750606	998.015	99.7259	1152.81	130.159	-154.8	0.86572
7050500	17	ADP ribosylation factor like GTPase 16	17q25.3	NM_001040025; NM_001329608; NM_001329609; NP_001035114; NP_001316537; NP_001316538; NR_138058; NR_138059; NR_138060	ARL16	0.009765625	0.0306622540509259	451.785	77.0687	381.535	50.7621	70.2497	1.18412
1010161	7	ADP ribosylation factor like GTPase 4A	7p21.3	NM_001037164; NM_001195396; NM_005738; NM_212460; NP_001032241; NP_001182325; NP_005729; NP_997625	ARL4A	0.013671875	0.0397201234792666	57.2955	18.6719	36.184	9.21787	21.1115	1.58345
2690047	16	ADP ribosylation factor like GTPase 6 interacting protein 1	16p12-p11.2	NM_001313858; NM_015161; NP_001300787; NP_055976	ARL6IP1	0.0029296875	0.0127073040579432	3555.36	1418.14	1802.68	323.876	1752.68	1.97226
5960324	16	ADP ribosylation factor like GTPase 6 interacting protein 1	16p12-p11.2	NM_001313858; NM_015161; NP_001300787; NP_055976	ARL6IP1	0.0048828125	0.0183728552901687	175.364	52.1362	95.1705	24.1604	80.1933	1.84263
4900053	12	ADP ribosylation factor like GTPase 6 interacting protein 4	12q24.31	NM_001002251; NM_001002252; NM_001278378; NM_001278379; NM_001278380; NM_016638; NM_018694; NP_001002251; NP_001002252; NP_001265307; NP_001265308; NP_001265309; NP_057722; NP_061164; NR_103512	ARL6IP4	0.0048828125	0.0183728552901687	483.428	46.944	406.277	33.5337	77.1505	1.1899
2070563	3	ADP ribosylation factor like GTPase 6 interacting protein 5	3p14	NM_006407; NP_006398	ARL6IP5	0.001953125	0.00951860717878701	2862.31	449.066	4055.99	872.829	-1193.69	0.705698
670382	2	ADP ribosylation factor like GTPase 6 interacting protein 6	2q23.3	NM_152522; NP_689735; NR_024526; XM_006712326; XP_006712389; XR_922872	ARL6IP6	0.0009765625	0.0063293643683104	486.993	121.396	283.734	61.3265	203.259	1.71637
3930201	X	armadillo repeat containing, X-linked 2	Xq22.1	NM_001282231; NM_014782; NM_177949; NP_001269160; NP_055597; NP_808818; XM_005278109; XM_005278110; XM_005278111; XM_005278113; XM_005278114; XM_005278115; XM_005278116; XM_005278117; XM_011531071; XM_011531072; XM_017029987; XM_017029988; XM_017029989; XM_017029990; XM_017029991; XM_017029992; XM_017029993; XM_017029994; XM_017029995; XM_017029996; XM_017029997; XP_005278166; XP_005278167; XP_00…	ARMCX2	0.009765625	0.0306622540509259	1801.46	300.697	2137.18	178.219	-335.719	0.842915
2320647	X	armadillo repeat containing, X-linked 3	Xq22.1	NM_016607; NM_177947; NM_177948; NP_057691; NP_808816; NP_808817; XM_005262141; XP_005262198	ARMCX3	0.0009765625	0.0063293643683104	252.45	75.8784	522.182	110.405	-269.733	0.483451
7150427	X	armadillo repeat containing, X-linked 3	Xq22.1	NM_016607; NM_177947; NM_177948; NP_057691; NP_808816; NP_808817; XM_005262141; XP_005262198	ARMCX3	0.0009765625	0.0063293643683104	140.743	29.8524	300.883	63.2307	-160.14	0.467767
4180307	15	aryl hydrocarbon receptor nuclear translocator 2	15q24	NM_014862; NP_055677	ARNT2	0.0009765625	0.0063293643683104	164.828	72.2721	655.394	244.777	-490.567	0.251494
7610692	7	actin related protein 2/3 complex subunit 1A	7q22.1	NM_001190996; NM_006409; NP_001177925; NP_006400	ARPC1A	0.0009765625	0.0063293643683104	2170.5	271.404	1638.22	217.598	532.286	1.32492
7380193	12	actin related protein 2/3 complex subunit 3	12q24.11	NM_001278556; NM_001287222; NP_001265485; NP_001274151	ARPC3	0.00804523748656169	0.0275291627819684	2813.93	527.186	2350.39	690.236	463.543	1.19722
2140368	15	cAMP regulated phosphoprotein 19	15q21.2	NM_001306191; NM_001306195; NM_001306196; NM_001330309; NM_006628; NP_001293120; NP_001293124; NP_001293125; NP_001317238; NP_006619; XM_017021868; XM_017021869; XM_017021870; XM_017021871; XP_016877357; XP_016877358; XP_016877359; XP_016877360	ARPP19	0.0068359375	0.0234053554750606	182.24	35.5122	136.434	18.6322	45.8056	1.33573
6620356	15	cAMP regulated phosphoprotein 19	15q21.2	NM_001306191; NM_001306195; NM_001306196; NM_001330309; NM_006628; NP_001293120; NP_001293124; NP_001293125; NP_001317238; NP_006619; XM_017021868; XM_017021869; XM_017021870; XM_017021871; XP_016877357; XP_016877358; XP_016877359; XP_016877360	ARPP19	0.0009765625	0.0063293643683104	1276.84	101.863	956.119	128.028	320.722	1.33544
1690561	3	cAMP regulated phosphoprotein 21	3p22.3	NM_001025068; NM_001025069; NM_001267616; NM_001267617; NM_001267618; NM_001267619; NM_016300; NM_198399; NP_001020239; NP_001020240; NP_001254545; NP_001254546; NP_001254547; NP_001254548; NP_057384; NP_938409; XM_005264811; XM_006712943; XM_006712944; XM_011533298; XM_011533299; XM_011533300; XM_011533301; XM_011533302; XM_011533303; XM_017005574; XM_017005575; XM_017005576; XM_017005577; XM_01…	ARPP21	0.0009765625	0.0063293643683104	37.5274	26.3028	902.945	545.512	-865.417	0.0415612
4560301	3	cAMP regulated phosphoprotein 21	3p22.3	NM_001025068; NM_001025069; NM_001267616; NM_001267617; NM_001267618; NM_001267619; NM_016300; NM_198399; NP_001020239; NP_001020240; NP_001254545; NP_001254546; NP_001254547; NP_001254548; NP_057384; NP_938409; XM_005264811; XM_006712943; XM_006712944; XM_011533298; XM_011533299; XM_011533300; XM_011533301; XM_011533302; XM_011533303; XM_017005574; XM_017005575; XM_017005576; XM_017005577; XM_01…	ARPP21	0.0009765625	0.0063293643683104	33.8015	22.533	801.198	483.859	-767.396	0.0421887
7160437	3	cAMP regulated phosphoprotein 21	3p22.3	NM_001025068; NM_001025069; NM_001267616; NM_001267617; NM_001267618; NM_001267619; NM_016300; NM_198399; NP_001020239; NP_001020240; NP_001254545; NP_001254546; NP_001254547; NP_001254548; NP_057384; NP_938409; XM_005264811; XM_006712943; XM_006712944; XM_011533298; XM_011533299; XM_011533300; XM_011533301; XM_011533302; XM_011533303; XM_017005574; XM_017005575; XM_017005576; XM_017005577; XM_01…	ARPP21	0.0009765625	0.0063293643683104	20.5646	14.455	432.188	242.034	-411.623	0.0475826
7210554	3	cAMP regulated phosphoprotein 21	3p22.3	NM_001025068; NM_001025069; NM_001267616; NM_001267617; NM_001267618; NM_001267619; NM_016300; NM_198399; NP_001020239; NP_001020240; NP_001254545; NP_001254546; NP_001254547; NP_001254548; NP_057384; NP_938409; XM_005264811; XM_006712943; XM_006712944; XM_011533298; XM_011533299; XM_011533300; XM_011533301; XM_011533302; XM_011533303; XM_017005574; XM_017005575; XM_017005576; XM_017005577; XM_01…	ARPP21	0.0009765625	0.0063293643683104	24.6524	16.5815	440.355	232.868	-415.702	0.055983
2490288	11	arrestin beta 1	11q13	NM_004041; NM_020251; NP_004032; NP_064647; XM_011545034; XM_011545035; XM_017017750; XM_017017751; XM_017017752; XM_017017753; XM_017017754; XP_011543336; XP_011543337; XP_016873239; XP_016873240; XP_016873241; XP_016873242; XP_016873243	ARRB1	0.0009765625	0.0063293643683104	37.6403	7.64187	61.3421	10.5452	-23.7018	0.613612
5670673	11	arrestin beta 1	11q13	NM_004041; NM_020251; NP_004032; NP_064647; XM_011545034; XM_011545035; XM_017017750; XM_017017751; XM_017017752; XM_017017753; XM_017017754; XP_011543336; XP_011543337; XP_016873239; XP_016873240; XP_016873241; XP_016873242; XP_016873243	ARRB1	0.0009765625	0.0063293643683104	54.0797	12.6997	76.8744	9.7881	-22.7947	0.703481
3420121	7	serrate, RNA effector molecule	7q21	NM_001128852; NM_001128853; NM_001128854; NM_015908; NM_182800; NP_001122324; NP_001122325; NP_001122326; NP_056992; XM_005250405; XM_005250406; XM_005250407; XM_005250408; XM_017012290; XM_017012291; XP_005250462; XP_005250463; XP_005250464; XP_005250465; XP_016867779; XP_016867780	SRRT	0.001953125	0.00951860717878701	1865.38	211.713	1510.44	131.86	354.942	1.23499
270215	5	arylsulfatase B	5q14.1	NM_000046; NM_198709; NP_000037; NP_942002; XM_011543390; XM_011543391; XM_011543392; XM_011543393; XM_017009471; XP_011541692; XP_011541693; XP_011541694; XP_011541695; XP_016864960; XR_001742065; XR_001742066	ARSB	0.001953125	0.00951860717878701	460.345	130.801	595.773	152.955	-135.427	0.772686
4280390	10	arsenite methyltransferase	10q24.32	NM_020682; NP_065733	AS3MT	0.013671875	0.0397201234792666	87.1278	20.8333	63.3351	23.6876	23.7927	1.37566
2030482	8	N-acylsphingosine amidohydrolase 1	8p22	NM_001127505; NM_004315; NM_177924; NP_001120977; NP_004306; NP_808592; XM_005273504; XP_005273561	ASAH1	0.0029296875	0.0127073040579432	80.9784	15.5441	96.2924	12.698	-15.3139	0.840964
5570682	11	CXADR like membrane protein	11q24.1	NM_024769; NP_079045; XM_011542998; XP_011541300	CLMP	0.0009765625	0.0063293643683104	202.597	67.3674	124.273	44.9504	78.3241	1.63026
6840129	8	ArfGAP with SH3 domain, ankyrin repeat and PH domain 1	8q24.1-q24.2	NM_001247996; NM_018482; NP_001234925; NP_060952; XM_005250925; XM_006716563; XM_006716564; XM_006716565; XM_006716566; XM_011517052; XM_011517053; XM_017013467; XM_017013468; XM_017013469; XP_005250982; XP_006716626; XP_006716627; XP_006716628; XP_006716629; XP_011515354; XP_011515355; XP_016868956; XP_016868957; XP_016868958	ASAP1	0.0029296875	0.0127073040579432	1142.31	269.948	1416.78	250.053	-274.474	0.806269
7000072	8	ArfGAP with SH3 domain, ankyrin repeat and PH domain 1	8q24.1-q24.2	NM_001247996; NM_018482; NP_001234925; NP_060952; XM_005250925; XM_006716563; XM_006716564; XM_006716565; XM_006716566; XM_011517052; XM_011517053; XM_017013467; XM_017013468; XM_017013469; XP_005250982; XP_006716626; XP_006716627; XP_006716628; XP_006716629; XP_011515354; XP_011515355; XP_016868956; XP_016868957; XP_016868958	ASAP1	0.0029296875	0.0127073040579432	648.142	145.7	832.721	169.343	-184.578	0.778343
2190709	1	ArfGAP with SH3 domain, ankyrin repeat and PH domain 3	1p36.12	NM_001143778; NM_017707; NP_001137250; NP_060177; XM_011541755; XM_017001685; XM_017001686; XM_017001687; XM_017001688; XM_017001689; XP_011540057; XP_016857174; XP_016857175; XP_016857176; XP_016857177; XP_016857178	ASAP3	0.0009765625	0.0063293643683104	467.681	141.076	887.111	163.815	-419.431	0.527195
1820347	2	ankyrin repeat and SOCS box containing 1	2q37	NM_001040445; NM_001330196; NM_016114; NP_001035535; NP_001317125; XM_005246080; XP_005246137	ASB1	0.0009765625	0.0063293643683104	626.852	151.735	1069.62	232.64	-442.764	0.586053
7000333	9	ankyrin repeat and SOCS box containing 6	9q34.13	NM_001202403; NM_017873; NM_177999; NP_001189332; NP_060343; NP_821066	ASB6	0.0029296875	0.0127073040579432	68.8919	13.7911	44.5701	14.3941	24.3218	1.5457
870451	12	ankyrin repeat and SOCS box containing 8	12q13.11	NM_001319296; NM_001319297; NM_001319298; NM_001319299; NM_001319300; NM_001319301; NM_024095; NP_001306225; NP_001306226; NP_001306227; NP_001306228; NP_001306229; NP_001306230; NP_077000	ASB8	0.013671875	0.0397201234792666	313.998	47.9601	373.646	82.4535	-59.6478	0.840363
2630673	19	anti-silencing function 1B histone chaperone	19p13.12	NM_018154; NP_060624	ASF1B	0.0009765625	0.0063293643683104	220.559	73.6446	67.6436	25.5894	152.915	3.2606
2370064	17	asialoglycoprotein receptor 1	17p13.2	NM_001197216; NM_001671; NP_001184145; NP_001662; XM_011523861; XP_011522163	ASGR1	0.009765625	0.0306622540509259	43.2229	10.5377	29.9163	8.1754	13.3066	1.44479
3440348	8	ASH2 like histone lysine methyltransferase complex subunit	8p11.2	NM_001105214; NM_001261832; NM_001282272; NM_004674; NP_001098684; NP_001248761; NP_001269201; NP_004665; XM_005273682; XM_005273683; XM_006716412; XM_006716413; XP_005273739; XP_005273740; XP_006716475; XP_006716476	ASH2L	0.001953125	0.00951860717878701	838.911	111.089	637.358	55.4284	201.553	1.31623
6130441	1	abnormal spindle microtubule assembly	1q31	NM_001206846; NM_018136; NP_001193775; NP_060606	ASPM	0.0009765625	0.0063293643683104	1225.57	478.967	327.1	144.05	898.467	3.74677
1850307	NA	NA	NA	NA	NA	0.0009765625	0.0063293643683104	117.071	31.7678	58.7682	8.94702	58.3024	1.99207
6940484	17	ASPSCR1, UBX domain containing tether for SLC2A4	17q25.3	NM_001251888; NM_001330528; NM_024083; NP_001238817; NP_001317457; NP_076988; NR_045351; XM_011523601; XM_011523602; XM_017025036; XM_017025037; XM_017025038; XM_017025039; XM_017025040; XM_017025041; XM_017025042; XM_017025043; XM_017025044; XP_011521903; XP_011521904; XP_016880525; XP_016880526; XP_016880527; XP_016880528; XP_016880529; XP_016880530; XP_016880531; XP_016880532; XP_016880533; XR…	ASPSCR1	0.0009765625	0.0063293643683104	1453.98	307.322	859.27	95.5029	594.713	1.69211
110433	9	argininosuccinate synthase 1	9q34.1	NM_000050; NM_054012; NP_000041; NP_446464; XM_005272200; XM_011518705; XM_017014729; XP_005272257; XP_011517007; XP_016870218	ASS1	0.0068359375	0.0234053554750606	1021.65	205.034	1520.84	253.942	-499.191	0.671766
2640544	9	argininosuccinate synthase 1	9q34.1	NM_000050; NM_054012; NP_000041; NP_446464; XM_005272200; XM_011518705; XM_017014729; XP_005272257; XP_011517007; XP_016870218	ASS1	0.0068359375	0.0234053554750606	1306.31	255.378	1817.93	313.778	-511.624	0.718568
5390180	20	additional sex combs like 1, transcriptional regulator	20q11	NM_001164603; NM_015338; NP_001158075; NP_056153; XM_006723727; XM_006723728; XM_006723730; XM_006723732; XM_006723733; XM_011528648; XM_011528652; XM_017027704; XM_017027705; XM_017027706; XP_006723790; XP_006723791; XP_006723793; XP_006723795; XP_006723796; XP_011526950; XP_011526954; XP_016883193; XP_016883194; XP_016883195	ASXL1	0.0029296875	0.0127073040579432	260.598	31.8795	221.259	23.7455	39.3391	1.1778
650075	2	additional sex combs like 2, transcriptional regulator	2p24.1	NM_018263; NP_060733; XM_006712039; XM_006712040; XM_011532950; XM_011532951; XM_017004429; XM_017004430; XP_006712102; XP_006712103; XP_011531252; XP_011531253; XP_016859918; XP_016859919	ASXL2	0.009765625	0.0306622540509259	388.237	21.0043	335.682	47.3387	52.5549	1.15656
5340551	10	ATPase family, AAA domain containing 1	10q23.31	NM_001321967; NM_001321968; NM_001321969; NM_032810; NP_001308896; NP_001308897; NP_001308898; NP_116199; NR_135914; XM_005270252; XM_011540302; XM_011540303; XM_017016847; XM_017016848; XM_017016849; XM_017016850; XM_017016851; XP_005270309; XP_011538604; XP_011538605; XP_016872336; XP_016872337; XP_016872338; XP_016872339; XP_016872340; XR_001747245	ATAD1	0.0029296875	0.0127073040579432	298.459	40.6326	421.187	78.3609	-122.728	0.708614
1410242	8	ATPase family, AAA domain containing 2	8q24.13	NM_014109; NP_054828; XM_011516994; XM_011516995; XM_011516996; XP_011515296; XP_011515297; XP_011515298; XR_928326	ATAD2	0.0009765625	0.0063293643683104	249.657	78.2481	88.3613	10.5993	161.296	2.82541
4150086	1	ATPase family, AAA domain containing 3A	1p36.33	NM_001170535; NM_001170536; NM_018188; NP_001164006; NP_001164007; NP_060658; XM_017001628; XP_016857117; XR_001737282	ATAD3A	0.0029296875	0.0127073040579432	283.937	32.2217	215.424	23.9105	68.5131	1.31804
7610187	22	activating transcription factor 4	22q13.1	NM_001675; NM_182810; NP_001666; NP_877962; XM_017028807; XP_016884296	ATF4	0.0029296875	0.0127073040579432	955.878	163.389	686.651	134.064	269.227	1.39209
1780360	6	activating transcription factor 6 beta	6p21.3	NM_001136153; NM_004381; NP_001129625; NP_004372	ATF6B	0.0009765625	0.0063293643683104	50.9787	6.96487	39.8872	8.07907	11.0914	1.27807
2760491	2	autophagy related 16 like 1	2q37.1	NM_001190266; NM_001190267; NM_017974; NM_030803; NM_198890; NP_001177195; NP_001177196; NP_060444; NP_110430; NP_942593; XM_005246082; XM_005246084; XM_005246086; XM_006712608; XP_005246139; XP_005246141; XP_005246143; XP_006712671; XR_001738801; XR_241242	ATG16L1	0.0048828125	0.0183728552901687	296.284	42.1728	255.307	28.9999	40.9767	1.1605
3420347	2	autophagy related 16 like 1	2q37.1	NM_001190266; NM_001190267; NM_017974; NM_030803; NM_198890; NP_001177195; NP_001177196; NP_060444; NP_110430; NP_942593; XM_005246082; XM_005246084; XM_005246086; XM_006712608; XP_005246139; XP_005246141; XP_005246143; XP_006712671; XR_001738801; XR_241242	ATG16L1	0.0009765625	0.0063293643683104	252.035	28.7933	216.698	28.6164	35.3372	1.16307
620168	X	autophagy related 4A cysteine peptidase	Xq22.3	NM_001321287; NM_001321288; NM_001321289; NM_001321290; NM_052936; NM_178270; NM_178271; NP_001308216; NP_001308217; NP_001308218; NP_001308219; NP_443168; NP_840054; NP_840055; NR_135608; XM_011530841; XM_011530842; XP_011529143; XP_011529144	ATG4A	0.0009765625	0.0063293643683104	154.576	12.1911	236.615	29.9205	-82.0385	0.653283
6060358	X	autophagy related 4A cysteine peptidase	Xq22.3	NM_001321287; NM_001321288; NM_001321289; NM_001321290; NM_052936; NM_178270; NM_178271; NP_001308216; NP_001308217; NP_001308218; NP_001308219; NP_443168; NP_840054; NP_840055; NR_135608; XM_011530841; XM_011530842; XP_011529143; XP_011529144	ATG4A	0.0009765625	0.0063293643683104	164.294	21.8908	244.255	35.346	-79.9601	0.672636
2030228	6	autophagy related 5	6q21	NM_001286106; NM_001286107; NM_001286108; NM_001286111; NM_004849; NP_001273035; NP_001273036; NP_001273037; NP_001273040; NP_004840; NR_104402; NR_104403; XR_001743757	ATG5	0.0048828125	0.0183728552901687	188.4	47.1399	135.551	18.223	52.8493	1.38989
5220754	3	autophagy related 7	3p25.3	NM_001136031; NM_001144912; NM_006395; NP_001129503; NP_001138384; NP_006386; XM_006712931; XM_006712932; XM_006712933; XM_011533277; XM_011533278; XM_011533279; XM_011533280; XM_011533281; XM_011533282; XM_011533283; XM_011533284; XM_011533285; XM_011533286; XM_017005542; XM_017005543; XM_017005544; XM_017005545; XM_017005546; XM_017005547; XM_017005548; XM_017005549; XM_017005550; XM_017005551;…	ATG7	0.0009765625	0.0063293643683104	376.394	65.1887	310.358	43.4874	66.0358	1.21277
2680475	14	atlastin GTPase 1	14q22.1	NM_001127713; NM_015915; NM_181598; NP_001121185; NP_056999; NP_853629	ATL1	0.0009765625	0.0063293643683104	38.3774	18.3611	65.721	33.2867	-27.3436	0.583944
1240243	11	atlastin GTPase 3	11q13.1	NM_001290048; NM_015459; NP_001276977; NP_056274; XM_006718493; XP_006718556	ATL3	0.0009765625	0.0063293643683104	829.578	161.596	356.97	97.9455	472.608	2.32394
3840376	2	atonal bHLH transcription factor 8	2p11.2	NM_032827; NP_116216; XM_006712122; XM_011533139; XP_006712185; XP_011531441; XR_001739003; XR_939731; XR_939732; XR_939733	ATOH8	0.0009765625	0.0063293643683104	807.607	217.345	91.3312	31.1962	716.276	8.84262
1580301	15	ATPase phospholipid transporting 10A (putative)	15q11.2	NM_024490; NP_077816; XM_005268261; XM_011521826; XM_011521828; XM_011521829; XM_011521830; XM_017022436; XM_017022437; XP_005268318; XP_011520128; XP_011520130; XP_011520131; XP_011520132; XP_016877925; XP_016877926; XR_001751366; XR_001751367; XR_001751368	ATP10A	0.001953125	0.00951860717878701	174.706	28.658	133.206	17.3419	41.5006	1.31155
6060706	3	ATPase phospholipid transporting 11B (putative)	3q27	NM_014616; NP_055431; XM_005247241; XM_005247243; XM_011512593; XM_011512594; XM_011512597; XM_017006008; XM_017006009; XP_005247298; XP_005247300; XP_011510895; XP_011510896; XP_011510899; XP_016861497; XP_016861498; XR_001740066; XR_001740067; XR_001740068	ATP11B	0.013671875	0.0397201234792666	86.1889	19.9079	67.1037	9.01687	19.0852	1.28441
430332	X	ATPase phospholipid transporting 11C	Xq27.1	NM_001010986; NM_173694; NP_001010986; NP_775965; XM_017029439; XM_017029440; XM_017029441; XM_017029442; XM_017029443; XM_017029444; XM_017029445; XM_017029446; XM_017029447; XM_017029448; XM_017029449; XP_016884928; XP_016884929; XP_016884930; XP_016884931; XP_016884932; XP_016884933; XP_016884934; XP_016884935; XP_016884936; XP_016884937; XP_016884938; XR_001755683; XR_001755684; XR_001755685	ATP11C	0.009765625	0.0306622540509259	88.7968	34.9022	60.2627	29.7333	28.5341	1.4735
6040204	X	ATPase phospholipid transporting 11C	Xq27.1	NM_001010986; NM_173694; NP_001010986; NP_775965; XM_017029439; XM_017029440; XM_017029441; XM_017029442; XM_017029443; XM_017029444; XM_017029445; XM_017029446; XM_017029447; XM_017029448; XM_017029449; XP_016884928; XP_016884929; XP_016884930; XP_016884931; XP_016884932; XP_016884933; XP_016884934; XP_016884935; XP_016884936; XP_016884937; XP_016884938; XR_001755683; XR_001755684; XR_001755685	ATP11C	0.0048828125	0.0183728552901687	406.362	112.498	302.684	125.28	103.678	1.34253
7100326	1	ATPase 13A2	1p36	NM_001141973; NM_001141974; NM_022089; NP_001135445; NP_001135446; NP_071372; XM_005245810; XM_005245811; XM_005245812; XM_005245815; XM_006710512; XM_006710513; XM_011541128; XM_011541129; XM_017000844; XM_017000845; XM_017000846; XM_017000847; XM_017000848; XM_017000849; XM_017000850; XP_005245867; XP_005245868; XP_005245869; XP_005245872; XP_006710575; XP_006710576; XP_011539430; XP_011539431;…	ATP13A2	0.0009765625	0.0063293643683104	76.3372	12.966	98.777	20.7949	-22.4397	0.772824
3370164	1	ATPase Na+/K+ transporting subunit alpha 1	1p21	NM_000701; NM_001001586; NM_001160233; NM_001160234; NP_000692; NP_001153705; NP_001153706; XM_017001360; XM_017001361; XP_016856849; XP_016856850	ATP1A1	0.013671875	0.0397201234792666	566.643	67.1396	734.97	165.442	-168.327	0.770974
4210095	1	ATPase Na+/K+ transporting subunit alpha 1	1p21	NM_000701; NM_001001586; NM_001160233; NM_001160234; NP_000692; NP_001153705; NP_001153706; XM_017001360; XM_017001361; XP_016856849; XP_016856850	ATP1A1	0.0108269212771313	0.0339756524622916	2516.73	220.921	3359.27	654.626	-842.545	0.749188
5570152	1	ATPase Na+/K+ transporting subunit alpha 1	1p21	NM_000701; NM_001001586; NM_001160233; NM_001160234; NP_000692; NP_001153705; NP_001153706; XM_017001360; XM_017001361; XP_016856849; XP_016856850	ATP1A1	0.009765625	0.0306622540509259	363.296	67.4529	525.403	113.694	-162.107	0.691461
3990092	1	ATPase Na+/K+ transporting subunit alpha 2	1q23.2	NM_000702; NP_000693	ATP1A2	0.0009765625	0.0063293643683104	53.1541	37.1856	351.305	195.725	-298.151	0.151305
4180452	1	ATPase Na+/K+ transporting subunit beta 1	1q24	NM_001001787; NM_001677; NP_001668	ATP1B1	0.0009765625	0.0063293643683104	1043.76	258.008	447.338	111.212	596.418	2.33326
4220468	1	ATPase Na+/K+ transporting subunit beta 1	1q24	NM_001001787; NM_001677; NP_001668	ATP1B1	0.0009765625	0.0063293643683104	1835.53	481.187	944.162	228.235	891.367	1.94408
6060482	1	ATPase Na+/K+ transporting subunit beta 1	1q24	NM_001001787; NM_001677; NP_001668	ATP1B1	0.0009765625	0.0063293643683104	1143.67	270.196	600.316	120.419	543.35	1.90511
770079	12	ATPase sarcoplasmic/endoplasmic reticulum Ca2+ transporting 2	12q24.11	NM_001135765; NM_001681; NM_170665; NP_001672; NP_733765; XM_005253888; XM_011538402; XP_005253945; XP_011536704; XR_243009	ATP2A2	0.0009765625	0.0063293643683104	384.023	53.6387	1558.17	758.754	-1174.14	0.246458
1940053	12	ATPase sarcoplasmic/endoplasmic reticulum Ca2+ transporting 2	12q24.11	NM_001135765; NM_001681; NM_170665; NP_001672; NP_733765; XM_005253888; XM_011538402; XP_005253945; XP_011536704; XR_243009	ATP2A2	0.0009765625	0.0063293643683104	1152.7	182.326	3331.2	1271.11	-2178.5	0.346031
6180059	12	ATPase plasma membrane Ca2+ transporting 1	12q21.3	NM_001001323; NM_001682; NP_001001323; NP_001673; XM_011538407; XM_017019357; XM_017019358; XM_017019359; XM_017019360; XP_011536709; XP_016874846; XP_016874847; XP_016874848; XP_016874849; XR_001748724	ATP2B1	0.0009765625	0.0063293643683104	27.0343	12.0951	87.6901	23.9792	-60.6558	0.308294
4180369	1	ATPase plasma membrane Ca2+ transporting 4	1q32.1	NM_001001396; NM_001684; NP_001001396; NP_001675	ATP2B4	0.0009765625	0.0063293643683104	76.128	24.2352	39.1829	14.4256	36.9451	1.94289
6100482	1	ATPase plasma membrane Ca2+ transporting 4	1q32.1	NM_001001396; NM_001684; NP_001001396; NP_001675	ATP2B4	0.0009765625	0.0063293643683104	831.247	198.223	443.12	174.508	388.127	1.8759
6900630	1	ATPase plasma membrane Ca2+ transporting 4	1q32.1	NM_001001396; NM_001684; NP_001001396; NP_001675	ATP2B4	0.0009765625	0.0063293643683104	690.114	187.596	356.93	131.336	333.184	1.93347
5080228	3	ATPase secretory pathway Ca2+ transporting 1	3q22.1	NM_001001485; NM_001001486; NM_001001487; NM_001199179; NM_001199180; NM_001199181; NM_001199182; NM_001199183; NM_001199184; NM_001199185; NM_014382; NP_001001485; NP_001001486; NP_001001487; NP_001186108; NP_001186109; NP_001186110; NP_001186111; NP_001186112; NP_001186113; NP_001186114; NP_055197; XM_005247354; XM_005247355; XM_005247356; XM_005247358; XM_011512686; XM_017006164; XP_005247411;…	ATP2C1	0.0048828125	0.0183728552901687	199.054	29.9859	256.593	59.9141	-57.5387	0.775759
2120100	14	ATP synthase, H+ transporting, mitochondrial Fo complex subunit s (factor B)	14q21.3	NM_001003803; NM_001003805; NM_015684; NP_001003803; NP_001003805; NP_056499; NR_033761; XM_005267537; XM_011536649; XM_011536650; XM_011536651; XM_011536652; XM_011536653; XM_011536654; XM_011536655; XM_011536656; XM_011536657; XM_017021220; XP_005267594; XP_011534951; XP_011534952; XP_011534953; XP_011534954; XP_011534955; XP_011534956; XP_011534957; XP_011534958; XP_011534959; XP_016876709; XR…	ATP5S	0.013671875	0.0397201234792666	174.273	33.5301	212.538	25.6975	-38.265	0.819961
5560053	14	ATP synthase, H+ transporting, mitochondrial Fo complex subunit s (factor B)	14q21.3	NM_001003803; NM_001003805; NM_015684; NP_001003803; NP_001003805; NP_056499; NR_033761; XM_005267537; XM_011536649; XM_011536650; XM_011536651; XM_011536652; XM_011536653; XM_011536654; XM_011536655; XM_011536656; XM_011536657; XM_017021220; XP_005267594; XP_011534951; XP_011534952; XP_011534953; XP_011534954; XP_011534955; XP_011534956; XP_011534957; XP_011534958; XP_011534959; XP_016876709; XR…	ATP5S	0.0009765625	0.0063293643683104	226.233	26.578	315.094	46.1461	-88.8608	0.717986
6900722	14	ATP synthase, H+ transporting, mitochondrial Fo complex subunit s (factor B)	14q21.3	NM_001003803; NM_001003805; NM_015684; NP_001003803; NP_001003805; NP_056499; NR_033761; XM_005267537; XM_011536649; XM_011536650; XM_011536651; XM_011536652; XM_011536653; XM_011536654; XM_011536655; XM_011536656; XM_011536657; XM_017021220; XP_005267594; XP_011534951; XP_011534952; XP_011534953; XP_011534954; XP_011534955; XP_011534956; XP_011534957; XP_011534958; XP_011534959; XP_016876709; XR…	ATP5S	0.0009765625	0.0063293643683104	90.6484	14.047	139.487	26.9586	-48.8388	0.649869
1990274	19	ATP5S like	19q13.2	NM_001167867; NM_001167868; NM_001167869; NM_001167870; NM_001167871; NM_001320838; NM_001320839; NM_001320840; NM_001320841; NM_001320844; NM_018035; NP_001161339; NP_001161340; NP_001161341; NP_001161342; NP_001161343; NP_001307767; NP_001307768; NP_001307769; NP_001307770; NP_001307773; NP_060505; NR_030765; NR_135476; NR_135477; NR_135478; XM_011527065; XP_011525367	ATP5SL	0.0009765625	0.0063293643683104	497.465	45.3339	390.455	40.2006	107.01	1.27406
1660215	17	ATPase H+ transporting V0 subunit a1	17q21	NM_001130020; NM_001130021; NM_005177; NP_001123492; NP_001123493; NP_005168; XM_005257459; XM_005257461; XM_005257463; XM_011524908; XM_017024766; XM_017024767; XM_017024768; XM_017024769; XM_017024770; XM_017024771; XM_017024772; XM_017024773; XM_017024774; XP_005257516; XP_005257518; XP_005257520; XP_011523210; XP_016880255; XP_016880256; XP_016880257; XP_016880258; XP_016880259; XP_016880260;…	ATP6V0A1	0.0009765625	0.0063293643683104	749.207	107.538	1012.76	119.381	-263.55	0.73977
620092	12	ATPase H+ transporting V0 subunit a2	12q24.31	NM_012463; NP_036595	ATP6V0A2	0.0009765625	0.0063293643683104	199.942	30.7019	221.387	26.4909	-21.445	0.903133
7160059	1	ATPase H+ transporting V0 subunit b	1p32.3	NM_001039457; NM_001294333; NM_004047; NP_001034546; NP_001281262; NP_004038	ATP6V0B	0.0068359375	0.0234053554750606	1467.17	174.651	1714.69	147.166	-247.518	0.855649
6330377	16	ATPase H+ transporting V0 subunit d1	16q22.1	NM_004691; NP_004682; XM_011523444; XM_011523445; XM_011523446; XP_011521746; XP_011521747; XP_011521748	ATP6V0D1	0.0068359375	0.0234053554750606	519.524	92.7624	608.523	76.8923	-88.9993	0.853745
6180088	7	ATPase H+ transporting V0 subunit e2	7q36.1	NM_001100592; NM_001289990; NM_145230; NP_001094062; NP_001276919; NP_660265; NR_110612	ATP6V0E2	0.0029296875	0.0127073040579432	536.63	122.829	904.477	215.359	-367.847	0.593305
6650017	8	ATPase H+ transporting V1 subunit B2	8p21.3	NM_001693; NP_001684; XR_001745543	ATP6V1B2	0.0009765625	0.0063293643683104	2171.56	385.8	1720.7	276.787	450.855	1.26202
5890450	22	ATPase H+ transporting V1 subunit E1	22q11.1	NM_001039366; NM_001039367; NM_001696; NP_001034455; NP_001034456; NP_001687	ATP6V1E1	0.0048828125	0.0183728552901687	2404.92	271.126	2928.18	193.49	-523.264	0.821301
1260538	6	ATPase H+ transporting V1 subunit G2	6p21.3	NM_001204078; NM_130463; NM_138282; NP_001191007; NP_569730; NP_612139	ATP6V1G2	0.0009765625	0.0063293643683104	34.7088	11.2966	82.9004	19.1991	-48.1917	0.41868
6480630	20	ATPase phospholipid transporting 9A (putative)	20q13.2	NM_006045; NP_006036; XM_011528481; XP_011526783	ATP9A	0.0009765625	0.0063293643683104	818.636	147.088	1073.62	210.722	-254.982	0.762502
2120209	18	ATPase phospholipid transporting 9B (putative)	18q23	NM_001306085; NM_198531; NP_001293014; NP_940933; XM_011525963; XM_011525964; XM_011525965; XM_011525966; XM_011525971; XM_011525972; XM_011525973; XM_011525974; XM_017025726; XM_017025727; XM_017025728; XM_017025729; XM_017025730; XM_017025731; XM_017025732; XM_017025733; XM_017025734; XM_017025735; XM_017025736; XM_017025737; XM_017025738; XM_017025739; XM_017025740; XM_017025741; XM_017025742;…	ATP9B	0.0009765625	0.0063293643683104	48.5266	10.0537	110.785	19.4692	-62.2582	0.438026
2710520	15	diphthamine biosynthesis 6	15q14	NM_001141972; NM_080650; NP_001135444; NP_542381; XM_011522160; XM_017022707; XM_017022708; XM_017022709; XP_011520462; XP_016878196; XP_016878197; XP_016878198; XR_001751411; XR_001751412; XR_001751413	DPH6	0.001953125	0.00951860717878701	70.2018	11.2211	46.0592	12.3528	24.1426	1.52416
3180504	11	carnosine synthase 1	11q13.2	NM_001166222; NM_020811; NP_001159694; NP_065862; XM_011545189; XM_011545191; XM_017018054; XM_017018055; XP_011543491; XP_011543493; XP_016873543; XP_016873544	CARNS1	0.0009765625	0.0063293643683104	30.2115	9.77149	213.227	109.261	-183.015	0.141687
6860639	11	carnosine synthase 1	11q13.2	NM_001166222; NM_020811; NP_001159694; NP_065862; XM_011545189; XM_011545191; XM_017018054; XM_017018055; XP_011543491; XP_011543493; XP_016873543; XP_016873544	CARNS1	0.0009765625	0.0063293643683104	37.4524	21.899	472.626	271.498	-435.173	0.0792433
7210438	3	ATR interacting protein	3p21.31	NM_001271022; NM_001271023; NM_032166; NM_130384; NP_001257951; NP_001257952; NP_115542; NP_569055	ATRIP	0.001953125	0.00951860717878701	104.645	15.721	71.5613	13.3728	33.0841	1.46232
520601	6	ataxin 1	6p23	NM_000332; NM_001128164; NP_000323; NP_001121636	ATXN1	0.0048828125	0.0183728552901687	234.576	48.4317	321.177	55.6023	-86.6006	0.730365
5080154	6	ataxin 1	6p23	NM_000332; NM_001128164; NP_000323; NP_001121636	ATXN1	0.0029296875	0.0127073040579432	324.576	75.04	493.475	99.2891	-168.898	0.657737
1090400	12	ataxin 2	12q24.1	NM_001310121; NM_001310123; NM_002973; NP_001297050; NP_001297052; NP_002964; NR_132311	ATXN2	0.001953125	0.00951860717878701	1085.04	113.404	939.684	54.3154	145.351	1.15468
4730605	20	aurora kinase A	20q13	NM_001323303; NM_001323304; NM_001323305; NM_003600; NM_198433; NM_198434; NM_198435; NM_198436; NM_198437; NP_001310232; NP_001310233; NP_001310234; NP_003591; NP_940835; NP_940836; NP_940837; NP_940838; NP_940839; XM_017028034; XM_017028035; XP_016883523; XP_016883524	AURKA	0.001953125	0.00951860717878701	977.354	386.138	302.555	138.618	674.799	3.23034
5420309	20	aurora kinase A	20q13	NM_001323303; NM_001323304; NM_001323305; NM_003600; NM_198433; NM_198434; NM_198435; NM_198436; NM_198437; NP_001310232; NP_001310233; NP_001310234; NP_003591; NP_940835; NP_940836; NP_940837; NP_940838; NP_940839; XM_017028034; XM_017028035; XP_016883523; XP_016883524	AURKA	0.001953125	0.00951860717878701	852.785	352.485	261.259	137.034	591.526	3.26414
5810088	1	aurora kinase A interacting protein 1	1p36.33	NM_001127229; NM_001127230; NM_017900; NP_001120701; NP_001120702; NP_060370; XM_011541670; XP_011539972	AURKAIP1	0.009765625	0.0306622540509259	3690.91	286.468	3290.39	267.381	400.521	1.12172
6770026	17	aurora kinase B	17p13.1	NM_001256834; NM_001284526; NM_001313950; NM_001313951; NM_001313952; NM_001313953; NM_001313954; NM_001313955; NM_004217; NP_001243763; NP_001271455; NP_001300879; NP_001300880; NP_001300881; NP_001300882; NP_001300883; NP_001300884; NP_004208; NR_132730; NR_132731; XM_011524070; XM_011524072; XM_017025307; XM_017025308; XM_017025309; XM_017025310; XM_017025311; XP_011522372; XP_011522374; XP_01…	AURKB	0.0009765625	0.0063293643683104	346.793	169.357	74.4879	34.3778	272.305	4.65569
3800634	15	apoptosis and caspase activation inhibitor	15q13.1	NM_020371; NP_065104; XM_011521818; XM_011521819; XM_011521820; XP_011520120; XP_011520121; XP_011520122; XR_001751364; XR_001751365	AVEN	0.0048828125	0.0183728552901687	592.544	66.0456	710.056	113.272	-117.512	0.834504
5700112	7	AVL9 cell migration associated	7p14.3	NM_015060; NP_055875; XM_005249668; XM_005249669; XM_005249670; XM_005249671; XM_011515227; XM_017011891; XM_017011892; XP_005249725; XP_005249726; XP_005249727; XP_005249728; XP_011513529; XP_016867380; XP_016867381; XR_001744608; XR_926926	AVL9	0.013671875	0.0397201234792666	57.0346	7.01055	47.7988	9.72945	9.23582	1.19322
990500	10	arginine vasopressin induced 1	10q24.2	NM_021732; NP_068378; XM_017016494; XP_016871983	AVPI1	0.0009765625	0.0063293643683104	2062.06	379.025	1001.03	175.881	1061.03	2.05993
4640403	19	AXL receptor tyrosine kinase	19q13.1	NM_001278599; NM_001699; NM_021913; NP_001265528; NP_001690; NP_068713	AXL	0.0009765625	0.0063293643683104	5435.28	604.331	2592.65	433.061	2842.63	2.09642
6480703	19	AXL receptor tyrosine kinase	19q13.1	NM_001278599; NM_001699; NM_021913; NP_001265528; NP_001690; NP_068713	AXL	0.0009765625	0.0063293643683104	3601.62	518.528	1752.01	251.996	1849.6	2.0557
3390605	17	centrosomal protein 131	17q25.3	NM_001009811; NM_001319228; NM_001319229; NM_014984; NP_001009811; NP_001306157; NP_001306158; NP_055799; XM_011524547; XM_011524548; XM_011524550; XM_011524551; XM_011524552; XM_011524553; XM_011524555; XM_017024369; XP_011522849; XP_011522850; XP_011522852; XP_011522853; XP_011522854; XP_011522855; XP_011522857; XP_016879858	CEP131	0.0009765625	0.0063293643683104	226.868	48.3501	176.642	30.2711	50.2256	1.28434
240195	15	beta-2-microglobulin	15q21.1	NM_004048; NP_004039; XM_005254549; XP_005254606	B2M	0.0009765625	0.0063293643683104	9585.02	1004.23	11164.4	810.402	-1579.35	0.858537
1410370	3	beta-1,3-N-acetylgalactosaminyltransferase 1 (globoside blood group)	3q25	NM_001038628; NM_003781; NM_033167; NM_033168; NM_033169; NP_001033717; NP_003772; NP_149357; NP_149358; NP_149359; XM_005247859; XM_005247861; XM_005247862; XM_005247864; XM_006713803; XM_006713804; XM_006713805; XM_017007402; XM_017007403; XM_017007404; XM_017007405; XM_017007406; XM_017007407; XM_017007408; XM_017007409; XM_017007410; XM_017007411; XM_017007412; XM_017007413; XP_005247916; XP_…	B3GALNT1	0.0068359375	0.0234053554750606	93.8272	21.7879	59.2044	13.3787	34.6228	1.5848
2970040	3	beta-1,3-N-acetylgalactosaminyltransferase 1 (globoside blood group)	3q25	NM_001038628; NM_003781; NM_033167; NM_033168; NM_033169; NP_001033717; NP_003772; NP_149357; NP_149358; NP_149359; XM_005247859; XM_005247861; XM_005247862; XM_005247864; XM_006713803; XM_006713804; XM_006713805; XM_017007402; XM_017007403; XM_017007404; XM_017007405; XM_017007406; XM_017007407; XM_017007408; XM_017007409; XM_017007410; XM_017007411; XM_017007412; XM_017007413; XP_005247916; XP_…	B3GALNT1	0.001953125	0.00951860717878701	235.892	68.1335	141.724	25.8125	94.1684	1.66445
160376	1	beta-1,3-N-acetylgalactosaminyltransferase 2	1q42.3	NM_001277155; NM_152490; NP_001264084; NP_689703; XM_006711749; XM_017000394; XM_017000395; XP_006711812; XP_016855883; XP_016855884; XR_001736987; XR_001736988; XR_001736989; XR_001736990	B3GALNT2	0.001953125	0.00951860717878701	86.9666	12.9429	106.625	16.384	-19.6584	0.815631
4590008	1	beta-1,3-galactosyltransferase 2	1q31	NM_003783; NP_003774	B3GALT2	0.0009765625	0.0063293643683104	88.1849	37.6282	279.791	84.3049	-191.606	0.315182
4640673	13	beta 3-glucosyltransferase	13q12.3	NM_194318; NP_919299; XM_006719768; XM_011534936; XM_011534938; XM_017020395; XP_006719831; XP_011533238; XP_011533240; XP_016875884; XR_941500	B3GLCT	0.001953125	0.00951860717878701	154.361	56.6518	121.543	46.1094	32.8187	1.27002
7510563	11	beta-1,3-glucuronyltransferase 3	11q12.3	NM_001288721; NM_001288722; NM_001288723; NM_012200; NP_001275650; NP_001275651; NP_001275652; NP_036332; NR_109991	B3GAT3	0.0029296875	0.0127073040579432	59.6748	11.735	47.3103	6.25297	12.3645	1.26135
2000646	3	beta-1,4-galactosyltransferase 4	3q13.3	NM_003778; NM_212543; NP_003769; NP_997708; XM_005247855; XM_006713798; XM_006713799; XM_006713800; XM_006713801; XM_011513260; XM_017007401; XP_005247912; XP_006713861; XP_006713862; XP_006713863; XP_006713864; XP_011511562; XP_016862890; XR_001740340; XR_001740341; XR_001740342; XR_001740343; XR_001740344; XR_001740345; XR_001740346	B4GALT4	0.013671875	0.0397201234792666	464.585	142.578	369.621	177.881	94.9639	1.25692
4570390	11	beta-secretase 1	11q23.2-q23.3	NM_001207048; NM_001207049; NM_012104; NM_138971; NM_138972; NM_138973; NP_001193977; NP_001193978; NP_036236; NP_620427; NP_620428; NP_620429	BACE1	0.0048828125	0.0183728552901687	47.5785	9.93813	37.9151	6.88992	9.66335	1.25487
1240201	21	beta-site APP-cleaving enzyme 2	21q22.3	NM_012105; NM_138991; NM_138992; NP_036237; NP_620476; NP_620477; XM_017028314; XP_016883803	BACE2	0.013671875	0.0397201234792666	593.978	283.33	784.333	348.882	-190.355	0.757303
2230731	21	beta-site APP-cleaving enzyme 2	21q22.3	NM_012105; NM_138991; NM_138992; NP_036237; NP_620476; NP_620477; XM_017028314; XP_016883803	BACE2	0.013671875	0.0397201234792666	530.222	241.228	699.671	289.687	-169.449	0.757816
6550349	14	BCL2 associated athanogene 5	14q32.33	NM_001015048; NM_001015049; NM_004873; NP_001015048; NP_001015049; NP_004864	BAG5	0.001953125	0.00951860717878701	180.684	26.7677	138.095	21.2055	42.5888	1.3084
430050	10	BMP and activin membrane bound inhibitor	10p12.3-p11.2	NM_012342; NP_036474	BAMBI	0.0048828125	0.0183728552901687	1188.15	226.513	688.058	256.763	500.095	1.72682
380373	16	BTG3 associated nuclear protein	16q24	NM_001173539; NM_001173540; NM_001173541; NM_001173542; NM_001173543; NM_017869; NM_079837; NP_001167010; NP_001167011; NP_001167012; NP_001167013; NP_001167014; NP_060339; NP_524576; XM_005256008; XM_005256009; XM_011523170; XM_011523172; XM_011523174; XM_011523175; XM_011523176; XM_011523177; XM_011523178; XM_011523179; XM_011523180; XM_011523181; XM_011523182; XM_011523183; XM_011523184; XM_01…	BANP	0.0048828125	0.0183728552901687	758.446	195.195	560.922	122.421	197.525	1.35214
5080561	2	BRCA1 associated RING domain 1	2q35	NM_000465; NM_001282543; NM_001282545; NM_001282548; NM_001282549; NP_000456; NP_001269472; NP_001269474; NP_001269477; NP_001269478; NR_104212; NR_104215; NR_104216; XM_017004613; XM_017004614; XP_016860102; XP_016860103	BARD1	0.0009765625	0.0063293643683104	238.133	64.3623	104.548	38.3776	133.584	2.27773
160132	6	DEAD-box helicase 39B	6p21.3	NM_004640; NM_080598; NP_004631; NP_542165; NR_037852	DDX39B	0.0068359375	0.0234053554750606	1730.4	164.265	1501.18	126.049	229.226	1.1527
1430059	6	proline rich coiled-coil 2A	6p21.3	NM_004638; NM_080686; NP_004629; NP_542417; XM_017011274; XP_016866763	PRRC2A	0.013671875	0.0397201234792666	257.95	45.3536	205.76	35.0401	52.1901	1.25365
5080333	6	proline rich coiled-coil 2A	6p21.3	NM_004638; NM_080686; NP_004629; NP_542417; XM_017011274; XP_016866763	PRRC2A	0.0068359375	0.0234053554750606	86.1592	19.824	61.213	11.6753	24.9462	1.40753
5910220	6	abhydrolase domain containing 16A	6p21.3	NM_001177515; NM_021160; NP_001170986; NP_066983; NR_033488; NR_033489	ABHD16A	0.0009765625	0.0063293643683104	137.447	21.9304	198.863	24.5412	-61.4157	0.691165
3520092	NA	NA	NA	NA	NA	0.0048828125	0.0183728552901687	593.425	139.436	458.697	125.702	134.728	1.29372
7550110	19	BCL2 associated X, apoptosis regulator	19q13.3-q13.4	NM_001291428; NM_001291429; NM_001291430; NM_001291431; NM_004324; NM_138761; NM_138762; NM_138763; NM_138764; NP_001278357; NP_001278358; NP_001278359; NP_001278360; NP_004315; NP_620116; NP_620118; NP_620119; NR_027882; XM_017027077; XP_016882566	BAX	0.0009765625	0.0063293643683104	71.033	10.6511	46.4359	10.7024	24.5971	1.5297
940288	14	bromodomain adjacent to zinc finger domain 1A	14q13.2	NM_013448; NM_182648; NP_038476; NP_872589; XM_011536374; XM_011536376; XM_017020942; XP_011534676; XP_011534678; XP_016876431; XR_943381	BAZ1A	0.0009765625	0.0063293643683104	523.607	95.946	367.775	47.3635	155.832	1.42371
4280347	7	bromodomain adjacent to zinc finger domain 1B	7q11.23	NM_023005; NM_032408; NP_115784; XM_017012773; XP_016868262; XR_001744892	BAZ1B	0.0009765625	0.0063293643683104	284.179	37.6152	209.915	17.28	74.2638	1.35378
450075	2	bromodomain adjacent to zinc finger domain 2B	2q24.2	NM_001289975; NM_001329857; NM_001329858; NM_013450; NP_001276904; NP_001316786; NP_001316787; NP_038478; NR_110586; XM_005246488; XM_005246489; XM_005246492; XM_006712461; XM_011511038; XM_011511039; XM_011511042; XM_011511043; XM_011511044; XM_011511045; XM_011511047; XM_011511048; XM_011511050; XM_011511051; XM_011511052; XM_011511053; XM_011511054; XM_011511056; XM_017003918; XM_017003919; XM…	BAZ2B	0.013671875	0.0397201234792666	195.904	43.5313	270.739	65.8142	-74.8353	0.723589
2470753	15	Bardet-Biedl syndrome 4	15q22.3-q23	NM_001252678; NM_001320665; NM_033028; NP_001239607; NP_001307594; NP_149017; NR_045565; NR_045566; XM_011521848; XM_011521849; XM_011521851; XM_017022450; XM_017022451; XM_017022452; XM_017022453; XM_017022454; XP_011520150; XP_011520151; XP_011520153; XP_016877939; XP_016877940; XP_016877941; XP_016877942; XP_016877943	BBS4	0.001953125	0.00951860717878701	137.281	31.6878	221.361	20.7909	-84.0796	0.62017
2850092	4	Bardet-Biedl syndrome 7	4q27	NM_018190; NM_176824; NP_060660; NP_789794; XM_005263106; XM_011532079; XM_011532080; XM_011532081; XM_017008357; XM_017008358; XP_005263163; XP_011530381; XP_011530382; XP_011530383; XP_016863846; XP_016863847	BBS7	0.0048828125	0.0183728552901687	260.954	57.7444	183.666	39.9827	77.2884	1.42081
1690167	7	Bardet-Biedl syndrome 9	7p14	NM_001033604; NM_001033605; NM_014451; NM_198428; NP_001028776; NP_001028777; NP_055266; NP_940820; XM_005249700; XM_005249701; XM_011515264; XM_011515265; XM_011515266; XM_011515267; XM_011515268; XM_011515269; XM_011515270; XM_017011990; XM_017011991; XM_017011992; XM_017011993; XM_017011994; XP_005249757; XP_005249758; XP_011513566; XP_011513567; XP_011513568; XP_011513569; XP_011513570; XP_01…	BBS9	0.0009765625	0.0063293643683104	105.908	20.0621	352.425	154.724	-246.516	0.300514
3840066	7	Bardet-Biedl syndrome 9	7p14	NM_001033604; NM_001033605; NM_014451; NM_198428; NP_001028776; NP_001028777; NP_055266; NP_940820; XM_005249700; XM_005249701; XM_011515264; XM_011515265; XM_011515266; XM_011515267; XM_011515268; XM_011515269; XM_011515270; XM_017011990; XM_017011991; XM_017011992; XM_017011993; XM_017011994; XP_005249757; XP_005249758; XP_011513566; XP_011513567; XP_011513568; XP_011513569; XP_011513570; XP_01…	BBS9	0.001953125	0.00951860717878701	32.8229	8.57326	61.1977	17.3525	-28.3748	0.536342
4070053	1	breast cancer anti-estrogen resistance 3	1p22.1	NM_001261408; NM_001261409; NM_001261410; NM_001308251; NM_003567; NP_001248337; NP_001248338; NP_001248339; NP_001295180; NP_003558; XM_011542251; XM_017002480; XP_011540553; XP_016857969	BCAR3	0.0009765625	0.0063293643683104	1603.08	512.166	993.895	360.369	609.185	1.61293
670372	20	breast carcinoma amplified sequence 1	20q13.2	NM_001316361; NM_001323347; NM_003657; NP_001303290; NP_001310276; NP_003648; XM_005260587; XM_005260589; XM_005260590; XM_005260591; XM_005260593; XM_005260594; XM_005260595; XM_011529090; XM_011529091; XM_017028110; XM_017028111; XM_017028112; XP_005260644; XP_005260646; XP_005260647; XP_005260648; XP_005260650; XP_005260651; XP_005260652; XP_011527392; XP_011527393; XP_016883599; XP_016883600;…	BCAS1	0.0009765625	0.0063293643683104	18.8401	9.98124	547.909	229.721	-529.069	0.0343854
3060343	20	breast carcinoma amplified sequence 1	20q13.2	NM_001316361; NM_001323347; NM_003657; NP_001303290; NP_001310276; NP_003648; XM_005260587; XM_005260589; XM_005260590; XM_005260591; XM_005260593; XM_005260594; XM_005260595; XM_011529090; XM_011529091; XM_017028110; XM_017028111; XM_017028112; XP_005260644; XP_005260646; XP_005260647; XP_005260648; XP_005260650; XP_005260651; XP_005260652; XP_011527392; XP_011527393; XP_016883599; XP_016883600;…	BCAS1	0.0009765625	0.0063293643683104	21.3161	11.1939	859.689	423.373	-838.373	0.0247952
2940292	6	branched chain keto acid dehydrogenase E1 subunit beta	6q14.1	NM_000056; NM_001318975; NM_183050; NP_000047; NP_001305904; NP_898871; NR_134945; XM_005248756; XM_011536023; XM_011536024; XM_011536025; XM_011536026; XP_005248813; XP_011534325; XP_011534326; XP_011534327; XP_011534328; XR_001743546; XR_001743547; XR_001743548; XR_001743549	BCKDHB	0.0048828125	0.0183728552901687	143.271	18.9907	108.642	15.6203	34.6294	1.31875
3170440	2	B-cell CLL/lymphoma 11A	2p16.1	NM_018014; NM_022893; NM_138553; NM_138559; NP_060484; NP_075044; NP_612569; XM_011532909; XM_011532910; XM_011532912; XM_017004333; XM_017004334; XM_017004335; XM_017004336; XM_017004337; XM_017004338; XP_011531211; XP_011531212; XP_011531214; XP_016859822; XP_016859823; XP_016859824; XP_016859825; XP_016859826; XP_016859827	BCL11A	0.013671875	0.0397201234792666	58.4523	25.4728	38.1564	20.3381	20.2959	1.53191
6580450	2	B-cell CLL/lymphoma 11A	2p16.1	NM_018014; NM_022893; NM_138553; NM_138559; NP_060484; NP_075044; NP_612569; XM_011532909; XM_011532910; XM_011532912; XM_017004333; XM_017004334; XM_017004335; XM_017004336; XM_017004337; XM_017004338; XP_011531211; XP_011531212; XP_011531214; XP_016859822; XP_016859823; XP_016859824; XP_016859825; XP_016859826; XP_016859827	BCL11A	0.009765625	0.0306622540509259	70.4833	25.2342	53.4992	23.8824	16.9841	1.31747
670673	20	BCL2 like 1	20q11.21	NM_001191; NM_001317919; NM_001317920; NM_001317921; NM_001322239; NM_001322240; NM_001322242; NM_138578; NP_001182; NP_001304848; NP_001304849; NP_001304850; NP_001309168; NP_001309169; NP_001309171; NP_612815; NR_134257; XM_011528964; XM_017027993; XP_011527266; XP_016883482; XR_001754364; XR_936599	BCL2L1	0.013671875	0.0397201234792666	1575.73	214.087	1816.15	244.628	-240.421	0.867621
6420379	19	BCL2 like 12	19q13.3	NM_001040668; NM_001282516; NM_001282517; NM_001282519; NM_001282520; NM_001282521; NM_138639; NP_001035758; NP_001269445; NP_001269446; NP_001269448; NP_001269449; NP_001269450; NP_619580; NR_104200; NR_104201; NR_104202; NR_104203; NR_104204; NR_104205; XM_017027345; XM_017027346; XP_016882834; XP_016882835	BCL2L12	0.001953125	0.00951860717878701	645.958	119.897	461.189	87.7626	184.768	1.40063
7550753	19	BCL2 like 12	19q13.3	NM_001040668; NM_001282516; NM_001282517; NM_001282519; NM_001282520; NM_001282521; NM_138639; NP_001035758; NP_001269445; NP_001269446; NP_001269448; NP_001269449; NP_001269450; NP_619580; NR_104200; NR_104201; NR_104202; NR_104203; NR_104204; NR_104205; XM_017027345; XM_017027346; XP_016882834; XP_016882835	BCL2L12	0.001953125	0.00951860717878701	514.534	104.816	357.582	64.5416	156.952	1.43893
7200452	22	BCL2 like 13	22q11.1	NM_001270726; NM_001270727; NM_001270728; NM_001270729; NM_001270730; NM_001270731; NM_001270732; NM_001270733; NM_001270734; NM_001270735; NM_015367; NP_001257655; NP_001257656; NP_001257657; NP_001257658; NP_001257659; NP_001257660; NP_001257661; NP_001257662; NP_001257663; NP_001257664; NP_056182; NR_073068; NR_073069; XM_011546119; XM_011546120; XM_011546121; XM_011546123; XM_017028725; XM_01…	BCL2L13	0.0009765625	0.0063293643683104	1235.43	173.192	1629.43	77.551	-394.004	0.758195
5050156	14	BCL2 like 2	14q11.2-q12	NM_001199839; NM_004050; NP_001186768; NP_004041	BCL2L2	0.0068359375	0.0234053554750606	619.531	132.474	788.793	95.7765	-169.262	0.785417
6280458	3	B-cell CLL/lymphoma 6	3q27	NM_001130845; NM_001134738; NM_001706; NM_138931; NP_001124317; NP_001128210; NP_001697; XM_005247694; XM_011513062; XP_005247751; XP_011511364	BCL6	0.0048828125	0.0183728552901687	436.408	103.565	704.214	183.097	-267.806	0.619709
5260196	16	BCL tumor suppressor 7C	16p11	NM_001286526; NM_004765; NP_001273455; NP_004756; XM_011545980; XM_017023885; XM_017023886; XM_017023887; XM_017023888; XP_011544282; XP_016879374; XP_016879375; XP_016879376; XP_016879377	BCL7C	0.0009765625	0.0063293643683104	523.126	56.6134	373.976	51.7179	149.15	1.39882
5960471	11	B-cell CLL/lymphoma 9-like	11q23.3	NM_182557; NP_872363; XM_005271511; XM_005271512; XM_005271513; XM_006718815; XM_011542756; XM_017017572; XM_017017573; XM_017017574; XP_005271568; XP_005271569; XP_005271570; XP_006718878; XP_011541058; XP_016873061; XP_016873062; XP_016873063	BCL9L	0.013671875	0.0397201234792666	68.306	12.108	52.9534	9.74549	15.3526	1.28993
510576	X	BCL6 corepressor	Xp11.4	NM_001123383; NM_001123384; NM_001123385; NM_001130139; NM_017745; NM_020926; NP_001116855; NP_001116856; NP_001116857; NP_060215; XM_005272616; XM_005272618; XM_005272619; XM_005272620; XM_006724536; XM_011543929; XM_011543930; XM_011543931; XM_017029615; XM_017029616; XP_005272673; XP_005272675; XP_005272676; XP_005272677; XP_006724599; XP_011542231; XP_011542232; XP_011542233; XP_016885104; XP…	BCOR	0.0009765625	0.0063293643683104	298.198	49.4378	217.936	33.6927	80.2622	1.36828
6940500	14	bradykinin receptor B1	14q32.1-q32.2	NM_000710; NP_000701	BDKRB1	0.0009765625	0.0063293643683104	251.077	108.734	35.887	14.8495	215.19	6.99633
1690379	17	beclin 1	17q21	NM_001313998; NM_001313999; NM_001314000; NM_003766; NP_001300927; NP_001300928; NP_001300929; NP_003757; XM_005257759; XM_005257760; XM_011525421; XM_017025262; XM_017025263; XM_017025264; XP_005257816; XP_005257817; XP_011523723; XP_016880751; XP_016880752; XP_016880753	BECN1	0.0048828125	0.0183728552901687	609.9	47.9059	697.762	74.7198	-87.8625	0.87408
4540398	1	BEN domain containing 5	1p33	NM_001302082; NM_024603; NP_001289011; NP_078879; XM_011542141; XM_011542142; XM_017002331; XM_017002332; XM_017002333; XM_017002334; XP_011540443; XP_011540444; XP_016857820; XP_016857821; XP_016857822; XP_016857823; XR_001737408	BEND5	0.0009765625	0.0063293643683104	138.881	59.286	68.378	25.5675	70.5032	2.03108
580279	10	BEN domain containing 7	10p13	NM_001100912; NM_152751; NP_001094382; NP_689964; XM_005252402; XM_011519390; XM_011519391; XM_011519392; XM_011519393; XM_011519394; XM_011519395; XM_011519396; XM_011519397; XM_011519398; XM_011519399; XM_011519400; XM_011519401; XM_011519402; XM_011519403; XM_011519404; XM_011519405; XM_011519406; XM_011519407; XM_011519408; XM_011519410; XM_011519411; XM_011519412; XM_011519413; XM_011519414;…	BEND7	0.0048828125	0.0183728552901687	115.33	24.4786	86.352	13.9619	28.978	1.33558
1110615	X	brain expressed X-linked 4	Xq22.1-q22.3	NM_001080425; NM_001127688; NP_001073894; NP_001121160	BEX4	0.009765625	0.0306622540509259	356.579	110.839	258.974	54.2052	97.6052	1.37689
460767	X	biglycan	Xq28	NM_001711; NP_001702; XM_017029724; XP_016885213	BGN	0.0009765625	0.0063293643683104	3939.91	2997.98	8710.72	5974.39	-4770.81	0.452306
2640735	3	basic helix-loop-helix family member e40	3p26	NM_003670; NP_003661	BHLHE40	0.0009765625	0.0063293643683104	1530.95	564.287	2829.09	554.174	-1298.14	0.541147
6840064	9	BICD cargo adaptor 2	9q22.31	NM_001003800; NM_015250; NP_001003800; NP_056065; XM_017014551; XP_016870040	BICD2	0.0009765625	0.0063293643683104	687.656	52.1224	993.947	121.986	-306.291	0.691843
1190022	22	BH3 interacting domain death agonist	22q11.1	NM_001196; NM_001244567; NM_001244569; NM_001244570; NM_001244572; NM_197966; NM_197967; NP_001187; NP_001231496; NP_001231498; NP_001231499; NP_001231501; NP_932070; NP_932071; XM_017028906; XP_016884395	BID	0.0009765625	0.0063293643683104	89.5333	11.9137	119.839	16.9412	-30.306	0.747112
1440037	22	BH3 interacting domain death agonist	22q11.1	NM_001196; NM_001244567; NM_001244569; NM_001244570; NM_001244572; NM_197966; NM_197967; NP_001187; NP_001231496; NP_001231498; NP_001231499; NP_001231501; NP_932070; NP_932071; XM_017028906; XP_016884395	BID	0.0009765625	0.0063293643683104	358.313	45.6439	481.432	73.3689	-123.118	0.744266
650553	2	bridging integrator 1	2q14	NM_001320632; NM_001320633; NM_001320634; NM_001320640; NM_001320641; NM_001320642; NM_004305; NM_139343; NM_139344; NM_139345; NM_139346; NM_139347; NM_139348; NM_139349; NM_139350; NM_139351; NP_001307561; NP_001307562; NP_001307563; NP_001307569; NP_001307570; NP_001307571; NP_004296; NP_647593; NP_647594; NP_647595; NP_647596; NP_647597; NP_647598; NP_647599; NP_647600; NP_647601; XM_00526364…	BIN1	0.0009765625	0.0063293643683104	570.158	216.571	3713.44	1708.64	-3143.28	0.153539
5130440	2	bridging integrator 1	2q14	NM_001320632; NM_001320633; NM_001320634; NM_001320640; NM_001320641; NM_001320642; NM_004305; NM_139343; NM_139344; NM_139345; NM_139346; NM_139347; NM_139348; NM_139349; NM_139350; NM_139351; NP_001307561; NP_001307562; NP_001307563; NP_001307569; NP_001307570; NP_001307571; NP_004296; NP_647593; NP_647594; NP_647595; NP_647596; NP_647597; NP_647598; NP_647599; NP_647600; NP_647601; XM_00526364…	BIN1	0.0009765625	0.0063293643683104	563.201	181.044	3706.17	1718.6	-3142.97	0.151963
1470291	8	bridging integrator 3	8p21.3	NM_018688; NP_061158; XM_005273573; XM_011544586; XM_011544587; XP_005273630; XP_011542888; XP_011542889; XR_949444	BIN3	0.0029296875	0.0127073040579432	69.4426	10.706	91.0311	24.1491	-21.5885	0.762845
840280	11	baculoviral IAP repeat containing 2	11q22	NM_001166; NM_001256163; NM_001256166; NP_001157; NP_001243092; NP_001243095	BIRC2	0.001953125	0.00951860717878701	2111.67	575.385	1098.79	145.135	1012.88	1.92182
4920707	11	baculoviral IAP repeat containing 2	11q22	NM_001166; NM_001256163; NM_001256166; NP_001157; NP_001243092; NP_001243095	BIRC2	0.0009765625	0.0063293643683104	420.429	131.381	180.825	32.7852	239.604	2.32506
1230682	17	baculoviral IAP repeat containing 5	17q25	NM_001012270; NM_001012271; NM_001168; NP_001012270; NP_001012271; NP_001159; XR_243654; XR_934452	BIRC5	0.0009765625	0.0063293643683104	787.842	217.456	249.004	129.849	538.838	3.16398
7550626	17	baculoviral IAP repeat containing 5	17q25	NM_001012270; NM_001012271; NM_001168; NP_001012270; NP_001012271; NP_001159; XR_243654; XR_934452	BIRC5	0.0009765625	0.0063293643683104	74.0282	15.8591	29.9536	11.0237	44.0745	2.47142
20601	2	baculoviral IAP repeat containing 6	2p22.3	NM_016252; NP_057336; XM_005264449; XM_005264450; XM_005264451; XM_005264452; XM_005264453; XM_005264454; XM_005264455; XM_006712054; XM_006712055; XM_006712056; XM_011533003; XM_011533005; XM_017004556; XM_017004557; XM_017004558; XM_017004559; XM_017004560; XP_005264506; XP_005264507; XP_005264508; XP_005264509; XP_005264510; XP_005264511; XP_005264512; XP_006712117; XP_006712118; XP_006712119;…	BIRC6	0.009765625	0.0306622540509259	152.536	29.6823	182.411	34.1356	-29.8746	0.836224
1090367	13	basic, immunoglobulin-like variable motif containing	13q33.1	NM_001159596; NM_017693; NP_001153068; NP_060163	BIVM	0.0068359375	0.0234053554750606	326.445	37.1111	440.745	92.065	-114.3	0.740666
4220270	13	basic, immunoglobulin-like variable motif containing	13q33.1	NM_001159596; NM_017693; NP_001153068; NP_060163	BIVM	0.0048828125	0.0183728552901687	339.018	61.2293	450.89	77.2343	-111.872	0.751886
2690524	20	bladder cancer associated protein	20q11.23	NM_001167820; NM_001167821; NM_001167822; NM_001167823; NM_001317074; NM_001317075; NM_006698; NP_001161292; NP_001161293; NP_001161294; NP_001161295; NP_001304003; NP_001304004; NP_006689; XM_017027599; XP_016883088	BLCAP	0.0048828125	0.0183728552901687	425.998	112.424	575.999	172.287	-150.001	0.73958
4250441	11	BH3-like motif containing, cell death inducer	11q24.1	NM_001001786; NP_001001786	BLID	0.0009765625	0.0063293643683104	46.2893	9.84538	28.5498	6.87446	17.7395	1.62135
2450717	15	Bloom syndrome RecQ like helicase	15q26.1	NM_000057; NM_001287246; NM_001287247; NM_001287248; NP_000048; NP_001274175; NP_001274176; NP_001274177; XM_006720632; XM_011521881; XM_011521882; XP_006720695; XP_011520183; XP_011520184	BLM	0.0009765625	0.0063293643683104	74.9263	28.7717	25.2984	8.96549	49.6278	2.9617
2630743	10	biogenesis of lysosomal organelles complex 1 subunit 2	10q24.31	NM_001001342; NM_001282436; NM_001282437; NM_001282438; NM_001282439; NM_173809; NP_001001342; NP_001269365; NP_001269366; NP_001269367; NP_001269368; NP_776170; XM_017016102; XP_016871591	BLOC1S2	0.0009765625	0.0063293643683104	50.4676	10.5709	61.8686	10.4626	-11.401	0.815722
6620521	19	biliverdin reductase B	19q13.1-q13.2	NM_000713; NP_000704	BLVRB	0.001953125	0.00951860717878701	423.14	94.4716	319.427	62.4853	103.713	1.32469
1430142	8	bone morphogenetic protein 1	8p21.3	NM_001199; NM_006128; NM_006129; NM_006130; NM_006131; NM_006132; NP_001190; NP_006120; NR_033403; NR_033404; XM_006716386; XM_011544617; XM_017013738; XP_006716449; XP_011542919; XP_016869227; XR_001745579; XR_949458	BMP1	0.009765625	0.0306622540509259	79.7938	17.1809	112.253	37.3676	-32.4597	0.710836
5570324	8	bone morphogenetic protein 1	8p21.3	NM_001199; NM_006128; NM_006129; NM_006130; NM_006131; NM_006132; NP_001190; NP_006120; NR_033403; NR_033404; XM_006716386; XM_011544617; XM_017013738; XP_006716449; XP_011542919; XP_016869227; XR_001745579; XR_949458	BMP1	0.001953125	0.00951860717878701	401.732	57.9135	663.585	143.465	-261.853	0.605396
1190717	10	BMS1, ribosome biogenesis factor	10q11.21	NM_014753; NP_055568; XM_005271846; XM_005271848; XM_005271849; XM_011540402; XM_011540403; XP_005271903; XP_005271905; XP_005271906; XP_011538704; XP_011538705; XR_001747266; XR_246522; XR_428728	BMS1	0.0068359375	0.0234053554750606	951.65	138.749	828.219	95.0544	123.431	1.14903
1260037	15	basonuclin 1	15q25.2	NM_001301206; NM_001717; NP_001288135; NP_001708; XM_011521893; XM_011521894; XP_011520195; XP_011520196	BNC1	0.0009765625	0.0063293643683104	181.974	77.4072	62.6822	21.8246	119.292	2.90312
4050408	15	basonuclin 1	15q25.2	NM_001301206; NM_001717; NP_001288135; NP_001708; XM_011521893; XM_011521894; XP_011520195; XP_011520196	BNC1	0.0009765625	0.0063293643683104	130.373	55.6457	57.7974	26.6645	72.5757	2.25569
6420376	5	BCL2 interacting protein 1	5q35.1	NM_001205; NM_013978; NM_013979; NM_013980; NP_001196; NP_053581; NP_053582; NP_053583; XM_011534638; XM_011534639; XP_011532940; XP_011532941	BNIP1	0.0048828125	0.0183728552901687	118.456	15.4197	89.5537	22.806	28.902	1.32273
6770608	10	BCL2 interacting protein 3	10q26.3	NM_004052; NP_004043	BNIP3	0.0009765625	0.0063293643683104	4971.23	965.595	2438.94	424.553	2532.29	2.03827
620047	8	BCL2 interacting protein 3 like	8p21	NM_001330491; NM_004331; NP_001317420; NP_004322; XM_005273617; XP_005273674	BNIP3L	0.001953125	0.00951860717878701	883.853	140.518	658.548	114.198	225.305	1.34212
1740681	16	bolA family member 2	16p11.2	NM_001031827; NM_001031833; NM_001320579; NP_001026997; NP_001307508; NR_135304	BOLA2	0.013671875	0.0397201234792666	62.8375	15.4467	48.3865	12.0491	14.451	1.29866
6370468	16	bolA family member 2	16p11.2	NM_001031827; NM_001031833; NM_001320579; NP_001026997; NP_001307508; NR_135304	BOLA2	0.0029296875	0.0127073040579432	2799.21	385.918	2424.14	221.84	375.078	1.15473
3390093	2	bolA family member 3	2p13.1	NM_001035505; NM_212552; NP_001030582; NP_997717	BOLA3	0.0009765625	0.0063293643683104	2482.2	255.086	2016	294.355	466.198	1.23125
6520576	2	bolA family member 3	2p13.1	NM_001035505; NM_212552; NP_001030582; NP_997717	BOLA3	0.0009765625	0.0063293643683104	2354.7	214.868	1901.95	222.213	452.745	1.23804
3060682	7	bisphosphoglycerate mutase	7q33	NM_001293085; NM_001724; NM_199186; NP_001280014; NP_001715; NP_954655; XM_011516527; XP_011514829	BPGM	0.001953125	0.00951860717878701	179.976	36.852	289.72	70.8442	-109.745	0.621205
6330133	7	bisphosphoglycerate mutase	7q33	NM_001293085; NM_001724; NM_199186; NP_001280014; NP_001715; NP_954655; XM_011516527; XP_011514829	BPGM	0.0068359375	0.0234053554750606	43.0829	6.56527	60.5981	12.7659	-17.5152	0.710962
5360039	1	3'(2'), 5'-bisphosphate nucleotidase 1	1q41	NM_001286149; NM_001286150; NM_001286151; NM_006085; NP_001273078; NP_001273079; NP_001273080; NP_006076; XM_005272998; XM_005272999; XM_005273000; XM_005273004; XM_005273005; XM_006711114; XM_011509063; XM_011509064; XM_011509065; XM_017000043; XM_017000044; XM_017000045; XM_017000046; XP_005273055; XP_005273056; XP_005273057; XP_005273061; XP_005273062; XP_006711177; XP_011507365; XP_011507366;…	BPNT1	0.009765625	0.0306622540509259	74.452	6.54328	88.3988	13.5465	-13.9468	0.842228
540411	NA	NA	NA	NA	NA	0.0009765625	0.0063293643683104	82.9814	29.3893	37.0755	12.1109	45.9059	2.23817
2810465	17	BRCA1, DNA repair associated	17q21	NM_007294; NM_007295; NM_007296; NM_007297; NM_007298; NM_007299; NM_007300; NM_007301; NM_007302; NM_007303; NM_007305; NM_007306; NP_009225; NP_009228; NP_009229; NP_009230; NP_009231; NR_027676	BRCA1	0.0009765625	0.0063293643683104	113.12	29.5388	66.9406	12.9368	46.1796	1.68986
1340475	6	bromodomain containing 2	6p21.3	NM_001113182; NM_001199455; NM_001199456; NM_001291986; NM_005104; NP_001106653; NP_001186384; NP_001186385; NP_001278915; NP_005095; NR_037625; XR_001743557; XR_241911	BRD2	0.0029296875	0.0127073040579432	1812.87	237.73	1457.03	122.836	355.834	1.24422
2190563	5	bromodomain containing 9	5p15.33	NM_001009877; NM_001317951; NM_023924; NP_001009877; NP_001304880; NP_076413; NR_134296; XM_006714494; XM_017009780; XP_006714557; XP_016865269	BRD9	0.0029296875	0.0127073040579432	1196.05	93.3739	1030.01	116.609	166.033	1.1612
5670382	14	BRF1, RNA polymerase III transcription initiation factor 90 kDa subunit	14q	NM_001242786; NM_001242787; NM_001242788; NM_001242789; NM_001242790; NM_001519; NM_145685; NM_145696; NP_001229715; NP_001229716; NP_001229717; NP_001229718; NP_001229719; NP_001510; NP_663718; XM_005267561; XM_005267563; XM_006720123; XM_011536672; XM_011536673; XM_011536674; XP_005267618; XP_005267620; XP_006720186; XP_011534974; XP_011534975; XP_011534976	BRF1	0.0068359375	0.0234053554750606	44.458	6.40604	60.2577	12.4139	-15.7997	0.737798
20500	8	BRF2, RNA polymerase III transcription initiation factor 50 kDa subunit	8p11.23	NM_018310; NP_060780	BRF2	0.0048828125	0.0183728552901687	175.337	26.8112	129.734	17.2481	45.6033	1.35151
160437	12	BRI3 binding protein	12q24.31	NM_080626; NP_542193; XM_011537940; XP_011536242	BRI3BP	0.0009765625	0.0063293643683104	128.076	31.9896	82.2318	15.396	45.8442	1.5575
6450474	12	BRI3 binding protein	12q24.31	NM_080626; NP_542193; XM_011537940; XP_011536242	BRI3BP	0.001953125	0.00951860717878701	80.5829	20.9334	51.013	7.96219	29.5699	1.57965
6840348	NA	NA	NA	NA	NA	0.013671875	0.0397201234792666	241.188	48.7137	189.413	27.6772	51.7759	1.27335
1110722	5	BRX1, biogenesis of ribosomes	5p13.2	NM_018321; NP_060791	BRIX1	0.0068359375	0.0234053554750606	659.498	122.801	480.16	57.9235	179.338	1.3735
2120445	5	BRX1, biogenesis of ribosomes	5p13.2	NM_018321; NP_060791	BRIX1	0.0068359375	0.0234053554750606	1396.13	277.892	1000.04	137.459	396.085	1.39607
1990563	6	mitochondrial pyruvate carrier 1	6q27	NM_001270879; NM_016098; NP_001257808; NP_057182; NR_073093; XM_011535894; XM_011535895; XP_011534196; XP_011534197	MPC1	0.0009765625	0.0063293643683104	258.867	65.692	477.724	149.702	-218.857	0.541875
4890093	6	mitochondrial pyruvate carrier 1	6q27	NM_001270879; NM_016098; NP_001257808; NP_057182; NR_073093; XM_011535894; XM_011535895; XP_011534196; XP_011534197	MPC1	0.0009765625	0.0063293643683104	1622.32	264.535	2615.28	598.369	-992.96	0.620324
3130138	3	bromodomain and PHD finger containing 1	3p26-p25	NM_001003694; NM_001319049; NM_001319050; NM_004634; NP_001003694; NP_001305978; NP_001305979; NP_004625; XM_005265449; XM_005265450; XM_005265452; XM_011534101; XM_011534102; XP_005265506; XP_005265507; XP_005265509; XP_011532403; XP_011532404; XR_001740257; XR_001740258	BRPF1	0.0009765625	0.0063293643683104	130.608	20.7815	91.9559	11.3452	38.6526	1.42034
6940242	3	bromodomain and PHD finger containing 1	3p26-p25	NM_001003694; NM_001319049; NM_001319050; NM_004634; NP_001003694; NP_001305978; NP_001305979; NP_004625; XM_005265449; XM_005265450; XM_005265452; XM_011534101; XM_011534102; XP_005265506; XP_005265507; XP_005265509; XP_011532403; XP_011532404; XR_001740257; XR_001740258	BRPF1	0.0068359375	0.0234053554750606	1143.31	175.785	919.2	116.104	224.109	1.24381
4480280	6	bromodomain and PHD finger containing 3	6p21	NM_015695; NP_056510; XM_005249010; XM_005249011; XM_011514489; XM_011514490; XM_011514491; XM_011514492; XM_017010742; XM_017010743; XP_005249067; XP_005249068; XP_011512791; XP_011512792; XP_011512793; XP_011512794; XP_016866231; XP_016866232; XR_926148; XR_926149; XR_926150	BRPF3	0.0068359375	0.0234053554750606	451.577	43.1855	519.846	43.9376	-68.2687	0.868675
4890598	19	BR serine/threonine kinase 1	19q13.4	NM_032430; NP_115806; XM_005259327; XM_011527395; XP_005259384; XP_011525697; XR_430213	BRSK1	0.001953125	0.00951860717878701	107.519	81.2588	144.483	54.0977	-36.9645	0.74416
460687	11	BR serine/threonine kinase 2	11p15.5	NM_001256627; NM_001256629; NM_001256630; NM_001282218; NM_003957; NP_001243556; NP_001243558; NP_001243559; NP_001269147; NP_003948; NR_046331; XM_005253218; XM_006718374; XM_006718376; XM_011520461; XM_011520462; XM_017018532; XM_017018533; XM_017018534; XM_017018535; XM_017018536; XM_017018537; XM_017018538; XP_005253275; XP_006718437; XP_006718439; XP_011518763; XP_011518764; XP_016874021; XP…	BRSK2	0.0009765625	0.0063293643683104	81.5985	47.4236	563.241	208.589	-481.642	0.144873
5080066	21	bromodomain and WD repeat domain containing 1	21q22.2	NM_001007246; NM_018963; NM_033656; NP_001007247; NP_061836; NP_387505; XM_011529611; XM_011529612; XM_011529613; XM_017028373; XM_017028374; XM_017028375; XP_011527913; XP_011527914; XP_011527915; XP_016883862; XP_016883863; XP_016883864; XR_001754864	BRWD1	0.0068359375	0.0234053554750606	197.158	35.2536	248.57	42.4345	-51.4119	0.79317
2140139	10	WD repeat domain 11	10q26	NM_018117; NP_060587; XM_005269962; XM_005269963; XM_005269964; XM_017016397; XM_017016398; XM_017016399; XM_017016400; XP_005270019; XP_005270020; XP_005270021; XP_016871886; XP_016871887; XP_016871888; XP_016871889; XR_001747136; XR_001747137; XR_428707	WDR11	0.009765625	0.0306622540509259	184.149	26.3545	153.789	25.9031	30.36	1.19741
5560136	10	WD repeat domain 11	10q26	NM_018117; NP_060587; XM_005269962; XM_005269963; XM_005269964; XM_017016397; XM_017016398; XM_017016399; XM_017016400; XP_005270019; XP_005270020; XP_005270021; XP_016871886; XP_016871887; XP_016871888; XP_016871889; XR_001747136; XR_001747137; XR_428707	WDR11	0.013671875	0.0397201234792666	173.712	78.5641	154.333	79.616	19.3794	1.12557
4480008	15	BTB domain containing 1	15q24	NM_001011885; NM_025238; NP_001011885; NP_079514; XR_931846	BTBD1	0.009765625	0.0306622540509259	183.147	30.5258	239.001	46.4376	-55.8542	0.766301
6510608	12	BTB domain containing 11	12q23.3	NM_001017523; NM_001018072; NM_152322; NP_001017523; NP_001018082; XM_005268645; XM_011537909; XM_011537910; XM_017018807; XP_005268702; XP_011536211; XP_011536212; XP_016874296	BTBD11	0.0009765625	0.0063293643683104	96.2224	38.6804	30.8736	10.6062	65.3488	3.11666
2120341	16	SLX4 structure-specific endonuclease subunit	16p13.3	NM_032444; NP_115820; XM_011522715; XM_017023775; XP_011521017; XP_016879264	SLX4	0.0009765625	0.0063293643683104	198.765	30.8197	136.028	19.7091	62.7369	1.46121
5700020	11	zinc finger and BTB domain containing 44	11q24.3	NM_001301098; NM_001301099; NM_014155; NP_001288027; NP_001288028; NP_054874; XM_005271521; XM_005271522; XM_006718825; XM_006718826; XM_011542789; XM_017017623; XM_017017624; XP_005271578; XP_005271579; XP_006718888; XP_006718889; XP_011541091; XP_016873112; XP_016873113; XR_246421; XR_246423; XR_947826	ZBTB44	0.001953125	0.00951860717878701	98.0829	13.1027	144.371	38.1394	-46.2884	0.679379
7610072	19	BTB domain containing 2	19p13.3	NM_017797; NP_060267; XM_005259593; XM_011528127; XP_005259650; XP_011526429	BTBD2	0.0048828125	0.0183728552901687	1953.34	181.669	1523.51	195.78	429.826	1.28213
6020653	20	BTB domain containing 3	20p12.2	NM_001282550; NM_001282551; NM_001282552; NM_001282554; NM_014962; NM_181443; NP_001269479; NP_001269480; NP_001269481; NP_001269483; NP_055777; NP_852108; XM_017027728; XM_017027729; XM_017027730; XP_016883217; XP_016883218; XP_016883219	BTBD3	0.013671875	0.0397201234792666	320.926	86.3619	233.236	57.5648	87.6898	1.37597
1410091	3	biotinidase	3p25	NM_000060; NM_001281723; NM_001281724; NM_001281725; NM_001281726; NM_001323582; NP_000051; NP_001268652; NP_001268653; NP_001268654; NP_001268655; NP_001310511; XM_006713314; XM_011534041; XM_017007088; XP_006713377; XP_011532343; XP_016862577	BTD	0.009765625	0.0306622540509259	112.992	23.0837	83.959	22.1289	29.0332	1.3458
1170717	1	basic transcription factor 3 like 4	1p32.3	NM_001136497; NM_001243767; NM_152265; NP_001129969; NP_001230696; NP_689478	BTF3L4	0.013671875	0.0397201234792666	390.203	49.548	464.179	60.2079	-73.976	0.84063
4730369	12	BTG anti-proliferation factor 1	12q22	NM_001731; NP_001722	BTG1	0.0029296875	0.0127073040579432	3193.02	491.686	4801.95	1187.93	-1608.93	0.664943
4920053	21	BTG anti-proliferation factor 3	21q21.1	NM_001130914; NM_006806; NP_001124386; NP_006797; XM_011529441; XM_017028265; XM_017028266; XP_011527743; XP_016883754; XP_016883755	BTG3	0.0048828125	0.0183728552901687	1223.4	278.596	863.735	154.342	359.666	1.41641
1430717	6	butyrophilin subfamily 3 member A3	6p21.3	NM_001242803; NM_006994; NM_197974; NP_001229732; NP_008925; NP_932078	BTN3A3	0.0048828125	0.0183728552901687	44.9272	7.61272	67.031	12.1544	-22.1038	0.670245
2070224	2	BUB1 mitotic checkpoint serine/threonine kinase	2q14	NM_001278616; NM_001278617; NM_004336; NP_001265545; NP_001265546; NP_004327; XR_923001	BUB1	0.0009765625	0.0063293643683104	411.338	168.45	114.63	54.9264	296.709	3.58841
1090047	15	BUB1 mitotic checkpoint serine/threonine kinase B	15q15	NM_001211; NP_001202	BUB1B	0.0009765625	0.0063293643683104	177.53	44.6695	67.067	27.2708	110.463	2.64706
870491	10	BUB3, mitotic checkpoint protein	10q26	NM_001007793; NM_004725; NP_001007794; NP_004716	BUB3	0.013671875	0.0397201234792666	3255.22	425.869	2712.45	299.474	542.775	1.20011
50487	11	BUD13 homolog	11q23.3	NM_001159736; NM_032725; NP_001153208; NP_116114; XM_011543035; XP_011541337	BUD13	0.0009765625	0.0063293643683104	129.138	23.9536	88.1221	9.84835	41.0162	1.46545
540241	6	blood vessel epicardial substance	6q21	NM_001199563; NM_007073; NM_147147; NP_001186492; NP_009004; NP_671488; XM_011535398; XP_011533700	BVES	0.0009765625	0.0063293643683104	12.4522	6.44693	61.0433	29.576	-48.591	0.20399
6290168	10	adipogenesis regulatory factor	10q23.2	NM_006829; NP_006820	ADIRF	0.0009765625	0.0063293643683104	1745.43	314.759	1033.56	297.616	711.873	1.68876
5050112	10	minichromosome maintenance complex binding protein	10q26.11	NM_001256378; NM_001256379; NM_024834; NP_001243307; NP_001243308; NP_079110; XM_005270157; XM_011540170; XM_017016663; XM_017016664; XP_005270214; XP_011538472; XP_016872152; XP_016872153	MCMBP	0.0029296875	0.0127073040579432	62.194	8.31215	45.518	10.9464	16.676	1.36636
2510546	10	fucose mutarotase	10q26.3	NM_001098483; NM_001301827; NM_001301828; NM_198472; NP_001091953; NP_001288756; NP_001288757; NP_940874; XM_011539670; XM_011539671; XM_011539672; XM_011539673; XM_011539674; XM_011539675; XM_017016094; XP_011537972; XP_011537973; XP_011537974; XP_011537975; XP_011537976; XP_011537977; XP_016871583	FUOM	0.009765625	0.0306622540509259	75.3639	15.0633	57.0191	8.22179	18.3448	1.32173
1050291	NA	NA	NA	NA	NA	0.0009765625	0.0063293643683104	170.109	86.4718	30.5209	8.55969	139.588	5.57352
730300	10	R3H domain and coiled-coil containing 1 like	10q24.2	NM_001256619; NM_001256620; NM_001256621; NM_014472; NM_138469; NP_001243548; NP_001243549; NP_001243550; NP_055287; NP_612478; XM_011539639; XM_011539640; XM_011539641; XM_011539642; XM_011539643; XM_011539644; XM_011539645; XM_011539646; XM_011539647; XM_011539648; XM_011539649; XM_017016074; XM_017016075; XM_017016076; XM_017016077; XM_017016078; XM_017016079; XM_017016080; XM_017016081; XM_01…	R3HCC1L	0.0009765625	0.0063293643683104	99.6306	13.608	77.3276	11.3148	22.303	1.28842
1850524	10	BLOC-1 related complex subunit 7	10q24.32	NM_001136200; NM_144591; NP_001129672; NP_653192	BORCS7	0.0009765625	0.0063293643683104	406.561	68.6612	522.995	59.8827	-116.434	0.777371
6100300	10	BLOC-1 related complex subunit 7	10q24.32	NM_001136200; NM_144591; NP_001129672; NP_653192	BORCS7	0.0009765625	0.0063293643683104	336.234	80.0962	542.338	69.3921	-206.104	0.619971
2510253	10	chromosome 10 open reading frame 35	10q22.1	NM_145306; NP_660349; XM_005269606; XM_005269608; XM_011539455; XM_017015836; XP_005269663; XP_005269665; XP_011537757; XP_016871325	C10orf35	0.001953125	0.00951860717878701	56.9389	18.8979	28.7556	9.3924	28.1833	1.9801
870014	10	proline and serine rich 2	10p14	NM_153256; NP_694988; XM_011519438; XM_017016028; XP_011517740; XP_016871517	PROSER2	0.0009765625	0.0063293643683104	73.0836	32.4542	35.2998	12.4596	37.7838	2.07037
1110767	10	proline and serine rich 2	10p14	NM_153256; NP_694988; XM_011519438; XM_017016028; XP_011517740; XP_016871517	PROSER2	0.001953125	0.00951860717878701	175.931	74.527	88.4048	35.6297	87.526	1.99006
6620292	10	chromosome 10 open reading frame 54	10q22.1	NM_022153; NP_071436	C10orf54	0.0009765625	0.0063293643683104	303.489	112.705	822.308	267.06	-518.82	0.369069
5960168	10	family with sequence similarity 213 member A	10q23.1	NM_001243778; NM_001243779; NM_001243780; NM_001243781; NM_001243782; NM_032333; NP_001230707; NP_001230708; NP_001230709; NP_001230710; NP_001230711; NP_115709; XM_011540265; XM_011540266; XM_017016775; XP_011538567; XP_011538568; XP_016872264	FAM213A	0.0009765625	0.0063293643683104	81.0343	44.816	179.514	122.434	-98.4802	0.451408
1110201	10	V-set and transmembrane domain containing 4	10q11.23	NM_001031746; NM_144984; NP_001026916; NP_659421; XM_017015825; XM_017015826; XM_017015827; XM_017015828; XP_016871314; XP_016871315; XP_016871316; XP_016871317; XR_001747052	VSTM4	0.0009765625	0.0063293643683104	66.6451	17.2537	207.87	81.9068	-141.225	0.320609
6560500	NA	NA	NA	NA	NA	0.013671875	0.0397201234792666	31.8564	7.29109	54.5973	17.1028	-22.7409	0.58348
730593	10	chromosome 10 open reading frame 76	10q24.32	NM_024541; NP_078817; XM_006717969; XM_011540151; XM_011540152; XM_011540153; XM_011540154; XM_011540156; XM_011540157; XM_017016635; XM_017016636; XP_006718032; XP_011538453; XP_011538454; XP_011538455; XP_011538456; XP_011538458; XP_011538459; XP_016872124; XP_016872125; XR_001747199; XR_001747200; XR_001747201; XR_001747202	C10orf76	0.0068359375	0.0234053554750606	152.162	19.4346	106.157	31.156	46.0055	1.43337
5570300	10	SWI5 dependent homologous recombination repair protein 1	10q25.1	NM_001002759; NM_145247; NP_001002759; NP_660290; XM_005269521; XM_017015672; XP_005269578; XP_016871161	SFR1	0.009765625	0.0306622540509259	128.759	18.7098	105.762	15.944	22.9971	1.21744
610400	11	chromosome 11 open reading frame 1	11q23.1	NM_001330371; NM_022761; NP_001317300; NP_073598; XM_011542957; XM_011542958; XM_017018129; XP_011541259; XP_011541260; XP_016873618	C11orf1	0.001953125	0.00951860717878701	313.455	63.586	378.108	51.5344	-64.6532	0.829009
2190753	11	A-kinase interacting protein 1	11p15.3	NM_001206645; NM_001206646; NM_001206647; NM_001206648; NM_020642; NM_182901; NP_001193575; NP_001193576; NP_001193577; NP_065693; NR_045417; NR_045418; XM_017018011; XM_017018012; XP_016873500; XP_016873501	AKIP1	0.0009765625	0.0063293643683104	316.881	27.5337	415.766	44.9092	-98.8848	0.762162
3180288	11	A-kinase interacting protein 1	11p15.3	NM_001206645; NM_001206646; NM_001206647; NM_001206648; NM_020642; NM_182901; NP_001193575; NP_001193576; NP_001193577; NP_065693; NR_045417; NR_045418; XM_017018011; XM_017018012; XP_016873500; XP_016873501	AKIP1	0.0009765625	0.0063293643683104	369.941	67.878	518.581	36.6077	-148.64	0.713371
6270112	11	A-kinase interacting protein 1	11p15.3	NM_001206645; NM_001206646; NM_001206647; NM_001206648; NM_020642; NM_182901; NP_001193575; NP_001193576; NP_001193577; NP_065693; NR_045417; NR_045418; XM_017018011; XM_017018012; XP_016873500; XP_016873501	AKIP1	0.0009765625	0.0063293643683104	852.81	101.248	1136.75	135.43	-283.939	0.750218
6110348	11	chromosome 11 open reading frame 24	11q13	NM_001300913; NM_022338; NP_001287842; NP_071733; XM_005274053; XM_011545103; XP_005274110; XP_011543405	C11orf24	0.009765625	0.0306622540509259	233.683	77.8527	295.785	88.3677	-62.1023	0.790043
7100280	11	LBH domain containing 1	11q12.3	NM_024099; NP_077004	LBHD1	0.0009765625	0.0063293643683104	608.158	111.027	418.968	47.1583	189.191	1.45156
3130661	11	chromosome 11 open reading frame 58	11p15.1	NM_001142705; NM_014267; NP_055082; XM_017017143; XP_016872632	C11orf58	0.013671875	0.0397201234792666	93.7111	11.4378	79.2915	11.7416	14.4195	1.18185
7100554	11	Myb/SANT DNA binding domain containing 2	11q24.2	NM_001301087; NM_001308027; NM_001312919; NM_001312920; NM_001312921; NM_024631; NP_001294956; NP_001299848; NP_001299849; NP_001299850; NP_078907; XM_005271674; XM_006718905; XM_006718906; XM_011542981; XM_011542982; XM_017018295; XM_017018296; XM_017018297; XM_017018298; XM_017018299; XM_017018300; XM_017018301; XP_005271731; XP_006718968; XP_006718969; XP_011541283; XP_011541284; XP_016873784;…	MSANTD2	0.0029296875	0.0127073040579432	55.4569	9.51728	39.7585	6.2083	15.6984	1.39484
6040382	11	chromosome 11 open reading frame 63	11q24.1	NM_024806; NM_199124; NP_079082; NP_954575; XM_005271680; XM_006718915; XM_011543009; XM_017018338; XM_017018339; XM_017018340; XM_017018341; XM_017018342; XM_017018343; XM_017018344; XP_005271737; XP_006718978; XP_011541311; XP_016873827; XP_016873828; XP_016873829; XP_016873830; XP_016873831; XP_016873832; XP_016873833	C11orf63	0.0048828125	0.0183728552901687	33.641	6.99857	42.2545	7.56832	-8.61349	0.796152
1580477	11	chromosome 11 open reading frame 74	11p12	NM_001276722; NM_001276723; NM_001276724; NM_001276725; NM_001276726; NM_001276727; NM_138787; NP_001263651; NP_001263652; NP_001263653; NP_001263654; NP_001263655; NP_001263656; NP_620142; NR_077243; XM_006718138; XM_011519885; XP_006718201; XP_011518187	C11orf74	0.0029296875	0.0127073040579432	536.365	80.2001	758.161	147.449	-221.796	0.707456
2570019	11	DNA damage induced apoptosis suppressor	11q14.1	NM_145018; NP_659455; XM_011544835; XM_011544836; XM_011544837; XM_011544838; XM_017017352; XM_017017353; XP_011543137; XP_011543138; XP_011543139; XP_011543140; XP_016872841; XP_016872842	DDIAS	0.0009765625	0.0063293643683104	231.86	72.7183	91.539	29.4939	140.321	2.53291
460397	11	ubiquinol-cytochrome c reductase complex assembly factor 3	11q12.3	NM_001085372; NP_001078841	UQCC3	0.0048828125	0.0183728552901687	134.426	23.954	94.3434	13.4187	40.0831	1.42486
5420438	11	chromosome 11 open reading frame 84	11q13.1	NM_138471; NP_612480; XM_005273782; XM_005273783; XM_006718437; XM_011544770; XM_011544771; XM_011544772; XP_005273839; XP_005273840; XP_006718500; XP_011543072; XP_011543073; XP_011543074; XR_001747777; XR_001747778	C11orf84	0.013671875	0.0397201234792666	52.5995	13.2656	40.233	5.21393	12.3665	1.30737
7510619	11	chromosome 11 open reading frame 87	11q22.3	NM_207645; NP_997528; XM_011542817; XM_011542818; XP_011541119; XP_011541120	C11orf87	0.0068359375	0.0234053554750606	77.9442	40.8545	38.5568	21.7892	39.3873	2.02154
1260022	12	chromosome 12 open reading frame 10	12q13	NM_021640; NP_067653	C12orf10	0.001953125	0.00951860717878701	943.458	121.741	855.041	89.2284	88.4164	1.10341
3180553	NA	NA	NA	NA	NA	0.0009765625	0.0063293643683104	348.459	73.8782	242.784	53.9067	105.675	1.43526
50414	12	chromosome 12 open reading frame 43	12q24.31	NM_001286191; NM_001286192; NM_001286195; NM_001286196; NM_001286197; NM_001286198; NM_022895; NP_001273120; NP_001273121; NP_001273124; NP_001273125; NP_001273126; NP_001273127; NP_075046; NR_104409; XM_017019829; XP_016875318	C12orf43	0.001953125	0.00951860717878701	263.685	27.8432	190.705	24.0354	72.98	1.38268
580014	12	chromosome 12 open reading frame 43	12q24.31	NM_001286191; NM_001286192; NM_001286195; NM_001286196; NM_001286197; NM_001286198; NM_022895; NP_001273120; NP_001273121; NP_001273124; NP_001273125; NP_001273126; NP_001273127; NP_075046; NR_104409; XM_017019829; XP_016875318	C12orf43	0.0048828125	0.0183728552901687	148.268	19.3183	123.85	17.3452	24.4182	1.19716
1780367	12	autophagy related 101	12q13.13	NM_001098673; NM_021934; NP_001092143; NP_068753	ATG101	0.001953125	0.00951860717878701	593.14	56.9946	719.263	51.5524	-126.123	0.824649
3140138	NA	NA	NA	NA	NA	0.0009765625	0.0063293643683104	691.962	77.0842	1058.63	134.567	-366.664	0.653642
990136	12	PARP1 binding protein	12q23.2	NM_001319988; NM_001319993; NM_001319994; NM_001319995; NM_001319996; NM_017915; NP_001306917; NP_001306922; NP_001306923; NP_001306924; NP_001306925; NP_060385; NR_135123; XM_011538509; XM_011538514; XM_011538515; XM_017019534; XM_017019535; XM_017019536; XM_017019537; XM_017019538; XM_017019539; XM_017019540; XM_017019541; XM_017019542; XM_017019543; XM_017019544; XP_011536811; XP_011536816; XP…	PARPBP	0.0009765625	0.0063293643683104	363.774	113.411	182.331	38.1442	181.443	1.99513
3610273	12	HECT domain E3 ubiquitin protein ligase 4	12q24.13	NM_001109662; NM_173813; NP_001103132	HECTD4	0.001953125	0.00951860717878701	108.553	14.684	136.255	32.2282	-27.7013	0.796695
6620360	12	COX14, cytochrome c oxidase assembly factor	12q13.12	NM_001257133; NM_001257134; NM_032901; NP_001244062; NP_001244063; NP_116290	COX14	0.001953125	0.00951860717878701	330.032	71.3972	475.188	69.746	-145.157	0.694528
2320392	12	chromosome 12 open reading frame 65	12q24.31	NM_001143905; NM_001194995; NM_152269; NP_001137377; NP_001181924; NP_689482; XM_005253630; XM_011538980; XP_005253687; XP_011537282	C12orf65	0.0029296875	0.0127073040579432	204.79	28.8594	150.352	26.8455	54.4386	1.36207
1260575	13	proline and serine rich 1	13q13.3	NM_025138; NM_170719; NP_079414; XM_005266545; XM_011535239; XP_005266602; XP_011533541	PROSER1	0.0068359375	0.0234053554750606	308.337	59.6351	243.379	29.1031	64.9589	1.2669
6660711	13	proline and serine rich 1	13q13.3	NM_025138; NM_170719; NP_079414; XM_005266545; XM_011535239; XP_005266602; XP_011533541	PROSER1	0.009765625	0.0306622540509259	298.302	55.8576	247.622	34.0454	50.6797	1.20467
1850068	13	testis expressed 30	13q33.1	NM_001286775; NM_001286776; NM_138779; NP_001273704; NP_001273705; NP_620134; NR_104590; XM_005254097; XM_011521135; XM_011521136; XM_017020852; XP_005254154; XP_011519437; XP_011519438; XP_016876341	TEX30	0.0009765625	0.0063293643683104	620.619	130.639	406.665	64.5983	213.954	1.52612
4180133	13	spindle and kinetochore associated complex subunit 3	13q12.11	NM_001166017; NM_145061; NP_001159489; NP_659498; XM_005266288; XM_011534994; XP_005266345; XP_011533296	SKA3	0.0009765625	0.0063293643683104	164.05	54.7506	60.0676	17.7948	103.982	2.73108
1050209	13	laccase domain containing 1	13q14.11	NM_001128303; NM_153218; NP_001121775; NP_694950; XM_005266261; XM_006719766; XM_006719767; XM_011534933; XM_011534934; XM_011534935; XM_017020394; XP_005266318; XP_006719829; XP_006719830; XP_011533235; XP_011533236; XP_011533237; XP_016875883	LACC1	0.013671875	0.0397201234792666	86.9417	66.3955	187.151	151.956	-100.21	0.464553
580719	13	bora, aurora kinase A activator	13q22.1	NM_001286746; NM_001286747; NM_024808; NP_001273675; NP_001273676; NP_079084; XM_006719868; XP_006719931	BORA	0.0009765625	0.0063293643683104	255.003	74.0031	102.244	18.2972	152.759	2.49407
3170187	13	mitotic spindle organizing protein 1	13q22.1	NM_001071775; NP_001065243	MZT1	0.001953125	0.00951860717878701	467.296	102.093	310.109	43.6324	157.187	1.50688
2490408	14	dynein axonemal assembly factor 2	14q21.3	NM_001083908; NM_018139; NP_001077377; NP_060609	DNAAF2	0.0068359375	0.0234053554750606	183.112	27.7864	234.745	32.202	-51.6331	0.780046
1450603	14	MIS18 binding protein 1	14q21.2	NM_018353; NP_060823; XM_005267833; XM_011536923; XM_017021425; XP_005267890; XP_011535225; XP_016876914; XR_001750406; XR_001750407	MIS18BP1	0.0009765625	0.0063293643683104	368.199	90.0475	171.548	30.9595	196.651	2.14634
6590520	14	zinc finger protein 839	14q32.31	NM_001267827; NM_001267828; NM_018335; NP_001254756; NP_001254757; NP_060805; XM_006720203; XM_011536945; XM_011536946; XM_011536948; XM_011536949; XM_011536950; XM_017021447; XM_017021448; XM_017021449; XM_017021450; XM_017021451; XP_006720266; XP_011535247; XP_011535248; XP_011535250; XP_011535251; XP_011535252; XP_016876936; XP_016876937; XP_016876938; XP_016876939; XP_016876940	ZNF839	0.0009765625	0.0063293643683104	225.106	30.1833	164.37	25.9584	60.7365	1.36951
730358	14	chromosome 14 open reading frame 132	14q32.2	NM_001252507; NM_001282463; NM_001282464; NM_001289139; NM_020215; NP_001239436; NP_001269392; NP_001269393; NP_001276068; NR_023938; XM_017021469; XP_016876958	C14orf132	0.009765625	0.0306622540509259	677.554	207.891	915.664	305.081	-238.11	0.739959
6110538	14	VPS33B interacting protein, apical-basolateral polarity regulator, spe-39 homolog	14q24.3	NM_001193314; NM_001193315; NM_001193316; NM_001193317; NM_022067; NP_001180243; NP_001180244; NP_001180245; NP_001180246; NP_071350; XM_011537066; XM_017021579; XM_017021580; XM_017021581; XP_011535368; XP_016877068; XP_016877069; XP_016877070; XR_001750501	VIPAS39	0.0029296875	0.0127073040579432	70.6666	7.55275	88.8746	13.9058	-18.208	0.795127
3830164	14	centrosomal protein 128	14q31.1	NM_152446; NP_689659; XM_006720056; XM_011536490; XM_011536491; XM_011536492; XM_011536493; XM_011536495; XM_017021042; XM_017021043; XP_006720119; XP_011534792; XP_011534793; XP_011534794; XP_011534795; XP_011534797; XP_016876531; XP_016876532; XR_001750169	CEP128	0.001953125	0.00951860717878701	74.594	30.323	40.4353	17.3633	34.1587	1.84477
1300719	14	trans-L-3-hydroxyproline dehydratase	14q23.1	NM_001331158; NM_001331159; NM_001331164; NM_144581; NP_001318087; NP_001318088; NP_001318093; NP_653182; NR_138571; NR_138572; NR_138574; NR_138575; XM_005267298; XM_011536386; XM_011536387; XM_011536388; XP_005267355; XP_011534688; XP_011534689; XP_011534690; XR_001750129; XR_001750130; XR_001750131; XR_245661; XR_943382; XR_943383; XR_943384; XR_943385; XR_943386	L3HYPDH	0.0009765625	0.0063293643683104	728.736	119.234	525.766	127.779	202.97	1.38605
5820471	14	trans-L-3-hydroxyproline dehydratase	14q23.1	NM_001331158; NM_001331159; NM_001331164; NM_144581; NP_001318087; NP_001318088; NP_001318093; NP_653182; NR_138571; NR_138572; NR_138574; NR_138575; XM_005267298; XM_011536386; XM_011536387; XM_011536388; XP_005267355; XP_011534688; XP_011534689; XP_011534690; XR_001750129; XR_001750130; XR_001750131; XR_245661; XR_943382; XR_943383; XR_943384; XR_943385; XR_943386	L3HYPDH	0.0048828125	0.0183728552901687	308.132	55.6996	219.902	75.4378	88.23	1.40123
3060646	14	inverted formin, FH2 and WH2 domain containing	14q32.33	NM_001031714; NM_022489; NM_032714; NP_001026884; NP_071934; NP_116103; XM_005268004; XM_005268005; XM_017021595; XP_005268061; XP_005268062; XP_016877084; XR_001750518	INF2	0.0009765625	0.0063293643683104	2412.37	418.222	2915.34	413.621	-502.964	0.827477
3170458	14	intraflagellar transport 43	14q24.3	NM_001102564; NM_001255995; NM_052873; NP_001096034; NP_001242924; NP_443105; NR_045664; NR_045665	IFT43	0.0068359375	0.0234053554750606	534.813	105.461	674.045	102.769	-139.232	0.793438
5290626	14	interferon regulatory factor 2 binding protein like	14q24.3	NM_024496; NP_078772	IRF2BPL	0.001953125	0.00951860717878701	1365.21	480.48	2497.54	558.825	-1132.33	0.546622
70403	14	basal body orientation factor 1	14q24.3	NM_025057; NP_079333; XM_005268092; XM_005268097; XM_005268098; XM_011537170; XM_011537171; XM_011537172; XM_011537174; XM_011537175; XM_011537176; XM_011537177; XM_011537178; XM_011537179; XM_017021659; XM_017021660; XM_017021661; XM_017021662; XM_017021663; XP_005268149; XP_005268154; XP_005268155; XP_011535472; XP_011535473; XP_011535474; XP_011535476; XP_011535477; XP_011535478; XP_011535479;…	BBOF1	0.0009765625	0.0063293643683104	130.571	35.3946	181.449	42.3116	-50.8779	0.719602
830681	14	basal body orientation factor 1	14q24.3	NM_025057; NP_079333; XM_005268092; XM_005268097; XM_005268098; XM_011537170; XM_011537171; XM_011537172; XM_011537174; XM_011537175; XM_011537176; XM_011537177; XM_011537178; XM_011537179; XM_017021659; XM_017021660; XM_017021661; XM_017021662; XM_017021663; XP_005268149; XP_005268154; XP_005268155; XP_011535472; XP_011535473; XP_011535474; XP_011535476; XP_011535477; XP_011535478; XP_011535479;…	BBOF1	0.0029296875	0.0127073040579432	54.6566	11.2309	70.0215	11.5277	-15.3649	0.780569
3180445	14	chromosome 14 open reading frame 79	14q32.33	NM_174891; NP_777551; XM_005267317; XM_005267318; XP_005267374; XP_005267375	C14orf79	0.001953125	0.00951860717878701	81.3872	18.8138	117.53	19.5937	-36.1424	0.692483
7400594	NA	NA	NA	NA	NA	0.0048828125	0.0183728552901687	235.122	46.3975	292.027	41.296	-56.9051	0.805138
2810114	15	family with sequence similarity 219 member B	15q24.1	NM_001321920; NM_001321921; NM_001321922; NM_001321923; NM_020447; NP_001308849; NP_001308850; NP_001308851; NP_001308852; NP_065180; NR_135841; NR_135842; NR_135843; NR_135844; NR_135845; NR_135846; NR_135847; NR_135848; NR_135849; NR_135850; NR_135851; NR_135852; NR_135853; NR_135854; XM_017022433; XP_016877922; XR_243117; XR_243118; XR_429468	FAM219B	0.0009765625	0.0063293643683104	315.048	36.9073	457.949	70.7024	-142.901	0.687954
60040	15	high mobility group nucleosomal binding domain 2 pseudogene 46	15q21.1	NM_001005266; NM_001005267; NM_001005268; NM_001005269; NM_173609; NR_022014	HMGN2P46	0.013671875	0.0397201234792666	43.87	7.78317	30.0349	6.91408	13.8351	1.46063
2340528	15	kinetochore localized astrin/SPAG5 binding protein	15q15.1	NM_001142761; NM_001142762; NM_033286; NP_001136233; NP_001136234; NP_150628	KNSTRN	0.0048828125	0.0183728552901687	215.438	66.612	141.987	40.7439	73.4509	1.51731
6270452	15	kinetochore localized astrin/SPAG5 binding protein	15q15.1	NM_001142761; NM_001142762; NM_033286; NP_001136233; NP_001136234; NP_150628	KNSTRN	0.0029296875	0.0127073040579432	318.125	108.621	208.22	71.1858	109.905	1.52783
870110	15	chromosome 15 open reading frame 39	15q24.2	NM_015492; NP_056307	C15orf39	0.013671875	0.0397201234792666	78.7145	17.422	95.4076	12.6431	-16.693	0.825034
2650348	15	von Willebrand factor A domain containing 9	15q22.31	NM_001136043; NM_001207058; NM_001207059; NM_030800; NP_001129515; NP_001193987; NP_001193988; NR_045104; NR_045105; NR_045106; NR_045901; XM_006720708; XM_006720709; XM_006720711; XM_011522101; XM_017022644; XP_006720771; XP_006720772; XP_006720774; XP_011520403; XP_016878133	VWA9	0.0029296875	0.0127073040579432	73.5548	7.6647	53.9245	12.6026	19.6303	1.36403
4590468	15	von Willebrand factor A domain containing 9	15q22.31	NM_001136043; NM_001207058; NM_001207059; NM_030800; NP_001129515; NP_001193987; NP_001193988; NR_045104; NR_045105; NR_045106; NR_045901; XM_006720708; XM_006720709; XM_006720711; XM_011522101; XM_017022644; XP_006720771; XP_006720772; XP_006720774; XP_011520403; XP_016878133	VWA9	0.0068359375	0.0234053554750606	81.5595	12.3304	61.6194	12.1674	19.94	1.3236
5960014	15	chromosome 15 open reading frame 57	15q15.1	NM_001080791; NM_001080792; NM_001289132; NM_052849; NP_001074260; NP_001074261; NP_001276061; NP_443081	C15orf57	0.0048828125	0.0183728552901687	350.951	60.5886	435.689	72.9403	-84.7384	0.805507
6660445	15	chromosome 15 open reading frame 59	15q24.1	NM_001039614; NM_001303254; NP_001034703; NP_001290183; XM_005254369; XP_005254426	C15orf59	0.0009765625	0.0063293643683104	26.9704	2.87117	48.0509	11.8838	-21.0804	0.561289
160358	16	methyltransferase like 26	16p13.3	NM_001040160; NM_001040161; NM_001040162; NM_001040163; NM_001040164; NM_001040165; NM_001040166; NM_001288710; NM_032366; NP_001035250; NP_001035251; NP_001035252; NP_001035255; NP_001275639; NP_115742; NR_109976; NR_109977; NR_109978; NR_109979; XM_011522713; XM_011522714; XP_011521015; XP_011521016	METTL26	0.0009765625	0.0063293643683104	458.585	79.0751	334.013	53.9145	124.572	1.37296
4760450	16	small nuclear ribonucleoprotein U11/U12 subunit 25	16p13.3	NM_024571; NP_078847	SNRNP25	0.0009765625	0.0063293643683104	778.396	143.288	566.365	96.9685	212.031	1.37437
2640528	16	NPR3 like, GATOR1 complex subunit	16p13.3	NM_001039476; NM_001077350; NM_001243247; NM_001243248; NM_001243249; NM_012075; NP_001034565; NP_001070818; NP_001230176; NP_001230177; NP_001230178	NPRL3	0.0048828125	0.0183728552901687	1074.53	132.163	905.553	129.385	168.978	1.1866
2340059	16	PAXIP1 associated glutamate rich protein 1	16p11.2	NM_024516; NP_078792	PAGR1	0.001953125	0.00951860717878701	684.009	92.4909	499.19	68.0882	184.818	1.37024
4230066	16	PAXIP1 associated glutamate rich protein 1	16p11.2	NM_024516; NP_078792	PAGR1	0.0009765625	0.0063293643683104	128.996	12.7258	98.7497	11.3564	30.2461	1.30629
2750360	16	U6 snRNA biogenesis phosphodiesterase 1	16q21	NM_001195302; NM_001204911; NM_001330568; NM_001330569; NM_024598; NP_001182231; NP_001191840; NP_001317497; NP_001317498; NP_078874; XM_005256144; XM_011523328; XM_011523329; XM_011523330; XP_005256201; XP_011521630; XP_011521631; XP_011521632; XR_933427	USB1	0.001953125	0.00951860717878701	525.413	45.4177	623.718	57.3497	-98.3048	0.842389
6560725	16	chromosome 16 open reading frame 59	16p13.3	NM_025108; NP_079384; XM_011522667; XP_011520969	C16orf59	0.001953125	0.00951860717878701	162.351	45.0583	78.2034	20.8877	84.1478	2.07601
6520497	16	FGFR1OP N-terminal like	16p13.11	NM_001304497; NM_001304498; NM_001304499; NM_001304500; NM_001304502; NM_144600; NP_001291426; NP_001291427; NP_001291428; NP_001291429; NP_001291431; NP_653201; NR_130755; NR_130756; NR_130757	FOPNL	0.009765625	0.0306622540509259	1192.98	210.064	969.887	118.485	223.093	1.23002
650626	16	methyltransferase like 22	16p13.2	NM_024109; NP_077014; NR_134608; XM_005255570; XM_005255571; XM_011522657; XM_017023659; XM_017023660; XM_017023661; XM_017023662; XP_005255627; XP_005255628; XP_011520959; XP_016879148; XP_016879149; XP_016879150; XP_016879151; XR_001751981; XR_001751982; XR_001751983; XR_001751984; XR_001751985; XR_243305; XR_932926; XR_932928	METTL22	0.0009765625	0.0063293643683104	371.693	94.8285	476.024	104.394	-104.331	0.780828
4670520	16	chromosome 16 open reading frame 70	16q22.1	NM_001320540; NM_001320541; NM_001320542; NM_001320543; NM_025187; NP_001307469; NP_001307470; NP_001307471; NP_001307472; NP_079463; XM_006721284; XM_011523350; XM_017023729; XM_017023730; XM_017023731; XP_006721347; XP_011521652; XP_016879218; XP_016879219; XP_016879220	C16orf70	0.013671875	0.0397201234792666	59.9228	7.37339	53.1751	9.46545	6.74773	1.1269
4540072	16	RecQ mediated genome instability 2	16p13.13	NM_152308; NP_689521; NR_130754	RMI2	0.0009765625	0.0063293643683104	143.996	40.0295	64.7435	10.9417	79.2528	2.22411
1010575	16	chromosome 16 open reading frame 87	16q11.2	NM_001001436; NP_001001436	C16orf87	0.0029296875	0.0127073040579432	243.613	34.7878	317.842	57.8425	-74.229	0.76646
4070424	16	coiled-coil domain containing 189	16p11.2	NM_001014979; NM_001195620; NP_001014979; NP_001182549; XM_011545976; XM_011545978; XM_017023852; XM_017023853; XM_017023854; XM_017023855; XM_017023856; XM_017023857; XM_017023858; XM_017023859; XM_017023860; XM_017023861; XM_017023862; XP_011544278; XP_011544280; XP_016879341; XP_016879342; XP_016879343; XP_016879344; XP_016879345; XP_016879346; XP_016879347; XP_016879348; XP_016879349; XP_0168…	CCDC189	0.0009765625	0.0063293643683104	110.059	18.8594	161.033	33.4289	-50.9736	0.683459
3990035	17	2-oxoglutarate and iron dependent oxygenase domain containing 3	17q25.3	NM_024648; NM_175902; NP_078924; NP_787098; NR_033265; XR_001752626; XR_430034; XR_933942	OGFOD3	0.001953125	0.00951860717878701	157.134	19.3036	120.423	12.4752	36.7109	1.30485
5490224	17	2-oxoglutarate and iron dependent oxygenase domain containing 3	17q25.3	NM_024648; NM_175902; NP_078924; NP_787098; NR_033265; XR_001752626; XR_430034; XR_933942	OGFOD3	0.013671875	0.0397201234792666	80.7174	12.2777	68.9844	11.4534	11.733	1.17008
6100138	17	2-oxoglutarate and iron dependent oxygenase domain containing 3	17q25.3	NM_024648; NM_175902; NP_078924; NP_787098; NR_033265; XR_001752626; XR_430034; XR_933942	OGFOD3	0.0009765625	0.0063293643683104	155.1	16.018	113.914	9.50241	41.1855	1.36155
6590373	17	2-oxoglutarate and iron dependent oxygenase domain containing 3	17q25.3	NM_024648; NM_175902; NP_078924; NP_787098; NR_033265; XR_001752626; XR_430034; XR_933942	OGFOD3	0.0009765625	0.0063293643683104	94.6894	11.3682	69.0756	9.8288	25.6138	1.37081
6290070	NA	NA	NA	NA	NA	0.0009765625	0.0063293643683104	56.8971	18.5453	22.6917	4.84009	34.2054	2.50739
7100632	17	LRRC75A antisense RNA 1	17p11.2	NM_152350; NR_027158; NR_027159; NR_027160; NR_027161; NR_027162; NR_027163; NR_027164; NR_027165; NR_027166; NR_027167; NR_027168; NR_027169; NR_027170; NR_027171; NR_027172; NR_027173; NR_027174; NR_027175; NR_027176; NR_027177; NR_027178; NR_027179; NR_027667; NR_045021; NR_045022; NR_045023; NR_045024; NR_045025; NR_045026; NR_045027; NR_045028; NR_045029	LRRC75A-AS1	0.0029296875	0.0127073040579432	6646.45	1002.34	7360.26	1081.23	-713.805	0.903019
6580129	17	ADP-ribose/CDP-alcohol diphosphatase, manganese dependent	17p13.1	NM_020233; NP_064618; XM_005256738; XP_005256795; XR_243561; XR_243562	ADPRM	0.0009765625	0.0063293643683104	154.663	37.4996	242.911	56.8479	-88.2475	0.636709
4570224	17	chromosome 17 open reading frame 53	17q21.31	NM_001171251; NM_001321310; NM_001321311; NM_024032; NP_001164722; NP_001308239; NP_001308240; NP_076937; XM_011525187; XM_011525188; XM_011525189; XM_011525190; XM_011525191; XM_011525192; XM_011525193; XM_011525194; XM_011525195; XM_011525197; XM_017025031; XM_017025032; XP_011523489; XP_011523490; XP_011523491; XP_011523492; XP_011523493; XP_011523494; XP_011523495; XP_011523496; XP_011523497;…	C17orf53	0.0009765625	0.0063293643683104	163.872	36.4124	88.9753	18.1471	74.897	1.84177
650168	17	chromosome 17 open reading frame 58	17q24.2	NM_181655; NM_181656; NP_858041; NP_858042	C17orf58	0.013671875	0.0397201234792666	422.959	110.947	534.645	79.941	-111.686	0.791103
3440703	17	chromosome 17 open reading frame 58	17q24.2	NM_181655; NM_181656; NP_858041; NP_858042	C17orf58	0.0068359375	0.0234053554750606	244.14	46.129	299.156	43.9681	-55.0163	0.816095
5570224	17	family with sequence similarity 222 member B	17q11.2	NM_001077498; NM_001288631; NM_001288632; NM_001288633; NM_001288634; NM_001288635; NM_001288636; NM_001288637; NM_001288638; NM_001288639; NM_001288640; NM_018182; NP_001070966; NP_001275560; NP_001275561; NP_001275562; NP_001275563; NP_001275564; NP_001275565; NP_001275566; NP_001275567; NP_001275568; NP_001275569; NP_060652; XM_011524986; XM_011524987; XM_011524988; XM_017024831; XM_017024832;…	FAM222B	0.0009765625	0.0063293643683104	99.3989	8.46312	135.458	8.90221	-36.0586	0.733801
3180343	17	nuclear cap binding subunit 3	17p13.2	NM_001114118; NM_018553; NP_001107590; XM_005256717; XM_006721556; XM_011523954; XM_011523955; XM_017024826; XM_017024827; XM_017024828; XM_017024829; XP_005256774; XP_006721619; XP_011522256; XP_011522257; XP_016880315; XP_016880316; XP_016880317; XP_016880318	NCBP3	0.0009765625	0.0063293643683104	213.849	19.8296	148.862	11.876	64.9873	1.43656
5290161	17	MIR22 host gene	17p13.3	NM_001001870; NM_032895; NR_028502; NR_028503; NR_028504; NR_028505	MIR22HG	0.0009765625	0.0063293643683104	976.496	219.796	1703.84	147.931	-727.34	0.573116
2690541	18	tubulin polyglutamylase complex subunit 2	18q12.2	NM_001271949; NM_001271950; NM_001271951; NM_001271952; NM_001271953; NM_001271954; NM_001271955; NM_001271956; NM_001330572; NM_015476; NP_001258878; NP_001258879; NP_001258880; NP_001258881; NP_001258882; NP_001258883; NP_001258884; NP_001258885; NP_001317501; NP_056291; XM_005258242; XM_011525917; XM_017025699; XM_017025700; XM_017025701; XM_017025702; XM_017025703; XP_005258299; XP_011524219;…	TPGS2	0.0029296875	0.0127073040579432	546.832	106.041	382.107	99.2778	164.725	1.4311
3140110	18	tubulin polyglutamylase complex subunit 2	18q12.2	NM_001271949; NM_001271950; NM_001271951; NM_001271952; NM_001271953; NM_001271954; NM_001271955; NM_001271956; NM_001330572; NM_015476; NP_001258878; NP_001258879; NP_001258880; NP_001258881; NP_001258882; NP_001258883; NP_001258884; NP_001258885; NP_001317501; NP_056291; XM_005258242; XM_011525917; XM_017025699; XM_017025700; XM_017025701; XM_017025702; XM_017025703; XP_005258299; XP_011524219;…	TPGS2	0.001953125	0.00951860717878701	665.326	181.73	410.525	91.1953	254.801	1.62067
450070	18	chromosome 18 open reading frame 21	18q12.2	NM_001201474; NM_001201475; NM_001201476; NM_031446; NP_001188403; NP_001188404; NP_001188405; NP_113634; XM_005258364; XP_005258421	C18orf21	0.0009765625	0.0063293643683104	508.098	53.1673	432.632	28.2121	75.4663	1.17444
6770465	18	ribosome binding factor A (putative)	18q23	NM_001171967; NM_024805; NP_001165438; NP_079081	RBFA	0.0029296875	0.0127073040579432	119.75	11.8951	87.1629	16.7555	32.5871	1.37386
2940201	18	chromosome 18 open reading frame 32	18q21.1	NM_001035005; NM_001199346; NP_001030177; NP_001186275	C18orf32	0.0009765625	0.0063293643683104	284.85	28.5844	387.68	59.0013	-102.83	0.734755
1450682	18	TYMS opposite strand	18p11.32	NM_001012716; NP_001012734	TYMSOS	0.0009765625	0.0063293643683104	178.882	35.1292	85.6252	19.7422	93.2565	2.08912
1030458	19	myeloid derived growth factor	19p13.3	NM_019107; NP_061980; XM_017026987; XP_016882476	MYDGF	0.0029296875	0.0127073040579432	1884.04	473.191	1331.67	399.524	552.368	1.41479
6370377	19	chromosome 19 open reading frame 12	19q12	NM_001031726; NM_001256046; NM_001256047; NM_001282929; NM_001282930; NM_001282931; NM_031448; NP_001026896; NP_001242975; NP_001242976; NP_001269858; NP_001269859; NP_001269860; NP_113636	C19orf12	0.0009765625	0.0063293643683104	274.352	60.8299	392.401	91.2124	-118.05	0.699161
6380681	19	chromosome 19 open reading frame 12	19q12	NM_001031726; NM_001256046; NM_001256047; NM_001282929; NM_001282930; NM_001282931; NM_031448; NP_001026896; NP_001242975; NP_001242976; NP_001269858; NP_001269859; NP_001269860; NP_113636	C19orf12	0.0009765625	0.0063293643683104	484.655	71.8205	741.871	102.032	-257.216	0.653287
4220364	19	URI1, prefoldin like chaperone	19q12	NM_001252641; NM_003796; NM_134447; NP_001239570; NP_003787; NR_045557; XM_005259362; XM_005259363; XM_011527435; XP_005259419; XP_005259420; XP_011525737	URI1	0.0009765625	0.0063293643683104	1772.86	131.559	2079.54	215.869	-306.679	0.852526
2570669	19	CIRBP antisense RNA 1	19p13.3	NM_152480; NR_027271	CIRBP-AS1	0.0068359375	0.0234053554750606	36.2333	7.22332	44.6991	6.07626	-8.46588	0.810603
10189	19	chromosome 19 open reading frame 24	19p13.3	NM_017914; NP_060384	C19orf24	0.0029296875	0.0127073040579432	155.239	30.8343	124.549	22.4784	30.6904	1.24641
70243	19	cactin, spliceosome C complex subunit	19p13.3	NM_001080543; NM_021231; NP_001074012; NP_067054; XM_011528160; XM_011528161; XP_011526462; XP_011526463	CACTIN	0.013671875	0.0397201234792666	64.7111	5.22263	55.0828	7.84555	9.62831	1.1748
2650349	19	chromosome 19 open reading frame 48	19q13.33	NM_001290149; NM_001290150; NM_001290151; NM_001290152; NM_001290153; NM_001290154; NM_001290155; NM_032712; NM_199249; NM_199250; NP_001277078; NP_001277079; NP_001277080; NP_001277081; NP_001277082; NP_001277083; NP_001277084; NP_116101; NP_954857; NP_954858	C19orf48	0.0009765625	0.0063293643683104	137.902	37.5876	72.0392	18.2186	65.8632	1.91427
2850630	19	chromosome 19 open reading frame 48	19q13.33	NM_001290149; NM_001290150; NM_001290151; NM_001290152; NM_001290153; NM_001290154; NM_001290155; NM_032712; NM_199249; NM_199250; NP_001277078; NP_001277079; NP_001277080; NP_001277081; NP_001277082; NP_001277083; NP_001277084; NP_116101; NP_954857; NP_954858	C19orf48	0.0009765625	0.0063293643683104	767.462	157.406	407.016	70.6804	360.446	1.88558
3800079	19	WD repeat domain 83 opposite strand	19p13.2	NM_016145; NP_057229; XM_017026864; XP_016882353	WDR83OS	0.013671875	0.0397201234792666	2009.56	207.98	2274.14	185.205	-264.587	0.883654
2750465	19	SMG9, nonsense mediated mRNA decay factor	19q13.31	NM_019108; NP_061981; XM_005259057; XM_011527113; XM_011527114; XM_011527115; XM_011527116; XM_017026988; XP_005259114; XP_011525415; XP_011525416; XP_011525417; XP_011525418; XP_016882477	SMG9	0.001953125	0.00951860717878701	99.4756	14.9562	77.8551	10.7915	21.6205	1.2777
5220204	19	chromosome 19 open reading frame 66	19p13.2	NM_001308277; NM_018381; NP_001295206; NP_060851; XM_011528121; XM_011528122; XM_017026934; XP_011526423; XP_011526424; XP_016882423	C19orf66	0.0068359375	0.0234053554750606	76.6628	16.5855	102.799	14.6068	-26.1365	0.745752
1660731	1	chromosome 1 open reading frame 105	1q24.3	NM_001300760; NM_139240; NP_001287689; NP_640333; XM_005245608; XM_005245610; XM_006711630; XM_011510152; XM_011510153; XM_011510154; XM_011510155; XM_011510156; XM_017002808; XP_005245665; XP_005245667; XP_006711693; XP_011508454; XP_011508455; XP_011508456; XP_011508457; XP_011508458; XP_016858297	C1orf105	0.0009765625	0.0063293643683104	24.6961	5.12739	185.146	176.612	-160.449	0.133388
1300092	1	digestive organ expansion factor homolog (zebrafish)	1q32.2	NM_014388; NP_055203; XM_006711275; XM_011509418; XP_006711338; XP_011507720	DIEXF	0.0048828125	0.0183728552901687	116.981	31.6061	68.0464	16.0213	48.9344	1.71913
940240	1	chromosome 1 open reading frame 112	1q24.2	NM_001320047; NM_001320048; NM_001320050; NM_001320051; NM_018186; NP_001306976; NP_001306977; NP_001306979; NP_001306980; NP_060656; XM_005245317; XM_011509735; XM_017001722; XM_017001723; XM_017001724; XM_017001725; XP_005245374; XP_011508037; XP_016857211; XP_016857212; XP_016857213; XP_016857214; XR_001737297; XR_001737298; XR_921872	C1orf112	0.0009765625	0.0063293643683104	164.979	49.7834	66.4492	22.3866	98.5297	2.48278
620433	1	chromosome 1 open reading frame 122	1p34.3	NM_001142726; NM_198446; NP_001136198; NP_940848	C1orf122	0.0009765625	0.0063293643683104	399.364	66.0943	573.807	68.0255	-174.442	0.695991
270133	1	PITH domain containing 1	1p36.11	NM_020362; NP_065095; XM_011541804; XP_011540106	PITHD1	0.0009765625	0.0063293643683104	935.944	79.0521	726.746	79.7301	209.198	1.28786
4760692	1	chromosome 1 open reading frame 131	1q42.2	NM_001300830; NM_152379; NP_001287759; NP_689592	C1orf131	0.009765625	0.0306622540509259	545.185	46.5281	502.582	41.6095	42.6033	1.08477
150129	1	aurora kinase A and ninein interacting protein	1p36.11	NM_001287490; NM_024037; NP_001274419; NP_076942; XM_017002300; XP_016857789	AUNIP	0.0009765625	0.0063293643683104	117.494	27.0743	64.2319	11.0761	53.2623	1.82922
2030044	NA	NA	NA	NA	NA	0.009765625	0.0306622540509259	956.319	119.203	1118.03	99.5887	-161.709	0.855363
6400097	1	mitochondrial E3 ubiquitin protein ligase 1	1p36.12	NM_024544; NP_078820; XM_011542137; XP_011540439	MUL1	0.001953125	0.00951860717878701	245.855	38.551	199.119	35.8851	46.7361	1.23471
1300435	1	family with sequence similarity 212 member B	1p13.2	NM_019099; NM_198926; NP_061972; NP_945120; XM_011541783; XP_011540085	FAM212B	0.013671875	0.0397201234792666	37.2367	11.7405	52.2662	15.6609	-15.0295	0.712444
1260576	1	chromosome 1 open reading frame 198	1q42.2	NM_001136494; NM_001136495; NM_032800; NP_001129966; NP_001129967; NP_116189; XM_017002599; XP_016858088	C1orf198	0.0009765625	0.0063293643683104	643.197	198.692	1496.67	388.843	-853.47	0.429753
2070470	1	chromosome 1 open reading frame 21	1q25	NM_030806; NP_110433	C1orf21	0.013671875	0.0397201234792666	68.9976	16.9315	49.2349	19.6255	19.7627	1.4014
7040411	1	small integral membrane protein 12	1p34.3	NM_001164824; NM_001164825; NM_001320261; NM_138428; NP_001158296; NP_001158297; NP_001307190; NP_612437; XM_005270403; XM_011540553; XM_011540554; XM_011540555; XM_017000166; XP_005270460; XP_011538855; XP_011538856; XP_011538857; XP_016855655	SMIM12	0.0048828125	0.0183728552901687	230.432	29.7586	206.264	26.0835	24.1676	1.11717
4670608	1	chromosome 1 open reading frame 216	1p34.3	NM_152374; NP_689587	C1orf216	0.0009765625	0.0063293643683104	149.457	15.389	223.047	29.7496	-73.5895	0.670071
4860575	1	DENN domain containing 1B	1q31.3	NM_001142795; NM_001195215; NM_001195216; NM_001300858; NM_019049; NM_144977; NP_001182144; NP_001182145; NP_001287787; NP_659414; NR_125340; XM_005244931; XM_006711192; XM_006711193; XM_006711194; XM_011509246; XM_011509247; XM_011509248; XM_011509249; XM_011509251; XM_017000470; XM_017000471; XM_017000472; XP_005244988; XP_006711255; XP_006711256; XP_006711257; XP_011507548; XP_011507549; XP_01…	DENND1B	0.013671875	0.0397201234792666	112.39	18.8495	141.939	28.1013	-29.5487	0.791821
3370768	1	family with sequence similarity 129 member A	1q25	NM_052966; NP_443198; XM_011509140; XM_011509141; XP_011507442; XP_011507443	FAM129A	0.001953125	0.00951860717878701	204.195	69.8892	400.91	191.446	-196.715	0.509328
5820500	1	chromosome 1 open reading frame 35	1q42.13	NM_024319; NP_077295; NR_130975	C1orf35	0.0009765625	0.0063293643683104	132.163	16.4324	101.891	15.923	30.2721	1.2971
6450273	1	heat shock protein family B (small) member 11	1p32	NM_001316935; NM_016126; NP_001303864; NP_057210; NR_133632; NR_133633	HSPB11	0.0048828125	0.0183728552901687	684.54	150.04	448.228	81.9185	236.313	1.52722
3780411	1	chromosome 1 open reading frame 43	1q21.2	NM_001098616; NM_001297717; NM_001297718; NM_001297720; NM_001297721; NM_001297723; NM_015449; NM_138740; NP_001092086; NP_001284646; NP_001284647; NP_001284649; NP_001284650; NP_001284652; NP_056264; NP_620077	C1orf43	0.0029296875	0.0127073040579432	1395.58	220.27	1784.74	212.105	-389.156	0.781954
4890113	1	chromosome 1 open reading frame 43	1q21.2	NM_001098616; NM_001297717; NM_001297718; NM_001297720; NM_001297721; NM_001297723; NM_015449; NM_138740; NP_001092086; NP_001284646; NP_001284647; NP_001284649; NP_001284650; NP_001284652; NP_056264; NP_620077	C1orf43	0.0068359375	0.0234053554750606	212.646	22.2612	282.077	47.7637	-69.4311	0.753858
6350292	1	chromosome 1 open reading frame 50	1p34.2	NM_024097; NP_077002; NR_040733	C1orf50	0.0009765625	0.0063293643683104	414.299	55.3175	580.511	61.9007	-166.212	0.71368
2510068	1	circadian associated repressor of transcription	1q21.2	NM_001300838; NM_001300839; NM_001300840; NM_001300841; NM_144697; NP_001287767; NP_001287768; NP_001287769; NP_001287770; NP_653298; XM_017000378; XP_016855867	CIART	0.0009765625	0.0063293643683104	127.852	73.2346	64.6768	18.8484	63.1753	1.97678
990382	1	chromosome 1 open reading frame 53	1q31.3	NM_001024594; NP_001019765	C1orf53	0.001953125	0.00951860717878701	560.682	121.21	676.254	144.472	-115.572	0.8291
2600278	1	chromosome 1 open reading frame 54	1q21.2	NM_001301039; NM_001301040; NM_001301041; NM_001301042; NM_024579; NP_001287968; NP_001287969; NP_001287970; NP_001287971; NP_078855; XM_011509984; XP_011508286	C1orf54	0.001953125	0.00951860717878701	268.659	181.135	461.528	209.173	-192.869	0.582107
1710242	1	HEN1 methyltransferase homolog 1	1p13.3	NM_001102592; NM_144584; NP_001096062; NP_653185; XM_005270411; XM_017000179; XP_005270468; XP_016855668	HENMT1	0.001953125	0.00951860717878701	269.978	55.7325	380.943	86.9692	-110.964	0.708711
6650121	1	consortin, connexin sorting protein	1q44	NM_001139459; NM_152609; NP_001132931; NP_689822; XM_005273081; XM_005273083; XM_011544110; XM_011544111; XM_011544112; XM_011544113; XM_011544114; XM_017000487; XM_017000488; XM_017000489; XP_005273138; XP_005273140; XP_011542412; XP_011542413; XP_011542414; XP_011542415; XP_011542416; XP_016855976; XP_016855977; XP_016855978	CNST	0.0029296875	0.0127073040579432	373.636	69.6373	472.281	113.611	-98.6452	0.79113
2690215	1	chromatin target of PRMT1	1q21.3	NM_001206612; NM_001244664; NM_001317077; NM_015607; NP_001193541; NP_001231593; NP_001304006; NP_056422; XM_017000993; XP_016856482	CHTOP	0.013671875	0.0397201234792666	579.967	81.9827	686.96	122.343	-106.993	0.844251
7330653	1	Fanconi anemia core complex associated protein 20	1p36.33	NM_001146310; NM_001256945; NM_001256946; NM_001256947; NM_001282670; NM_001282671; NM_001282672; NM_001282673; NM_182533; NP_001139782; NP_001243874; NP_001243875; NP_001243876; NP_001269599; NP_001269600; NP_001269601; NP_001269602; NP_872339; NR_024445; NR_046427; XM_006710419; XM_006710421; XM_011540914; XM_011540921; XM_011540922; XM_017000553; XM_017000554; XM_017000555; XM_017000556; XM_01…	FAAP20	0.00804523748656169	0.0275291627819684	360.284	81.9425	418.393	71.5363	-58.1089	0.861114
6020315	1	long intergenic non-protein coding RNA 467	1q32.3	NM_032705; NR_026761	LINC00467	0.0068359375	0.0234053554750606	213.953	34.4381	181.282	26.0323	32.6714	1.18022
6510360	1	long intergenic non-protein coding RNA 467	1q32.3	NM_032705; NR_026761	LINC00467	0.001953125	0.00951860717878701	319.92	53.6843	280.794	54.0291	39.1256	1.13934
7200392	17	complement C1q binding protein	17p13.3	NM_001212; NP_001203	C1QBP	0.009765625	0.0306622540509259	2304.5	196.442	2008.02	206.084	296.485	1.14765
4920047	12	complement C1q like 4	12q13.12	NM_001008223; NP_001008224; XM_011538270; XP_011536572	C1QL4	0.0009765625	0.0063293643683104	18.0806	7.93651	164.199	54.2834	-146.118	0.110114
7320204	11	C1q and tumor necrosis factor related protein 5	11q23.3	NM_001278431; NM_015645; NP_001265360; NP_056460	C1QTNF5	0.001953125	0.00951860717878701	254.998	140.386	495.163	113.146	-240.165	0.514977
2370670	12	complement C1r	12p13	NM_001733; NP_001724; XM_017019915; XP_016875404	C1R	0.0009765625	0.0063293643683104	69.6858	32.6895	196.261	70.1822	-126.576	0.355066
5260474	12	complement C1r	12p13	NM_001733; NP_001724; XM_017019915; XP_016875404	C1R	0.0009765625	0.0063293643683104	60.2649	35.3626	207.823	76.9208	-147.559	0.289981
7400707	12	complement C1s	12p13	NM_001734; NM_201442; NP_001725; NP_958850; XM_005253760; XP_005253817	C1S	0.0009765625	0.0063293643683104	120.132	94.1214	454.683	290.877	-334.551	0.264211
1400601	20	TOX high mobility group box family member 2	20q13.12	NM_001098796; NM_001098797; NM_001098798; NM_032883; NP_001092266; NP_001092267; NP_001092268; NP_116272; XM_006723884; XM_017028109; XP_006723947; XP_016883598; XR_001754425	TOX2	0.0048828125	0.0183728552901687	394.725	109.194	282.562	105.274	112.163	1.39695
2810082	20	oxidative stress responsive serine rich 1	20q13.11	NM_016470; NP_057554; XM_011528851; XM_011528853; XM_011528854; XM_017027873; XP_011527153; XP_011527155; XP_011527156; XP_016883362	OSER1	0.001953125	0.00951860717878701	931.38	66.2654	738.873	81.5604	192.508	1.26054
290132	20	suppressor of glucose, autophagy associated 1	20q11.23	NM_080627; NM_152257; NM_199181; NP_542194; NP_954650	SOGA1	0.0029296875	0.0127073040579432	239.695	45.4663	186.401	41.7937	53.2936	1.28591
4480600	20	metallothionein 1 pseudogene 3	20q11.2	NM_080757	MT1P3	0.0009765625	0.0063293643683104	3668.88	1538.31	551.545	122.822	3117.34	6.65201
7380634	20	MRG/MORF4L binding protein	20q13.33	NM_018270; NP_060740; NR_136405	MRGBP	0.009765625	0.0306622540509259	705.057	73.1983	590.19	91.8687	114.867	1.19463
2750647	20	chromosome 20 open reading frame 27	20p13	NM_001039140; NM_001258429; NM_001258430; NM_017874; NP_001034229; NP_001245358; NP_001245359; NR_047675; XM_011529266; XP_011527568	C20orf27	0.009765625	0.0306622540509259	705.639	134.367	579.733	67.2294	125.906	1.21718
4040204	20	adipocyte plasma membrane associated protein	20p11.2	NM_020531; NP_065392; XM_005260763; XP_005260820; XR_001754348	APMAP	0.0009765625	0.0063293643683104	743.585	71.8465	494.674	92.6378	248.911	1.50318
4180673	20	replication termination factor 2 domain containing 1	20q13.31	NM_001283035; NM_001283036; NM_001283037; NM_016407; NP_001269964; NP_001269965; NP_001269966; NP_057491; XM_017027872; XP_016883361	RTFDC1	0.013671875	0.0397201234792666	2669.69	199.982	2918.16	205.815	-248.469	0.914854
5220438	20	reactive oxygen species modulator 1	20q11.22	NM_080748; NP_542786; XM_017027678; XP_016883167	ROMO1	0.0029296875	0.0127073040579432	5555.81	390.685	4861.88	323.398	693.929	1.14273
4070201	20	family with sequence similarity 110 member A	20p13	NM_001042353; NM_001289145; NM_001289146; NM_001289147; NM_031424; NM_207121; NP_001035812; NP_001276074; NP_001276075; NP_001276076; NP_113612; NP_997004; XM_011529381; XP_011527683	FAM110A	0.001953125	0.00951860717878701	126.842	20.0249	93.6901	12.2409	33.1518	1.35385
5960736	20	mitochondrial genome maintenance exonuclease 1	20p11.23	NM_001310338; NM_001310339; NM_052865; NP_001297267; NP_001297268; NP_443097; XM_005260867; XM_005260870; XM_006723663; XM_011529394; XM_011529395; XM_017028127; XM_017028128; XP_005260924; XP_005260927; XP_006723726; XP_011527696; XP_011527697; XP_016883616; XP_016883617	MGME1	0.0009765625	0.0063293643683104	448.487	72.9408	336.302	48.6982	112.185	1.33358
6480632	NA	NA	NA	NA	NA	0.0029296875	0.0127073040579432	81.7194	17.6061	64.6328	10.096	17.0865	1.26436
5050376	21	chromosome 21 open reading frame 33	21q22.3	NM_001320383; NM_001320384; NM_004649; NM_198155; NP_001307312; NP_001307313; NP_004640; NP_937798; NR_135220; XM_017028479; XP_016883968	C21orf33	0.0048828125	0.0183728552901687	1430.6	140.223	1860.75	236.734	-430.157	0.768827
5870576	21	chromosome 21 open reading frame 33	21q22.3	NM_001320383; NM_001320384; NM_004649; NM_198155; NP_001307312; NP_001307313; NP_004640; NP_937798; NR_135220; XM_017028479; XP_016883968	C21orf33	0.013671875	0.0397201234792666	124.613	13.6593	167.412	33.5111	-42.799	0.744349
70368	21	mir-99a-let-7c cluster host gene	21q21.1	NR_027790; NR_027791; NR_111004; NR_111005; NR_136541; NR_136542; NR_136543; NR_136544; NR_136545; NR_136546; NR_136547; NR_136548; NR_136549; NR_136550; NR_136551; NR_136552	MIR99AHG	0.0009765625	0.0063293643683104	44.8864	12.6826	87.9593	23.5167	-43.0728	0.510309
160593	21	MIS18 kinetochore protein A	21q22.11	NM_018944; NP_061817; XM_017028400; XM_017028401; XM_017028402; XP_016883889; XP_016883890; XP_016883891	MIS18A	0.001953125	0.00951860717878701	299.015	89.3439	156.568	49.8404	142.447	1.90981
1440273	21	MIS18 kinetochore protein A	21q22.11	NM_018944; NP_061817; XM_017028400; XM_017028401; XM_017028402; XP_016883889; XP_016883890; XP_016883891	MIS18A	0.0009765625	0.0063293643683104	132.305	30.8759	81.0756	15.0603	51.2293	1.63187
4570603	21	small integral membrane protein 11A	21q22.12	NM_058182; NP_478062; XM_017028397; XM_017028398; XM_017028399; XP_016883886; XP_016883887; XP_016883888	SMIM11A	0.0009765625	0.0063293643683104	58.7617	9.3008	91.4383	11.7417	-32.6766	0.642638
2070220	21	chromosome 21 open reading frame 58	21q22.3	NM_001286462; NM_001286463; NM_001286476; NM_001286477; NM_058180; NM_199071; NP_001273391; NP_001273392; NP_001273405; NP_001273406; NP_478060; XM_005261148; XM_006724018; XM_011529619; XM_011529620; XM_011529621; XM_011529623; XM_011529624; XM_011529625; XM_011529626; XM_011529627; XM_011529628; XM_017028388; XM_017028389; XM_017028390; XM_017028391; XM_017028392; XM_017028393; XP_005261205; XP…	C21orf58	0.001953125	0.00951860717878701	64.0072	17.5049	37.7289	5.60272	26.2783	1.6965
7040162	21	chromosome 21 open reading frame 59	21q22.1	NM_017835; NM_021254; NP_067077; NR_036552	C21orf59	0.013671875	0.0397201234792666	347.353	48.9064	399.168	42.2342	-51.8151	0.870192
3310307	21	eva-1 homolog C	21q22.11	NM_001286556; NM_001320744; NM_001320745; NM_058187; NP_001273485; NP_001307673; NP_001307674; NP_478067; NR_104472; NR_135467; XM_005261019; XM_006724038; XM_011529669; XM_017028418; XM_017028419; XM_017028420; XM_017028421; XM_017028422; XM_017028423; XP_005261076; XP_006724101; XP_011527971; XP_016883907; XP_016883908; XP_016883909; XP_016883910; XP_016883911; XP_016883912; XR_001754885	EVA1C	0.001953125	0.00951860717878701	79.5489	39.8515	32.1634	10.0878	47.3855	2.47327
150315	21	MAP3K7 C-terminal like	21q22.3	NM_001286617; NM_001286618; NM_001286619; NM_001286620; NM_001286622; NM_001286623; NM_001286624; NM_001286634; NM_020152; NP_001273546; NP_001273547; NP_001273548; NP_001273549; NP_001273551; NP_001273552; NP_001273553; NP_001273563; NP_064537	MAP3K7CL	0.0009765625	0.0063293643683104	637.11	439.577	4013.48	817.978	-3376.37	0.158743
620440	21	family with sequence similarity 207 member A	21q22.3	NM_001316983; NM_001316984; NM_001316985; NM_001316986; NM_001316987; NM_001316988; NM_058190; NP_001303912; NP_001303913; NP_001303914; NP_001303915; NP_001303916; NP_001303917; NP_478070; XM_017028481; XM_017028482; XP_016883970; XP_016883971	FAM207A	0.001953125	0.00951860717878701	120.902	28.1391	89.1547	12.4778	31.7471	1.35609
5390538	NA	NA	NA	NA	NA	0.009765625	0.0306622540509259	39.0805	11.6444	26.4115	10.2947	12.669	1.47968
3460278	22	guanylyl cyclase domain containing 1	22q11.2	NM_001284251; NM_001284252; NM_001284253; NM_001284254; NM_001284255; NM_001284256; NM_001284257; NM_031444; NP_001271180; NP_001271181; NP_001271182; NP_001271183; NP_001271184; NP_001271185; NP_001271186; NP_113632; NR_104286; XM_005261761; XP_005261818	GUCD1	0.001953125	0.00951860717878701	845.657	92.2799	1184.69	158.11	-339.028	0.713824
630446	22	transport and golgi organization 2 homolog	22q11.21	NM_001283106; NM_001283116; NM_001283129; NM_001283148; NM_001283154; NM_001283179; NM_001283186; NM_001283199; NM_001283215; NM_001283235; NM_001283248; NM_001322141; NM_001322142; NM_001322143; NM_001322144; NM_001322145; NM_001322146; NM_001322147; NM_001322148; NM_001322149; NM_001322150; NM_001322153; NM_001322155; NM_001322160; NM_001322163; NM_001322166; NM_001322167; NM_001322169; NM_0013…	TANGO2	0.0048828125	0.0183728552901687	93.3035	13.632	120.804	21.8977	-27.5009	0.772352
50164	NA	NA	NA	NA	NA	0.0029296875	0.0127073040579432	40.7564	11.3328	64.5576	16.3483	-23.8011	0.631319
6110246	22	chromosome 22 open reading frame 29	22q11.21	NM_024627; NP_078903	C22orf29	0.0029296875	0.0127073040579432	130.397	33.9422	97.2911	20.3407	33.1058	1.34028
5860156	22	chromosome 22 open reading frame 39	22q11.21	NM_001166242; NM_173793; NP_001159714; NP_776154	C22orf39	0.0009765625	0.0063293643683104	51.2657	5.73301	85.6294	15.0566	-34.3637	0.598693
2510102	22	KIAA0930	22q13.31	NM_001009880; NM_015264; NP_001009880; NP_056079; XM_011530017; XM_017028672; XP_011528319; XP_016884161	KIAA0930	0.0009765625	0.0063293643683104	46.0647	5.14059	64.4902	6.51001	-18.4255	0.71429
6770209	21	C2 calcium dependent domain containing 2	21q22.3	NM_015500; NM_199050; NP_056315; NP_950251; XM_005261109; XM_011529522; XM_011529523; XM_011529524; XM_017028315; XP_005261166; XP_011527824; XP_011527825; XP_011527826; XP_016883804	C2CD2	0.0068359375	0.0234053554750606	835.836	246.844	642.627	205.047	193.208	1.30065
1070224	2	chromosome 2 open reading frame 27A	2q21.2	NM_013310; NP_037442	C2orf27A	0.0009765625	0.0063293643683104	28.7107	8.65718	73.4124	16.5927	-44.7017	0.391087
4920274	2	endoplasmic reticulum lectin 1	2p16.2	NM_001127397; NM_001127398; NM_015701; NP_001120869; NP_001120870; NP_056516; XM_011532766; XP_011531068	ERLEC1	0.009765625	0.0306622540509259	957.204	223.721	1222.96	297.454	-265.759	0.782692
2350142	2	cannabinoid receptor interacting protein 1	2p14	NM_001111101; NM_015463; NP_001104571; NP_056278; XM_005264249; XM_006711984; XP_005264306; XP_006712047	CNRIP1	0.001953125	0.00951860717878701	301.729	85.8892	150.291	55.7921	151.438	2.00763
4120356	2	calmodulin-lysine N-methyltransferase	2p21	NM_024766; NP_079042; XM_011533111; XM_011533113; XM_017004970; XM_017004971; XM_017004972; XM_017004973; XM_017004974; XM_017004975; XM_017004976; XM_017004977; XM_017004978; XM_017004979; XM_017004980; XM_017004981; XM_017004982; XM_017004983; XP_011531413; XP_011531415; XP_016860459; XP_016860460; XP_016860461; XP_016860462; XP_016860463; XP_016860464; XP_016860465; XP_016860466; XP_016860467;…	CAMKMT	0.0048828125	0.0183728552901687	54.7817	12.0897	87.9967	20.4032	-33.2149	0.622543
6860273	2	lipid droplet associated hydrolase	2p24.1	NM_001282719; NM_001282720; NM_001282721; NM_001282722; NM_001282723; NM_001282724; NM_021925; NP_001269648; NP_001269649; NP_001269650; NP_001269651; NP_001269652; NP_001269653; NP_068744; NR_104233; XM_011533014; XP_011531316; XR_001738874; XR_001738875; XR_001738876; XR_001738877; XR_001738878; XR_001738879; XR_939700; XR_939701; XR_939702; XR_939703	LDAH	0.0029296875	0.0127073040579432	137.905	22.548	105.145	15.718	32.7602	1.31157
7610392	2	clathrin heavy chain linker domain containing 1	2p16.1	NM_001135598; NM_152385; NP_001129070; NP_689598; XM_005264136; XM_006711937; XM_006711938; XM_006711939; XM_011532519; XM_011532520; XM_011532521; XM_011532522; XM_011532523; XM_011532524; XM_011532525; XM_011532527; XM_011532528; XM_011532529; XM_011532530; XM_011532534; XM_011532535; XM_017003333; XM_017003334; XM_017003335; XM_017003336; XM_017003337; XM_017003338; XM_017003339; XM_017003340;…	CLHC1	0.013671875	0.0397201234792666	58.0221	15.827	73.9343	14.7223	-15.9122	0.784779
5390372	2	cytochrome c oxidase assembly factor 5	2q11.2	NM_001008215; NP_001008216	COA5	0.001953125	0.00951860717878701	270.607	54.7311	421.22	78.4691	-150.613	0.642436
6220685	3	translocase of inner mitochondrial membrane domain containing 1	3q13.33	NM_016589; NP_057673; XM_017006556; XP_016862045	TIMMDC1	0.0009765625	0.0063293643683104	71.663	6.40433	102.302	19.9397	-30.6395	0.700501
6650079	3	chromosome 3 open reading frame 14	3p14.2	NM_001291941; NM_001291942; NM_001291943; NM_020685; NP_001278870; NP_001278871; NP_001278872; NP_065736; XM_017006931; XP_016862420	C3orf14	0.009765625	0.0306622540509259	903.735	226.733	720.227	128.888	183.507	1.25479
3850661	3	T-cell activation inhibitor, mitochondrial	3p21.31	NM_001029839; NM_001029840; NM_001282913; NM_001282914; NM_001282915; NM_173826; NP_001025010; NP_001025011; NP_001269842; NP_001269843; NP_001269844; NP_776187; XM_017006251; XP_016861740; XR_001740117; XR_001740118	TCAIM	0.0009765625	0.0063293643683104	81.0224	9.05066	63.2839	8.99133	17.7386	1.2803
7000746	3	TAM41 mitochondrial translocator assembly and maintenance homolog	3p25.2	NM_001284401; NM_001321294; NM_001321295; NM_138807; NP_001271330; NP_001308223; NP_001308224; NP_620162; NR_104314; NR_135609; NR_135610; NR_135611; XM_005264873; XM_005264875; XM_017005725; XM_017005726; XM_017005727; XM_017005728; XP_005264930; XP_005264932; XP_016861214; XP_016861215; XP_016861216; XP_016861217; XR_001740020; XR_001740021	TAMM41	0.0068359375	0.0234053554750606	424.607	54.6444	372.939	36.75	51.6685	1.13854
60022	3	protein O-linked mannose N-acetylglucosaminyltransferase 2 (beta 1,4-)	3p22.1	NM_032806; NP_116195; XM_005265515; XM_011534163; XM_011534164; XM_017007353; XP_005265572; XP_011532465; XP_011532466; XP_016862842	POMGNT2	0.0009765625	0.0063293643683104	125.184	19.3926	153.455	17.8883	-28.2709	0.815771
3940079	3	chromosome 3 open reading frame 52	3q13.2	NM_001171747; NM_024616; NP_001165218; NP_078892; XM_011513133; XM_017007181; XP_011511435; XP_016862670; XR_924171	C3orf52	0.0009765625	0.0063293643683104	85.427	13.4879	55.226	16.7242	30.201	1.54686
4200367	3	family with sequence similarity 212 member A	3p21.31	NM_203370; NP_976248; XM_017006372; XP_016861861	FAM212A	0.0009765625	0.0063293643683104	123.911	47.6963	156.69	48.3238	-32.7787	0.790805
1850500	3	elongator acetyltransferase complex subunit 6	3p21.31	NM_001031703; NM_017713; NP_001026873; XM_005265241; XM_011533851; XM_011533852; XM_011533853; XM_011533854; XM_011533856; XM_011533857; XM_017006669; XM_017006670; XP_005265298; XP_011532153; XP_011532154; XP_011532155; XP_011532156; XP_011532158; XP_011532159; XP_016862158; XP_016862159; XR_001740186	ELP6	0.009765625	0.0306622540509259	332.095	38.8437	282.423	28.2596	49.6717	1.17588
4210102	3	elongator acetyltransferase complex subunit 6	3p21.31	NM_001031703; NM_017713; NP_001026873; XM_005265241; XM_011533851; XM_011533852; XM_011533853; XM_011533854; XM_011533856; XM_011533857; XM_017006669; XM_017006670; XP_005265298; XP_011532153; XP_011532154; XP_011532155; XP_011532156; XP_011532158; XP_011532159; XP_016862158; XP_016862159; XR_001740186	ELP6	0.0029296875	0.0127073040579432	536.71	51.2606	463.967	31.9307	72.743	1.15678
2650605	4	family with sequence similarity 198 member B	4q32.1	NM_001031700; NM_001128424; NM_016613; NP_001026870; NP_001121896; NP_057697	FAM198B	0.001953125	0.00951860717878701	234.05	127.732	468.458	137.106	-234.408	0.499618
3460014	4	family with sequence similarity 198 member B	4q32.1	NM_001031700; NM_001128424; NM_016613; NP_001026870; NP_001121896; NP_057697	FAM198B	0.0009765625	0.0063293643683104	654.389	253.746	1095.24	178.464	-440.847	0.597487
6900301	4	small integral membrane protein 14	4p14	NM_001317896; NM_001317897; NM_174921; NP_001304825; NP_001304826; NP_777581; XM_011513640; XM_017007862; XM_017007863; XP_011511942; XP_016863351; XP_016863352	SMIM14	0.013671875	0.0397201234792666	1891.73	441.356	2169.92	657.713	-278.187	0.871799
1850066	4	chromosome 4 open reading frame 47	4q35.1	NM_001114357; NM_001346007; NP_001107829; NP_001332936; XM_005263019; XM_011531989; XM_017008236; XM_017008237; XM_017008238; XM_017008239; XM_017008240; XM_017008241; XM_017008242; XP_005263076; XP_011530291; XP_016863725; XP_016863726; XP_016863727; XP_016863728; XP_016863729; XP_016863730; XP_016863731	C4orf47	0.009765625	0.0306622540509259	51.0225	16.7607	34.88	8.02686	16.1424	1.4628
3830608	4	mitochondria localized glutamic acid rich protein	4q31.1	NM_032623; NP_116012	MGARP	0.0048828125	0.0183728552901687	64.2292	70.1478	106.648	100.053	-42.4191	0.602252
940471	5	neuronal regeneration related protein	5q22.1	NM_001142474; NM_001142475; NM_001142476; NM_001142477; NM_001142478; NM_001142479; NM_001142480; NM_001142481; NM_001142482; NM_001142483; NM_004772; NP_001135946; NP_001135947; NP_001135948; NP_001135949; NP_001135950; NP_001135951; NP_001135952; NP_001135953; NP_001135954; NP_001135955; NP_004763; XM_006714732; XM_006714733; XP_006714795; XP_006714796	NREP	0.0029296875	0.0127073040579432	1650.47	460.207	2262.55	529.226	-612.08	0.729473
3420692	5	chromosome 5 open reading frame 15	5q31.1	NM_020199; NP_064584	C5orf15	0.0009765625	0.0063293643683104	1932.69	207.042	2333.08	219.54	-400.397	0.828383
2940725	5	chromosome 5 open reading frame 22	5p13.3	NM_018356; NP_060826; NR_134298; XM_006714479; XM_006714480; XM_011514062; XM_017009607; XM_017009608; XM_017009609; XM_017009610; XM_017009611; XM_017009612; XM_017009613; XM_017009614; XM_017009615; XM_017009616; XP_006714542; XP_006714543; XP_011512364; XP_016865096; XP_016865097; XP_016865098; XP_016865099; XP_016865100; XP_016865101; XP_016865102; XP_016865103; XP_016865104; XP_016865105	C5orf22	0.009765625	0.0306622540509259	61.3026	14.0238	79.4727	15.2408	-18.1701	0.771366
5960639	5	SUMO interacting motifs containing 1	5q35.2	NM_001308195; NM_001308196; NM_001308200; NM_198567; NP_001295124; NP_001295125; NP_001295129; NP_940969; NR_131772; XM_011534553; XM_011534554; XM_011534556; XM_017009454; XM_017009455; XM_017009456; XP_011532855; XP_011532856; XP_011532858; XP_016864943; XP_016864944; XP_016864945	SIMC1	0.001953125	0.00951860717878701	95.1519	14.5381	65.787	11.2315	29.3649	1.44636
6200300	5	transmembrane protein 267	5p12	NM_022483; NP_071928; XM_005248333; XM_005248335; XM_006714486; XM_011514074; XM_011514075; XP_005248390; XP_005248392; XP_006714549; XP_011512376; XP_011512377	TMEM267	0.0029296875	0.0127073040579432	76.2209	16.7064	114.346	32.9404	-38.1252	0.666581
3120037	5	chromosome 5 open reading frame 30	5q21.1	NM_001316968; NM_001316969; NM_033211; NP_001303897; NP_001303898; NP_149988	C5orf30	0.013671875	0.0397201234792666	139.019	66.5829	86.2018	33.1135	52.8177	1.61272
4540241	5	cysteine rich transmembrane module containing 1	5q31.3	NM_032412; NP_115788	CYSTM1	0.0068359375	0.0234053554750606	165.335	41.1935	241.101	70.1347	-75.7653	0.685752
130364	5	small integral membrane protein 3	5q33.1	NM_032947; NP_116565	SMIM3	0.0048828125	0.0183728552901687	179.412	40.9445	270.731	30.79	-91.3195	0.662693
1340400	6	coiled-coil domain containing 167	6p21.2	NM_138493; NP_612502	CCDC167	0.009765625	0.0306622540509259	429.546	64.5004	345.818	37.0225	83.7284	1.24212
780187	6	O-acyl-ADP-ribose deacylase 1	6p21.1	NM_001329684; NM_001329685; NM_001329686; NM_001329688; NM_001329689; NM_001329690; NM_001329691; NM_001329692; NM_001329693; NM_001329694; NM_001329695; NM_001329696; NM_145063; NP_001316613; NP_001316614; NP_001316615; NP_001316617; NP_001316618; NP_001316619; NP_001316620; NP_001316621; NP_001316622; NP_001316623; NP_001316624; NP_001316625; NP_659500; NR_138080	OARD1	0.0068359375	0.0234053554750606	285.71	37.561	227.063	21.779	58.6472	1.25829
6100326	6	alpha tubulin acetyltransferase 1	6p21.33	NM_001031722; NM_001190724; NM_001254952; NM_001318762; NM_001318763; NM_024909; NP_001026892; NP_001177653; NP_001241881; NP_001305691; NP_001305692; NP_079185; NR_033823; XM_005249415; XM_011514918; XM_017011316; XP_005249472; XP_011513220; XP_016866805	ATAT1	0.0009765625	0.0063293643683104	27.803	6.64037	57.8308	17.4585	-30.0278	0.480765
520201	6	chromosome 6 open reading frame 136	6p21.33	NM_001109938; NM_001161376; NM_145029; NP_001103408; NP_001154848; NP_659466; XM_011514384; XP_011512686	C6orf136	0.0029296875	0.0127073040579432	232.762	27.8443	174.889	27.9659	57.8737	1.33092
6550427	6	chromosome 6 open reading frame 15	6p21.3	NM_014070; NP_054789	C6orf15	0.009765625	0.0306622540509259	49.975	24.3925	85.5656	51.1913	-35.5906	0.584054
5550195	6	MMS22 like, DNA repair protein	6q16.1	NM_198468; NP_940870; XM_006715430; XM_006715432; XM_011535670; XM_011535671; XM_011535672; XM_011535673; XM_011535674; XM_011535675; XM_011535676; XM_011535677; XM_011535678; XM_011535679; XM_011535680; XM_017010656; XM_017010657; XP_006715493; XP_006715495; XP_011533972; XP_011533973; XP_011533974; XP_011533975; XP_011533976; XP_011533977; XP_011533978; XP_011533979; XP_011533980; XP_011533981;…	MMS22L	0.0068359375	0.0234053554750606	48.3557	10.6061	32.0103	7.20074	16.3455	1.51063
540215	6	centromere protein W	6q22.32	NM_001012507; NM_001286524; NM_001286525; NP_001012525; NP_001273453; NP_001273454; NR_104462; XM_017010845; XP_016866334	CENPW	0.0009765625	0.0063293643683104	1287.33	323.476	515.488	166.337	771.845	2.49731
2750402	6	family with sequence similarity 229 member B	6q21	NM_001033564; NP_001028736; XM_017011174; XM_017011175; XP_016866663; XP_016866664	FAM229B	0.001953125	0.00951860717878701	28.2573	9.46165	54.4875	8.7268	-26.2302	0.518601
1940435	6	NADH:ubiquinone oxidoreductase complex assembly factor 4	6q16.1	NM_014165; NP_054884	NDUFAF4	0.0048828125	0.0183728552901687	375.123	29.8962	338.659	43.7674	36.4643	1.10767
5050021	6	ER membrane associated RNA degradation	6q27	NM_001278531; NM_001278532; NM_001278533; NM_018341; NP_001265460; NP_001265461; NP_001265462; NP_060811; XM_011535938; XM_011535939; XM_011535940; XM_017011027; XM_017011028; XM_017011029; XM_017011030; XM_017011031; XM_017011032; XM_017011033; XP_011534240; XP_011534241; XP_011534242; XP_016866516; XP_016866517; XP_016866518; XP_016866519; XP_016866520; XP_016866521; XP_016866522; XR_942506; XR…	ERMARD	0.0048828125	0.0183728552901687	141.074	21.797	116.191	17.2991	24.8822	1.21415
6560328	6	solute carrier family 22 member 23	6p25.2	NM_001286455; NM_001286456; NM_015482; NM_021945; NP_001273384; NP_001273385; NP_056297; NP_068764; NR_104448; XM_011514801; XM_017011180; XM_017011181; XM_017011182; XM_017011183; XM_017011184; XM_017011185; XM_017011186; XP_011513103; XP_016866669; XP_016866670; XP_016866671; XP_016866672; XP_016866673; XP_016866674; XP_016866675; XR_001743575	SLC22A23	0.0048828125	0.0183728552901687	80.4077	51.6822	124.712	64.0871	-44.3047	0.644745
1470390	7	M-phase specific PLK1 interacting protein	7p14.1	NM_138701; NP_619646	MPLKIP	0.0048828125	0.0183728552901687	261.272	35.3875	220.471	31.1685	40.8006	1.18506
3780148	7	chromosome 7 open reading frame 26	7p22.1	NM_001303039; NM_024067; NP_001289968; NP_076972; XM_005249845; XM_011515518; XM_017012614; XM_017012615; XP_005249902; XP_011513820; XP_016868103; XP_016868104; XR_926946	C7orf26	0.0029296875	0.0127073040579432	305.511	53.0886	226.642	26.1595	78.8687	1.34799
360050	7	BRCA1 associated ATM activator 1	7p22.3	NM_152743; NP_689956; XM_005249643; XM_011515177; XM_011515178; XM_011515179; XM_011515181; XM_011515182; XM_011515183; XM_011515184; XM_011515186; XM_017011833; XM_017011834; XM_017011835; XM_017011836; XP_005249700; XP_011513479; XP_011513480; XP_011513481; XP_011513483; XP_011513484; XP_011513485; XP_011513486; XP_011513488; XP_016867322; XP_016867323; XP_016867324; XP_016867325; XR_001744585;…	BRAT1	0.001953125	0.00951860717878701	854.935	77.8513	712.641	33.8005	142.295	1.19967
3130477	NA	NA	NA	NA	NA	0.0068359375	0.0234053554750606	506.29	73.7345	609.082	74.9057	-102.791	0.831236
50689	7	CCZ1 homolog B, vacuolar protein trafficking and biogenesis associated	7p22.1	NM_198097; NP_932765	CCZ1B	0.001953125	0.00951860717878701	765.587	478.847	892.469	500.44	-126.882	0.857831
3310136	7	CCZ1 homolog B, vacuolar protein trafficking and biogenesis associated	7p22.1	NM_198097; NP_932765	CCZ1B	0.013671875	0.0397201234792666	486.399	53.3815	545.131	67.6362	-58.732	0.892261
6760670	NA	NA	NA	NA	NA	0.009765625	0.0306622540509259	180.143	29.5256	215.088	27.5837	-34.9449	0.837532
2360315	7	family with sequence similarity 200 member A	7q22.1	NM_145111; NP_659802; XM_011515911; XM_011515913; XP_011514213; XP_011514215	FAM200A	0.013671875	0.0397201234792666	112.063	15.1894	88.4244	17.0674	23.6381	1.26733
1740458	7	maturin, neural progenitor differentiation regulator homolog	7p14.3	NM_152793; NP_690006; XM_005249652; XP_005249709	MTURN	0.0009765625	0.0063293643683104	459.854	147.85	2584.18	839.66	-2124.32	0.17795
1240592	7	protein phosphatase 1 regulatory subunit 35	7q22.1	NM_145030; NP_659467; XM_011515914; XP_011514216	PPP1R35	0.0009765625	0.0063293643683104	364.785	80.5942	232.252	33.8799	132.533	1.57064
7150259	7	chromosome 7 open reading frame 49	7q33	NM_001243749; NM_001243751; NM_001243752; NM_001243753; NM_001243754; NM_001243755; NM_001305629; NM_001305630; NM_024033; NP_001230678; NP_001230680; NP_001230681; NP_001230682; NP_001230683; NP_001230684; NP_001292558; NP_001292559; NP_076938; XM_017012589; XM_017012590; XM_017012591; XM_017012592; XM_017012593; XM_017012594; XM_017012595; XP_016868078; XP_016868079; XP_016868080; XP_016868081;…	C7orf49	0.0068359375	0.0234053554750606	346.942	50.2248	275.47	34.462	71.4717	1.25945
5810671	7	chromosome 7 open reading frame 50	7p22.3	NM_001134395; NM_001134396; NM_001318252; NM_032350; NP_001127867; NP_001127868; NP_001305181; NP_115726; NR_134537; NR_134538; XM_006715793; XM_011515580; XM_011515581; XM_011515582; XM_011515583; XM_011515584; XM_017012719; XM_017012720; XM_017012721; XM_017012722; XP_006715856; XP_011513882; XP_011513883; XP_011513884; XP_011513885; XP_011513886; XP_016868208; XP_016868209; XP_016868210; XP_01…	C7orf50	0.0009765625	0.0063293643683104	2402.33	359.922	2200.58	307.95	201.743	1.09168
3310484	7	SND1 intronic transcript 1	7q31	NM_014411; NR_027330	SND1-IT1	0.0048828125	0.0183728552901687	52.2047	13.7431	37.636	10.0146	14.5687	1.38709
1660608	7	formation of mitochondrial complex V assembly factor 1 homolog	7q34	NM_197964; NP_932068; NR_073058; NR_073059; NR_073060	FMC1	0.001953125	0.00951860717878701	205.581	45.3454	270.38	40.1995	-64.7992	0.760341
670274	7	cadherin like and PC-esterase domain containing 1	7q31.31	NM_001105533; NM_024913; NP_001099003; NP_079189; XM_017012649; XP_016868138	CPED1	0.0029296875	0.0127073040579432	81.6223	46.8987	62.5803	30.1693	19.042	1.30428
7320441	7	hypoxia inducible lipid droplet associated	7q32.1	NM_001098786; NM_013332; NP_001092256; NP_037464	HILPDA	0.0009765625	0.0063293643683104	339.547	54.3702	250.479	38.0085	89.0683	1.35559
4010184	8	family with sequence similarity 167 member A	8p23-p22	NM_053279; NP_444509; XM_005272398; XM_011543837; XM_011543838; XM_011543840; XP_005272455; XP_011542139; XP_011542140; XP_011542142	FAM167A	0.0048828125	0.0183728552901687	105.532	77.6457	43.4055	18.2478	62.1268	2.43131
5360390	8	chromosome 8 open reading frame 37	8q22.1	NM_177965; NP_808880; XM_005250799; XP_005250856	C8orf37	0.009765625	0.0306622540509259	7038.34	481.709	7974.55	868.826	-936.212	0.8826
7560706	NA	NA	NA	NA	NA	0.001953125	0.00951860717878701	50.7706	16.6322	30.6075	8.74719	20.1631	1.65876
770692	9	SPOUT domain containing methyltransferase 1	9q34.11	NM_016390; NP_057474; XM_017014804; XP_016870293	SPOUT1	0.013671875	0.0397201234792666	207.532	33.0226	164.093	29.5622	43.4397	1.26473
70753	9	transmembrane protein 261	9p24.1	NM_001318058; NM_001318059; NM_033428; NP_001304987; NP_001304988; NP_219500	TMEM261	0.0009765625	0.0063293643683104	118.522	19.3481	274.353	75.0414	-155.831	0.432005
1010470	9	suppressor APC domain containing 2	9q34.3	NM_178448; NP_848543; XM_011519180; XP_011517482	SAPCD2	0.0009765625	0.0063293643683104	125.937	67.2895	43.3068	15.6583	82.6305	2.90803
1010538	9	suppressor APC domain containing 2	9q34.3	NM_178448; NP_848543; XM_011519180; XP_011517482	SAPCD2	0.009765625	0.0306622540509259	71.5551	36.0775	24.3485	12.036	47.2066	2.93879
2600379	9	leucine rich adaptor protein 1 like	9p23	NM_203403; NP_981948; XM_005251443; XP_005251500; XR_001746281	LURAP1L	0.013671875	0.0397201234792666	58.8986	32.8586	77.2016	37.1016	-18.303	0.762919
3440446	9	tRNA methyltransferase O	9q22.33	NM_001330725; NM_016481; NP_001317654; NP_057565; XM_005252047; XM_005252048; XM_005252049; XM_005252050; XM_011518776; XM_011518777; XP_005252104; XP_005252105; XP_005252106; XP_005252107; XP_011517078; XP_011517079; XR_001746321; XR_929808	TRMO	0.0029296875	0.0127073040579432	245.32	25.4676	211.445	12.1768	33.8755	1.16021
1170019	9	chromosome 9 open reading frame 16	9q34.1	NM_024112; NP_077017; XM_011519004; XP_011517306	C9orf16	0.0048828125	0.0183728552901687	99.4269	17.2237	136.57	23.3944	-37.143	0.728029
5260538	9	Myb/SANT DNA binding domain containing 3	9q31.1	NM_001198805; NM_001198806; NM_001198807; NM_080655; NP_001185734; NP_001185735; NP_001185736; NP_542386	MSANTD3	0.0048828125	0.0183728552901687	927.067	80.8914	711.819	114.705	215.248	1.30239
50209	NA	NA	NA	NA	NA	0.0068359375	0.0234053554750606	46.6741	9.01159	31.9793	7.73256	14.6948	1.45951
4810139	9	chromosome 9 open reading frame 40	9q21.13	NM_017998; NP_060468	C9orf40	0.0048828125	0.0183728552901687	129.852	41.4639	81.9745	9.79481	47.8775	1.58405
5420482	9	allograft inflammatory factor 1 like	9q34.13-q34.3	NM_001002260; NM_001185095; NM_001185096; NM_031426; NP_001172024; NP_001172025; NP_113614; NR_033701; XM_017015177; XP_016870666	AIF1L	0.0009765625	0.0063293643683104	12.6104	4.92895	99.1877	40.0803	-86.5772	0.127137
4490348	9	family with sequence similarity 206 member A	9q31.3	NM_017832; NP_060302; XM_011518816; XP_011517118	FAM206A	0.009765625	0.0306622540509259	116.35	15.9326	95.9449	10.9113	20.4054	1.21268
3890524	9	chromosome 9 open reading frame 78	9q34.11	NM_016520; NP_057604; XM_011518780; XP_011517082	C9orf78	0.0009765625	0.0063293643683104	1380.18	95.904	1616.26	144.179	-236.082	0.853933
380348	9	caspase activity and apoptosis inhibitor 1	9p21.2	NM_001167575; NM_024828; NP_001161047; NP_079104; XR_001746381	CAAP1	0.0009765625	0.0063293643683104	107.027	17.0194	130.571	17.6052	-23.544	0.819684
3310274	9	chromosome 9 open reading frame 85	9q21.13	NM_182505; NM_198394; NP_872311; XM_011518226; XP_011516528; XR_001746184	C9orf85	0.0048828125	0.0183728552901687	235.735	22.14	194.487	27.5755	41.2472	1.21208
150474	15	carbonic anhydrase 12	15q22	NM_001218; NM_001293642; NM_206925; NP_001209; NP_001280571; NP_996808; NR_135511	CA12	0.0048828125	0.0183728552901687	384.606	394.322	170.268	142.308	214.338	2.25883
4050411	18	Cdk5 and Abl enzyme substrate 1	18q11.2	NM_001100619; NM_001256438; NM_138375; NP_001094089; NP_001243367; NP_612384; NR_023359	CABLES1	0.001953125	0.00951860717878701	274.299	74.6557	142.817	28.5627	131.481	1.92063
730259	16	calcium voltage-gated channel subunit alpha1 H	16p13.3	NM_001005407; NM_021098; NP_001005407; NP_066921; XM_005255652; XM_006720963; XM_006720964; XM_006720965; XM_006720967; XM_006720968; XM_011522724; XM_011522727; XM_017023819; XM_017023820; XM_017023821; XP_005255709; XP_006721026; XP_006721027; XP_006721028; XP_006721030; XP_006721031; XP_011521026; XP_011521029; XP_016879308; XP_016879309; XP_016879310	CACNA1H	0.0009765625	0.0063293643683104	26.3297	19.7669	88.0181	33.7997	-61.6884	0.29914
6220343	16	calcium voltage-gated channel subunit alpha1 H	16p13.3	NM_001005407; NM_021098; NP_001005407; NP_066921; XM_005255652; XM_006720963; XM_006720964; XM_006720965; XM_006720967; XM_006720968; XM_011522724; XM_011522727; XM_017023819; XM_017023820; XM_017023821; XP_005255709; XP_006721026; XP_006721027; XP_006721028; XP_006721030; XP_006721031; XP_011521026; XP_011521029; XP_016879308; XP_016879309; XP_016879310	CACNA1H	0.0009765625	0.0063293643683104	79.0172	80.9051	488.13	212.586	-409.113	0.161877
3840692	1	calcium voltage-gated channel subunit alpha1 S	1q32	NM_000069; NP_000060; XM_005245478; XP_005245535	CACNA1S	0.0029296875	0.0127073040579432	37.5947	4.15751	94.402	39.4054	-56.8073	0.39824
3520397	17	calcium voltage-gated channel auxiliary subunit beta 1	17q12	NM_000723; NM_199247; NM_199248; NP_000714; NP_954855; NP_954856; XM_005257645; XM_005257646; XM_006722072; XM_017025024; XM_017025025; XM_017025026; XM_017025027; XM_017025028; XM_017025029; XM_017025030; XP_005257702; XP_005257703; XP_006722135; XP_016880513; XP_016880514; XP_016880515; XP_016880516; XP_016880517; XP_016880518; XP_016880519	CACNB1	0.0009765625	0.0063293643683104	37.0413	8.89722	296.241	173.347	-259.2	0.125038
4390739	17	calcium voltage-gated channel auxiliary subunit beta 1	17q12	NM_000723; NM_199247; NM_199248; NP_000714; NP_954855; NP_954856; XM_005257645; XM_005257646; XM_006722072; XM_017025024; XM_017025025; XM_017025026; XM_017025027; XM_017025028; XM_017025029; XM_017025030; XP_005257702; XP_005257703; XP_006722135; XP_016880513; XP_016880514; XP_016880515; XP_016880516; XP_016880517; XP_016880518; XP_016880519	CACNB1	0.0009765625	0.0063293643683104	17.3867	9.73703	164.263	114.944	-146.876	0.105847
460161	17	calcium voltage-gated channel auxiliary subunit gamma 1	17q24	NM_000727; NP_000718	CACNG1	0.0009765625	0.0063293643683104	45.4156	19.4814	968.855	716.156	-923.44	0.0468755
5080180	19	calcium voltage-gated channel auxiliary subunit gamma 6	19q13.4	NM_031897; NM_145814; NM_145815; NP_114103; NP_665813; NP_665814; NR_102308; XM_006723316; XP_006723379	CACNG6	0.0009765625	0.0063293643683104	34.3976	10.3314	212.434	123.764	-178.037	0.161921
5890736	1	calcyclin binding protein	1q24-q25	NM_001007214; NM_014412; NP_001007215; NP_055227; XM_017001046; XP_016856535	CACYBP	0.001953125	0.00951860717878701	640.399	66.5506	519.704	48.3313	120.695	1.23224
2140398	12	calcium binding and coiled-coil domain 1	12q13.13	NM_001143682; NM_020898; NP_001137154; NP_065949; NR_026554; XM_011538601; XM_011538602; XM_011538603; XM_011538604; XM_017019707; XM_017019708; XM_017019709; XP_011536903; XP_011536904; XP_011536905; XP_011536906; XP_016875196; XP_016875197; XP_016875198	CALCOCO1	0.0009765625	0.0063293643683104	79.406	13.7669	136.176	17.6276	-56.7703	0.583112
620750	7	caldesmon 1	7q33	NM_004342; NM_033138; NM_033139; NM_033140; NM_033157; NP_004333; NP_149129; NP_149130; NP_149131; NP_149347; XM_017012650; XM_017012651; XM_017012652; XM_017012653; XM_017012654; XP_016868139; XP_016868140; XP_016868141; XP_016868142; XP_016868143; XR_001744877; XR_001744878; XR_001744879; XR_001744880; XR_001744881; XR_927535; XR_927537; XR_927541; XR_927542	CALD1	0.0009765625	0.0063293643683104	5897.48	1593.34	7690.57	1315.09	-1793.09	0.766846
4230328	7	caldesmon 1	7q33	NM_004342; NM_033138; NM_033139; NM_033140; NM_033157; NP_004333; NP_149129; NP_149130; NP_149131; NP_149347; XM_017012650; XM_017012651; XM_017012652; XM_017012653; XM_017012654; XP_016868139; XP_016868140; XP_016868141; XP_016868142; XP_016868143; XR_001744877; XR_001744878; XR_001744879; XR_001744880; XR_001744881; XR_927535; XR_927537; XR_927541; XR_927542	CALD1	0.0068359375	0.0234053554750606	2083.81	633.733	3009.62	761.78	-925.811	0.692383
5890064	7	caldesmon 1	7q33	NM_004342; NM_033138; NM_033139; NM_033140; NM_033157; NP_004333; NP_149129; NP_149130; NP_149131; NP_149347; XM_017012650; XM_017012651; XM_017012652; XM_017012653; XM_017012654; XP_016868139; XP_016868140; XP_016868141; XP_016868142; XP_016868143; XR_001744877; XR_001744878; XR_001744879; XR_001744880; XR_001744881; XR_927535; XR_927537; XR_927541; XR_927542	CALD1	0.0048828125	0.0183728552901687	593.875	303.959	1090.31	397.075	-496.43	0.544687
1660477	14	calmodulin 1	14q32.11	NM_001166106; NM_006888; NP_008819; XM_006720258; XP_006720321	CALM1	0.0009765625	0.0063293643683104	2535.96	351.592	6094.81	1283.97	-3558.85	0.416086
4610209	15	calmodulin like 4	15q23	NM_001031733; NM_001286694; NM_001286695; NM_033429; NP_001026903; NP_001273623; NP_001273624; NP_219501; NR_104583	CALML4	0.013671875	0.0397201234792666	50.0445	14.5657	29.2287	7.67081	20.8158	1.71217
2760370	19	calreticulin	19p13.13	NM_004343; NP_004334	CALR	0.0048828125	0.0183728552901687	2380.6	262.44	1922.35	256.632	458.254	1.23838
6480050	4	calcium/calmodulin dependent protein kinase II delta	4q26	NM_001221; NM_001321566; NM_001321567; NM_001321568; NM_001321569; NM_001321570; NM_001321571; NM_001321572; NM_001321573; NM_001321574; NM_001321575; NM_001321576; NM_001321577; NM_001321578; NM_001321579; NM_001321580; NM_001321581; NM_001321582; NM_001321583; NM_001321584; NM_001321585; NM_001321586; NM_001321587; NM_001321588; NM_001321589; NM_001321590; NM_001321591; NM_001321592; NM_172114;…	CAMK2D	0.001953125	0.00951860717878701	40.1191	5.17189	80.4803	28.5008	-40.3612	0.498496
1010475	10	calcium/calmodulin dependent protein kinase II gamma	10q22	NM_001204492; NM_001222; NM_001320898; NM_172169; NM_172170; NM_172171; NM_172172; NM_172173; NP_001191421; NP_001213; NP_001307827; NP_751909; NP_751910; NP_751911; NP_751913; XM_005270195; XM_005270197; XM_005270198; XM_005270199; XM_005270200; XM_005270201; XM_005270203; XM_005270205; XM_006717993; XM_006717996; XM_006717997; XM_006717998; XM_011540225; XM_017016716; XM_017016717; XM_017016718…	CAMK2G	0.0009765625	0.0063293643683104	296.888	26.4749	463.23	64.0729	-166.342	0.640908
1170176	10	calcium/calmodulin dependent protein kinase II gamma	10q22	NM_001204492; NM_001222; NM_001320898; NM_172169; NM_172170; NM_172171; NM_172172; NM_172173; NP_001191421; NP_001213; NP_001307827; NP_751909; NP_751910; NP_751911; NP_751913; XM_005270195; XM_005270197; XM_005270198; XM_005270199; XM_005270200; XM_005270201; XM_005270203; XM_005270205; XM_006717993; XM_006717996; XM_006717997; XM_006717998; XM_011540225; XM_017016716; XM_017016717; XM_017016718…	CAMK2G	0.0009765625	0.0063293643683104	49.0732	7.56413	67.1547	8.6839	-18.0815	0.730748
4060008	1	calcium/calmodulin dependent protein kinase II inhibitor 1	1p36.12	NM_018584; NP_061054	CAMK2N1	0.001953125	0.00951860717878701	334.552	183.964	775.129	358.685	-440.576	0.431609
6660092	5	calcium modulating ligand	5q23	NM_001745; NP_001736; XM_011543653; XP_011541955	CAMLG	0.001953125	0.00951860717878701	2702.13	210.512	3296.63	329.288	-594.5	0.819664
1340411	9	calmodulin regulated spectrin associated protein 1	9q34.3	NM_015447; NP_056262; XM_005263396; XM_005263397; XM_011518272; XM_011518273; XM_011518274; XM_017014301; XM_017014302; XP_005263453; XP_005263454; XP_011516574; XP_011516575; XP_011516576; XP_016869790; XP_016869791	CAMSAP1	0.0009765625	0.0063293643683104	390.558	54.6761	500.823	64.1141	-110.265	0.779833
2970072	3	cullin associated and neddylation dissociated 2 (putative)	3p25.2	NM_001162499; NM_012298; NP_001155971; NP_036430; XM_011533503; XM_011533504; XP_011531805; XP_011531806	CAND2	0.0009765625	0.0063293643683104	69.5655	19.5255	287.461	127.202	-217.896	0.242
5860358	17	calcium activated nucleotidase 1	17q25.3	NM_001159772; NM_001159773; NM_138793; NP_001153244; NP_001153245; NP_620148; XM_005257021; XM_005257022; XM_006721683; XM_011524291; XM_011524293; XM_011524294; XM_011524295; XP_005257078; XP_005257079; XP_006721746; XP_011522593; XP_011522595; XP_011522596; XP_011522597; XR_001752424	CANT1	0.0048828125	0.0183728552901687	344.34	28.9006	291.103	30.3519	53.2365	1.18288
1070402	5	calnexin	5q35	NM_001024649; NM_001746; NP_001019820; NP_001737; XM_011534664; XM_011534665; XP_011532966; XP_011532967	CANX	0.0009765625	0.0063293643683104	519.286	114.18	803.919	195.742	-284.633	0.645943
5860477	5	calnexin	5q35	NM_001024649; NM_001746; NP_001019820; NP_001737; XM_011534664; XM_011534665; XP_011532966; XP_011532967	CANX	0.0009765625	0.0063293643683104	542.164	67.3772	856.373	172.016	-314.209	0.633094
3930592	6	CAP, adenylate cyclase-associated protein, 2 (yeast)	6p22.3	NM_006366; NP_006357; XM_011514233; XP_011512535	CAP2	0.0009765625	0.0063293643683104	1725.72	449.63	3821.55	918.717	-2095.83	0.451576
3840367	2	capping actin protein, gelsolin like	2p11.2	NM_001256139; NM_001256140; NM_001320732; NM_001320733; NM_001320734; NM_001747; NP_001243068; NP_001243069; NP_001307661; NP_001307662; NP_001307663; NP_001738; XM_011533122; XM_011533123; XP_011531424; XP_011531425	CAPG	0.0009765625	0.0063293643683104	63.135	21.4252	40.6371	17.9227	22.4979	1.55363
6760661	11	calpain 5	11q14	NM_004055; NP_004046; XM_011545225; XM_017018223; XP_011543527; XP_016873712	CAPN5	0.0009765625	0.0063293643683104	476.799	114.44	239.826	59.9891	236.974	1.98811
2680730	11	cell cycle associated protein 1	11p13	NM_005898; NM_203364; NP_005889; NP_976240; XM_017017749; XP_016873238; XR_930869	CAPRIN1	0.0048828125	0.0183728552901687	69.4728	5.51419	85.4305	12.713	-15.9577	0.813208
4070324	11	cell cycle associated protein 1	11p13	NM_005898; NM_203364; NP_005889; NP_976240; XM_017017749; XP_016873238; XR_930869	CAPRIN1	0.0009765625	0.0063293643683104	434.077	104.874	760.682	159.264	-326.606	0.570641
5090403	7	capping actin protein of muscle Z-line alpha subunit 2	7q31.2-q31.3	NM_006136; NP_006127; XR_001744882	CAPZA2	0.0068359375	0.0234053554750606	1164.35	246.928	1482.4	282.039	-318.05	0.785449
1230348	16	calcium regulated heat stable protein 1	16p13.2	NM_001042476; NM_001278260; NM_001278261; NM_001278262; NM_001278263; NM_001278264; NM_001278265; NM_001278266; NM_014316; NP_001035941; NP_001265189; NP_001265190; NP_001265191; NP_001265192; NP_001265193; NP_001265194; NP_001265195; NP_055131; XM_005255228; XM_005255229; XM_011522444; XP_005255285; XP_005255286; XP_011520746	CARHSP1	0.0009765625	0.0063293643683104	3138.79	724.374	1342.21	166.216	1796.58	2.33852
460382	19	coactivator associated arginine methyltransferase 1	19p13.2	NM_199141; NP_954592; XM_005259708; XM_011527638; XP_005259765; XP_011525940	CARM1	0.0009765625	0.0063293643683104	1413.7	143.692	1036.65	92.5442	377.052	1.36372
160403	13	cysteinyl-tRNA synthetase 2, mitochondrial (putative)	13q34	NM_024537; NP_078813; XM_006719953; XM_011521116; XM_011521117; XM_011521118; XM_017020741; XM_017020742; XP_006720016; XP_011519418; XP_011519419; XP_011519420; XP_016876230; XP_016876231; XR_001749664; XR_001749665; XR_001749666; XR_001749667; XR_001749668; XR_243047; XR_243048; XR_243049; XR_243051	CARS2	0.0009765625	0.0063293643683104	291.075	49.0056	202.464	42.4011	88.6115	1.43767
2970463	17	cancer susceptibility candidate 3	17q21.1	NM_007359; NP_031385; XM_005257163; XP_005257220; XR_001752451; XR_934422	CASC3	0.0009765625	0.0063293643683104	368.381	38.8654	253.992	23.2276	114.389	1.45036
3360059	7	caspase 2	7q34-q35	NM_001224; NM_032982; NM_032983; NP_001215; NP_116764; NP_116765	CASP2	0.0009765625	0.0063293643683104	1524.28	238.718	936.893	100.839	587.383	1.62695
4570026	7	caspase 2	7q34-q35	NM_001224; NM_032982; NM_032983; NP_001215; NP_116764; NP_116765	CASP2	0.0009765625	0.0063293643683104	159.38	33.2862	81.0918	16.5317	78.2878	1.96542
2260215	4	caspase 3	4q34	NM_004346; NM_032991; NP_004337; NP_116786; XM_011532301; XP_011530603	CASP3	0.0009765625	0.0063293643683104	885.517	139.166	1689.67	279.715	-804.152	0.524077
2320730	4	caspase 6	4q25	NM_001226; NM_032992; NP_001217; NP_116787; NR_133012	CASP6	0.0009765625	0.0063293643683104	303.117	68.3673	217.576	22.8165	85.5413	1.39316
5290465	10	caspase 7	10q25	NM_001227; NM_001267056; NM_001267057; NM_001267058; NM_001320911; NM_033338; NM_033339; NM_033340; NP_001218; NP_001253985; NP_001253986; NP_001253987; NP_001307840; NP_203124; NP_203125; NP_203126; XM_006718017; XM_011540260; XM_017016763; XM_017016764; XP_006718080; XP_011538562; XP_016872252; XP_016872253	CASP7	0.001953125	0.00951860717878701	84.4618	12.4819	124.31	13.6447	-39.8485	0.679443
4280735	1	caspase 9	1p36.21	NM_001229; NM_001278054; NM_032996; NP_001220; NP_001264983; NP_127463; NR_102732; NR_102733; XM_005246014; XM_011542273; XP_005246071; XP_011540575	CASP9	0.0029296875	0.0127073040579432	68.3674	8.44266	90.655	14.431	-22.2876	0.754149
6620035	1	calsequestrin 2	1p13.1	NM_001232; NP_001223	CASQ2	0.0009765625	0.0063293643683104	45.2521	36.3968	3548.13	2525.07	-3502.88	0.0127538
6560136	5	calpastatin	5q15	NM_001042440; NM_001042441; NM_001042442; NM_001042443; NM_001042444; NM_001042445; NM_001042446; NM_001190442; NM_001284212; NM_001284213; NM_001330626; NM_001330627; NM_001330628; NM_001330629; NM_001330630; NM_001330631; NM_001330632; NM_001330633; NM_001330634; NM_001750; NM_173060; NM_173061; NM_173062; NM_173063; NP_001035905; NP_001035906; NP_001035907; NP_001035908; NP_001035909; NP_00103…	CAST	0.0068359375	0.0234053554750606	1042.65	144.347	897.314	127.135	145.336	1.16197
2450047	1	castor zinc finger 1	1p36.22	NM_001039183; NM_001079843; NM_017766; NP_001073312; NP_060236; XM_005263479; XM_011541635; XM_017001539; XM_017001540; XM_017001541; XP_005263536; XP_011539937; XP_016857028; XP_016857029; XP_016857030	CASZ1	0.0009765625	0.0063293643683104	138.047	69.895	232.675	72.7724	-94.6285	0.593302
5910553	7	caveolin 2	7q31.1	NM_001206747; NM_001206748; NM_001233; NM_198212; NP_001193676; NP_001193677; NP_001224; NP_937855	CAV2	0.0048828125	0.0183728552901687	587.053	79.2601	440.796	97.5047	146.257	1.3318
3130020	3	caveolin 3	3p25	NM_001234; NM_033337; NP_001225; NP_203123	CAV3	0.001953125	0.00951860717878701	287.648	158.368	739.303	372.797	-451.655	0.38908
6380092	3	caveolin 3	3p25	NM_001234; NM_033337; NP_001225; NP_203123	CAV3	0.013671875	0.0397201234792666	31.8679	9.65575	61.0087	27.0452	-29.1408	0.52235
1010465	10	mitochondrial calcium uptake 1	10q22.1	NM_001195518; NM_001195519; NM_006077; NP_001182447; NP_001182448; NP_006068; XM_005269383; XM_005269386; XM_011539119; XP_005269440; XP_005269443; XP_011537421; XR_001746993; XR_001746994; XR_945586	MICU1	0.0029296875	0.0127073040579432	215.544	19.5003	308.008	67.9134	-92.4645	0.699799
4120037	11	Cbl proto-oncogene	11q23.3	NM_005188; NP_005179; XM_011543057; XM_017018511; XP_011541359; XP_016874000	CBL	0.0029296875	0.0127073040579432	82.1192	22.5133	53.5544	12.8402	28.5648	1.53338
6960209	11	Cbl proto-oncogene	11q23.3	NM_005188; NP_005179; XM_011543057; XM_017018511; XP_011541359; XP_016874000	CBL	0.0029296875	0.0127073040579432	174.306	51.6758	112.031	17.5774	62.2746	1.55587
5270132	3	Cbl proto-oncogene B	3q13.11	NM_001321786; NM_001321788; NM_001321789; NM_001321790; NM_001321791; NM_001321793; NM_001321794; NM_001321795; NM_001321796; NM_001321797; NM_001321798; NM_001321799; NM_001321806; NM_001321807; NM_001321808; NM_001321811; NM_001321813; NM_001321816; NM_001321820; NM_001321822; NM_170662; NP_001308715; NP_001308717; NP_001308718; NP_001308719; NP_001308720; NP_001308722; NP_001308723; NP_0013087…	CBLB	0.001953125	0.00951860717878701	551.526	136.297	344.077	68.7456	207.45	1.60292
1690180	7	Cbl proto-oncogene like 1	7q22.3	NM_001284291; NM_024814; NP_001271220; NP_079090; NR_024199; XM_011516580; XM_017012643; XM_017012644; XM_017012645; XP_011514882; XP_016868132; XP_016868133; XP_016868134	CBLL1	0.0029296875	0.0127073040579432	49.2913	10.2554	34.2113	10.2139	15.08	1.44079
4070608	7	Cbl proto-oncogene like 1	7q22.3	NM_001284291; NM_024814; NP_001271220; NP_079090; NR_024199; XM_011516580; XM_017012643; XM_017012644; XM_017012645; XP_011514882; XP_016868132; XP_016868133; XP_016868134	CBLL1	0.001953125	0.00951860717878701	399.575	43.7371	297.893	37.3096	101.682	1.34134
2900377	21	carbonyl reductase 1	21q22.13	NM_001286789; NM_001757; NP_001273718; NP_001748	CBR1	0.0068359375	0.0234053554750606	140.66	27.7669	117.037	30.1004	23.6228	1.20184
5560543	21	carbonyl reductase 3	21q22.2	NM_001236; NP_001227; XM_011529772; XP_011528074	CBR3	0.0068359375	0.0234053554750606	314.465	68.915	245.481	67.3851	68.9835	1.28101
1230047	21	cystathionine-beta-synthase	21q22.3	NM_000071; NM_001178008; NM_001178009; NM_001320298; NM_001321072; NP_000062; NP_001171479; NP_001171480; NP_001307227; NP_001308001; XM_011529773; XM_011529774; XM_011529775; XM_011529776; XM_011529777; XM_011529781; XM_011529782; XM_011529783; XM_017028489; XM_017028490; XM_017028491; XM_017028492; XM_017028493; XP_011528075; XP_011528076; XP_011528077; XP_011528078; XP_011528079; XP_011528083;…	CBS	0.009765625	0.0306622540509259	727.613	418.165	1044.58	534.032	-316.969	0.696559
1070386	17	chromobox 1	17q21.32	NM_001127228; NM_006807; NP_001120700; NP_006798	CBX1	0.0029296875	0.0127073040579432	439.002	100.089	312.852	39.9913	126.151	1.40323
6590278	17	chromobox 2	17q25.3	NM_005189; NM_032647; NP_005180; NP_116036; XM_011525382; XM_011525383; XP_011523684; XP_011523685	CBX2	0.013671875	0.0397201234792666	101.36	33.6839	67.7114	30.4295	33.6482	1.49694
7150685	12	chromobox 5	12q13.13	NM_001127321; NM_001127322; NM_012117; NP_001120793; NP_001120794; NP_036249	CBX5	0.0048828125	0.0183728552901687	668.967	128.761	521.784	80.889	147.183	1.28208
6560465	18	collagen and calcium binding EGF domains 1	18q21.32	NM_133459; NP_597716; XM_017025556; XM_017025557; XM_017025558; XP_016881045; XP_016881046; XP_016881047; XR_001753142	CCBE1	0.0009765625	0.0063293643683104	358.532	113.997	81.862	33.1298	276.67	4.37971
1660681	16	coiled-coil domain containing 102A	16q21	NM_033212; NP_149989; XM_011523469; XP_011521771	CCDC102A	0.009765625	0.0306622540509259	197.713	25.0118	235.066	43.366	-37.3523	0.841098
4390072	2	cilia and flagella associated protein 36	2p16.1	NM_001282761; NM_080667; NP_001269690; NP_542398; XM_011532499; XM_017003254; XM_017003255; XP_011530801; XP_016858743; XP_016858744	CFAP36	0.0068359375	0.0234053554750606	84.5536	14.3066	99.8621	9.46469	-15.3085	0.846704
3940471	19	coiled-coil domain containing 106	19q13.42	NM_013301; NP_037433; XM_005258827; XM_005258828; XP_005258884; XP_005258885	CCDC106	0.0009765625	0.0063293643683104	313.962	83.054	621.874	68.7028	-307.912	0.504865
4050382	10	mitochondrial calcium uniporter	10q22.1	NM_001270679; NM_001270680; NM_138357; NP_001257608; NP_001257609; NP_612366; NR_073062; XM_017016882; XP_016872371	MCU	0.0009765625	0.0063293643683104	220.14	34.5134	339.259	34.5207	-119.119	0.648885
1780259	4	mitochondrial calcium uniporter dominant negative beta subunit	4q25	NM_017918; NP_060388; XM_006714246; XP_006714309	MCUB	0.013671875	0.0397201234792666	1328.72	187.755	1556.35	170.066	-227.627	0.853742
6960189	2	coiled-coil domain containing 138	2q12.3	NM_001303105; NM_001303106; NM_144978; NP_001290034; NP_001290035; NP_659415; NR_130121; XM_006712344; XM_006712345; XM_011510757; XM_011510758; XM_011510760; XM_011510761; XM_011510762; XM_017003492; XM_017003493; XM_017003494; XM_017003495; XM_017003496; XM_017003497; XM_017003498; XM_017003499; XM_017003500; XM_017003501; XM_017003502; XM_017003503; XM_017003504; XP_006712407; XP_006712408; XP…	CCDC138	0.0029296875	0.0127073040579432	47.2667	7.79678	31.7817	5.85634	15.485	1.48723
6110095	11	coiled-coil domain containing 15	11q24.2	NM_025004; NP_079280; XM_017018346; XM_017018347; XM_017018348; XM_017018349; XM_017018350; XM_017018351; XM_017018352; XM_017018353; XP_016873835; XP_016873836; XP_016873837; XP_016873838; XP_016873839; XP_016873840; XP_016873841; XP_016873842	CCDC15	0.0009765625	0.0063293643683104	153.545	51.8573	78.9995	17.6148	74.5451	1.94362
5810079	5	coiled-coil domain containing 152	5p12	NM_001134848; NP_001128320	CCDC152	0.0009765625	0.0063293643683104	47.4679	7.58248	34.3882	9.35511	13.0797	1.38035
2230687	1	coiled-coil domain containing 18	1p22.1	NM_001306076; NM_206886; NP_001293005; NP_996769; XM_011541361; XM_011541372; XM_017001154; XM_017001155; XM_017001156; XM_017001157; XM_017001158; XM_017001159; XM_017001160; XM_017001161; XM_017001162; XM_017001163; XM_017001164; XM_017001165; XM_017001166; XM_017001167; XM_017001168; XM_017001169; XM_017001170; XM_017001171; XP_011539663; XP_011539674; XP_016856643; XP_016856644; XP_016856645;…	CCDC18	0.0048828125	0.0183728552901687	50.2722	11.0868	30.2922	11.5904	19.9801	1.65958
6770541	1	coiled-coil domain containing 18	1p22.1	NM_001306076; NM_206886; NP_001293005; NP_996769; XM_011541361; XM_011541372; XM_017001154; XM_017001155; XM_017001156; XM_017001157; XM_017001158; XM_017001159; XM_017001160; XM_017001161; XM_017001162; XM_017001163; XM_017001164; XM_017001165; XM_017001166; XM_017001167; XM_017001168; XM_017001169; XM_017001170; XM_017001171; XP_011539663; XP_011539674; XP_016856643; XP_016856644; XP_016856645;…	CCDC18	0.0048828125	0.0183728552901687	88.7591	22.8829	48.8832	14.8315	39.8759	1.81574
5310348	1	centrosomal protein 85	1p36.11	NM_001281517; NM_001281518; NM_001319944; NM_022778; NP_001268446; NP_001268447; NP_001306873; NP_073615; XM_017002105; XP_016857594	CEP85	0.0029296875	0.0127073040579432	139.534	36.5651	89.3514	19.908	50.1827	1.56163
2630102	1	coiled-coil domain containing 28B	1p36.11-p34.2	NM_001301011; NM_024296; NP_001287940; NP_077272; XM_011542113; XM_017002306; XM_017002307; XM_017002308; XM_017002309; XP_011540415; XP_016857795; XP_016857796; XP_016857797; XP_016857798	CCDC28B	0.0009765625	0.0063293643683104	111.358	29.9544	213.436	38.1638	-102.077	0.521742
6200561	1	coiled-coil domain containing 28B	1p36.11-p34.2	NM_001301011; NM_024296; NP_001287940; NP_077272; XM_011542113; XM_017002306; XM_017002307; XM_017002308; XM_017002309; XP_011540415; XP_016857795; XP_016857796; XP_016857797; XP_016857798	CCDC28B	0.0029296875	0.0127073040579432	81.5673	18.0851	153.512	32.0526	-71.9445	0.531342
780341	10	coiled-coil domain containing 3	10p13	NM_001282658; NM_031455; NP_001269587; NP_113643	CCDC3	0.0009765625	0.0063293643683104	38.757	22.2188	360.573	216.287	-321.816	0.107487
3450408	11	coiled-coil domain containing 34	11p14.1	NM_030771; NM_080654; NP_110398; NP_542385	CCDC34	0.0048828125	0.0183728552901687	362.111	96.5434	276.851	50.6345	85.2592	1.30796
7040184	11	coiled-coil domain containing 34	11p14.1	NM_030771; NM_080654; NP_110398; NP_542385	CCDC34	0.0009765625	0.0063293643683104	959.505	193.765	663.145	125.238	296.361	1.4469
1850367	17	coiled-coil domain containing 47	17q23.3	NM_020198; NP_064583; XM_005257527; XP_005257584	CCDC47	0.0009765625	0.0063293643683104	113.016	13.6695	86.1345	21.1042	26.8819	1.31209
2230681	18	HAUS augmin like complex subunit 1	18q21.1	NM_138443; NP_612452; NR_026978	HAUS1	0.0009765625	0.0063293643683104	329.978	62.2722	206.31	29.0354	123.668	1.59943
3610300	3	coiled-coil domain containing 58	3q21.1	NM_001017928; NM_001308326; NP_001017928; NP_001295255; XM_011512410; XM_017005697; XP_011510712; XP_016861186; XR_924096; XR_924097	CCDC58	0.001953125	0.00951860717878701	276.231	86.8919	130.9	42.6726	145.331	2.11024
1780730	12	coiled-coil domain containing 59	12q21.31	NM_014167; NP_054886; NR_033192	CCDC59	0.0068359375	0.0234053554750606	1133.84	165.733	878.822	120.908	255.014	1.29018
3850291	12	coiled-coil domain containing 77	12p13.33	NM_001130146; NM_001130147; NM_001130148; NM_032358; NP_001123618; NP_001123619; NP_001123620; NP_115734	CCDC77	0.0009765625	0.0063293643683104	388.409	53.9298	237.858	31.6752	150.551	1.63294
4830575	3	coiled-coil domain containing 80	3q13.2	NM_199511; NM_199512; NP_955805; NP_955806	CCDC80	0.013671875	0.0397201234792666	217.412	68.6816	399.245	209.137	-181.833	0.544557
6760762	11	coiled-coil domain containing 84	11q23.3	NM_198489; NP_940891; NR_104049; NR_104050; NR_104051; XM_011542799; XM_011542800; XM_017017652; XP_011541101; XP_011541102; XP_016873141; XR_001747856; XR_246425; XR_246426; XR_246429; XR_246430	CCDC84	0.0009765625	0.0063293643683104	133.96	13.4785	97.7797	18.1448	36.1803	1.37002
5290026	2	coiled-coil domain containing 85A	2p16.1	NM_001080433; NP_001073902; XM_005264125; XP_005264182	CCDC85A	0.001953125	0.00951860717878701	405.925	181.151	69.9025	23.8427	336.022	5.80701
6400646	11	coiled-coil domain containing 85B	11q12.1	NM_006848; NP_006839	CCDC85B	0.0009765625	0.0063293643683104	147.157	18.6723	86.0106	11.821	61.1462	1.71092
2750192	11	coiled-coil domain containing 90B	11q14.1	NM_001286116; NM_001286117; NM_001286118; NM_001286119; NM_001286120; NM_021825; NP_001273045; NP_001273046; NP_001273047; NP_001273048; NP_001273049; NP_068597; XM_005274154; XM_005274156; XM_005274159; XM_017018103; XM_017018104; XP_005274211; XP_005274213; XP_005274216; XP_016873592; XP_016873593	CCDC90B	0.001953125	0.00951860717878701	411.141	53.8828	551.228	54.7596	-140.087	0.745864
5090014	11	coiled-coil domain containing 90B	11q14.1	NM_001286116; NM_001286117; NM_001286118; NM_001286119; NM_001286120; NM_021825; NP_001273045; NP_001273046; NP_001273047; NP_001273048; NP_001273049; NP_068597; XM_005274154; XM_005274156; XM_005274159; XM_017018103; XM_017018104; XP_005274211; XP_005274213; XP_005274216; XP_016873592; XP_016873593	CCDC90B	0.0048828125	0.0183728552901687	2673.32	421.009	3503.62	238.987	-830.298	0.763017
520528	5	spindle apparatus coiled-coil protein 1	5q35.1	NM_001329639; NM_001329640; NM_001329641; NM_001329642; NM_001329643; NM_017785; NP_001316568; NP_001316569; NP_001316570; NP_001316571; NP_001316572; NP_060255; XM_011534585; XM_011534586; XM_011534587; XM_011534588; XM_011534589; XM_011534590; XM_017009601; XM_017009602; XP_011532887; XP_011532888; XP_011532889; XP_011532890; XP_011532891; XP_011532892; XP_016865090; XP_016865091	SPDL1	0.0009765625	0.0063293643683104	587.511	174.189	221.637	43.2257	365.874	2.65079
1030333	17	C-C motif chemokine ligand 2	17q11.2-q12	NM_002982; NP_002973	CCL2	0.0009765625	0.0063293643683104	433.444	623.688	3150.72	1859.2	-2717.28	0.137569
7400050	7	CCM2 scaffolding protein	7p13	NM_001029835; NM_001167934; NM_001167935; NM_031443; NP_001025006; NP_001161406; NP_001161407; NP_113631; NR_030770; XM_006715785; XM_006715786; XM_011515561; XM_011515562; XM_011515563; XM_011515564; XM_017012671; XM_017012672; XM_017012673; XP_006715848; XP_006715849; XP_011513863; XP_011513864; XP_011513865; XP_011513866; XP_016868160; XP_016868161; XP_016868162; XR_428088	CCM2	0.0029296875	0.0127073040579432	1891.86	234.893	2367.27	227.465	-475.409	0.799174
2650608	4	cyclin A2	4q27	NM_001237; NP_001228	CCNA2	0.0009765625	0.0063293643683104	950.359	326.247	211.991	79.8845	738.368	4.48301
4590040	5	cyclin B1	5q12	NM_031966; NP_114172	CCNB1	0.0048828125	0.0183728552901687	693.247	217.792	285.057	118.118	408.19	2.43196
5360070	15	cyclin B2	15q22.2	NM_004701; NP_004692	CCNB2	0.0009765625	0.0063293643683104	1435.79	521.937	356.331	158.218	1079.46	4.02938
1570348	12	cyclin D2	12p13	NM_001759; NP_001750	CCND2	0.0009765625	0.0063293643683104	85.7921	116.182	358.697	184.199	-272.905	0.239177
3460520	12	cyclin D2	12p13	NM_001759; NP_001750	CCND2	0.0009765625	0.0063293643683104	285.123	505.766	1334.28	542.516	-1049.15	0.213692
2470097	15	cyclin D1 binding protein 1	15q14-q15	NM_012142; NM_037370; NP_036274; NR_027513; NR_027514; NR_045998; NR_045999; XM_006720448; XP_006720511; XR_001751188; XR_429445	CCNDBP1	0.0068359375	0.0234053554750606	2425.18	387.28	2871.9	294.994	-446.718	0.844452
4760154	8	cyclin E2	8q22.1	NM_004702; NM_057735; NM_057749; NP_477097; XM_011517366; XM_017013957; XM_017013958; XM_017013959; XP_011515668; XP_016869446; XP_016869447; XP_016869448	CCNE2	0.0009765625	0.0063293643683104	221.732	87.2532	71.5801	16.4053	150.152	3.09768
3130541	16	cyclin F	16p13.3	NM_001323538; NM_001761; NP_001310467; NP_001752; XM_017023822; XM_017023823; XP_016879311; XP_016879312	CCNF	0.0009765625	0.0063293643683104	448.387	127.864	156.878	31.4437	291.509	2.85818
4610142	5	cyclin J like	5q33.3	NM_001308173; NM_024565; NP_001295102; NP_078841; NR_131769; XM_006714917; XM_011534646; XM_011534647; XM_017009846; XM_017009847; XM_017009848; XM_017009849; XP_006714980; XP_011532948; XP_011532949; XP_016865335; XP_016865336; XP_016865337; XP_016865338; XR_427810; XR_427811	CCNJL	0.0009765625	0.0063293643683104	57.5701	13.2124	41.9619	12.3176	15.6082	1.37196
2340047	1	cyclin L2	1p36.33	NM_001039577; NM_001144867; NM_001144868; NM_001320153; NM_001320155; NM_030937; NP_001034666; NP_001307082; NP_001307084; NP_112199; NR_135154; XM_011542216; XM_011542219; XM_011542221; XM_017002420; XM_017002421; XM_017002422; XM_017002423; XP_011540518; XP_011540521; XP_011540523; XP_016857909; XP_016857910; XP_016857911; XP_016857912; XR_001737450; XR_001737451; XR_001737452; XR_001737453; XR…	CCNL2	0.001953125	0.00951860717878701	75.4469	9.96754	109.054	17.2659	-33.6074	0.691829
6250672	5	cyclin O	5q11.2	NM_001024592; NM_021147; NP_066970; NR_125346; NR_125347; NR_125348	CCNO	0.001953125	0.00951860717878701	44.2133	16.1341	87.2189	29.5722	-43.0056	0.506924
1340291	10	cyclin Y	10p11.21	NM_001282852; NM_001282853; NM_001282854; NM_145012; NM_181698; NP_001269781; NP_001269782; NP_001269783; NP_659449; NP_859049; XM_006717392; XM_011519357; XM_011519358; XM_011519360; XM_011519361; XM_011519362; XM_011519363; XM_011519364; XM_011519365; XM_011519366; XM_011519367; XM_011519368; XM_011519369; XM_017015839; XM_017015840; XM_017015841; XP_006717455; XP_011517659; XP_011517660; XP_01…	CCNY	0.0009765625	0.0063293643683104	272.141	87.8309	673.283	164.852	-401.142	0.404201
5310605	10	cyclin Y	10p11.21	NM_001282852; NM_001282853; NM_001282854; NM_145012; NM_181698; NP_001269781; NP_001269782; NP_001269783; NP_659449; NP_859049; XM_006717392; XM_011519357; XM_011519358; XM_011519360; XM_011519361; XM_011519362; XM_011519363; XM_011519364; XM_011519365; XM_011519366; XM_011519367; XM_011519368; XM_011519369; XM_017015839; XM_017015840; XM_017015841; XP_006717455; XP_011517659; XP_011517660; XP_01…	CCNY	0.0009765625	0.0063293643683104	1163.48	258.917	1785.84	227.352	-622.358	0.651503
6220674	15	cell cycle progression 1	15q21.1	NM_001204450; NM_001204451; NM_004748; NM_020739; NP_001191379; NP_001191380; NP_004739; NP_065790	CCPG1	0.009765625	0.0306622540509259	295.361	113.087	572.425	208.317	-277.064	0.515982
1820739	9	cyclin dependent kinase 20	9q22.1	NM_001039803; NM_001170639; NM_001170640; NM_012119; NM_178432; NP_001034892; NP_001164110; NP_001164111; NP_036251; NP_848519; XM_017014561; XM_017014562; XM_017014563; XM_017014564; XP_016870050; XP_016870051; XP_016870052; XP_016870053; XR_001746263; XR_001746264; XR_001746265	CDK20	0.0009765625	0.0063293643683104	97.2077	17.1712	134.539	25.4398	-37.3315	0.722523
460484	4	nocturnin	4q31.1	NM_012118; NP_036250	NOCT	0.009765625	0.0306622540509259	155.967	34.1679	225.417	45.1899	-69.4499	0.691905
5820392	7	chaperonin containing TCP1 subunit 6A	7p11.2	NM_001009186; NM_001762; NP_001009186; NP_001753	CCT6A	0.0068359375	0.0234053554750606	1076.75	93.0698	1242.4	98.5981	-165.659	0.866663
1230612	17	chaperonin containing TCP1 subunit 6B	17q12	NM_001193529; NM_001193530; NM_006584; NP_001180458; NP_001180459; NP_006575; XM_011524203; XM_017024023; XM_017024024; XP_011522505; XP_016879512; XP_016879513	CCT6B	0.0068359375	0.0234053554750606	97.6132	26.6085	128.511	32.3975	-30.8977	0.759571
5270500	2	chaperonin containing TCP1 subunit 7	2p13.2	NM_001009570; NM_001166284; NM_001166285; NM_006429; NP_001009570; NP_001159756; NP_001159757; NP_006420; NR_029402; NR_029403; XM_011532478; XM_011532479; XP_011530780; XP_011530781	CCT7	0.009765625	0.0306622540509259	1311.86	105.067	1189.16	99.2921	122.709	1.10319
2490066	16	CD2 cytoplasmic tail binding protein 2	16p11.2	NM_001243646; NM_006110; NP_001230575; NP_006101	CD2BP2	0.0068359375	0.0234053554750606	1722.88	177.046	1514.24	183.529	208.641	1.13779
4640630	2	CD302 molecule	2q24.2	NM_001198763; NM_001198764; NM_014880; NP_001185692; NP_001185693; NP_055695	CD302	0.0048828125	0.0183728552901687	75.8258	8.67276	59.3701	13.1106	16.4557	1.27717
2340327	19	CD320 molecule	19p13.2	NM_001165895; NM_016579; NP_001159367; NP_057663	CD320	0.0009765625	0.0063293643683104	290.255	85.8038	193.941	62.3831	96.3139	1.49661
4040706	1	CD34 molecule	1q32	NM_001025109; NM_001773; NP_001020280; NP_001764	CD34	0.0009765625	0.0063293643683104	56.5062	18.3858	438.584	140.53	-382.078	0.128838
4150669	1	CD34 molecule	1q32	NM_001025109; NM_001773; NP_001020280; NP_001764	CD34	0.0009765625	0.0063293643683104	24.489	7.19403	151.105	53.0334	-126.616	0.162066
1010592	7	CD36 molecule	7q11.2	NM_000072; NM_001001547; NM_001001548; NM_001127443; NM_001127444; NM_001289908; NM_001289909; NM_001289911; NP_000063; NP_001001547; NP_001001548; NP_001120915; NP_001120916; NP_001276837; NP_001276838; NP_001276840; NR_110501; XM_005250713; XM_005250714; XM_005250715; XP_005250770; XP_005250771; XP_005250772	CD36	0.0048828125	0.0183728552901687	79.0452	91.7001	168.813	167.481	-89.7682	0.46824
3310538	7	CD36 molecule	7q11.2	NM_000072; NM_001001547; NM_001001548; NM_001127443; NM_001127444; NM_001289908; NM_001289909; NM_001289911; NP_000063; NP_001001547; NP_001001548; NP_001120915; NP_001120916; NP_001276837; NP_001276838; NP_001276840; NR_110501; XM_005250713; XM_005250714; XM_005250715; XP_005250770; XP_005250771; XP_005250772	CD36	0.0009765625	0.0063293643683104	117.476	163.483	427.865	319.733	-310.389	0.274563
360719	11	CD44 molecule (Indian blood group)	11p13	NM_000610; NM_001001389; NM_001001390; NM_001001391; NM_001001392; NM_001202555; NM_001202556; NM_001202557; NP_000601; NP_001001389; NP_001001390; NP_001001391; NP_001001392; NP_001189484; NP_001189485; NP_001189486; XM_005253231; XM_005253232; XM_005253233; XM_005253234; XM_005253235; XM_005253238; XM_005253239; XM_005253240; XM_006718388; XM_006718390; XM_011520482; XM_011520483; XM_011520484;…	CD44	0.013671875	0.0397201234792666	63.0586	25.2934	36.2466	13.175	26.812	1.73971
4560193	11	CD44 molecule (Indian blood group)	11p13	NM_000610; NM_001001389; NM_001001390; NM_001001391; NM_001001392; NM_001202555; NM_001202556; NM_001202557; NP_000601; NP_001001389; NP_001001390; NP_001001391; NP_001001392; NP_001189484; NP_001189485; NP_001189486; XM_005253231; XM_005253232; XM_005253233; XM_005253234; XM_005253235; XM_005253238; XM_005253239; XM_005253240; XM_006718388; XM_006718390; XM_011520482; XM_011520483; XM_011520484;…	CD44	0.0068359375	0.0234053554750606	1130.41	255.779	683.91	171.039	446.498	1.65286
5860152	11	CD44 molecule (Indian blood group)	11p13	NM_000610; NM_001001389; NM_001001390; NM_001001391; NM_001001392; NM_001202555; NM_001202556; NM_001202557; NP_000601; NP_001001389; NP_001001390; NP_001001391; NP_001001392; NP_001189484; NP_001189485; NP_001189486; XM_005253231; XM_005253232; XM_005253233; XM_005253234; XM_005253235; XM_005253238; XM_005253239; XM_005253240; XM_006718388; XM_006718390; XM_011520482; XM_011520483; XM_011520484;…	CD44	0.0068359375	0.0234053554750606	7285.09	1146.2	5516.76	845.148	1768.33	1.32054
3120370	17	CD68 molecule	17p13	NM_001040059; NM_001251; NP_001035148; NP_001242	CD68	0.0009765625	0.0063293643683104	1537.82	287.837	596.077	115	941.741	2.5799
4570438	17	CD68 molecule	17p13	NM_001040059; NM_001251; NP_001035148; NP_001242	CD68	0.0009765625	0.0063293643683104	755.778	91.2133	534.726	49.1429	221.053	1.41339
6220382	17	CD68 molecule	17p13	NM_001040059; NM_001251; NP_001035148; NP_001242	CD68	0.001953125	0.00951860717878701	48.8023	10.0524	25.1798	5.21203	23.6225	1.93815
2340768	11	CD82 molecule	11p11.2	NM_001024844; NM_002231; NP_001020015; NP_002222; XM_006718223; XM_011520067; XP_006718286; XP_011518369	CD82	0.001953125	0.00951860717878701	461.484	237.119	877.621	394.544	-416.137	0.525835
5130136	11	CD82 molecule	11p11.2	NM_001024844; NM_002231; NP_001020015; NP_002222; XM_006718223; XM_011520067; XP_006718286; XP_011518369	CD82	0.0009765625	0.0063293643683104	123.789	51.722	207.855	70.6577	-84.0664	0.595553
5050162	6	CD83 molecule	6p23	NM_001040280; NM_001251901; NM_004233; NP_001035370; NP_001238830; NP_004224	CD83	0.009765625	0.0306622540509259	51.1656	14.41	43.7632	9.62134	7.40241	1.16915
1470626	19	adhesion G protein-coupled receptor E5	19p13.12	NM_001025160; NM_001784; NM_078481; NP_001020331; NP_001775; NP_510966; XM_011528451; XM_017027547; XP_011526753; XP_016883036	ADGRE5	0.009765625	0.0306622540509259	117.62	24.744	139.676	17.9621	-22.0554	0.842096
6960630	19	adhesion G protein-coupled receptor E5	19p13.12	NM_001025160; NM_001784; NM_078481; NP_001020331; NP_001775; NP_510966; XM_011528451; XM_017027547; XP_011526753; XP_016883036	ADGRE5	0.0068359375	0.0234053554750606	1955.42	277.846	2380.1	409.375	-424.674	0.821573
3940309	NA	NA	NA	NA	NA	0.001953125	0.00951860717878701	176.961	28.4007	135.216	27.8976	41.7449	1.30873
4880521	13	cell division cycle 16	13q34	NM_001078645; NM_001318517; NM_001318518; NM_001330101; NM_001330104; NM_001330105; NM_003903; NP_001072113; NP_001305446; NP_001305447; NP_001317030; NP_001317033; NP_001317034; NP_003894; XM_005266206; XM_006719992; XM_006719993; XM_011534851; XM_011534853; XM_017020830; XM_017020831; XM_017020832; XM_017020833; XP_005266263; XP_006720055; XP_006720056; XP_011533153; XP_011533155; XP_016876319;…	CDC16	0.013671875	0.0397201234792666	2027.71	159.918	1836.94	132.113	190.769	1.10385
1050706	10	cyclin dependent kinase 1	10q21.1	NM_001130829; NM_001170406; NM_001170407; NM_001320918; NM_001786; NM_033379; NP_001163877; NP_001163878; NP_001307847; NP_001777; NP_203698; XM_005270303; XP_005270360	CDK1	0.0009765625	0.0063293643683104	1004.86	448.205	321.712	121.474	683.145	3.12347
2760603	10	cyclin dependent kinase 1	10q21.1	NM_001130829; NM_001170406; NM_001170407; NM_001320918; NM_001786; NM_033379; NP_001163877; NP_001163878; NP_001307847; NP_001777; NP_203698; XM_005270303; XP_005270360	CDK1	0.001953125	0.00951860717878701	256.736	104.029	85.3001	35.9235	171.436	3.0098
1500010	1	cell division cycle 20	1p34.1	NM_001255; NP_001246	CDC20	0.0009765625	0.0063293643683104	2734.85	933.025	644.795	290.846	2090.05	4.24142
2480341	3	cell division cycle 25A	3p21	NM_001789; NM_201567; NP_001780; NP_963861; XM_006713434; XM_006713435; XM_011534316; XP_006713497; XP_006713498; XP_011532618; XR_001740392	CDC25A	0.0009765625	0.0063293643683104	90.5193	26.8689	31.9026	5.75077	58.6167	2.83736
3460152	5	cell division cycle 25C	5q31	NM_001287582; NM_001287583; NM_001318098; NM_001790; NM_022809; NP_001274511; NP_001274512; NP_001305027; NP_001781; NP_073720; XM_005272145; XM_006714739; XM_011543759; XM_011543760; XM_011543761; XM_011543762; XM_011543763; XM_011543764; XM_017010101; XP_005272202; XP_006714802; XP_011542061; XP_011542062; XP_011542063; XP_011542064; XP_011542065; XP_011542066; XP_016865590	CDC25C	0.0009765625	0.0063293643683104	123.618	55.7465	36.1286	15.8774	87.489	3.4216
4200451	5	cell division cycle 25C	5q31	NM_001287582; NM_001287583; NM_001318098; NM_001790; NM_022809; NP_001274511; NP_001274512; NP_001305027; NP_001781; NP_073720; XM_005272145; XM_006714739; XM_011543759; XM_011543760; XM_011543761; XM_011543762; XM_011543763; XM_011543764; XM_017010101; XP_005272202; XP_006714802; XP_011542061; XP_011542062; XP_011542063; XP_011542064; XP_011542065; XP_011542066; XP_016865590	CDC25C	0.001953125	0.00951860717878701	76.8734	39.8589	24.9934	10.0185	51.88	3.07574
6110706	5	cell division cycle 25C	5q31	NM_001287582; NM_001287583; NM_001318098; NM_001790; NM_022809; NP_001274511; NP_001274512; NP_001305027; NP_001781; NP_073720; XM_005272145; XM_006714739; XM_011543759; XM_011543760; XM_011543761; XM_011543762; XM_011543763; XM_011543764; XM_017010101; XP_005272202; XP_006714802; XP_011542061; XP_011542062; XP_011542063; XP_011542064; XP_011542065; XP_011542066; XP_016865590	CDC25C	0.0068359375	0.0234053554750606	105.256	33.4913	57.3757	18.0537	47.8807	1.83451
2640246	1	cyclin dependent kinase 11A	1p36.33	NM_001313896; NM_001313982; NM_024011; NM_033527; NM_033529; NM_033532; NM_033534; NP_001300825; NP_001300911; NP_076916; NP_277071; NR_132739; NR_132740	CDK11A	0.0009765625	0.0063293643683104	71.767	9.55284	96.3071	13.1154	-24.5401	0.745189
5690152	NA	NA	NA	NA	NA	0.0048828125	0.0183728552901687	43.3987	13.9613	63.4611	11.1898	-20.0624	0.683863
3930452	6	cyclin dependent kinase 19	6q21	NM_001300960; NM_001300963; NM_001300964; NM_015076; NP_001287889; NP_001287892; NP_001287893; NP_055891; XM_005266871; XM_011535630; XM_011535631; XM_011535632; XM_017010587; XM_017010588; XP_005266928; XP_011533932; XP_011533933; XP_011533934; XP_016866076; XP_016866077	CDK19	0.0009765625	0.0063293643683104	461.768	60.5612	324.669	52.0312	137.099	1.42227
4150670	19	cell division cycle 37	19p13.2	NM_007065; NP_008996; XM_011527652; XP_011525954	CDC37	0.0009765625	0.0063293643683104	4813.32	460.816	5589.52	580.849	-776.205	0.861132
3130064	9	cell division cycle 37 like 1	9p24.1	NM_017913; NP_060383	CDC37L1	0.001953125	0.00951860717878701	26.4165	3.83197	41.2886	9.56116	-14.8721	0.639802
5270386	1	cell division cycle 42	1p36.1	NM_001039802; NM_001791; NM_044472; NP_001034891; NP_001782; NP_426359	CDC42	0.0048828125	0.0183728552901687	1344.26	112.017	1140.42	112.584	203.84	1.17874
6180253	11	CDC42 effector protein 2	11q13	NM_006779; NP_006770; XM_017017094; XP_016872583	CDC42EP2	0.0048828125	0.0183728552901687	366.62	134.527	501.095	130.677	-134.475	0.731637
2070669	2	CDC42 effector protein 3	2p21	NM_001270436; NM_001270437; NM_001270438; NM_006449; NP_001257365; NP_001257366; NP_001257367; NP_006440; XM_011532482; XP_011530784	CDC42EP3	0.0009765625	0.0063293643683104	408.293	91.07	263.518	61.7679	144.775	1.54939
3370730	19	CDC42 effector protein 5	19q13.42	NM_145057; NP_659494	CDC42EP5	0.0009765625	0.0063293643683104	176.72	128.04	369.691	227.356	-192.972	0.478019
2320170	22	cell division cycle 45	22q11.21	NM_001178010; NM_001178011; NM_003504; NP_001171481; NP_001171482; NP_003495; XM_005261285; XM_005261286; XM_011530415; XM_011530416; XM_011530417; XM_011530418; XM_017028966; XM_017028967; XP_005261342; XP_005261343; XP_011528717; XP_011528718; XP_011528719; XP_011528720; XP_016884455; XP_016884456; XR_937930	CDC45	0.0009765625	0.0063293643683104	706.086	206.431	226.583	86.2962	479.503	3.11623
6760189	6	cell division cycle 5 like	6p21	NM_001253; NP_001244	CDC5L	0.0048828125	0.0183728552901687	491.07	61.2976	394.788	62.5869	96.2816	1.24388
4900044	1	cell division cycle 7	1p22	NM_001134419; NM_001134420; NM_003503; NP_001127891; NP_001127892; NP_003494; XM_005271241; XM_005271244; XM_017002425; XM_017002426; XM_017002427; XP_005271298; XP_005271301; XP_016857914; XP_016857915; XP_016857916; XR_001737461; XR_001737462	CDC7	0.0009765625	0.0063293643683104	157.038	65.7926	63.8929	16.3414	93.1453	2.45784
2940398	8	cell division cycle associated 2	8p21.2	NM_001317906; NM_001317907; NM_152562; NP_001304835; NP_001304836; NP_689775; XM_006716294; XM_011544415; XM_011544416; XM_011544417; XM_011544418; XP_006716357; XP_011542717; XP_011542718; XP_011542719; XP_011542720; XR_001745478; XR_001745479; XR_949377	CDCA2	0.0009765625	0.0063293643683104	149.461	40.2413	37.4212	11.8546	112.04	3.99403
6370474	12	cell division cycle associated 3	12p13	NM_001297602; NM_001297603; NM_001297604; NM_001331019; NM_031299; NP_001284531; NP_001284532; NP_001284533; NP_001317948; NP_112589; NR_123727; NR_138531; XR_001748878; XR_001748879; XR_001748880; XR_001748881	CDCA3	0.0009765625	0.0063293643683104	582.359	231.703	130.391	59.7357	451.968	4.46624
290333	14	cell division cycle associated 4	14q32.33	NM_017955; NM_145701; NP_060425; NP_663747	CDCA4	0.001953125	0.00951860717878701	514.458	118.249	274.672	66.932	239.786	1.87299
7610494	14	cell division cycle associated 4	14q32.33	NM_017955; NM_145701; NP_060425; NP_663747	CDCA4	0.0009765625	0.0063293643683104	235.639	83.1855	111.163	33.6302	124.475	2.11975
1400673	11	cell division cycle associated 5	11q12.1	NM_080668; NP_542399; XM_005273733; XM_005273734; XM_011544743; XM_011544747; XM_011544748; XM_011544749; XM_017017158; XP_005273790; XP_005273791; XP_011543045; XP_011543049; XP_011543050; XP_011543051; XP_016872647; XR_001747757; XR_001747758	CDCA5	0.0009765625	0.0063293643683104	849.557	275.939	262.339	86.4191	587.218	3.2384
2070520	2	cell division cycle associated 7	2q31	NM_031942; NM_145810; NP_114148; NP_665809; XM_011511957; XP_011510259; XR_923034	CDCA7	0.0009765625	0.0063293643683104	580.132	193.335	124.808	43.0899	455.324	4.6482
3800753	7	cell division cycle associated 7 like	7p15.3	NM_001127370; NM_001127371; NM_018719; NP_001120842; NP_001120843; NP_061189	CDCA7L	0.0009765625	0.0063293643683104	126.784	24.7081	82.855	14.6337	43.9287	1.53019
4830634	1	cell division cycle associated 8	1p34.3	NM_001256875; NM_018101; NP_001243804; NP_060571	CDCA8	0.0009765625	0.0063293643683104	360.352	140.71	94.8303	34.2586	265.521	3.79996
5820563	16	cadherin 13	16q23.3	NM_001220488; NM_001220489; NM_001220490; NM_001220491; NM_001220492; NM_001257; NP_001207417; NP_001207418; NP_001207419; NP_001207420; NP_001207421; NP_001248; XM_011522804; XM_017022848; XM_017022849; XP_011521106; XP_016878337; XP_016878338	CDH13	0.0029296875	0.0127073040579432	1239.6	326.136	1610.22	316.878	-370.622	0.769832
5090195	16	cadherin 15	16q24.3	NM_004933; NP_004924	CDH15	0.001953125	0.00951860717878701	2328.08	1342.31	3592.79	1236.85	-1264.71	0.647986
4590064	12	cyclin dependent kinase 2	12q13	NM_001290230; NM_001798; NM_052827; NP_001277159; NP_001789; NP_439892; XM_011537732; XP_011536034	CDK2	0.0009765625	0.0063293643683104	565.107	167.391	230.859	56.1031	334.248	2.44784
2100411	11	cyclin dependent kinase 2 associated protein 2	11q13	NM_001271849; NM_005851; NP_001258778; NP_005842; NR_073484	CDK2AP2	0.0068359375	0.0234053554750606	137.445	20.0709	112.274	19.7536	25.171	1.22419
7380110	12	cyclin dependent kinase 4	12q14	NM_000075; NM_052984; NP_000066	CDK4	0.0048828125	0.0183728552901687	2074.67	242.783	1632.81	213.946	441.854	1.27061
2750280	17	cyclin dependent kinase 5 regulatory subunit 1	17q11.2	NM_003885; NP_003876; XM_011525438; XM_017025281; XP_011523740; XP_016880770	CDK5R1	0.0009765625	0.0063293643683104	177.414	100.969	305.088	101.863	-127.674	0.581519
3930594	17	cyclin dependent kinase 5 regulatory subunit 1	17q11.2	NM_003885; NP_003876; XM_011525438; XM_017025281; XP_011523740; XP_016880770	CDK5R1	0.009765625	0.0306622540509259	55.2439	35.8171	81.8882	29.6455	-26.6443	0.674625
1240471	5	cyclin dependent kinase like 3	5q31	NM_001113575; NM_001300853; NM_016508; NP_001107047; NP_001287782; NP_057592; XM_011543429; XM_011543439; XM_011543444; XM_011543445; XM_011543447; XM_017009524; XM_017009525; XM_017009526; XM_017009527; XM_017009528; XM_017009529; XM_017009530; XM_017009531; XM_017009532; XM_017009533; XM_017009534; XM_017009535; XM_017009536; XM_017009537; XM_017009538; XM_017009539; XM_017009540; XM_017009541;…	CDKL3	0.0068359375	0.0234053554750606	47.6748	7.91803	61.3357	8.28674	-13.6609	0.777277
6660382	6	cyclin dependent kinase inhibitor 1A	6p21.2	NM_000389; NM_001220777; NM_001220778; NM_001291549; NM_078467; NP_000380; NP_001207706; NP_001207707; NP_001278478; NP_510867	CDKN1A	0.0009765625	0.0063293643683104	6133.77	1501.56	10710.8	1223.45	-4577.07	0.57267
1030348	12	cyclin dependent kinase inhibitor 1B	12p13.1-p12	NM_004064; NP_004055	CDKN1B	0.0048828125	0.0183728552901687	583.261	165.058	415.607	84.4396	167.654	1.4034
5890653	11	cyclin dependent kinase inhibitor 1C	11p15.5	NM_000076; NM_001122630; NM_001122631; NP_000067; NP_001116102; NP_001116103; XM_005252732; XM_017017088; XP_005252789; XP_016872577	CDKN1C	0.0009765625	0.0063293643683104	110.098	90.5135	822.541	427.525	-712.443	0.133852
6620014	9	cyclin dependent kinase inhibitor 2A	9p21	NM_000077; NM_001195132; NM_058195; NM_058196; NM_058197; NP_000068; NP_001182061; NP_478102; NP_478104; XM_005251343; XM_011517675; XM_011517676; XM_011517679; XP_005251400; XP_011515977; XP_011515978; XP_011515981; XR_929159	CDKN2A	0.0009765625	0.0063293643683104	68.7231	23.9229	132.364	35.8625	-63.6408	0.519198
620487	9	cyclin dependent kinase inhibitor 2B	9p21	NM_004936; NM_078487; NP_004927; NP_511042	CDKN2B	0.0009765625	0.0063293643683104	166.887	75.9032	713.197	293.015	-546.311	0.233998
7610735	9	cyclin dependent kinase inhibitor 2B	9p21	NM_004936; NM_078487; NP_004927; NP_511042	CDKN2B	0.0009765625	0.0063293643683104	63.5609	23.7312	219.046	109.509	-155.485	0.290172
4920593	1	cyclin dependent kinase inhibitor 2C	1p32	NM_001262; NM_078626; NP_001253; NP_523240	CDKN2C	0.0009765625	0.0063293643683104	379.053	66.5188	220.965	66.2166	158.087	1.71544
5260014	14	cyclin dependent kinase inhibitor 3	14q22	NM_001130851; NM_001330173; NM_005192; NP_001124323; NP_001317102; NP_005183; XM_011536353; XP_011534655	CDKN3	0.0009765625	0.0063293643683104	1067.3	375.323	248.896	118.631	818.402	4.28812
5260114	11	cell adhesion associated, oncogene regulated	11q24.2	NM_001243597; NM_016952; NP_001230526; NP_058648; XM_011542862; XM_011542863; XM_011542864; XM_011542865; XM_011542866; XM_017017873; XP_011541164; XP_011541165; XP_011541166; XP_011541167; XP_011541168; XP_016873362; XR_001747899	CDON	0.013671875	0.0397201234792666	30.4566	9.65815	63.1833	20.6409	-32.7267	0.482036
510673	20	CDP-diacylglycerol synthase 2	20p13	NM_003818; NP_003809; XM_006723660; XM_011529390; XP_006723723; XP_011527692	CDS2	0.0048828125	0.0183728552901687	142.407	11.4322	172.728	32.5895	-30.3211	0.824458
2630433	16	chromatin licensing and DNA replication factor 1	16q24.3	NM_030928; NP_112190	CDT1	0.0009765625	0.0063293643683104	285.463	101.749	61.7842	18.7121	223.679	4.62033
3130356	3	CDV3 homolog	3q22.1	NM_001134422; NM_001134423; NM_001282762; NM_001282763; NM_001282764; NM_001282765; NM_017548; NP_001127894; NP_001127895; NP_001269691; NP_001269692; NP_001269693; NP_001269694; NP_060018; XM_005247588; XM_005247589; XM_005247590; XM_005247591; XM_005247592; XM_005247594; XM_011512961; XM_011512962; XM_017006808; XP_005247645; XP_005247646; XP_005247647; XP_005247648; XP_005247649; XP_005247651;…	CDV3	0.001953125	0.00951860717878701	1879.53	432.488	2656.4	314.133	-776.865	0.707549
5720746	3	CDV3 homolog	3q22.1	NM_001134422; NM_001134423; NM_001282762; NM_001282763; NM_001282764; NM_001282765; NM_017548; NP_001127894; NP_001127895; NP_001269691; NP_001269692; NP_001269693; NP_001269694; NP_060018; XM_005247588; XM_005247589; XM_005247590; XM_005247591; XM_005247592; XM_005247594; XM_011512961; XM_011512962; XM_017006808; XP_005247645; XP_005247646; XP_005247647; XP_005247648; XP_005247649; XP_005247651;…	CDV3	0.001953125	0.00951860717878701	1616.78	383.819	2324.83	348.2	-708.052	0.69544
3450026	19	carcinoembryonic antigen related cell adhesion molecule 16	19q13.32	NM_001039213; NP_001034302; XM_017026795; XP_016882284	CEACAM16	0.0009765625	0.0063293643683104	19.5999	8.9755	158.313	80.1198	-138.714	0.123804
20446	20	CCAAT/enhancer binding protein beta	20q13.1	NM_001285878; NM_001285879; NM_005194; NP_001272807; NP_001272808; NP_005185	CEBPB	0.0009765625	0.0063293643683104	2290.83	194.492	1608.74	296.74	682.091	1.42399
1340470	22	cat eye syndrome chromosome region, candidate 5	NA	NM_017829; NM_033070; NP_060299; NP_149061; XM_005261236; XM_011546126; XM_011546127; XM_017028781; XM_017028782; XM_017028783; XM_017028784; XP_005261293; XP_011544428; XP_011544429; XP_016884270; XP_016884271; XP_016884272; XP_016884273; XR_001755228	CECR5	0.001953125	0.00951860717878701	720.323	103.401	547.187	41.1851	173.136	1.31641
1780274	NA	NA	NA	NA	NA	0.0029296875	0.0127073040579432	245.97	39.5705	295.826	33.5555	-49.8564	0.831467
2600392	2	centromere protein A	2p23.3	NM_001042426; NM_001809; NP_001035891; NP_001800	CENPA	0.0009765625	0.0063293643683104	431.498	173.209	113.801	43.9571	317.697	3.79168
4760577	2	centromere protein A	2p23.3	NM_001042426; NM_001809; NP_001035891; NP_001800	CENPA	0.0009765625	0.0063293643683104	124.836	52.5127	42.2636	15.2664	82.572	2.95374
2510639	4	centromere protein E	4q24-q25	NM_001286734; NM_001813; NP_001273663; NP_001804; XM_011531544; XM_011531545; XM_011531546; XM_011531547; XM_011531548; XM_011531549; XM_017007659; XP_011529846; XP_011529847; XP_011529848; XP_011529849; XP_011529850; XP_011529851; XP_016863148	CENPE	0.001953125	0.00951860717878701	230.568	83.4652	65.3448	29.1106	165.224	3.52849
6100564	4	centromere protein E	4q24-q25	NM_001286734; NM_001813; NP_001273663; NP_001804; XM_011531544; XM_011531545; XM_011531546; XM_011531547; XM_011531548; XM_011531549; XM_017007659; XP_011529846; XP_011529847; XP_011529848; XP_011529849; XP_011529850; XP_011529851; XP_016863148	CENPE	0.0009765625	0.0063293643683104	377.053	144.215	103.611	33.9453	273.442	3.63913
4780129	1	centromere protein F	1q41	NM_016343; NP_057427; XM_011509082; XM_017000086; XP_011507384; XP_016855575	CENPF	0.0009765625	0.0063293643683104	485.49	152.926	133.081	50.2686	352.409	3.64808
7380711	5	centromere protein H	5p15.2	NM_022909; NP_075060	CENPH	0.0009765625	0.0063293643683104	164.017	51.416	59.2715	9.95402	104.745	2.7672
6250451	X	centromere protein I	Xq22.1	NM_001318521; NM_001318523; NM_006733; NP_001305450; NP_001305452; NP_006724; XM_005262111; XM_011530894; XM_011530895; XM_011530897; XM_011530899; XM_017029383; XP_005262168; XP_011529196; XP_011529197; XP_011529199; XP_011529201; XP_016884872	CENPI	0.0029296875	0.0127073040579432	58.514	22.0248	27.8066	12.0535	30.7074	2.10432
460561	13	centromere protein J	13q12.12	NM_018451; NP_060921; NR_047594; NR_047595; XM_011535149; XM_011535150; XM_017020673; XP_011533451; XP_011533452; XP_016876162; XR_941627; XR_941628	CENPJ	0.0029296875	0.0127073040579432	181.077	57.195	111.847	16.7137	69.2296	1.61897
5700086	5	centromere protein K	5q12.3	NM_001267038; NM_022145; NP_001253967; NP_071428; XM_011543534; XM_011543535; XM_011543536; XM_011543537; XM_011543538; XM_011543539; XM_011543540; XM_011543541; XM_011543542; XM_017009690; XM_017009691; XM_017009692; XM_017009693; XM_017009694; XM_017009695; XM_017009696; XM_017009697; XM_017009698; XM_017009699; XM_017009700; XM_017009701; XP_011541836; XP_011541837; XP_011541838; XP_011541839;…	CENPK	0.0048828125	0.0183728552901687	281.757	115.656	114.197	42.6543	167.559	2.46728
4060468	1	centromere protein L	1q25.1	NM_001127181; NM_001171182; NM_033319; NP_001120653; NP_001164653; NP_201576	CENPL	0.0009765625	0.0063293643683104	270.124	69.8692	129.286	21.176	140.838	2.08936
1450192	22	centromere protein M	22q13.2	NM_001002876; NM_001110215; NM_001304370; NM_001304371; NM_001304372; NM_001304373; NM_024053; NP_001002876; NP_001103685; NP_001291299; NP_001291300; NP_001291301; NP_001291302; NP_076958; XM_011530368; XP_011528670	CENPM	0.0009765625	0.0063293643683104	486.558	159.521	134.883	52.1445	351.675	3.60726
3930324	22	centromere protein M	22q13.2	NM_001002876; NM_001110215; NM_001304370; NM_001304371; NM_001304372; NM_001304373; NM_024053; NP_001002876; NP_001103685; NP_001291299; NP_001291300; NP_001291301; NP_001291302; NP_076958; XM_011530368; XP_011528670	CENPM	0.0009765625	0.0063293643683104	97.3196	30.874	25.4322	7.74637	71.8874	3.82663
6100079	22	centromere protein M	22q13.2	NM_001002876; NM_001110215; NM_001304370; NM_001304371; NM_001304372; NM_001304373; NM_024053; NP_001002876; NP_001103685; NP_001291299; NP_001291300; NP_001291301; NP_001291302; NP_076958; XM_011530368; XP_011528670	CENPM	0.0009765625	0.0063293643683104	171.206	56.7259	54.1685	16.8185	117.037	3.16061
6550373	16	centromere protein N	16q23.2	NM_001100624; NM_001100625; NM_001270473; NM_001270474; NM_018455; NP_001094094; NP_001094095; NP_001257402; NP_001257403; NP_060925; XM_006721236; XM_017023456; XP_006721299; XP_016878945	CENPN	0.0009765625	0.0063293643683104	866.088	305.299	286.435	100.809	579.652	3.02368
4560682	2	centromere protein O	2p23.3	NM_001199803; NM_001322101; NM_024322; NP_001186732; NP_001309030; NP_077298; NR_136182; NR_136183; NR_136184; XR_244957	CENPO	0.0009765625	0.0063293643683104	84.7331	18.1078	39.7383	11.654	44.9948	2.13228
7160048	2	centromere protein O	2p23.3	NM_001199803; NM_001322101; NM_024322; NP_001186732; NP_001309030; NP_077298; NR_136182; NR_136183; NR_136184; XR_244957	CENPO	0.0048828125	0.0183728552901687	54.4096	14.4205	30.6819	6.68329	23.7277	1.77334
2350630	6	centromere protein Q	6p12.3	NM_018132; NP_060602; XM_005249205; XM_011514723; XP_005249262; XP_011513025	CENPQ	0.0048828125	0.0183728552901687	93.4889	35.9659	54.0633	17.6388	39.4256	1.72925
10722	17	centromere protein V	17p11.2	NM_181716; NP_859067	CENPV	0.009765625	0.0306622540509259	103.392	28.3147	71.4268	19.6589	31.9654	1.44753
1030026	17	centromere protein V	17p11.2	NM_181716; NP_859067	CENPV	0.013671875	0.0397201234792666	325.213	103.426	233.997	44.9024	91.2158	1.38982
830735	7	ArfGAP with dual PH domains 1	7p22.3	NM_001284308; NM_001284309; NM_001284310; NM_001284311; NM_006869; NP_001271237; NP_001271238; NP_001271239; NP_001271240; NP_006860	ADAP1	0.001953125	0.00951860717878701	358.648	155.922	165.222	51.7051	193.426	2.1707
4220692	2	ArfGAP with GTPase domain, ankyrin repeat and PH domain 1	2q37	NM_001037131; NM_001244888; NM_014914; NP_001032208; NP_001231817; NP_055729; XM_005246059; XM_006712234; XM_006712235; XM_006712237; XM_006712239; XM_011510547; XM_011510548; XM_011510549; XM_017003282; XP_005246116; XP_006712297; XP_006712298; XP_006712300; XP_006712302; XP_011508849; XP_011508850; XP_011508851; XP_016858771	AGAP1	0.0009765625	0.0063293643683104	455.797	47.1949	707.969	112.38	-252.172	0.643809
6220164	7	ArfGAP with GTPase domain, ankyrin repeat and PH domain 3	7q36.1	NM_001042535; NM_001281300; NM_001308304; NM_001308305; NM_031946; NP_001036000; NP_001268229; NP_001295233; NP_001295234; NP_114152; XM_005249943; XM_011515780; XM_017011732; XM_017011733; XM_017011734; XM_017011735; XP_005250000; XP_011514082; XP_016867221; XP_016867222; XP_016867223; XP_016867224	AGAP3	0.0048828125	0.0183728552901687	162.184	30.8178	200.375	37.1298	-38.1905	0.809405
1440630	9	centriolin	9q33.2	NM_001330762; NM_007018; NP_001317691; NP_008949; XM_005251679; XM_006716940; XM_006716942; XM_006716944; XM_011518166; XM_011518167; XM_011518168; XM_011518169; XM_011518170; XM_011518172; XM_011518173; XM_017014223; XM_017014224; XM_017014225; XM_017014226; XM_017014227; XM_017014228; XM_017014229; XM_017014230; XP_005251736; XP_006717003; XP_006717005; XP_006717007; XP_011516468; XP_011516469;…	CNTRL	0.001953125	0.00951860717878701	50.8778	10.8532	32.2522	8.29169	18.6256	1.5775
270022	4	centrosomal protein 135	4q12	NM_014645; NM_025009; NP_079285; XM_005265788; XM_006714055; XM_011534412; XP_005265845; XP_006714118; XP_011532714	CEP135	0.0144328239388418	0.0419165004938442	143.573	27.3481	96.095	21.3927	47.4776	1.49407
990189	15	centrosomal protein 152	15q21.1	NM_001194998; NM_014985; NP_001181927; NP_055800; XM_006720437; XM_011521373; XM_011521374; XM_011521375; XM_011521378; XM_011521379; XM_011521381; XM_017022014; XM_017022015; XM_017022016; XP_006720500; XP_011519675; XP_011519676; XP_011519677; XP_011519680; XP_011519681; XP_011519683; XP_016877503; XP_016877504; XP_016877505; XR_001751153; XR_931769; XR_931770; XR_931775	CEP152	0.0009765625	0.0063293643683104	111.012	20.8567	42.382	8.18953	68.6296	2.61931
4390176	15	centrosomal protein 152	15q21.1	NM_001194998; NM_014985; NP_001181927; NP_055800; XM_006720437; XM_011521373; XM_011521374; XM_011521375; XM_011521378; XM_011521379; XM_011521381; XM_017022014; XM_017022015; XM_017022016; XP_006720500; XP_011519675; XP_011519676; XP_011519677; XP_011519680; XP_011519681; XP_011519683; XP_016877503; XP_016877504; XP_016877505; XR_001751153; XR_931769; XR_931770; XR_931775	CEP152	0.001953125	0.00951860717878701	84.487	14.1159	37.5728	14.0806	46.9142	2.24862
1070376	11	centrosomal protein 164	11q23.3	NM_001271933; NM_014956; NP_001258862; NP_055771; XM_005271453; XM_005271456; XM_005271457; XM_006718788; XM_006718794; XM_011542674; XM_011542690; XM_017017364; XM_017017365; XM_017017366; XM_017017367; XM_017017368; XM_017017369; XM_017017370; XM_017017371; XM_017017372; XM_017017373; XM_017017374; XM_017017375; XM_017017376; XM_017017377; XM_017017378; XM_017017379; XM_017017380; XM_017017381;…	CEP164	0.0009765625	0.0063293643683104	100.152	12.814	66.5927	13.0556	33.559	1.50394
4490154	18	centrosomal protein 192	18p11.21	NM_018069; NM_032142; NP_115518; XM_005258107; XM_005258109; XM_005258110; XM_006722326; XM_006722327; XM_006722330; XM_011525673; XM_011525675; XM_017025803; XM_017025804; XM_017025805; XM_017025806; XM_017025807; XP_005258164; XP_005258166; XP_005258167; XP_006722389; XP_006722390; XP_006722393; XP_011523975; XP_011523977; XP_016881292; XP_016881293; XP_016881294; XP_016881295; XP_016881296; XR…	CEP192	0.0009765625	0.0063293643683104	362.69	54.3143	222.698	28.7798	139.992	1.62862
7510709	10	centrosomal protein 55	10q23.33	NM_001127182; NM_018131; NP_001120654; NP_060601; XM_011539918; XM_011539919; XM_011539920; XM_017016372; XM_017016373; XP_011538220; XP_011538221; XP_011538222; XP_016871861; XP_016871862	CEP55	0.0009765625	0.0063293643683104	948.091	403.353	288.117	117.952	659.974	3.29065
1110039	2	centrosomal protein 68	2p14	NM_001319100; NM_001319101; NM_015147; NP_001306029; NP_001306030; NP_055962; NR_134966; XM_005264219; XM_017003633; XP_005264276; XP_016859122; XR_001738676; XR_001738677; XR_939674	CEP68	0.0048828125	0.0183728552901687	48.5163	14.8132	83.6716	30.235	-35.1552	0.579843
4760091	9	centrosomal protein 78	9q21.2	NM_001098802; NM_001330691; NM_001330693; NM_001330694; NM_032171; NP_001092272; NP_001317620; NP_001317622; NP_001317623; NP_115547; XM_005252263; XM_005252265; XM_005252266; XM_017015192; XM_017015193; XM_017015194; XM_017015195; XM_017015196; XP_005252320; XP_005252322; XP_005252323; XP_016870681; XP_016870682; XP_016870683; XP_016870684; XP_016870685	CEP78	0.0009765625	0.0063293643683104	276.042	63.387	173.644	24.2864	102.398	1.5897
2230367	22	ceramide kinase	22q13.31	NM_022766; NM_182661; NP_073603; XM_017028909; XP_016884398	CERK	0.0009765625	0.0063293643683104	720.151	136.74	415.055	52.8588	305.096	1.73507
3060692	22	ceramide kinase	22q13.31	NM_022766; NM_182661; NP_073603; XM_017028909; XP_016884398	CERK	0.0009765625	0.0063293643683104	731.292	111.131	460.254	59.837	271.038	1.58889
4070524	2	ceramide kinase like	2q31.3	NM_001030311; NM_001030312; NM_001030313; NM_001160277; NM_201548; NP_001025482; NP_001025483; NP_001025484; NP_001153749; NP_963842; NR_027689; NR_027690	CERKL	0.0009765625	0.0063293643683104	29.2913	5.55838	70.8661	26.728	-41.5748	0.413333
2120707	X	centrin 2	Xq28	NM_004344; NP_004335	CETN2	0.001953125	0.00951860717878701	2675.63	218.336	3395.41	281.037	-719.783	0.788013
830136	5	centrin 3	5q14.3	NM_001297765; NM_001297768; NM_004365; NP_001284694; NP_001284697; NP_004356	CETN3	0.001953125	0.00951860717878701	497.506	125.147	284.444	33.1757	213.063	1.74905
3370349	6	complement factor B	6p21.3	NM_001710; NP_001701	CFB	0.009765625	0.0306622540509259	65.6662	34.2755	120.409	78.3018	-54.7428	0.54536
1240152	19	complement factor D	19p13.3	NM_001317335; NM_001928; NP_001304264; NP_001919	CFD	0.013671875	0.0397201234792666	180.778	117.356	146.222	144.49	34.5563	1.23633
1240593	2	CASP8 and FADD like apoptosis regulator	2q33-q34	NM_001127183; NM_001127184; NM_001202515; NM_001202516; NM_001202517; NM_001202518; NM_001202519; NM_001308042; NM_001308043; NM_003879; NP_001120655; NP_001120656; NP_001189444; NP_001189445; NP_001189446; NP_001189447; NP_001189448; NP_001294971; NP_001294972; NP_003870; XM_017005189; XM_017005190; XM_017005191; XM_017005192; XM_017005193; XM_017005194; XM_017005195; XM_017005196; XM_017005197;…	CFLAR	0.0009765625	0.0063293643683104	329.964	46.5021	445.188	68.3374	-115.224	0.741179
6840609	19	chorionic gonadotropin beta subunit 1	19q13.32	NM_033377; NP_203695; XM_017026233; XP_016881722	CGB1	0.0009765625	0.0063293643683104	1162.59	941.397	40.0774	17.0225	1122.51	29.0086
4200372	19	chorionic gonadotropin beta subunit 5	19q13.32	NM_033043; NP_149032	CGB5	0.0009765625	0.0063293643683104	257.265	225.54	21.7072	6.11299	235.558	11.8516
5270022	19	chorionic gonadotropin beta subunit 5	19q13.32	NM_033043; NP_149032	CGB5	0.0009765625	0.0063293643683104	778.993	717.605	21.2969	14.0601	757.696	36.5777
5550372	19	chorionic gonadotropin beta subunit 8	19q13.32	NM_033183; NP_149439	CGB8	0.0009765625	0.0063293643683104	254.797	244.443	25.1395	8.27822	229.658	10.1353
1300398	3	CGG triplet repeat binding protein 1	3p11.1	NM_001008390; NM_001195308; NM_003663; NP_001008391; NP_001182237; NP_003654; XM_017007355; XP_016862844	CGGBP1	0.0029296875	0.0127073040579432	672.877	62.9088	525.195	82.4767	147.682	1.2812
3140669	NA	NA	NA	NA	NA	0.0068359375	0.0234053554750606	139.222	24.6562	95.9789	18.1449	43.2429	1.45055
2120097	19	chromatin assembly factor 1 subunit A	19p13.3	NM_005483; NP_005474; XM_011527605; XM_011527606; XM_011527607; XP_011525907; XP_011525908; XP_011525909; XR_936135	CHAF1A	0.0009765625	0.0063293643683104	88.4858	21.9885	34.6065	9.84475	53.8793	2.55691
4610731	21	chromatin assembly factor 1 subunit B	21q22.13	NM_005441; NP_005432; XM_011529755; XM_017028477; XM_017028478; XP_011528057; XP_016883966; XP_016883967	CHAF1B	0.0009765625	0.0063293643683104	219.171	62.7605	70.6101	15.7034	148.561	3.10396
940010	22	coiled-coil-helix-coiled-coil-helix domain containing 10	22q11.23	NM_001301339; NM_213720; NP_001288268; NP_998885; NR_125755; NR_125756	CHCHD10	0.0009765625	0.0063293643683104	499.68	208.318	913.669	323.645	-413.99	0.546894
6620626	7	coiled-coil-helix-coiled-coil-helix domain containing 3	7q33	NM_001317177; NM_001317178; NM_017812; NP_001304106; NP_001304107; NP_060282; NR_133671	CHCHD3	0.0009765625	0.0063293643683104	452.778	42.6721	356.871	33.3055	95.9062	1.26874
450072	3	coiled-coil-helix-coiled-coil-helix domain containing 6	3q21.3	NM_001320610; NM_032343; NP_001307539; NP_115719; XM_011513234; XM_011513235; XM_017007320; XM_017007321; XM_017007322; XP_011511536; XP_011511537; XP_016862809; XP_016862810; XP_016862811; XR_924192; XR_924193; XR_924195; XR_924196; XR_924198; XR_924199; XR_924200	CHCHD6	0.009765625	0.0306622540509259	149.998	20.9782	191.35	35.3112	-41.3523	0.783892
5220504	8	coiled-coil-helix-coiled-coil-helix domain containing 7	8q12.1	NM_001011667; NM_001011668; NM_001011669; NM_001011670; NM_001011671; NM_001317858; NM_001317859; NM_024300; NP_001011667; NP_001011668; NP_001011669; NP_001011670; NP_001011671; NP_001304787; NP_001304788; NP_077276; NR_133934; NR_133935; NR_133936; NR_133937	CHCHD7	0.0068359375	0.0234053554750606	226.182	45.9588	277.514	44.5772	-51.3325	0.815027
4120025	11	cytochrome c oxidase assembly factor 4 homolog	11q13.4	NM_016565; NP_057649; XM_017017883; XM_017017884; XP_016873372; XP_016873373	COA4	0.001953125	0.00951860717878701	173.899	32.7223	221.731	33.6428	-47.8317	0.78428
5870148	1	chromodomain helicase DNA binding protein 1 like	1q12	NM_001256336; NM_001256337; NM_001256338; NM_004284; NM_024568; NP_001243265; NP_001243266; NP_001243267; NP_004275; NP_078844; NR_046070; XM_006711639; XM_017002858; XM_017002859; XM_017002860; XM_017002861; XM_017002862; XM_017002863; XM_017002864; XP_006711702; XP_016858347; XP_016858348; XP_016858349; XP_016858350; XP_016858351; XP_016858352; XP_016858353; XR_001737550	CHD1L	0.0009765625	0.0063293643683104	131.578	10.9625	104.815	16.9389	26.7626	1.25533
4640435	12	chromodomain helicase DNA binding protein 4	12p13	NM_001273; NM_001297553; NP_001264; NP_001284482; XM_005253668; XM_006718958; XM_006718959; XM_006718960; XM_006718961; XM_006718962; XM_017018725; XM_017018726; XM_017018727; XM_017018728; XM_017018729; XM_017018730; XM_017018731; XM_017018732; XM_017018733; XM_017018734; XP_005253725; XP_006719021; XP_006719022; XP_006719023; XP_006719024; XP_006719025; XP_016874214; XP_016874215; XP_016874216;…	CHD4	0.013671875	0.0397201234792666	295.24	34.448	334.277	37.9765	-39.0368	0.88322
1580487	8	chromodomain helicase DNA binding protein 7	8q12.2	NM_001316690; NM_017780; NP_001303619; NP_060250; XM_011517553; XM_011517554; XM_011517555; XM_011517560; XM_017013612; XM_017013613; XP_011515855; XP_011515856; XP_011515857; XP_011515862; XP_016869101; XP_016869102	CHD7	0.009765625	0.0306622540509259	79.1132	24.6123	108.886	33.494	-29.7726	0.726571
7200270	11	checkpoint kinase 1	11q24.2	NM_001114121; NM_001114122; NM_001244846; NM_001274; NM_001330427; NM_001330428; NP_001107593; NP_001107594; NP_001231775; NP_001265; NP_001317356; NP_001317357; NR_045204; NR_045205; XM_011542560; XM_011542561; XM_011542562; XM_011542563; XM_017017146; XP_011540862; XP_011540863; XP_011540864; XP_011540865; XP_016872635	CHEK1	0.0009765625	0.0063293643683104	239.596	50.8538	103.469	20.3175	136.127	2.31562
5260685	22	checkpoint kinase 2	22q12.1	NM_001005735; NM_001257387; NM_007194; NM_145862; NP_001005735; NP_001244316; NP_009125; NP_665861; XM_006724114; XM_006724116; XM_011529839; XM_011529840; XM_011529841; XM_011529842; XM_011529843; XM_011529844; XM_011529845; XM_017028560; XM_017028561; XP_006724177; XP_006724179; XP_011528141; XP_011528142; XP_011528143; XP_011528144; XP_011528145; XP_011528146; XP_011528147; XP_016884049; XP_01…	CHEK2	0.0048828125	0.0183728552901687	112.275	14.2858	80.1305	24.2062	32.1444	1.40115
4230470	14	forkhead box N3	14q31.3	NM_001085471; NM_005197; NP_001078940; NP_005188	FOXN3	0.0048828125	0.0183728552901687	1268.17	188.706	894.233	183.357	373.94	1.41817
830168	12	checkpoint with forkhead and ring finger domains	12q24.33	NM_001161344; NM_001161345; NM_001161346; NM_001161347; NM_018223; NP_001154816; NP_001154817; NP_001154818; NP_001154819; NP_060693	CHFR	0.001953125	0.00951860717878701	520.348	71.1203	622.269	53.535	-101.921	0.836211
3460424	11	choline kinase alpha	11q13.2	NM_001277; NM_212469; NP_001268; NP_997634; XM_017017147; XM_017017148; XP_016872636; XP_016872637; XR_428904; XR_428905; XR_949772; XR_949773; XR_949775	CHKA	0.001953125	0.00951860717878701	247.614	43.7513	162.285	27.6181	85.3282	1.52579
6330170	11	choline kinase alpha	11q13.2	NM_001277; NM_212469; NP_001268; NP_997634; XM_017017147; XM_017017148; XP_016872636; XP_016872637; XR_428904; XR_428905; XR_949772; XR_949773; XR_949775	CHKA	0.0068359375	0.0234053554750606	63.8779	10.054	45.5038	10.4732	18.3741	1.40379
1780240	1	CHM like, Rab escort protein 2	1q43	NM_001821; NP_001812	CHML	0.0048828125	0.0183728552901687	58.1782	8.34063	49.9332	9.09338	8.24504	1.16512
5900332	16	charged multivesicular body protein 1A	16q24.3	NM_001083314; NM_002768; NP_001076783; NP_002759; NR_046418; XM_011523098; XP_011521400	CHMP1A	0.009765625	0.0306622540509259	442.094	60.7521	380.279	40.3852	61.8145	1.16255
3940148	18	charged multivesicular body protein 1B	18p11.21	NM_020412; NP_065145	CHMP1B	0.0009765625	0.0063293643683104	975.652	133.483	691.111	79.9645	284.541	1.41172
4180315	20	charged multivesicular body protein 4B	20q11.22	NM_176812; NP_789782	CHMP4B	0.0009765625	0.0063293643683104	410.639	56.0044	588.367	59.8916	-177.728	0.69793
6450326	9	charged multivesicular body protein 5	9p13.3	NM_001195536; NM_016410; NP_001182465; NP_057494	CHMP5	0.0068359375	0.0234053554750606	900.053	62.6262	1073.2	130.534	-173.147	0.838663
7650347	9	charged multivesicular body protein 5	9p13.3	NM_001195536; NM_016410; NP_001182465; NP_057494	CHMP5	0.0068359375	0.0234053554750606	1179.08	100.757	1366.59	129.979	-187.511	0.862789
4480592	NA	NA	NA	NA	NA	0.0009765625	0.0063293643683104	479.024	56.135	372.035	28.1302	106.989	1.28758
5690520	17	charged multivesicular body protein 6	17q25.3	NM_024591; NP_078867; XM_005257668; XP_005257725	CHMP6	0.001953125	0.00951860717878701	65.8699	14.4851	49.7943	10.2719	16.0756	1.32284
4250291	2	chondroitin polymerizing factor	2q35	NM_001195731; NM_024536; NP_001182660; NP_078812; XM_011511838; XP_011510140	CHPF	0.0009765625	0.0063293643683104	343.834	63.8533	517.845	96.4371	-174.012	0.66397
5570592	3	chordin	3q27	NM_001304472; NM_001304473; NM_001304474; NM_003741; NM_177978; NM_177979; NP_001291401; NP_001291402; NP_001291403; NP_003732; NR_130747; XM_011513254; XM_011513256; XM_017007388; XM_017007389; XM_017007390; XM_017007391; XM_017007392; XM_017007393; XM_017007394; XP_011511556; XP_011511558; XP_016862877; XP_016862878; XP_016862879; XP_016862880; XP_016862881; XP_016862882; XP_016862883; XR_00174…	CHRD	0.0009765625	0.0063293643683104	24.2878	8.51856	75.3855	21.7592	-51.0978	0.322181
1410017	2	cholinergic receptor nicotinic alpha 1 subunit	2q31.1	NM_000079; NM_001039523; NP_000070; NP_001034612; XM_017003256; XM_017003257; XP_016858745; XP_016858746	CHRNA1	0.0009765625	0.0063293643683104	151.961	102.374	453.447	215.277	-301.486	0.335124
4120717	2	cholinergic receptor nicotinic alpha 1 subunit	2q31.1	NM_000079; NM_001039523; NP_000070; NP_001034612; XM_017003256; XM_017003257; XP_016858745; XP_016858746	CHRNA1	0.0048828125	0.0183728552901687	2622.48	1597.66	4509.01	2041.34	-1886.53	0.581608
4570634	2	cholinergic receptor nicotinic alpha 1 subunit	2q31.1	NM_000079; NM_001039523; NP_000070; NP_001034612; XM_017003256; XM_017003257; XP_016858745; XP_016858746	CHRNA1	0.0029296875	0.0127073040579432	3056.13	1888.62	5261.72	2403.63	-2205.59	0.580824
7650639	17	cholinergic receptor nicotinic beta 1 subunit	17p13.1	NM_000747; NP_000738	CHRNB1	0.0009765625	0.0063293643683104	441.276	212.467	1062.44	470.932	-621.165	0.415342
2630369	15	carbohydrate sulfotransferase 14	15q15.1	NM_130468; NP_569735	CHST14	0.001953125	0.00951860717878701	187.377	33.0006	118.724	23.2716	68.6528	1.57826
5900452	X	carbohydrate sulfotransferase 7	Xp11.23	NM_019886; NP_063939	CHST7	0.0009765625	0.0063293643683104	276.984	48.5481	583.563	149.049	-306.579	0.474642
1770689	16	chromosome transmission fidelity factor 18	16p13.3	NM_022092; NP_071375; XM_005255470; XM_005255471; XM_011522572; XM_011522573; XM_017023532; XM_017023533; XM_017023534; XP_005255527; XP_005255528; XP_011520874; XP_011520875; XP_016879021; XP_016879022; XP_016879023	CHTF18	0.0009765625	0.0063293643683104	57.6968	13.6086	28.8448	8.05181	28.852	2.00025
5080575	14	cyclin dependent kinase 2 interacting protein	14q32.31	NM_001177611; NM_001177612; NM_001320046; NM_032630; NP_001306975; NP_116019; XR_001750369	CINP	0.013671875	0.0397201234792666	88.944	15.5362	72.3051	9.08656	16.6389	1.23012
6220441	10	CDGSH iron sulfur domain 1	10q21.1	NM_018464; NP_060934; XM_017016409; XP_016871898	CISD1	0.0068359375	0.0234053554750606	2418.82	307.176	2764.64	316.612	-345.822	0.874913
4260156	4	CDGSH iron sulfur domain 2	4q24	NM_001008388; NP_001008389	CISD2	0.0029296875	0.0127073040579432	228.285	18.4353	194.642	29.2788	33.6431	1.17285
7550112	6	Cbp/p300 interacting transactivator with Glu/Asp rich carboxy-terminal domain 2	6q23.3	NM_001168388; NM_001168389; NM_006079; NP_001161860; NP_001161861; NP_006070	CITED2	0.0009765625	0.0063293643683104	3092.92	886.773	1565.63	369.148	1527.29	1.97551
6380324	2	cytoskeleton associated protein 2 like	2q13	NM_001304361; NM_152515; NP_001291290; NP_689728; NR_130712; XM_011510666; XP_011508968	CKAP2L	0.0009765625	0.0063293643683104	439.312	203.886	106.858	35.3702	332.454	4.11118
4490528	12	cytoskeleton associated protein 4	12q23.3	NM_006825; NP_006816	CKAP4	0.0009765625	0.0063293643683104	3993.5	305.846	2947.13	580.893	1046.37	1.35505
630333	11	cytoskeleton associated protein 5	11p11.2	NM_001008938; NM_014756; NP_001008938; NP_055571	CKAP5	0.0009765625	0.0063293643683104	1586.12	274.376	1051.94	136.999	534.183	1.50781
670500	11	cytoskeleton associated protein 5	11p11.2	NM_001008938; NM_014756; NP_001008938; NP_055571	CKAP5	0.0048828125	0.0183728552901687	61.4764	13.712	40.1372	10.6516	21.3392	1.53166
2760519	16	chemokine like factor	16q21	NM_001040138; NM_001040139; NM_016326; NM_016951; NM_181640; NM_181641; NP_001035228; NP_057410; NP_058647; NP_857591; NP_857592	CKLF	0.0009765625	0.0063293643683104	1398.97	204.782	955.579	167.795	443.395	1.46401
5080367	16	chemokine like factor	16q21	NM_001040138; NM_001040139; NM_016326; NM_016951; NM_181640; NM_181641; NP_001035228; NP_057410; NP_058647; NP_857591; NP_857592	CKLF	0.0009765625	0.0063293643683104	1946.33	223.087	1360.76	232.156	585.57	1.43033
1580592	19	creatine kinase, M-type	19q13.32	NM_001824; NP_001815; XM_017026240; XP_016881729	CKM	0.0009765625	0.0063293643683104	58.4636	39.7357	2372.88	2619.5	-2314.42	0.0246382
3830315	5	creatine kinase, mitochondrial 2	5q13.3	NM_001099735; NM_001099736; NM_001825; NP_001093205; NP_001093206; NP_001816	CKMT2	0.0009765625	0.0063293643683104	26.1523	5.43386	173.555	155.813	-147.403	0.150686
2450358	1	CDC28 protein kinase regulatory subunit 1B	1q21.2	NM_001826; NP_001817; NR_024163	CKS1B	0.0009765625	0.0063293643683104	1530.24	460.101	632.297	132.045	897.939	2.42012
4210088	1	CDC28 protein kinase regulatory subunit 1B	1q21.2	NM_001826; NP_001817; NR_024163	CKS1B	0.0009765625	0.0063293643683104	2108.3	685.816	815.978	138.038	1292.32	2.58377
780528	9	CDC28 protein kinase regulatory subunit 2	9q22	NM_001827; NP_001818	CKS2	0.0009765625	0.0063293643683104	3053.76	801.8	1165.16	292.274	1888.6	2.62089
6200468	9	CDC28 protein kinase regulatory subunit 2	9q22	NM_001827; NP_001818	CKS2	0.001953125	0.00951860717878701	1854.84	607.862	665.2	263.196	1189.64	2.7884
5290215	2	cytoplasmic linker associated protein 1	2q14.2-q14.3	NM_001142273; NM_001142274; NM_001207051; NM_015282; NP_001135745; NP_001135746; NP_001193980; NP_056097; XM_006712377; XM_006712381; XM_006712382; XM_006712383; XM_006712385; XM_011510848; XM_011510849; XM_017003657; XM_017003658; XM_017003659; XM_017003660; XM_017003661; XM_017003662; XM_017003663; XM_017003664; XM_017003665; XM_017003666; XM_017003667; XM_017003668; XM_017003669; XM_017003670;…	CLASP1	0.0009765625	0.0063293643683104	268.434	29.8689	315.178	43.4705	-46.7437	0.851691
5290397	11	cardiotrophin-like cytokine factor 1	11q13.3	NM_001166212; NM_013246; NP_001159684; NP_037378	CLCF1	0.013671875	0.0397201234792666	189.824	41.4214	151.329	33.2646	38.4958	1.25438
5090746	X	chloride voltage-gated channel 5	Xp11.23	NM_000084; NM_001127898; NM_001127899; NM_001272102; NM_001282163; NP_000075; NP_001121370; NP_001121371; NP_001259031; NP_001269092; XM_017029257; XM_017029258; XP_016884746; XP_016884747	CLCN5	0.001953125	0.00951860717878701	34.0091	6.8654	73.6142	23.734	-39.6051	0.461991
2900768	1	chloride voltage-gated channel 6	1p36	NM_001256959; NM_001286; NM_021735; NM_021736; NM_021737; NP_001243888; NP_001277; NR_046428	CLCN6	0.0029296875	0.0127073040579432	88.4909	13.7149	132.224	25.4482	-43.7327	0.669252
3850136	1	chloride voltage-gated channel 6	1p36	NM_001256959; NM_001286; NM_021735; NM_021736; NM_021737; NP_001243888; NP_001277; NR_046428	CLCN6	0.0009765625	0.0063293643683104	78.2869	11.1517	115.976	17.3897	-37.6893	0.675026
1070133	7	claudin 12	7q21	NM_001185072; NM_001185073; NM_012129; NP_001172001; NP_001172002; NP_036261	CLDN12	0.0048828125	0.0183728552901687	264.651	62.0595	194.991	39.421	69.6602	1.35725
1850156	8	claudin 23	8p23.1	NM_194284; NP_919260	CLDN23	0.0009765625	0.0063293643683104	101.498	41.346	37.6954	24.7527	63.8026	2.69258
5130382	22	claudin 5	22q11.21	NM_001130861; NM_003277; NP_001124333; NP_003268; XM_017028929; XM_017028930; XP_016884418; XP_016884419	CLDN5	0.001953125	0.00951860717878701	51.1313	57.6027	241.358	142.469	-190.226	0.211849
1940048	19	C-type lectin domain family 11 member A	19q13.3	NM_002975; NP_002966	CLEC11A	0.0009765625	0.0063293643683104	472.491	110.914	230.238	30.0059	242.252	2.05218
160224	16	C-type lectin domain family 16 member A	16p13.13	NM_001243403; NM_015226; NP_001230332; NP_056041; XM_005255210; XM_005255211; XM_005255213; XM_005255214; XM_005255215; XM_005255216; XM_006720870; XM_011522434; XM_011522435; XM_011522436; XM_011522437; XM_011522438; XM_011522439; XM_011522440; XM_017023089; XM_017023090; XP_005255267; XP_005255268; XP_005255270; XP_005255271; XP_005255272; XP_005255273; XP_006720933; XP_011520736; XP_011520737;…	CLEC16A	0.013671875	0.0397201234792666	424.837	73.5511	497.974	91.3761	-73.1377	0.85313
3450072	6	chloride intracellular channel 1	6p21.3	NM_001287593; NM_001287594; NM_001288; NP_001274522; NP_001274523; NP_001279	CLIC1	0.001953125	0.00951860717878701	5401.94	795.548	3826.52	506.322	1575.42	1.41171
5870136	9	chloride intracellular channel 3	9q34.3	NM_004669; NP_004660; XM_017015281; XM_017015282; XP_016870770; XP_016870771	CLIC3	0.001953125	0.00951860717878701	1286.54	703.251	194.351	69.642	1092.18	6.61965
7040280	5	clathrin interactor 1	5q33.3	NM_001195555; NM_001195556; NM_014666; NP_001182484; NP_001182485; NP_055481; XM_011534701; XM_017010087; XM_017010088; XP_011533003; XP_016865576; XP_016865577	CLINT1	0.0029296875	0.0127073040579432	589.177	120.998	760.343	127.209	-171.166	0.774883
6110427	12	CAP-Gly domain containing linker protein 1	12q24.3	NM_001247997; NM_002956; NM_198240; NP_001234926; NP_002947; NP_937883; XM_005253593; XM_006719552; XM_017019786; XM_017019787; XM_017019788; XM_017019789; XM_017019790; XM_017019791; XM_017019792; XP_005253650; XP_006719615; XP_016875275; XP_016875276; XP_016875277; XP_016875278; XP_016875279; XP_016875280; XP_016875281	CLIP1	0.0048828125	0.0183728552901687	32.691	5.94844	52.5356	12.8091	-19.8446	0.622263
650689	19	CAP-Gly domain containing linker protein 3	19q13.12	NM_001199570; NM_015526; NP_001186499; NP_056341	CLIP3	0.0009765625	0.0063293643683104	1067.08	259.858	1767.23	218.782	-700.148	0.603815
3310672	2	CAP-Gly domain containing linker protein family member 4	2p23.2	NM_001287527; NM_001287528; NM_024692; NP_001274456; NP_001274457; NP_078968; NR_109844; XM_005264562; XM_005264563; XM_006712104; XM_006712105; XM_011533109; XM_011533110; XM_017004958; XM_017004959; XP_005264619; XP_005264620; XP_006712167; XP_006712168; XP_011531411; XP_011531412; XP_016860447; XP_016860448; XR_001738944; XR_939717; XR_939718; XR_939719	CLIP4	0.0068359375	0.0234053554750606	176.359	28.7948	250.96	39.8571	-74.6013	0.702736
6580682	16	CLN3, battenin	16p12.1	NM_000086; NM_001042432; NM_001286104; NM_001286105; NM_001286109; NM_001286110; NP_000077; NP_001035897; NP_001273033; NP_001273034; NP_001273038; NP_001273039	CLN3	0.0048828125	0.0183728552901687	66.4827	9.44743	51.8157	7.84433	14.667	1.28306
2340689	15	ceroid-lipofuscinosis, neuronal 6, late infantile, variant	15q23	NM_017882; NP_060352	CLN6	0.009765625	0.0306622540509259	52.537	10.5209	38.3352	8.61416	14.2018	1.37046
5080156	11	cleavage and polyadenylation factor I subunit 1	11q12	NM_001142597; NM_006831; NP_001136069; NP_006822	CLP1	0.0009765625	0.0063293643683104	224.875	19.7248	172.045	17.9346	52.8298	1.30707
2510079	19	caseinolytic mitochondrial matrix peptidase proteolytic subunit	19p13.3	NM_006012; NP_006003	CLPP	0.0009765625	0.0063293643683104	377.298	43.2129	294.327	26.2338	82.9703	1.2819
770168	19	CLPTM1, transmembrane protein	19q13.3	NM_001199468; NM_001282175; NM_001282176; NM_001294; NP_001269104; NP_001269105; NP_001285	CLPTM1	0.009765625	0.0306622540509259	365.077	72.1777	472.466	55.0104	-107.389	0.772706
4050288	3	calsyntenin 2	3q23	NM_022131; NP_071414; XM_017007022; XP_016862511	CLSTN2	0.0009765625	0.0063293643683104	26.931	9.36349	247.103	94.1055	-220.172	0.108987
4390327	9	clathrin light chain A	9p13	NM_001076677; NM_001184760; NM_001184761; NM_001184762; NM_001311203; NM_001311204; NM_001311205; NM_001311206; NM_001833; NM_007096; NP_001070145; NP_001171689; NP_001171690; NP_001171691; NP_001298132; NP_001298133; NP_001298134; NP_001298135; NP_001824; NP_009027; NR_132349; XM_017014257; XM_017014258; XP_016869746; XP_016869747	CLTA	0.0009765625	0.0063293643683104	1769.32	120.885	1288.29	219.075	481.038	1.37339
6380128	9	clathrin light chain A	9p13	NM_001076677; NM_001184760; NM_001184761; NM_001184762; NM_001311203; NM_001311204; NM_001311205; NM_001311206; NM_001833; NM_007096; NP_001070145; NP_001171689; NP_001171690; NP_001171691; NP_001298132; NP_001298133; NP_001298134; NP_001298135; NP_001824; NP_009027; NR_132349; XM_017014257; XM_017014258; XP_016869746; XP_016869747	CLTA	0.0009765625	0.0063293643683104	1033.09	76.2942	720.603	126.728	312.489	1.43365
1110095	5	clathrin light chain B	5q35	NM_001834; NM_007097; NP_001825; NP_009028; NR_045724; XM_017009026; XM_017009027; XP_016864515; XP_016864516; XR_001741995; XR_001741996	CLTB	0.0009765625	0.0063293643683104	1860.04	127.685	2520.29	232.887	-660.249	0.738026
4250634	6	cytidine monophospho-N-acetylneuraminic acid hydroxylase, pseudogene	6p21.32	NR_002174; NR_027626	CMAHP	0.009765625	0.0306622540509259	50.1752	11.0812	87.5059	38.5942	-37.3307	0.573392
5550066	6	cytidine monophospho-N-acetylneuraminic acid hydroxylase, pseudogene	6p21.32	NR_002174; NR_027626	CMAHP	0.0048828125	0.0183728552901687	45.1273	12.3178	94.9705	44.633	-49.8432	0.475172
360626	16	c-Maf inducing protein	16q23	NM_030629; NM_198390; NP_085132; NP_938204; XM_005256179; XM_005256181; XM_005256182; XM_011523352; XM_011523353; XM_017023733; XP_005256236; XP_005256238; XP_005256239; XP_011521654; XP_011521655; XP_016879222	CMIP	0.001953125	0.00951860717878701	715.191	218.431	972.578	220.546	-257.387	0.735356
2900187	14	cornichon family AMPA receptor auxiliary protein 1	14q22.2	NM_001009551; NM_005776; NP_005767	CNIH1	0.009765625	0.0306622540509259	1788.1	483.978	2056.9	287.943	-268.794	0.869321
6400332	1	cornichon family AMPA receptor auxiliary protein 4	1q42.11	NM_001277197; NM_001277198; NM_001277199; NM_001277200; NM_014184; NP_001264126; NP_001264127; NP_001264128; NP_001264129; NP_054903; NR_102347	CNIH4	0.013671875	0.0397201234792666	2917.73	347.18	2193.62	343.368	724.112	1.3301
4850630	19	calponin 1	19p13.2	NM_001299; NM_001308341; NM_001308342; NP_001290; NP_001295270; NP_001295271; XM_005259741; XM_017026289; XP_005259798; XP_016881778	CNN1	0.0029296875	0.0127073040579432	37.832	26.5843	150.265	123.15	-112.433	0.25177
6520382	16	CCR4-NOT transcription complex subunit 1	16q21	NM_001265612; NM_016284; NM_206999; NP_001252541; NP_057368; NP_996882; NR_049763	CNOT1	0.001953125	0.00951860717878701	1031.99	111.825	825.72	115.204	206.271	1.24981
1300463	3	CCR4-NOT transcription complex subunit 10	3p22.3	NM_001256741; NM_001256742; NM_015442; NP_001243670; NP_001243671; NP_056257; NR_046352; XM_006713084; XM_006713085; XM_011533566; XM_011533567; XM_017006109; XM_017006110; XM_017006111; XM_017006112; XP_006713147; XP_006713148; XP_011531868; XP_011531869; XP_016861598; XP_016861599; XP_016861600; XP_016861601; XR_001740089	CNOT10	0.001953125	0.00951860717878701	105.746	11.5094	80.1292	5.57669	25.6165	1.31969
10187	6	canopy FGF signaling regulator 3	6p21.1	NM_001318842; NM_001318845; NM_001318847; NM_001318848; NM_006586; NP_001305771; NP_001305774; NP_001305776; NP_001305777; NP_006577; NR_134880; NR_134881; NR_134882; NR_134885; NR_134886; NR_134888	CNPY3	0.0048828125	0.0183728552901687	164.377	31.6888	122.601	22.7056	41.776	1.34075
6200743	7	canopy FGF signaling regulator 4	7q22.1	NM_152755; NP_689968	CNPY4	0.009765625	0.0306622540509259	422.241	40.9755	364.585	61.4011	57.6567	1.15814
290615	2	cannabinoid receptor interacting protein 1	2p14	NM_001111101; NM_015463; NP_001104571; NP_056278; XM_005264249; XM_006711984; XP_005264306; XP_006712047	CNRIP1	0.0009765625	0.0063293643683104	181.853	42.3439	91.3178	23.6548	90.5356	1.99143
830747	2	cannabinoid receptor interacting protein 1	2p14	NM_001111101; NM_015463; NP_001104571; NP_056278; XM_005264249; XM_006711984; XP_005264306; XP_006712047	CNRIP1	0.0048828125	0.0183728552901687	78.1905	23.0306	47.7807	13.074	30.4098	1.63644
3940167	2	cannabinoid receptor interacting protein 1	2p14	NM_001111101; NM_015463; NP_001104571; NP_056278; XM_005264249; XM_006711984; XP_005264306; XP_006712047	CNRIP1	0.0009765625	0.0063293643683104	1644.57	309.306	918.334	266.164	726.233	1.79082
360747	17	Coenzyme A synthase	17q21.2	NM_001042529; NM_001042530; NM_001042531; NM_001042532; NM_025233; NP_001035994; NP_001035997; NP_079509; XM_006722116; XM_011525300; XM_017025167; XM_017025168; XP_006722179; XP_011523602; XP_016880656; XP_016880657; XR_001752654; XR_429926	COASY	0.013671875	0.0397201234792666	711.322	70.9197	649.203	59.5709	62.1196	1.09569
610189	7	cordon-bleu WH2 repeat protein	7p12.1	NM_001287436; NM_001287438; NM_015198; NP_001274365; NP_001274367; NP_056013; XM_005271750; XM_005271751; XM_005271756; XM_011515234; XM_011515235; XM_011515236; XM_011515237; XM_011515238; XM_011515239; XM_011515240; XM_011515241; XM_017011898; XM_017011899; XM_017011900; XM_017011901; XP_005271807; XP_005271808; XP_005271813; XP_011513536; XP_011513537; XP_011513538; XP_011513539; XP_011513540;…	COBL	0.0009765625	0.0063293643683104	46.0088	22.4452	156.62	77.7889	-110.611	0.293761
6860113	9	negative elongation factor complex member B	9q34	NM_015456; NP_056271	NELFB	0.0009765625	0.0063293643683104	283.106	37.2533	220.042	21.0873	63.0638	1.2866
6940408	9	negative elongation factor complex member B	9q34	NM_015456; NP_056271	NELFB	0.0009765625	0.0063293643683104	417.328	52.5804	312.183	32.2408	105.145	1.3368
6550647	1	component of oligomeric golgi complex 2	1q42.2	NM_001145036; NM_007357; NP_001138508; NP_031383	COG2	0.0029296875	0.0127073040579432	271.532	55.2223	394.465	49.3112	-122.933	0.688354
1430577	7	component of oligomeric golgi complex 5	7q31	NM_001161520; NM_006348; NM_181733; NP_001154992; NP_006339; NP_859422; XR_001744532	COG5	0.001953125	0.00951860717878701	82.9229	23.6067	117.653	25.6124	-34.7301	0.704809
4250768	17	coilin	17q22	NM_004645; NP_004636	COIL	0.0009765625	0.0063293643683104	353.02	39.23	293.104	36.0682	59.9158	1.20442
3460743	1	collagen type XI alpha 1 chain	1p21	NM_001190709; NM_001854; NM_080629; NM_080630; NP_001177638; NP_001845; NP_542196; NP_542197; NR_134980; XM_017000334; XM_017000335; XM_017000336; XM_017000337; XP_016855823; XP_016855824; XP_016855825; XP_016855826	COL11A1	0.013671875	0.0397201234792666	1206.17	658.835	1973.96	1094.74	-767.788	0.611042
3870228	10	collagen type XIII alpha 1 chain	10q22	NM_001130103; NM_001320951; NM_005203; NM_080798; NM_080799; NM_080800; NM_080801; NM_080802; NM_080803; NM_080804; NM_080805; NM_080806; NM_080807; NM_080808; NM_080809; NM_080810; NM_080811; NM_080812; NM_080813; NM_080814; NM_080815; NP_001123575; NP_001307880; NP_542988; NP_542990; NP_542991; NP_542992; NP_542995; XM_011539292; XM_011539293; XM_011539294; XM_011539295; XM_017015676; XM_017015…	COL13A1	0.0009765625	0.0063293643683104	213.262	91.2767	79.9954	21.1438	133.267	2.66593
5720692	10	collagen type XIII alpha 1 chain	10q22	NM_001130103; NM_001320951; NM_005203; NM_080798; NM_080799; NM_080800; NM_080801; NM_080802; NM_080803; NM_080804; NM_080805; NM_080806; NM_080807; NM_080808; NM_080809; NM_080810; NM_080811; NM_080812; NM_080813; NM_080814; NM_080815; NP_001123575; NP_001307880; NP_542988; NP_542990; NP_542991; NP_542992; NP_542995; XM_011539292; XM_011539293; XM_011539294; XM_011539295; XM_017015676; XM_017015…	COL13A1	0.001953125	0.00951860717878701	196.65	79.7979	90.7679	12.6235	105.882	2.16652
5090026	9	collagen type XV alpha 1 chain	9q21-q22	NM_001855; NP_001846; XM_011518214; XP_011516516	COL15A1	0.0009765625	0.0063293643683104	70.9256	52.5047	525.182	420.235	-454.257	0.13505
5360743	1	collagen type XVI alpha 1 chain	1p35-p34	NM_001856; NP_001847; XM_005270481; XM_011540722; XM_011540723; XM_011540724; XM_011540726; XM_011540727; XM_011540728; XM_011540729; XM_011540730; XM_017000338; XM_017000339; XM_017000340; XM_017000341; XP_005270538; XP_011539024; XP_011539025; XP_011539026; XP_011539028; XP_011539029; XP_011539030; XP_011539031; XP_011539032; XP_016855827; XP_016855828; XP_016855829; XP_016855830; XR_001736981;…	COL16A1	0.0009765625	0.0063293643683104	574.399	333.474	1244.52	550.74	-670.125	0.461541
5290132	21	collagen type XVIII alpha 1 chain	21q22.3	NM_030582; NM_130444; NM_130445; NP_085059; NP_569711; NP_569712	COL18A1	0.001953125	0.00951860717878701	337.796	112.282	680.821	287.144	-343.024	0.49616
6960142	17	collagen type I alpha 1 chain	17q21.33	NM_000088; NP_000079; XM_005257058; XM_005257059; XM_011524341; XP_005257115; XP_005257116; XP_011522643	COL1A1	0.0009765625	0.0063293643683104	7678.29	2335.81	13428.7	3249.82	-5750.4	0.571783
4040671	7	collagen type I alpha 2 chain	7q22.1	NM_000089; NP_000080	COL1A2	0.013671875	0.0397201234792666	9088.73	1162.73	12326.9	3109.06	-3238.17	0.737309
6060612	7	collagen type I alpha 2 chain	7q22.1	NM_000089; NP_000080	COL1A2	0.009765625	0.0306622540509259	11789.6	1311.46	15487.9	3352.18	-3698.37	0.76121
2120021	2	collagen type III alpha 1 chain	2q31	NM_000090; NP_000081	COL3A1	0.0009765625	0.0063293643683104	4336.49	1624.81	7902.21	3337.52	-3565.72	0.54877
2630053	5	collagen type IV alpha 3 binding protein	5q13.3	NM_001130105; NM_005713; NM_031361; NP_001123577; NP_005704; NP_112729; XM_006714513; XM_011543090; XM_011543091; XM_017008919; XP_006714576; XP_011541392; XP_011541393; XP_016864408	COL4A3BP	0.0009765625	0.0063293643683104	40.8176	6.36513	67.9395	16.0143	-27.1219	0.600793
4490292	2	collagen type V alpha 2 chain	2q14-q32	NM_000393; NP_000384; XM_011510573; XP_011508875	COL5A2	0.001953125	0.00951860717878701	3525.11	736.041	5397.18	1128.4	-1872.07	0.653139
5560300	19	collagen type V alpha 3 chain	19p13.2	NM_015719; NP_056534; XM_011528042; XM_017026849; XP_011526344; XP_016882338	COL5A3	0.0009765625	0.0063293643683104	40.3468	31.4447	186.083	101.633	-145.736	0.216821
7570598	21	collagen type VI alpha 1 chain	21q22.3	NM_001848; NP_001839	COL6A1	0.0009765625	0.0063293643683104	1610.2	911.649	3496.08	1648.77	-1885.88	0.460573
2750356	21	collagen type VI alpha 2 chain	21q22.3	NM_001849; NM_058174; NM_058175; NP_001840; NP_478054; NP_478055; XM_011529451; XP_011527753; XR_937438; XR_937439	COL6A2	0.0009765625	0.0063293643683104	302.754	141.308	569.193	242.875	-266.439	0.531901
3390458	21	collagen type VI alpha 2 chain	21q22.3	NM_001849; NM_058174; NM_058175; NP_001840; NP_478054; NP_478055; XM_011529451; XP_011527753; XR_937438; XR_937439	COL6A2	0.0009765625	0.0063293643683104	850.48	383.403	1532.99	600.066	-682.513	0.554784
2470114	2	collagen type VI alpha 3 chain	2q37	NM_004369; NM_057164; NM_057165; NM_057166; NM_057167; NP_004360; NP_476505; NP_476506; NP_476507; NP_476508; XM_005246065; XM_005246066; XM_006712253; XM_011510574; XM_017003303; XM_017003304; XP_005246122; XP_005246123; XP_006712316; XP_011508876; XP_016858792; XP_016858793	COL6A3	0.013671875	0.0397201234792666	1187.79	863.24	1752.76	1128.05	-564.972	0.677667
2490593	3	collagen type VII alpha 1 chain	3p21.1	NM_000094; NP_000085; XM_011533337; XM_017005688; XM_017005689; XM_017005690; XM_017005691; XM_017005692; XP_011531639; XP_016861177; XP_016861178; XP_016861179; XP_016861180; XP_016861181; XR_001740003; XR_001740004; XR_001740005; XR_001740006; XR_001740007; XR_001740008; XR_001740009	COL7A1	0.013671875	0.0397201234792666	235.52	96.8605	151.758	51.5392	83.7621	1.55194
2510091	3	collagen type VIII alpha 1 chain	3q12.3	NM_001850; NM_020351; NP_001841; NP_065084	COL8A1	0.0009765625	0.0063293643683104	1416.97	806.448	2520.04	1364.34	-1103.08	0.562279
3360452	3	collagen type VIII alpha 1 chain	3q12.3	NM_001850; NM_020351; NP_001841; NP_065084	COL8A1	0.0029296875	0.0127073040579432	733.183	448.049	1345.33	789.755	-612.144	0.544985
2030400	3	collagen like tail subunit of asymmetric acetylcholinesterase	3p25	NM_005677; NM_080538; NM_080539; NM_080540; NM_080541; NM_080542; NM_080543; NM_080544; NP_005668; NP_536799; NP_536800	COLQ	0.0048828125	0.0183728552901687	46.939	8.87577	146	161.375	-99.0608	0.3215
3360093	2	copper metabolism domain containing 1	2p15	NM_001321781; NM_001321782; NM_152516; NP_001308710; NP_001308711; NP_689729; XM_011532558; XM_011532559; XM_017003412; XP_011530860; XP_011530861; XP_016858901	COMMD1	0.001953125	0.00951860717878701	1327.5	163.633	1675.43	199.741	-347.928	0.792335
1230523	10	COMM domain containing 3	10p12.2	NM_012071; NP_036203	COMMD3	0.009765625	0.0306622540509259	2485.57	271.919	2778.9	252.121	-293.333	0.894443
2370093	15	COMM domain containing 4	15q24.2	NM_001284377; NM_001284378; NM_001284379; NM_001321844; NM_001321845; NM_001321846; NM_001321847; NM_001321848; NM_017828; NP_001271306; NP_001271307; NP_001271308; NP_001308773; NP_001308774; NP_001308775; NP_001308776; NP_001308777; NP_060298; NR_104312; NR_104313; XM_005254509; XM_005254510; XM_011521739; XM_011521740; XM_011521741; XM_017022385; XP_005254566; XP_005254567; XP_011520041; XP_01…	COMMD4	0.0009765625	0.0063293643683104	1148.54	130.97	813.087	71.6054	335.452	1.41257
3610114	11	COMM domain containing 9	11p13	NM_001101653; NM_001307932; NM_001307937; NM_014186; NP_001095123; NP_001294861; NP_001294866; NP_054905; XM_017017625; XP_016873114	COMMD9	0.0009765625	0.0063293643683104	429.548	51.6693	360.034	49.0098	69.5145	1.19308
6960377	10	catechol-O-methyltransferase domain containing 1	10q22.2	NM_144589; NP_653190	COMTD1	0.0029296875	0.0127073040579432	70.0504	8.17068	56.8857	7.06641	13.1647	1.23142
2030386	7	coatomer protein complex subunit gamma 2	7q32	NM_001290033; NM_012133; NP_001276962; NP_036265	COPG2	0.0068359375	0.0234053554750606	248.673	79.6759	200.154	71.3307	48.5191	1.24241
1030551	17	COP9 signalosome subunit 3	17p11.2	NM_001199125; NM_001316354; NM_001316355; NM_001316356; NM_001316357; NM_001316358; NM_003653; NP_001186054; NP_001303283; NP_001303284; NP_001303285; NP_001303286; NP_001303287; NP_003644; XM_005256837; XM_005256840; XM_005256842; XM_017025246; XP_005256894; XP_005256897; XP_005256899; XP_016880735	COPS3	0.0068359375	0.0234053554750606	2153.73	205.671	1917.13	148.253	236.6	1.12341
4010347	8	COP9 signalosome subunit 5	8q13.1	NM_006837; NP_006828	COPS5	0.0048828125	0.0183728552901687	1862.12	109.317	2192.94	179.503	-330.815	0.849145
6350114	7	COP9 signalosome subunit 6	7q22.1	NM_006833; NP_006824	COPS6	0.0068359375	0.0234053554750606	436.698	54.1407	354.482	26.416	82.2159	1.23193
7320181	12	COP9 signalosome subunit 7A	12p13.31	NM_001164093; NM_001164094; NM_001164095; NM_016319; NP_001157565; NP_001157566; NP_001157567; NP_057403; XM_005253694; XP_005253751	COPS7A	0.001953125	0.00951860717878701	2408.9	283.916	2794.46	253.9	-385.554	0.862029
5820292	17	coatomer protein complex subunit zeta 2	17q21.32	NM_016429; NP_057513; XM_011524874; XP_011523176; XR_001752524; XR_934471; XR_934472; XR_934473; XR_934474	COPZ2	0.001953125	0.00951860717878701	220.117	75.4069	364.226	129.627	-144.11	0.60434
2630008	12	coenzyme Q10A	12q13.3	NM_001099337; NM_144576; NP_001092807; NP_653177	COQ10A	0.0068359375	0.0234053554750606	211.891	24.7751	265.93	71.6066	-54.0391	0.796792
5720128	4	coenzyme Q2, polyprenyltransferase	4q21.23	NM_015697; NP_056512; XM_011531855; XM_011531857; XM_011531859; XM_011531860; XM_011531862; XM_011531863; XM_011531866; XM_011531867; XM_017008031; XM_017008032; XP_011530157; XP_011530159; XP_011530161; XP_011530162; XP_011530164; XP_011530165; XP_011530168; XP_011530169; XP_016863520; XP_016863521; XR_001741203; XR_001741204; XR_427543; XR_938721	COQ2	0.0009765625	0.0063293643683104	933.461	152.309	575.515	112.071	357.945	1.62196
2760181	6	coenzyme Q3, methyltransferase	6q16.2	NM_017421; NP_059117; XM_005267018; XM_006715500; XM_011535898; XM_011535899; XM_017010933; XP_005267075; XP_006715563; XP_011534200; XP_011534201; XP_016866422	COQ3	0.0009765625	0.0063293643683104	480.728	52.6533	288.811	27.3435	191.918	1.66451
3310440	16	coenzyme Q7, hydroxylase	16p12.3	NM_001190983; NM_016138; NP_001177912; NP_057222; XR_950722	COQ7	0.0048828125	0.0183728552901687	73.1432	11.9413	57.1068	12.3895	16.0364	1.28081
6660600	16	coenzyme Q9	16q21	NM_020312; NP_064708	COQ9	0.0009765625	0.0063293643683104	490.99	37.5776	572.101	80.4531	-81.111	0.858223
670025	12	coronin 1C	12q24.1	NM_001105237; NM_001276471; NM_014325; NP_001098707; NP_001263400; NP_055140; XM_011538125; XM_017019121; XM_017019122; XM_017019123; XP_011536427; XP_016874610; XP_016874611; XP_016874612; XR_001748650; XR_944514	CORO1C	0.0009765625	0.0063293643683104	2217.68	358.66	1469.94	277.301	747.741	1.50869
1410609	9	coronin 2A	9q22.3	NM_003389; NM_052820; NP_003380; NP_438171; XM_011518986; XP_011517288	CORO2A	0.0009765625	0.0063293643683104	84.8334	18.7984	52.2041	10.0886	32.6293	1.62503
1660154	15	coronin 2B	15q23	NM_001190456; NM_001190457; NM_001324014; NM_001324015; NM_006091; NP_001177385; NP_001177386; NP_001310943; NP_001310944; NP_006082	CORO2B	0.0068359375	0.0234053554750606	36.7241	12.2307	58.7163	24.1436	-21.9921	0.625451
1940332	17	coronin 6	17q11.2	NM_032854; NP_116243; XM_005258047; XM_005258048; XM_005258056; XM_011525385; XM_011525386; XM_011525387; XM_011525388; XM_011525389; XM_011525390; XM_011525391; XM_017025235; XP_005258104; XP_005258105; XP_005258113; XP_011523687; XP_011523688; XP_011523689; XP_011523690; XP_011523691; XP_011523692; XP_011523693; XP_016880724; XR_001752668; XR_934578; XR_934579	CORO6	0.0048828125	0.0183728552901687	127.166	78.4773	236.4	130.904	-109.235	0.537925
3360167	16	coronin 7	16p13.3	NM_001201472; NM_001201473; NM_024535; NP_001188401; NP_001188402; NP_078811	CORO7	0.0009765625	0.0063293643683104	66.1529	20.7769	172.885	54.8671	-106.732	0.382641
1070678	16	coactosin like F-actin binding protein 1	16q24.1	NM_021149; NP_066972	COTL1	0.0009765625	0.0063293643683104	298.061	82.865	182.351	69.4038	115.709	1.63454
3930053	17	COX10, heme A:farnesyltransferase cytochrome c oxidase assembly factor	17p12	NM_001303; NP_001294	COX10	0.013671875	0.0397201234792666	299.755	40.8696	350.025	40.0527	-50.2699	0.856382
2630411	17	COX11, cytochrome c oxidase copper chaperone	17q22	NM_001162861; NM_001162862; NM_001321518; NM_004375; NP_001156333; NP_001156334; NP_001308447; NP_004366; NR_027941; NR_027942; NR_135677; XM_011524342; XM_017024192; XM_017024193; XM_017024194; XM_017024195; XM_017024196; XP_011522644; XP_016879681; XP_016879682; XP_016879683; XP_016879684; XP_016879685	COX11	0.0029296875	0.0127073040579432	69.527	13.846	106.139	30.1305	-36.6119	0.655057
1990437	16	cytochrome c oxidase subunit 6A2	16p11.12	NM_005205; NP_005196	COX6A2	0.0009765625	0.0063293643683104	27.0864	15.7506	723.66	402.426	-696.574	0.0374297
5390138	19	cytochrome c oxidase subunit 7A1	19q13.1	NM_001864; NP_001855	COX7A1	0.0009765625	0.0063293643683104	939.929	431.792	3082.38	1065.61	-2142.45	0.304936
4490259	11	cytochrome c oxidase subunit 8A	11q13.1	NM_004074; NP_004065	COX8A	0.0009765625	0.0063293643683104	5249.75	570.874	4091.06	318.808	1158.69	1.28322
520682	7	carboxypeptidase A4	7q32	NM_001163446; NM_016352; NP_001156918; NP_057436	CPA4	0.013671875	0.0397201234792666	622.509	280.757	400.284	350.497	222.225	1.55517
5390687	4	carboxypeptidase E	4q32.3	NM_001873; NP_001864	CPE	0.0009765625	0.0063293643683104	64.117	51.0054	244.717	162.867	-180.6	0.262004
3610386	10	cytoplasmic polyadenylation element binding protein 3	10q23.32	NM_001178137; NM_014912; NP_001171608; NP_055727; XM_005269630; XM_006717714; XM_006717715; XM_011539514; XM_011539515; XM_011539517; XM_011539518; XM_011539519; XM_011539520; XM_011539522; XM_011539523; XM_017015927; XP_005269687; XP_006717777; XP_006717778; XP_011537816; XP_011537817; XP_011537819; XP_011537820; XP_011537821; XP_011537822; XP_011537824; XP_011537825; XP_016871416; XR_001747063;…	CPEB3	0.001953125	0.00951860717878701	51.06	6.47849	63.7527	9.87338	-12.6926	0.800908
1500131	5	cytoplasmic polyadenylation element binding protein 4	5q21	NM_001308189; NM_001308191; NM_001308192; NM_001308193; NM_030627; NP_001295118; NP_001295120; NP_001295121; NP_001295122; NP_085130; XM_005265994; XM_011534660; XM_011534661; XP_005266051; XP_011532962; XP_011532963	CPEB4	0.001953125	0.00951860717878701	45.7702	9.79391	81.0025	23.599	-35.2323	0.565047
4570500	20	copine 1	20q11.22	NM_001198863; NM_003915; NM_152925; NM_152926; NM_152927; NM_152928; NM_152930; NM_152931; NP_001185792; NP_003906; NP_690902; NP_690903; NP_690904; NP_690905; NR_037188	CPNE1	0.009765625	0.0306622540509259	493.553	92.7657	423.746	85.2235	69.8078	1.16474
6180184	20	copine 1	20q11.22	NM_001198863; NM_003915; NM_152925; NM_152926; NM_152927; NM_152928; NM_152930; NM_152931; NP_001185792; NP_003906; NP_690902; NP_690903; NP_690904; NP_690905; NR_037188	CPNE1	0.013671875	0.0397201234792666	254.095	54.9103	211.192	49.5109	42.9032	1.20315
1240242	3	coproporphyrinogen oxidase	3q12	NM_000097; NP_000088; XM_005247125; XP_005247182; XR_001740025; XR_001740026; XR_001740027; XR_001740028	CPOX	0.0009765625	0.0063293643683104	329.545	62.5693	204.649	27.859	124.896	1.6103
6380121	16	calcineurin like phosphoesterase domain containing 1	16p13.12	NM_001099455; NM_018340; NP_001092925; NP_060810	CPPED1	0.009765625	0.0306622540509259	71.6649	19.9812	56.4824	10.5099	15.1824	1.2688
3130349	8	cleavage and polyadenylation specific factor 1	8q24.23	NM_013291; NP_037423; XM_006716548; XM_006716549; XM_006716550; XM_011516997; XM_011516998; XM_011516999; XP_006716611; XP_006716612; XP_006716613; XP_011515299; XP_011515300; XP_011515301	CPSF1	0.009765625	0.0306622540509259	417.196	56.3061	354.221	43.9216	62.9753	1.17779
5720564	2	cleavage and polyadenylation specific factor 3	2p25.1	NM_001321833; NM_001321834; NM_001321835; NM_001321836; NM_016207; NP_001308762; NP_001308763; NP_001308764; NP_001308765; NP_057291	CPSF3	0.001953125	0.00951860717878701	1360.03	155.249	1105.87	93.5744	254.159	1.22983
2070370	1	cleavage and polyadenylation specific factor 3-like	1p36.33	NM_001256456; NM_001256460; NM_001256462; NM_001256463; NM_017871; NM_032179; NP_001243385; NP_001243389; NP_001243391; NP_001243392; NP_060341; XM_011541647; XM_011541648; XM_011541650; XM_017001557; XM_017001558; XP_011539949; XP_011539950; XP_011539952; XP_016857046; XP_016857047	CPSF3L	0.013671875	0.0397201234792666	136.67	12.2719	116.284	12.3911	20.3861	1.17531
4570692	1	cleavage and polyadenylation specific factor 3-like	1p36.33	NM_001256456; NM_001256460; NM_001256462; NM_001256463; NM_017871; NM_032179; NP_001243385; NP_001243389; NP_001243391; NP_001243392; NP_060341; XM_011541647; XM_011541648; XM_011541650; XM_017001557; XM_017001558; XP_011539949; XP_011539950; XP_011539952; XP_016857046; XP_016857047	CPSF3L	0.0009765625	0.0063293643683104	161.792	20.1977	132.713	16.4866	29.0795	1.21912
4390193	4	carboxypeptidase Z	4p16.1	NM_001014447; NM_001014448; NM_003652; NP_001014447; NP_001014448; NP_003643	CPZ	0.0009765625	0.0063293643683104	32.3049	10.2048	104.063	52.4194	-71.7581	0.310436
5340064	4	carboxypeptidase Z	4p16.1	NM_001014447; NM_001014448; NM_003652; NP_001014447; NP_001014448; NP_003643	CPZ	0.0048828125	0.0183728552901687	26.6597	5.36525	58.931	24.1574	-32.2713	0.452388
6200577	7	cAMP responsive element binding protein 5	7p15.1	NM_001011666; NM_004904; NM_182898; NM_182899; NP_001011666; NP_004895; NP_878901; NP_878902; XM_005249906; XM_011515618; XM_017012806; XM_017012807; XM_017012808; XM_017012809; XM_017012810; XP_005249963; XP_011513920; XP_016868295; XP_016868296; XP_016868297; XP_016868298; XP_016868299; XR_001744893	CREB5	0.009765625	0.0306622540509259	87.7828	18.2368	114.743	28.3559	-26.9605	0.765036
[truncated: 4,683 more rows]

## Sheet: Men (myoblasts vs myotubes)
IlluminaID	CHR	GENENAME	MAP	REFSEQ	SYMBOL	p-value	q-value	IlluminaID	men myoblasts mean	men myoblasts sd	men myotubes mean	men myotubes sd	Difference (myoblasts - myotubes)	Fold change (myoblasts/myotubes)
[truncated: 7,810 more rows]
