# Supplementary material for: Sex influences DNA methylation and gene expression in human skeletal muscle myoblasts and myotubes
Source: Stem Cell Res Ther. 2019 Jan 15;10:26. doi: 10.1186/s13287-018-1118-4 (PMC6332625; doi:10.1186/s13287-018-1118-4)
Supplement: Supplementary file 7 — Overlap between significant DNA methylation data and mRNA expression data in myoblasts and myotubes. DNA methylation and mRNA expression merged on annotated gene symbol for genes with significant differences in gene expression. Different Excel sheets correspond to different comparison, i.e. myoblasts (women vs men) and myotubes (women vs men), women (myoblasts vs. myotubes) and men (myoblasts vs. myotubes). (XLSX 2880 kb) [file 13287_2018_1118_MOESM7_ESM.xlsx]

## Sheet: Myoblasts
IlluminaID	p-value_expression	CHR	GENENAME	MAP	REFSEQ	Gene_Symbol	q-value_expression	Women_mean_expression	Women_sd_expression	Men_mean_expression	Men_sd_expression		ILMNID	GENOME_BUILD	CHR	MAPINFO	UCSC_REFGENE_NAME	UCSC_REFGENE_ACCESSION	UCSC_REFGENE_GROUP	RELATION_TO_UCSC_CPG_CpG island	p-value_methylation	q-value_methylation	Women_mean_methylation	Women_sd_methylation	Men_mean_methylation	Men_sd_methylation
5720292	0.00050159	X	lysosomal associated membrane protein 2	Xq24	NM_001122606; NM_002294; NM_013995; NP_001116078; NP_002285; NP_054701	LAMP2	0.0499261	132.791	42.9909	184.677	46.3827		cg02770249	37	X	119603233	LAMP2;LAMP2;LAMP2	NM_002294;NM_001122606;NM_013995	TSS200;TSS200;TSS200	Open sea	4.17829e-23	1.24392e-19	0.529328	0.0348572	0.0614063	0.0104313
5720292	0.00050159	X	lysosomal associated membrane protein 2	Xq24	NM_001122606; NM_002294; NM_013995; NP_001116078; NP_002285; NP_054701	LAMP2	0.0499261	132.791	42.9909	184.677	46.3827		cg18307604	37	X	119603221	LAMP2;LAMP2;LAMP2	NM_002294;NM_001122606;NM_013995	TSS200;TSS200;TSS200	Open sea	6.88802e-23	1.80193e-19	0.44374	0.0469748	0.0550716	0.00947993
780180	0.000238395	X	ubiquitin specific peptidase 9, X-linked	Xp11.4	NM_001039590; NM_001039591; NM_004652; NM_021906; NP_001034679; NP_001034680; XM_005272675; XM_005272676; XP_005272732; XP_005272733	USP9X	0.0385259	90.0666	20.904	119.019	30.9165		cg05967389	37	X	40948142	USP9X;USP9X	NM_001039590;NM_001039591	5'UTR;5'UTR	S_Shelf	1.71394e-22	3.67196e-19	0.553495	0.0334098	0.115844	0.0157475
5720292	0.00050159	X	lysosomal associated membrane protein 2	Xq24	NM_001122606; NM_002294; NM_013995; NP_001116078; NP_002285; NP_054701	LAMP2	0.0499261	132.791	42.9909	184.677	46.3827		cg26801383	37	X	119603333	LAMP2;LAMP2;LAMP2	NM_002294;NM_001122606;NM_013995	TSS200;TSS200;TSS200	Open sea	5.94688e-22	9.40171e-19	0.511385	0.04671	0.0677824	0.010754
5720292	0.00050159	X	lysosomal associated membrane protein 2	Xq24	NM_001122606; NM_002294; NM_013995; NP_001116078; NP_002285; NP_054701	LAMP2	0.0499261	132.791	42.9909	184.677	46.3827		cg00139547	37	X	119603329	LAMP2;LAMP2;LAMP2	NM_002294;NM_001122606;NM_013995	TSS200;TSS200;TSS200	Open sea	2.49594e-21	3.00348e-18	0.507774	0.0328984	0.0749108	0.0143258
1690440	1.49888e-15	X	X inactive specific transcript (non-protein coding)	Xq13.2	NR_001564	XIST	1.27067e-11	425.281	104.378	65.1651	13.4211		cg05533223	37	X	73071194	XIST	NR_001564	Body	Open sea	1.82305e-18	8.28369e-16	0.543871	0.0273059	0.85131	0.0219043
5720292	0.00050159	X	lysosomal associated membrane protein 2	Xq24	NM_001122606; NM_002294; NM_013995; NP_001116078; NP_002285; NP_054701	LAMP2	0.0499261	132.791	42.9909	184.677	46.3827		cg14854487	37	X	119603098	LAMP2;LAMP2;LAMP2;LAMP2;LAMP2;LAMP2	NM_002294;NM_001122606;NM_001122606;NM_002294;NM_013995;NM_013995	1stExon;1stExon;5'UTR;5'UTR;5'UTR;1stExon	Open sea	1.13818e-17	4.29134e-15	0.376622	0.0776519	0.047326	0.00963672
4220059	8.67906e-05	X	membrane bound transcription factor peptidase, site 2	Xp22.12-p22.11	NM_015884; NP_056968	MBTPS2	0.0294307	252.548	64.2734	350.561	62.7497		cg18828303	37	X	21857598	MBTPS2	NM_015884	TSS200	CpG island	1.50095e-17	5.54066e-15	0.443962	0.0792221	0.0915127	0.0158889
1690440	1.49888e-15	X	X inactive specific transcript (non-protein coding)	Xq13.2	NR_001564	XIST	1.27067e-11	425.281	104.378	65.1651	13.4211		cg12653510	37	X	73071112	XIST	NR_001564	Body	Open sea	1.82204e-17	6.57246e-15	0.584132	0.0319762	0.914911	0.0225489
4220059	8.67906e-05	X	membrane bound transcription factor peptidase, site 2	Xp22.12-p22.11	NM_015884; NP_056968	MBTPS2	0.0294307	252.548	64.2734	350.561	62.7497		cg07826058	37	X	21857614	MBTPS2	NM_015884	TSS200	CpG island	2.45548e-17	8.60685e-15	0.599799	0.0971998	0.102477	0.0220695
4220059	8.67906e-05	X	membrane bound transcription factor peptidase, site 2	Xp22.12-p22.11	NM_015884; NP_056968	MBTPS2	0.0294307	252.548	64.2734	350.561	62.7497		cg27465531	37	X	21857712	MBTPS2;MBTPS2	NM_015884;NM_015884	5'UTR;1stExon	CpG island	4.2993e-17	1.4325e-14	0.422266	0.0752597	0.0606647	0.00898182
4220059	8.67906e-05	X	membrane bound transcription factor peptidase, site 2	Xp22.12-p22.11	NM_015884; NP_056968	MBTPS2	0.0294307	252.548	64.2734	350.561	62.7497		cg19992190	37	X	21857624	MBTPS2	NM_015884	TSS200	CpG island	1.52523e-16	4.5645e-14	0.540307	0.0891416	0.0955625	0.0168238
4220059	8.67906e-05	X	membrane bound transcription factor peptidase, site 2	Xp22.12-p22.11	NM_015884; NP_056968	MBTPS2	0.0294307	252.548	64.2734	350.561	62.7497		cg05184682	37	X	21857796	MBTPS2;MBTPS2	NM_015884;NM_015884	5'UTR;1stExon	CpG island	7.74699e-15	1.73852e-12	0.33576	0.0726185	0.062749	0.0132536
4220059	8.67906e-05	X	membrane bound transcription factor peptidase, site 2	Xp22.12-p22.11	NM_015884; NP_056968	MBTPS2	0.0294307	252.548	64.2734	350.561	62.7497		cg01991530	37	X	21857632	MBTPS2	NM_015884	TSS200	CpG island	5.67486e-14	1.12631e-11	0.474337	0.103559	0.110172	0.0198326
5720292	0.00050159	X	lysosomal associated membrane protein 2	Xq24	NM_001122606; NM_002294; NM_013995; NP_001116078; NP_002285; NP_054701	LAMP2	0.0499261	132.791	42.9909	184.677	46.3827		cg11281673	37	X	119603053	LAMP2;LAMP2;LAMP2;LAMP2;LAMP2;LAMP2	NM_002294;NM_001122606;NM_001122606;NM_002294;NM_013995;NM_013995	1stExon;1stExon;5'UTR;5'UTR;5'UTR;1stExon	Open sea	4.22812e-13	7.56335e-11	0.173622	0.0365372	0.0540629	0.0069322
5720292	0.00050159	X	lysosomal associated membrane protein 2	Xq24	NM_001122606; NM_002294; NM_013995; NP_001116078; NP_002285; NP_054701	LAMP2	0.0499261	132.791	42.9909	184.677	46.3827		cg06807018	37	X	119602917	LAMP2;LAMP2;LAMP2	NM_002294;NM_013995;NM_001122606	Body;Body;Body	Open sea	5.07247e-13	9.00698e-11	0.462738	0.0932761	0.150965	0.022238
4220059	8.67906e-05	X	membrane bound transcription factor peptidase, site 2	Xp22.12-p22.11	NM_015884; NP_056968	MBTPS2	0.0294307	252.548	64.2734	350.561	62.7497		cg04647094	37	X	21857776	MBTPS2;MBTPS2	NM_015884;NM_015884	5'UTR;1stExon	CpG island	7.4413e-13	1.28742e-10	0.359392	0.0945719	0.0804044	0.0139169
1690440	1.49888e-15	X	X inactive specific transcript (non-protein coding)	Xq13.2	NR_001564	XIST	1.27067e-11	425.281	104.378	65.1651	13.4211		cg11717280	37	X	73072619	XIST	NR_001564	TSS200	Open sea	1.45331e-11	2.18963e-09	0.527615	0.0932576	0.898935	0.0424894
5260692	1.33585e-09	X	zinc finger CCCH-type, RNA binding motif and serine/arginine rich 2	Xp22.1	NM_005089; NP_005080; XM_005274597; XM_011545589; XM_011545590; XM_017029881; XM_017029882; XM_017029883; XP_005274654; XP_011543891; XP_011543892; XP_016885370; XP_016885371; XP_016885372	ZRSR2	5.66233e-06	255.698	31.2966	159.279	13.5185		cg19535369	37	X	15808692	ZRSR2	NM_005089	Body	CpG island	3.2184e-10	4.25355e-08	0.0644372	0.00716582	0.0989638	0.0133663
4220059	8.67906e-05	X	membrane bound transcription factor peptidase, site 2	Xp22.12-p22.11	NM_015884; NP_056968	MBTPS2	0.0294307	252.548	64.2734	350.561	62.7497		cg02853686	37	X	21858179	MBTPS2	NM_015884	Body	CpG island	4.21231e-10	5.49116e-08	0.205157	0.0818873	0.0430821	0.00600785
780180	0.000238395	X	ubiquitin specific peptidase 9, X-linked	Xp11.4	NM_001039590; NM_001039591; NM_004652; NM_021906; NP_001034679; NP_001034680; XM_005272675; XM_005272676; XP_005272732; XP_005272733	USP9X	0.0385259	90.0666	20.904	119.019	30.9165		cg18000985	37	X	40944737	USP9X;USP9X	NM_001039590;NM_001039591	TSS200;TSS200	CpG island	1.44273e-09	1.78771e-07	0.0436783	0.00441301	0.0642778	0.00780537
5260692	1.33585e-09	X	zinc finger CCCH-type, RNA binding motif and serine/arginine rich 2	Xp22.1	NM_005089; NP_005080; XM_005274597; XM_011545589; XM_011545590; XM_017029881; XM_017029882; XM_017029883; XP_005274654; XP_011543891; XP_011543892; XP_016885370; XP_016885371; XP_016885372	ZRSR2	5.66233e-06	255.698	31.2966	159.279	13.5185		cg04381324	37	X	15808235	ZRSR2	NM_005089	TSS1500	CpG island	4.06275e-09	4.83183e-07	0.101574	0.0183075	0.156127	0.0224684
1470367	1.43699e-05	X	protein kinase, X-linked	Xp22.3	NM_005044; NP_005035	PRKX	0.0101517	60.0711	8.74005	81.4239	11.9652		cg04065558	37	X	3631575	PRKX;PRKX	NM_005044;NM_005044	1stExon;5'UTR	CpG island	5.06065e-09	5.97677e-07	0.0654513	0.00533748	0.0836486	0.00405239
6580678	4.76462e-09	X	synapse associated protein 1	Xp22.2	NM_032796; NP_116185; NR_033181	SYAP1	1.15406e-05	539.926	65.084	359.731	52.2243		cg00331433	37	X	16737800	SYAP1;SYAP1;SYAP1	NR_033181;NM_032796;NM_032796	Body;5'UTR;1stExon	CpG island	3.61847e-08	3.95655e-06	0.0776778	0.00498804	0.106824	0.0114675
6580678	4.76462e-09	X	synapse associated protein 1	Xp22.2	NM_032796; NP_116185; NR_033181	SYAP1	1.15406e-05	539.926	65.084	359.731	52.2243		cg25793649	37	X	16737686	SYAP1;SYAP1	NM_032796;NR_033181	TSS200;TSS200	CpG island	9.68738e-08	1.01541e-05	0.0466237	0.00474352	0.0587274	0.00434234
5260692	1.33585e-09	X	zinc finger CCCH-type, RNA binding motif and serine/arginine rich 2	Xp22.1	NM_005089; NP_005080; XM_005274597; XM_011545589; XM_011545590; XM_017029881; XM_017029882; XM_017029883; XP_005274654; XP_011543891; XP_011543892; XP_016885370; XP_016885371; XP_016885372	ZRSR2	5.66233e-06	255.698	31.2966	159.279	13.5185		cg11353032	37	X	15808390	ZRSR2	NM_005089	TSS200	CpG island	1.76852e-07	1.81392e-05	0.0379113	0.0040357	0.0535083	0.00652035
1690440	1.49888e-15	X	X inactive specific transcript (non-protein coding)	Xq13.2	NR_001564	XIST	1.27067e-11	425.281	104.378	65.1651	13.4211		cg20698282	37	X	73072641	XIST	NR_001564	TSS200	Open sea	5.00881e-07	4.93428e-05	0.574369	0.0600475	0.750652	0.063497
780180	0.000238395	X	ubiquitin specific peptidase 9, X-linked	Xp11.4	NM_001039590; NM_001039591; NM_004652; NM_021906; NP_001034679; NP_001034680; XM_005272675; XM_005272676; XP_005272732; XP_005272733	USP9X	0.0385259	90.0666	20.904	119.019	30.9165		cg06806679	37	X	40943654	USP9X;USP9X	NM_001039591;NM_001039590	TSS1500;TSS1500	N_Shore	6.89353e-07	6.68608e-05	0.0765341	0.0104157	0.10738	0.0127078
5260692	1.33585e-09	X	zinc finger CCCH-type, RNA binding motif and serine/arginine rich 2	Xp22.1	NM_005089; NP_005080; XM_005274597; XM_011545589; XM_011545590; XM_017029881; XM_017029882; XM_017029883; XP_005274654; XP_011543891; XP_011543892; XP_016885370; XP_016885371; XP_016885372	ZRSR2	5.66233e-06	255.698	31.2966	159.279	13.5185		cg03043267	37	X	15809023	ZRSR2	NM_005089	Body	S_Shore	9.50241e-07	9.11426e-05	0.0798638	0.0149894	0.114855	0.0136208
780180	0.000238395	X	ubiquitin specific peptidase 9, X-linked	Xp11.4	NM_001039590; NM_001039591; NM_004652; NM_021906; NP_001034679; NP_001034680; XM_005272675; XM_005272676; XP_005272732; XP_005272733	USP9X	0.0385259	90.0666	20.904	119.019	30.9165		cg26039926	37	X	40945750	USP9X;USP9X	NM_001039590;NM_001039591	5'UTR;5'UTR	S_Shore	1.49188e-06	0.000140191	0.0762957	0.00685772	0.113969	0.0238043
6580678	4.76462e-09	X	synapse associated protein 1	Xp22.2	NM_032796; NP_116185; NR_033181	SYAP1	1.15406e-05	539.926	65.084	359.731	52.2243		cg08818886	37	X	16737692	SYAP1;SYAP1	NM_032796;NR_033181	TSS200;TSS200	CpG island	1.75344e-06	0.000163463	0.0390432	0.00352155	0.0455868	0.00398659
6580678	4.76462e-09	X	synapse associated protein 1	Xp22.2	NM_032796; NP_116185; NR_033181	SYAP1	1.15406e-05	539.926	65.084	359.731	52.2243		cg13872501	37	X	16736301	SYAP1;SYAP1	NR_033181;NM_032796	TSS1500;TSS1500	N_Shore	3.27776e-06	0.000296755	0.920253	0.015128	0.876937	0.0173222
6580678	4.76462e-09	X	synapse associated protein 1	Xp22.2	NM_032796; NP_116185; NR_033181	SYAP1	1.15406e-05	539.926	65.084	359.731	52.2243		cg21472099	37	X	16737680	SYAP1;SYAP1	NM_032796;NR_033181	TSS200;TSS200	CpG island	3.6198e-06	0.000326562	0.0409872	0.00347545	0.0503517	0.00509763
1470367	1.43699e-05	X	protein kinase, X-linked	Xp22.3	NM_005044; NP_005035	PRKX	0.0101517	60.0711	8.74005	81.4239	11.9652		cg17355083	37	X	3631104	PRKX	NM_005044	Body	CpG island	4.63566e-06	0.000412046	0.0500546	0.00932481	0.072546	0.00903924
1690440	1.49888e-15	X	X inactive specific transcript (non-protein coding)	Xq13.2	NR_001564	XIST	1.27067e-11	425.281	104.378	65.1651	13.4211		cg17513789	37	X	73073251	XIST	NR_001564	TSS1500	Open sea	5.32473e-06	0.000469382	0.824225	0.0458185	0.697916	0.0706681
4850682	3.97366e-07	X	gem nuclear organelle associated protein 8	Xp22.2	NM_001042479; NM_001042480; NM_017856; NP_001035944; NP_001035945; NP_060326; XM_005274555; XM_017029617; XM_017029618; XP_005274612; XP_016885106; XP_016885107; XR_001755702; XR_001755703; XR_001755704; XR_001755705; XR_950464; XR_950466; XR_950467	GEMIN8	0.000481239	93.4873	20.3194	53.6399	7.09508		cg17202289	37	X	14048972	GEMIN8;GEMIN8;GEMIN8	NM_001042479;NM_017856;NM_001042480	TSS1500;TSS1500;TSS1500	S_Shore	8.2775e-06	0.000710679	0.873193	0.0430826	0.71587	0.107832
1260035	4.66354e-06	X	gem nuclear organelle associated protein 8	Xp22.2	NM_001042479; NM_001042480; NM_017856; NP_001035944; NP_001035945; NP_060326; XM_005274555; XM_017029617; XM_017029618; XP_005274612; XP_016885106; XP_016885107; XR_001755702; XR_001755703; XR_001755704; XR_001755705; XR_950464; XR_950466; XR_950467	GEMIN8	0.00416159	119.98	21.0443	80.7615	14.8389		cg17202289	37	X	14048972	GEMIN8;GEMIN8;GEMIN8	NM_001042479;NM_017856;NM_001042480	TSS1500;TSS1500;TSS1500	S_Shore	8.2775e-06	0.000710679	0.873193	0.0430826	0.71587	0.107832
6040563	3.79168e-09	X	ribosomal protein S4, X-linked	Xq13.1	NM_001007; NP_000998	RPS4X	1.07146e-05	5299.58	737.68	3187.33	395.506		cg06868150	37	X	71496641	RPS4X	NM_001007	Body	N_Shore	9.66791e-06	0.00082266	0.069788	0.0108099	0.0972486	0.0124315
7510482	3.38378e-08	X	ribosomal protein S4, X-linked	Xq13.1	NM_001007; NP_000998	RPS4X	5.21564e-05	9239.71	765.074	6240.6	774.759		cg06868150	37	X	71496641	RPS4X	NM_001007	Body	N_Shore	9.66791e-06	0.00082266	0.069788	0.0108099	0.0972486	0.0124315
3930296	1.40694e-08	X	eukaryotic translation initiation factor 1A, X-linked	Xp22.12	NM_001412; NP_001403	EIF1AX	2.38546e-05	1491.03	125.069	1030.39	86.7258		cg08129292	37	X	20155820	SCARNA9L;EIF1AX	NR_023358;NM_001412	TSS1500;Body	N_Shelf	1.22471e-05	0.0010282	0.925826	0.0200958	0.852412	0.0454371
6370736	5.57846e-05	X	eukaryotic translation initiation factor 1A, X-linked	Xp22.12	NM_001412; NP_001403	EIF1AX	0.0231893	265.115	33.6801	195.228	34.7937		cg08129292	37	X	20155820	SCARNA9L;EIF1AX	NR_023358;NM_001412	TSS1500;Body	N_Shelf	1.22471e-05	0.0010282	0.925826	0.0200958	0.852412	0.0454371
6040563	3.79168e-09	X	ribosomal protein S4, X-linked	Xq13.1	NM_001007; NP_000998	RPS4X	1.07146e-05	5299.58	737.68	3187.33	395.506		cg20207784	37	X	71494120	RPS4X	NM_001007	Body	N_Shelf	1.50699e-05	0.00124647	0.43228	0.0988006	0.205358	0.0938828
7510482	3.38378e-08	X	ribosomal protein S4, X-linked	Xq13.1	NM_001007; NP_000998	RPS4X	5.21564e-05	9239.71	765.074	6240.6	774.759		cg20207784	37	X	71494120	RPS4X	NM_001007	Body	N_Shelf	1.50699e-05	0.00124647	0.43228	0.0988006	0.205358	0.0938828
6580678	4.76462e-09	X	synapse associated protein 1	Xp22.2	NM_032796; NP_116185; NR_033181	SYAP1	1.15406e-05	539.926	65.084	359.731	52.2243		cg06568260	37	X	16779831	SYAP1;SYAP1	NR_033181;NM_032796	Body;3'UTR	Open sea	1.53048e-05	0.00126476	0.951729	0.00864485	0.866598	0.0867512
3930296	1.40694e-08	X	eukaryotic translation initiation factor 1A, X-linked	Xp22.12	NM_001412; NP_001403	EIF1AX	2.38546e-05	1491.03	125.069	1030.39	86.7258		cg09721174	37	X	20160105	EIF1AX	NM_001412	TSS200	CpG island	1.68836e-05	0.0013845	0.0964129	0.0103278	0.119683	0.00873496
6370736	5.57846e-05	X	eukaryotic translation initiation factor 1A, X-linked	Xp22.12	NM_001412; NP_001403	EIF1AX	0.0231893	265.115	33.6801	195.228	34.7937		cg09721174	37	X	20160105	EIF1AX	NM_001412	TSS200	CpG island	1.68836e-05	0.0013845	0.0964129	0.0103278	0.119683	0.00873496
4220059	8.67906e-05	X	membrane bound transcription factor peptidase, site 2	Xp22.12-p22.11	NM_015884; NP_056968	MBTPS2	0.0294307	252.548	64.2734	350.561	62.7497		cg23194060	37	X	21857529	MBTPS2	NM_015884	TSS200	N_Shore	1.80036e-05	0.00146924	0.206931	0.100835	0.0774107	0.0167469
3930296	1.40694e-08	X	eukaryotic translation initiation factor 1A, X-linked	Xp22.12	NM_001412; NP_001403	EIF1AX	2.38546e-05	1491.03	125.069	1030.39	86.7258		cg15359342	37	X	20154586	SCARNA9L;EIF1AX	NR_023358;NM_001412	TSS200;Body	Open sea	2.58261e-05	0.00204466	0.955271	0.0117764	0.931334	0.0145606
6370736	5.57846e-05	X	eukaryotic translation initiation factor 1A, X-linked	Xp22.12	NM_001412; NP_001403	EIF1AX	0.0231893	265.115	33.6801	195.228	34.7937		cg15359342	37	X	20154586	SCARNA9L;EIF1AX	NR_023358;NM_001412	TSS200;Body	Open sea	2.58261e-05	0.00204466	0.955271	0.0117764	0.931334	0.0145606
6200577	2.42461e-05	7	cAMP responsive element binding protein 5	7p15.1	NM_001011666; NM_004904; NM_182898; NM_182899; NP_001011666; NP_004895; NP_878901; NP_878902; XM_005249906; XM_011515618; XM_017012806; XM_017012807; XM_017012808; XM_017012809; XM_017012810; XP_005249963; XP_011513920; XP_016868295; XP_016868296; XP_016868297; XP_016868298; XP_016868299; XR_001744893	CREB5	0.0150287	87.7828	18.2368	151.446	58.7116		cg11316904	37	7	28355605	CREB5	NM_182899	5'UTR	Open sea	3.23021e-05	0.00251609	0.156646	0.0707041	0.060013	0.0222528
4220059	8.67906e-05	X	membrane bound transcription factor peptidase, site 2	Xp22.12-p22.11	NM_015884; NP_056968	MBTPS2	0.0294307	252.548	64.2734	350.561	62.7497		cg08872581	37	X	21857475	MBTPS2	NM_015884	TSS200	N_Shore	4.21935e-05	0.00319641	0.241955	0.047586	0.165561	0.0254983
360626	3.82643e-06	16	c-Maf inducing protein	16q23	NM_030629; NM_198390; NP_085132; NP_938204; XM_005256179; XM_005256181; XM_005256182; XM_011523352; XM_011523353; XM_017023733; XP_005256236; XP_005256238; XP_005256239; XP_011521654; XP_011521655; XP_016879222	CMIP	0.00379278	715.191	218.431	1002.36	120.98		cg10331234	37	16	81665575	CMIP;CMIP	NM_030629;NM_198390	Body;Body	Open sea	4.25935e-05	0.00322405	0.870337	0.0723765	0.606336	0.173957
6350332	0.000248749	14	SEL1L ERAD E3 ligase adaptor subunit	14q31	NM_001244984; NM_005065; NP_001231913; NP_005056; XM_005267988; XM_005267989; XP_005268045; XP_005268046	SEL1L	0.038693	41.4441	7.19541	55.7217	9.04167		cg04570283	37	14	82000256	SEL1L	NM_005065	TSS200	CpG island	5.05079e-05	0.00375463	0.144573	0.0133271	0.169136	0.0117323
780180	0.000238395	X	ubiquitin specific peptidase 9, X-linked	Xp11.4	NM_001039590; NM_001039591; NM_004652; NM_021906; NP_001034679; NP_001034680; XM_005272675; XM_005272676; XP_005272732; XP_005272733	USP9X	0.0385259	90.0666	20.904	119.019	30.9165		cg05196231	37	X	40944772	USP9X;USP9X	NM_001039590;NM_001039591	TSS200;TSS200	CpG island	5.5836e-05	0.00411236	0.0431529	0.00499163	0.0578278	0.00972461
7610131	0.000204898	2	endothelial PAS domain protein 1	2p21-p16	NM_001430; NP_001421; XM_011532698; XP_011531000	EPAS1	0.0382239	888.377	325.093	1409.65	329.751		cg12608132	37	2	46564242	EPAS1	NM_001430	Body	Open sea	6.67035e-05	0.00481671	0.768326	0.0849927	0.547773	0.146162
3610082	0.000182948	1	protein tyrosine phosphatase, non-receptor type 7	1q32.1	NM_001199797; NM_002832; NM_080588; NM_080589; NP_001186726; NP_002823; NP_542155; NR_037663; NR_037664; XM_011509819; XM_011509820; XM_011509821; XM_011509822; XM_011509823; XM_011509824; XM_017001935; XM_017001936; XM_017001937; XP_011508121; XP_011508122; XP_011508123; XP_011508124; XP_011508125; XP_011508126; XP_016857424; XP_016857425; XP_016857426; XR_921906	PTPN7	0.0380336	37.5631	4.0069	48.5373	7.2667		cg18384097	37	1	202129566	PTPN7;PTPN7	NM_080588;NM_002832	TSS1500;5'UTR	Open sea	7.77726e-05	0.00552219	0.945892	0.0058746	0.923504	0.0178518
4850682	3.97366e-07	X	gem nuclear organelle associated protein 8	Xp22.2	NM_001042479; NM_001042480; NM_017856; NP_001035944; NP_001035945; NP_060326; XM_005274555; XM_017029617; XM_017029618; XP_005274612; XP_016885106; XP_016885107; XR_001755702; XR_001755703; XR_001755704; XR_001755705; XR_950464; XR_950466; XR_950467	GEMIN8	0.000481239	93.4873	20.3194	53.6399	7.09508		cg19638648	37	X	14048200	GEMIN8;GEMIN8;GEMIN8	NM_001042480;NM_017856;NM_001042479	TSS200;TSS200;TSS200	CpG island	8.72825e-05	0.00610106	0.0543902	0.01672	0.0768179	0.0117312
1260035	4.66354e-06	X	gem nuclear organelle associated protein 8	Xp22.2	NM_001042479; NM_001042480; NM_017856; NP_001035944; NP_001035945; NP_060326; XM_005274555; XM_017029617; XM_017029618; XP_005274612; XP_016885106; XP_016885107; XR_001755702; XR_001755703; XR_001755704; XR_001755705; XR_950464; XR_950466; XR_950467	GEMIN8	0.00416159	119.98	21.0443	80.7615	14.8389		cg19638648	37	X	14048200	GEMIN8;GEMIN8;GEMIN8	NM_001042480;NM_017856;NM_001042479	TSS200;TSS200;TSS200	CpG island	8.72825e-05	0.00610106	0.0543902	0.01672	0.0768179	0.0117312
6290475	4.06405e-05	2	HECT, C2 and WW domain containing E3 ubiquitin protein ligase 2	2q32.3	NM_001304840; NM_020760; NP_001291769; NP_065811; XM_006712646; XM_006712648; XM_017004563; XP_006712709; XP_006712711; XP_016860052	HECW2	0.0224066	120.964	22.1026	201.162	61.5386		cg23490246	37	2	197328556	HECW2	NM_020760	5'UTR	Open sea	9.50451e-05	0.00655768	0.299949	0.0933402	0.469844	0.0744477
6580678	4.76462e-09	X	synapse associated protein 1	Xp22.2	NM_032796; NP_116185; NR_033181	SYAP1	1.15406e-05	539.926	65.084	359.731	52.2243		cg06267401	37	X	16741552	SYAP1;SYAP1	NR_033181;NM_032796	Body;Body	S_Shelf	0.00011156	0.00750731	0.937029	0.0157367	0.898494	0.0293473
4850682	3.97366e-07	X	gem nuclear organelle associated protein 8	Xp22.2	NM_001042479; NM_001042480; NM_017856; NP_001035944; NP_001035945; NP_060326; XM_005274555; XM_017029617; XM_017029618; XP_005274612; XP_016885106; XP_016885107; XR_001755702; XR_001755703; XR_001755704; XR_001755705; XR_950464; XR_950466; XR_950467	GEMIN8	0.000481239	93.4873	20.3194	53.6399	7.09508		cg07413830	37	X	14048197	GEMIN8;GEMIN8;GEMIN8	NM_001042480;NM_017856;NM_001042479	TSS200;TSS200;TSS200	CpG island	0.000116107	0.00776433	0.0566654	0.0150077	0.0767491	0.00979775
1260035	4.66354e-06	X	gem nuclear organelle associated protein 8	Xp22.2	NM_001042479; NM_001042480; NM_017856; NP_001035944; NP_001035945; NP_060326; XM_005274555; XM_017029617; XM_017029618; XP_005274612; XP_016885106; XP_016885107; XR_001755702; XR_001755703; XR_001755704; XR_001755705; XR_950464; XR_950466; XR_950467	GEMIN8	0.00416159	119.98	21.0443	80.7615	14.8389		cg07413830	37	X	14048197	GEMIN8;GEMIN8;GEMIN8	NM_001042480;NM_017856;NM_001042479	TSS200;TSS200;TSS200	CpG island	0.000116107	0.00776433	0.0566654	0.0150077	0.0767491	0.00979775
5080192	0.000226567	2	serpin family E member 2	2q36.1	NM_001136528; NM_001136530; NM_006216; NP_001130000; NP_001130002; NP_006207; NR_073116; XM_005246641; XM_017004329; XM_017004330; XM_017004331; XM_017004332; XP_005246698; XP_016859818; XP_016859819; XP_016859820; XP_016859821	SERPINE2	0.0385259	9016.64	2607.59	12569.1	1727.61		cg08073133	37	2	224893324	SERPINE2;SERPINE2;SERPINE2;SERPINE2	NM_006216;NM_001136530;NM_001136529;NM_001136528	5'UTR;Body;5'UTR;5'UTR	Open sea	0.000206792	0.0125725	0.938742	0.00876492	0.918552	0.0156921
360626	3.82643e-06	16	c-Maf inducing protein	16q23	NM_030629; NM_198390; NP_085132; NP_938204; XM_005256179; XM_005256181; XM_005256182; XM_011523352; XM_011523353; XM_017023733; XP_005256236; XP_005256238; XP_005256239; XP_011521654; XP_011521655; XP_016879222	CMIP	0.00379278	715.191	218.431	1002.36	120.98		cg16648110	37	16	81687281	CMIP;CMIP	NM_030629;NM_198390	Body;Body	Open sea	0.000242035	0.014287	0.95193	0.00374029	0.935746	0.0136434
1470367	1.43699e-05	X	protein kinase, X-linked	Xp22.3	NM_005044; NP_005035	PRKX	0.0101517	60.0711	8.74005	81.4239	11.9652		cg06015784	37	X	3632580	PRKX	NM_005044	TSS1500	S_Shore	0.000254644	0.0148723	0.19657	0.0491801	0.268412	0.0721452
4250736	0.000260778	3	fibronectin type III domain containing 3B	3q26.31	NM_001135095; NM_022763; NP_001128567; NP_073600; XM_017007062; XM_017007063; XM_017007064; XP_016862551; XP_016862552; XP_016862553	FNDC3B	0.0394776	1108.86	251.824	1538.7	222.938		cg18724032	37	3	171758176	FNDC3B;FNDC3B	NM_022763;NM_001135095	5'UTR;TSS200	CpG island	0.000272775	0.0157527	0.109596	0.00935157	0.126346	0.0114647
2760181	0.000225916	6	coenzyme Q3, methyltransferase	6q16.2	NM_017421; NP_059117; XM_005267018; XM_006715500; XM_011535898; XM_011535899; XM_017010933; XP_005267075; XP_006715563; XP_011534200; XP_011534201; XP_016866422	COQ3	0.0385259	480.728	52.6533	383.238	59.7222		cg16399182	37	6	99842025	COQ3	NM_017421	1stExon	CpG island	0.000292635	0.0166624	0.0900378	0.0117843	0.111145	0.0180414
3930296	1.40694e-08	X	eukaryotic translation initiation factor 1A, X-linked	Xp22.12	NM_001412; NP_001403	EIF1AX	2.38546e-05	1491.03	125.069	1030.39	86.7258		cg00459767	37	X	20157965	EIF1AX	NM_001412	Body	N_Shore	0.000330027	0.0183228	0.953296	0.010714	0.928272	0.0201257
6370736	5.57846e-05	X	eukaryotic translation initiation factor 1A, X-linked	Xp22.12	NM_001412; NP_001403	EIF1AX	0.0231893	265.115	33.6801	195.228	34.7937		cg00459767	37	X	20157965	EIF1AX	NM_001412	Body	N_Shore	0.000330027	0.0183228	0.953296	0.010714	0.928272	0.0201257
5260692	1.33585e-09	X	zinc finger CCCH-type, RNA binding motif and serine/arginine rich 2	Xp22.1	NM_005089; NP_005080; XM_005274597; XM_011545589; XM_011545590; XM_017029881; XM_017029882; XM_017029883; XP_005274654; XP_011543891; XP_011543892; XP_016885370; XP_016885371; XP_016885372	ZRSR2	5.66233e-06	255.698	31.2966	159.279	13.5185		cg17790038	37	X	15812307	ZRSR2	NM_005089	Body	S_Shelf	0.000331636	0.0183964	0.788188	0.0250414	0.715384	0.0561991
3930296	1.40694e-08	X	eukaryotic translation initiation factor 1A, X-linked	Xp22.12	NM_001412; NP_001403	EIF1AX	2.38546e-05	1491.03	125.069	1030.39	86.7258		cg22037115	37	X	20159715	EIF1AX	NM_001412	Body	CpG island	0.000387155	0.0207944	0.084982	0.0177918	0.107328	0.0115342
6370736	5.57846e-05	X	eukaryotic translation initiation factor 1A, X-linked	Xp22.12	NM_001412; NP_001403	EIF1AX	0.0231893	265.115	33.6801	195.228	34.7937		cg22037115	37	X	20159715	EIF1AX	NM_001412	Body	CpG island	0.000387155	0.0207944	0.084982	0.0177918	0.107328	0.0115342
1850397	4.84843e-05	5	hyaluronan and proteoglycan link protein 1	5q14.3	NM_001884; NP_001875; XM_011543168; XM_017009051; XM_017009052; XM_017009053; XM_017009054; XP_011541470; XP_016864540; XP_016864541; XP_016864542; XP_016864543	HAPLN1	0.0230845	128.327	73.1895	430.539	304.276		cg06434428	37	5	83016630	HAPLN1;HAPLN1	NM_001884;NM_001884	1stExon;5'UTR	N_Shore	0.000392947	0.0210294	0.938036	0.0200778	0.890135	0.0471754
2060202	0.00020094	5	hyaluronan and proteoglycan link protein 1	5q14.3	NM_001884; NP_001875; XM_011543168; XM_017009051; XM_017009052; XM_017009053; XM_017009054; XP_011541470; XP_016864540; XP_016864541; XP_016864542; XP_016864543	HAPLN1	0.0382239	185.067	104.81	570.397	425.778		cg06434428	37	5	83016630	HAPLN1;HAPLN1	NM_001884;NM_001884	1stExon;5'UTR	N_Shore	0.000392947	0.0210294	0.938036	0.0200778	0.890135	0.0471754
4590128	9.51223e-05	10	SHOC2, leucine rich repeat scaffold protein	10q25	NM_001269039; NM_001324336; NM_001324337; NM_007373; NP_001255968; NP_001311265; NP_001311266; NP_031399; NR_136749; XM_017016702; XM_017016703; XM_017016704; XP_016872191; XP_016872192; XP_016872193	SHOC2	0.0316235	387.63	97.1918	572.833	97.4456		cg08467299	37	10	112678755	NCRNA00081;NCRNA00081;NCRNA00081;NCRNA00081;SHOC2;NCRNA00081	NR_015402;NR_024141;NR_024142;NR_024143;NM_007373;NR_024140	Body;Body;Body;TSS200;TSS1500;Body	CpG island	0.000412228	0.0217853	0.0379703	0.00313142	0.0430826	0.00379194
6860082	0.000463783	17	solute carrier family 16 member 5	17q25.1	NM_001271765; NM_004695; NP_001258694; NP_004686; XM_005257790; XM_011525462; XM_017025293; XP_005257847; XP_011523764; XP_016880782	SLC16A5	0.0492636	150.757	20.2714	202.939	43.4147		cg09300114	37	17	73084329	SLC16A5	NM_004695	5'UTR	CpG island	0.000449315	0.0232715	0.303054	0.100674	0.161077	0.0673004
6560142	0.000241756	5	LMBR1 domain containing 2	5p13.2	NM_001007527; NP_001007528; XM_011514162; XM_017010024; XP_011512464; XP_016865513; XR_001742339; XR_001742340	LMBRD2	0.0385259	33.376	8.2369	45.1196	5.52122		cg12181029	37	5	36152177	LMBRD2;SKP2;SKP2	NM_001007527;NM_005983;NM_032637	TSS200;TSS200;TSS200	CpG island	0.000452615	0.0234081	0.0343203	0.00283976	0.040107	0.00436006
5080192	0.000226567	2	serpin family E member 2	2q36.1	NM_001136528; NM_001136530; NM_006216; NP_001130000; NP_001130002; NP_006207; NR_073116; XM_005246641; XM_017004329; XM_017004330; XM_017004331; XM_017004332; XP_005246698; XP_016859818; XP_016859819; XP_016859820; XP_016859821	SERPINE2	0.0385259	9016.64	2607.59	12569.1	1727.61		cg00514407	37	2	224904626	SERPINE2;SERPINE2;SERPINE2	NM_001136528;NM_006216;NM_001136530	TSS1500;TSS1500;TSS1500	CpG island	0.000454399	0.0234871	0.436193	0.0667528	0.30607	0.0845158
380070	5.60756e-05	5	ribosomal protein S23	5q14.2	NM_001025; NP_001016	RPS23	0.0231893	2090.81	524.37	1140.31	407.363		cg27310251	37	5	81574067	RPS23	NM_001025	Body	CpG island	0.000458597	0.0236538	0.0629307	0.0100046	0.0751988	0.00826403
6290239	0.000287243	2	ATPase H+ transporting V1 subunit B1	2p13.1	NM_001692; NP_001683; XM_011532907; XP_011531209	ATP6V1B1	0.0402496	84.6199	16.0401	60.0303	11.2462		cg06288697	37	2	71192044	ATP6V1B1	NM_001692	Body	N_Shore	0.000517772	0.0258731	0.156313	0.0628647	0.0859154	0.0265922
6110044	0.000307615	2	carbamoyl-phosphate synthase 1	2q35	NM_001122633; NM_001122634; NM_001875; NP_001116105; NP_001116106; NP_001866; XM_011510640; XM_011510641; XM_011510642; XM_011510643; XM_011510644; XP_011508942; XP_011508943; XP_011508944; XP_011508945; XP_011508946	CPS1	0.0413938	275.428	56.9454	202.304	36.2543		cg04350237	37	2	211341519	LANCL1;CPS1;LANCL1;LANCL1	NM_001136574;NM_001122633;NM_001136575;NM_006055	TSS200;TSS1500;TSS200;TSS200	CpG island	0.000518797	0.0259067	0.0401107	0.0040144	0.0474031	0.00462821
2760451	6.65056e-05	13	karyopherin subunit alpha 3	13q14.3	NM_002267; NP_002258; XM_017020561; XP_016876050	KPNA3	0.0257978	671.461	168.207	997.302	162.366		cg18286903	37	13	50367095	KPNA3	NM_002267	TSS200	CpG island	0.000608199	0.0291525	0.0370549	0.00273408	0.0414848	0.00243217
7610189	0.000315113	8	zinc finger protein 706	8q22.3	NM_001042510; NM_001267708; NM_001267709; NM_016096; NP_001035975; NP_001254637; NP_001254638; NP_057180	ZNF706	0.0419775	101.781	15.373	128.562	19.6513		cg05014405	37	8	102217924	ZNF706;ZNF706;ZNF706;ZNF706;ZNF706	NM_001042511;NM_001042510;NM_016096;NM_001042510;NM_016096	TSS200;5'UTR;5'UTR;1stExon;1stExon	CpG island	0.000628049	0.0298296	0.0554748	0.00531792	0.0641578	0.00737415
510288	0.000492524	3	major facilitator superfamily domain containing 1	3q25.32	NM_001167903; NM_001289406; NM_001289407; NM_022736; NP_001161375; NP_001276335; NP_001276336; NP_073573; NR_110328; XM_006713730; XP_006713793; XR_924162	MFSD1	0.0499261	1177.87	144.283	1512.08	281.307		cg06667063	37	3	158519627	MFSD1;MFSD1	NM_022736;NM_001167903	TSS200;TSS200	CpG island	0.000657213	0.0308125	0.0275404	0.0023928	0.0315257	0.00387222
6580678	4.76462e-09	X	synapse associated protein 1	Xp22.2	NM_032796; NP_116185; NR_033181	SYAP1	1.15406e-05	539.926	65.084	359.731	52.2243		cg23876603	37	X	16737960	SYAP1;SYAP1	NR_033181;NM_032796	Body;1stExon	CpG island	0.000673177	0.0313749	0.0518561	0.0158707	0.0672811	0.0105867
2570373	0.000344062	12	periphilin 1	12q12	NM_001143787; NM_001143788; NM_001143789; NM_016488; NM_201438; NM_201439; NM_201440; NM_201515; NP_001137259; NP_001137260; NP_001137261; NP_057572; NP_958846; NP_958847; NP_958848; NP_958923; XM_005268962; XM_011538459; XM_011538465; XM_011538467; XM_011538470; XM_011538471; XM_017019434; XM_017019435; XM_017019436; XM_017019437; XM_017019438; XM_017019439; XM_017019440; XM_017019441; XM_017019…	PPHLN1	0.042435	34.6399	7.93851	46.0311	8.67638		cg07156097	37	12	42720006	PPHLN1;PPHLN1;PPHLN1;PPHLN1;PPHLN1;PPHLN1;PPHLN1;PPHLN1;PPHLN1;PPHLN1;PPHLN1;PPHLN1;PPHLN1;PPHLN1;PPHLN1;ZCRB1;PPHLN1	NM_001143787;NM_016488;NM_201438;NM_201440;NM_201515;NM_201440;NM_201439;NM_001143789;NM_001143789;NM_001143788;NM_201438;NM_201439;NM_001143787;NM_001143788;NM_016488;NM_033114;NM_201515	5'UTR;5'UTR;1stExon;1stExon;5'UTR;5'UTR;5'UTR;1stExon;5'UTR;5'UTR;5'UTR;1stExon;1stExon;1stExon;1stExon;TSS200;1stExon	CpG island	0.000679044	0.0315553	0.0493787	0.00488842	0.0574764	0.00639856
1470367	1.43699e-05	X	protein kinase, X-linked	Xp22.3	NM_005044; NP_005035	PRKX	0.0101517	60.0711	8.74005	81.4239	11.9652		cg13879373	37	X	3631387	PRKX;PRKX	NM_005044;NM_005044	1stExon;5'UTR	CpG island	0.000720722	0.0329281	0.063727	0.00764787	0.07461	0.00796794
4590167	0.000503389	4	chromosome 4 open reading frame 32	4q25	NM_152400; NP_689613; XM_017007732; XP_016863221	C4orf32	0.0499261	88.775	29.5897	130.229	26.3433		cg14091589	37	4	113066291	C4orf32	NM_152400	TSS1500	N_Shore	0.000732276	0.0332801	0.727849	0.0996624	0.821244	0.0560867
6040563	3.79168e-09	X	ribosomal protein S4, X-linked	Xq13.1	NM_001007; NP_000998	RPS4X	1.07146e-05	5299.58	737.68	3187.33	395.506		cg00008932	37	X	71498597	RPS4X	NM_001007	TSS1500	S_Shore	0.000736992	0.0334216	0.608306	0.0693404	0.772064	0.122252
7510482	3.38378e-08	X	ribosomal protein S4, X-linked	Xq13.1	NM_001007; NP_000998	RPS4X	5.21564e-05	9239.71	765.074	6240.6	774.759		cg00008932	37	X	71498597	RPS4X	NM_001007	TSS1500	S_Shore	0.000736992	0.0334216	0.608306	0.0693404	0.772064	0.122252
2100241	4.49322e-05	2	Ras association (RalGDS/AF-6) and pleckstrin homology domains 1	2q33	NM_001329728; NM_025252; NM_203365; NM_213589; NP_001316657; NP_976241; NP_998754; XM_005246777; XM_005246779; XM_006712695; XM_011511646; XM_011511647; XM_011511648; XM_011511649; XP_005246834; XP_005246836; XP_006712758; XP_011509948; XP_011509949; XP_011509950; XP_011509951	RAPH1	0.0224066	397.445	185.223	681.22	204.463		cg14692920	37	2	204316100	RAPH1;RAPH1	NM_203365;NM_213589	Body;Body	Open sea	0.000739958	0.0335301	0.903471	0.0213147	0.858186	0.0462608
4860408	4.90147e-05	2	Ras association (RalGDS/AF-6) and pleckstrin homology domains 1	2q33	NM_001329728; NM_025252; NM_203365; NM_213589; NP_001316657; NP_976241; NP_998754; XM_005246777; XM_005246779; XM_006712695; XM_011511646; XM_011511647; XM_011511648; XM_011511649; XP_005246834; XP_005246836; XP_006712758; XP_011509948; XP_011509949; XP_011509950; XP_011509951	RAPH1	0.0230845	297.063	88.9113	470.532	121.393		cg14692920	37	2	204316100	RAPH1;RAPH1	NM_203365;NM_213589	Body;Body	Open sea	0.000739958	0.0335301	0.903471	0.0213147	0.858186	0.0462608
1470367	1.43699e-05	X	protein kinase, X-linked	Xp22.3	NM_005044; NP_005035	PRKX	0.0101517	60.0711	8.74005	81.4239	11.9652		cg20578501	37	X	3626829	PRKX	NM_005044	Body	N_Shelf	0.000740553	0.0335461	0.820562	0.026412	0.752806	0.0590028
5810414	6.69358e-06	18	cytochrome b5 type A	18q23	NM_001190807; NM_001914; NM_148923; NP_001177736; NP_001905; NP_683725; XM_011525835; XP_011524137	CYB5A	0.00540427	336.032	31.8272	248.093	35.2558		cg21951216	37	18	71958904	CYB5A;CYB5A	NM_001914;NM_148923	Body;Body	CpG island	0.000768551	0.03444	0.0436235	0.0120211	0.055185	0.0151865
2140154	0.000316905	18	cytochrome b5 type A	18q23	NM_001190807; NM_001914; NM_148923; NP_001177736; NP_001905; NP_683725; XM_011525835; XP_011524137	CYB5A	0.0419775	851.078	118.856	648.705	107.559		cg21951216	37	18	71958904	CYB5A;CYB5A	NM_001914;NM_148923	Body;Body	CpG island	0.000768551	0.03444	0.0436235	0.0120211	0.055185	0.0151865
360626	3.82643e-06	16	c-Maf inducing protein	16q23	NM_030629; NM_198390; NP_085132; NP_938204; XM_005256179; XM_005256181; XM_005256182; XM_011523352; XM_011523353; XM_017023733; XP_005256236; XP_005256238; XP_005256239; XP_011521654; XP_011521655; XP_016879222	CMIP	0.00379278	715.191	218.431	1002.36	120.98		cg04656757	37	16	81663359	CMIP;CMIP	NM_030629;NM_198390	Body;Body	Open sea	0.000829993	0.0363414	0.90523	0.0189236	0.862659	0.0342747
5290215	0.000268165	2	cytoplasmic linker associated protein 1	2q14.2-q14.3	NM_001142273; NM_001142274; NM_001207051; NM_015282; NP_001135745; NP_001135746; NP_001193980; NP_056097; XM_006712377; XM_006712381; XM_006712382; XM_006712383; XM_006712385; XM_011510848; XM_011510849; XM_017003657; XM_017003658; XM_017003659; XM_017003660; XM_017003661; XM_017003662; XM_017003663; XM_017003664; XM_017003665; XM_017003666; XM_017003667; XM_017003668; XM_017003669; XM_017003670;…	CLASP1	0.0398489	268.434	29.8689	330.412	32.2303		cg12050982	37	2	122407184	CLASP1;CLASP1;CLASP1	NM_001142274;NM_001142273;NM_015282	TSS200;TSS200;TSS200	CpG island	0.000867717	0.037544	0.0830882	0.0133835	0.0995546	0.0117269
4220059	8.67906e-05	X	membrane bound transcription factor peptidase, site 2	Xp22.12-p22.11	NM_015884; NP_056968	MBTPS2	0.0294307	252.548	64.2734	350.561	62.7497		cg22213614	37	X	21861065	MBTPS2	NM_015884	Body	S_Shelf	0.000872027	0.037671	0.489354	0.059038	0.578512	0.0593321
5960079	0.000116406	8	ST3 beta-galactoside alpha-2,3-sialyltransferase 1	8q24.22	NM_003033; NM_173344; NP_003024; NP_775479; XM_005251025; XM_006716617; XM_011517225; XM_017013736; XM_017013737; XP_005251082; XP_006716680; XP_011515527; XP_016869225; XP_016869226	ST3GAL1	0.0354145	48.1735	10.754	75.8393	20.06		cg02609337	37	8	134559320	ST3GAL1;ST3GAL1	NM_003033;NM_173344	5'UTR;5'UTR	Open sea	0.00088179	0.0379284	0.674346	0.149562	0.847577	0.0856236
1500044	4.41537e-05	21	heat shock protein family A (Hsp70) member 13	21q11	NM_006948; NP_008879	HSPA13	0.0224066	29.3574	5.21693	42.8781	8.42801		cg01256522	37	21	15755449	HSPA13;HSPA13	NM_006948;NM_006948	5'UTR;1stExon	CpG island	0.000983521	0.0409406	0.0415766	0.00805993	0.0501246	0.0072375
1470367	1.43699e-05	X	protein kinase, X-linked	Xp22.3	NM_005044; NP_005035	PRKX	0.0101517	60.0711	8.74005	81.4239	11.9652		cg21030559	37	X	3522732	PRKX	NM_005044	3'UTR	Open sea	0.00100193	0.0414508	0.748938	0.0841748	0.549565	0.165658
1470367	1.43699e-05	X	protein kinase, X-linked	Xp22.3	NM_005044; NP_005035	PRKX	0.0101517	60.0711	8.74005	81.4239	11.9652		cg25601949	37	X	3630407	PRKX	NM_005044	Body	CpG island	0.00100714	0.0415876	0.114213	0.0233563	0.0789382	0.0271127
6370241	0.000203661	11	zinc finger and BTB domain containing 44	11q24.3	NM_001301098; NM_001301099; NM_014155; NP_001288027; NP_001288028; NP_054874; XM_005271521; XM_005271522; XM_006718825; XM_006718826; XM_011542789; XM_017017623; XM_017017624; XP_005271578; XP_005271579; XP_006718888; XP_006718889; XP_011541091; XP_016873112; XP_016873113; XR_246421; XR_246423; XR_947826	ZBTB44	0.0382239	76.106	6.01023	94.3527	10.7481		cg25614222	37	11	130184756	ZBTB44	NM_014155	TSS200	S_Shore	0.00104086	0.0425508	0.0851957	0.0060014	0.100274	0.0129672
5260692	1.33585e-09	X	zinc finger CCCH-type, RNA binding motif and serine/arginine rich 2	Xp22.1	NM_005089; NP_005080; XM_005274597; XM_011545589; XM_011545590; XM_017029881; XM_017029882; XM_017029883; XP_005274654; XP_011543891; XP_011543892; XP_016885370; XP_016885371; XP_016885372	ZRSR2	5.66233e-06	255.698	31.2966	159.279	13.5185		cg22042328	37	X	15808073	ZRSR2	NM_005089	TSS1500	N_Shore	0.00108719	0.0437986	0.042625	0.0101057	0.0554451	0.00822093
2650497	0.00028251	8	LDL receptor related protein 12	8q22.2	NM_001135703; NM_013437; NP_001129175; NP_038465	LRP12	0.0399163	34.1756	7.37161	49.3598	8.46535		cg15137369	37	8	105601862	LRP12;LRP12	NM_001135703;NM_013437	TSS1500;TSS1500	S_Shore	0.00111061	0.0444352	0.15933	0.0108746	0.17404	0.0144655
7000224	0.000506077	10	sirtuin 1	10q21.3	NM_001142498; NM_001314049; NM_012238; NP_001135970; NP_001300978; NP_036370	SIRT1	0.0499261	179.556	40.6613	250.225	45.6799		cg07832903	37	10	69644926	SIRT1;SIRT1	NM_001142498;NM_012238	TSS200;Body	CpG island	0.00111955	0.0446375	0.0557715	0.00495681	0.0618753	0.00411163
3180026	0.000169541	6	proteasome subunit beta 8	6p21.3	NM_004159; NM_148919; NP_004150; NP_683720	PSMB8	0.036387	126.684	27.1551	88.97	15.8132		cg08331398	37	6	32808918	PSMB8;PSMB8	NM_004159;NM_148919	Body;Body	N_Shelf	0.00115568	0.045555	0.968627	0.00638763	0.955385	0.0106747
6580678	4.76462e-09	X	synapse associated protein 1	Xp22.2	NM_032796; NP_116185; NR_033181	SYAP1	1.15406e-05	539.926	65.084	359.731	52.2243		cg05908833	37	X	16737521	SYAP1;SYAP1	NM_032796;NR_033181	TSS200;TSS200	N_Shore	0.00118671	0.046401	0.0400419	0.00440936	0.0480229	0.00586276
5290215	0.000268165	2	cytoplasmic linker associated protein 1	2q14.2-q14.3	NM_001142273; NM_001142274; NM_001207051; NM_015282; NP_001135745; NP_001135746; NP_001193980; NP_056097; XM_006712377; XM_006712381; XM_006712382; XM_006712383; XM_006712385; XM_011510848; XM_011510849; XM_017003657; XM_017003658; XM_017003659; XM_017003660; XM_017003661; XM_017003662; XM_017003663; XM_017003664; XM_017003665; XM_017003666; XM_017003667; XM_017003668; XM_017003669; XM_017003670;…	CLASP1	0.0398489	268.434	29.8689	330.412	32.2303		cg10950615	37	2	122319794	CLASP1;CLASP1;CLASP1	NM_001142273;NM_015282;NM_001142274	Body;Body;Body	Open sea	0.00132127	0.0498617	0.865442	0.0818023	0.927751	0.0435733

## Sheet: Myotubes
IlluminaID	p-value_expression	CHR	GENENAME	MAP	REFSEQ	Gene_Symbol	q-value_expression	Women_mean_expression	Women_sd_expression	Men_mean_expression	Men_sd_expression		ILMNID	GENOME_BUILD	CHR	MAPINFO	UCSC_REFGENE_NAME	UCSC_REFGENE_ACCESSION	UCSC_REFGENE_GROUP	RELATION_TO_UCSC_CPG_CpG island	p-value_methylation	q-value_methylation	Women_mean_methylation	Women_sd_methylation	Men_mean_methylation	Men_sd_methylation
650278	4.33159e-05	X	small nucleolar RNA, H/ACA box 70	Xq28	NR_000011	SNORA70	0.0272008	237.496	23.2187	190.009	16.9865		cg12038981	37	X	153627594	RPL10;RPL10;SNORA70	NM_006013;NR_026898;NR_000011	Body;Body;TSS1500	S_Shore	5.62848e-19	3.5253e-16	0.384304	0.0625998	0.0360926	0.011779
650278	4.33159e-05	X	small nucleolar RNA, H/ACA box 70	Xq28	NR_000011	SNORA70	0.0272008	237.496	23.2187	190.009	16.9865		cg01596349	37	X	153627775	RPL10;RPL10;SNORA70	NM_006013;NR_026898;NR_000011	Body;Body;TSS1500	S_Shore	4.27376e-18	2.14143e-15	0.484363	0.0637779	0.0684126	0.0137378
150288	1.04559e-07	X	ubiquitin like modifier activating enzyme 1	Xp11.23	NM_003334; NM_153280; NP_003325; NP_695012; XM_005272649; XM_011543954; XM_017029777; XM_017029778; XM_017029779; XM_017029780; XM_017029781; XP_005272706; XP_011542256; XP_016885266; XP_016885267; XP_016885268; XP_016885269; XP_016885270	UBA1	0.000253257	1415.63	121.605	1057.61	65.8882		cg02063752	37	X	47054413	UBA1;UBA1	NM_153280;NM_003334	5'UTR;5'UTR	S_Shore	3.08071e-17	1.27591e-14	0.472287	0.0540672	0.0936786	0.0198482
1690440	2.0071e-16	X	X inactive specific transcript (non-protein coding)	Xq13.2	NR_001564	XIST	1.70152e-12	386.1	86.8163	65.4679	13.1954		cg05533223	37	X	73071194	XIST	NR_001564	Body	Open sea	2.78585e-15	7.61624e-13	0.529542	0.0465966	0.807259	0.0237168
1690440	2.0071e-16	X	X inactive specific transcript (non-protein coding)	Xq13.2	NR_001564	XIST	1.70152e-12	386.1	86.8163	65.4679	13.1954		cg12653510	37	X	73071112	XIST	NR_001564	Body	Open sea	3.07524e-12	5.40613e-10	0.57393	0.0623789	0.892244	0.0409201
650278	4.33159e-05	X	small nucleolar RNA, H/ACA box 70	Xq28	NR_000011	SNORA70	0.0272008	237.496	23.2187	190.009	16.9865		cg00108056	37	X	153627317	RPL10;RPL10;SNORA70	NM_006013;NR_026898;NR_000011	Body;Body;TSS1500	CpG island	3.07712e-12	5.40737e-10	0.250727	0.073794	0.0467046	0.0097694
150288	1.04559e-07	X	ubiquitin like modifier activating enzyme 1	Xp11.23	NM_003334; NM_153280; NP_003325; NP_695012; XM_005272649; XM_011543954; XM_017029777; XM_017029778; XM_017029779; XM_017029780; XM_017029781; XP_005272706; XP_011542256; XP_016885266; XP_016885267; XP_016885268; XP_016885269; XP_016885270	UBA1	0.000253257	1415.63	121.605	1057.61	65.8882		cg17699837	37	X	47053161	UBA1;UBA1	NM_003334;NM_153280	TSS200;5'UTR	CpG island	1.91241e-10	2.73826e-08	0.0429502	0.00358508	0.0590365	0.00431345
1690440	2.0071e-16	X	X inactive specific transcript (non-protein coding)	Xq13.2	NR_001564	XIST	1.70152e-12	386.1	86.8163	65.4679	13.1954		cg11717280	37	X	73072619	XIST	NR_001564	TSS200	Open sea	2.95129e-10	4.14805e-08	0.548375	0.118264	0.894115	0.0335266
5260692	5.0249e-09	X	zinc finger CCCH-type, RNA binding motif and serine/arginine rich 2	Xp22.1	NM_005089; NP_005080; XM_005274597; XM_011545589; XM_011545590; XM_017029881; XM_017029882; XM_017029883; XP_005274654; XP_011543891; XP_011543892; XP_016885370; XP_016885371; XP_016885372	ZRSR2	1.70394e-05	299.551	29.6206	202.438	17.7764		cg19535369	37	X	15808692	ZRSR2	NM_005089	Body	CpG island	2.54845e-09	3.26859e-07	0.0721694	0.0109819	0.104885	0.0114066
150288	1.04559e-07	X	ubiquitin like modifier activating enzyme 1	Xp11.23	NM_003334; NM_153280; NP_003325; NP_695012; XM_005272649; XM_011543954; XM_017029777; XM_017029778; XM_017029779; XM_017029780; XM_017029781; XP_005272706; XP_011542256; XP_016885266; XP_016885267; XP_016885268; XP_016885269; XP_016885270	UBA1	0.000253257	1415.63	121.605	1057.61	65.8882		cg27072561	37	X	47064087	INE1;UBA1;UBA1	NR_024616;NM_003334;NM_153280	TSS200;Body;Body	Open sea	1.02631e-07	1.1407e-05	0.654559	0.0691552	0.514565	0.0525577
5260692	5.0249e-09	X	zinc finger CCCH-type, RNA binding motif and serine/arginine rich 2	Xp22.1	NM_005089; NP_005080; XM_005274597; XM_011545589; XM_011545590; XM_017029881; XM_017029882; XM_017029883; XP_005274654; XP_011543891; XP_011543892; XP_016885370; XP_016885371; XP_016885372	ZRSR2	1.70394e-05	299.551	29.6206	202.438	17.7764		cg04381324	37	X	15808235	ZRSR2	NM_005089	TSS1500	CpG island	2.95459e-07	3.12337e-05	0.119005	0.0155353	0.170892	0.0221547
6580678	3.89854e-06	X	synapse associated protein 1	Xp22.2	NM_032796; NP_116185; NR_033181	SYAP1	0.00428282	417.047	42.6268	323.889	31.0852		cg06267401	37	X	16741552	SYAP1;SYAP1	NR_033181;NM_032796	Body;Body	S_Shelf	3.23608e-07	3.41229e-05	0.944169	0.0157457	0.875507	0.0412836
150288	1.04559e-07	X	ubiquitin like modifier activating enzyme 1	Xp11.23	NM_003334; NM_153280; NP_003325; NP_695012; XM_005272649; XM_011543954; XM_017029777; XM_017029778; XM_017029779; XM_017029780; XM_017029781; XP_005272706; XP_011542256; XP_016885266; XP_016885267; XP_016885268; XP_016885269; XP_016885270	UBA1	0.000253257	1415.63	121.605	1057.61	65.8882		cg27564373	37	X	47050093	UBA1	NM_153280	TSS200	CpG island	3.29555e-07	3.47339e-05	0.187037	0.0889545	0.0535146	0.00915369
6580678	3.89854e-06	X	synapse associated protein 1	Xp22.2	NM_032796; NP_116185; NR_033181	SYAP1	0.00428282	417.047	42.6268	323.889	31.0852		cg13872501	37	X	16736301	SYAP1;SYAP1	NR_033181;NM_032796	TSS1500;TSS1500	N_Shore	9.04425e-07	9.09932e-05	0.909255	0.0213502	0.831106	0.0363382
6040563	1.91954e-08	X	ribosomal protein S4, X-linked	Xq13.1	NM_001007; NP_000998	RPS4X	5.4243e-05	5400.87	711.18	3477.12	365.472		cg06868150	37	X	71496641	RPS4X	NM_001007	Body	N_Shore	1.2092e-06	0.000120154	0.0741936	0.00970077	0.101226	0.012031
7510482	4.90643e-07	X	ribosomal protein S4, X-linked	Xq13.1	NM_001007; NP_000998	RPS4X	0.000924318	8803.54	941.686	6191.73	701.644		cg06868150	37	X	71496641	RPS4X	NM_001007	Body	N_Shore	1.2092e-06	0.000120154	0.0741936	0.00970077	0.101226	0.012031
150288	1.04559e-07	X	ubiquitin like modifier activating enzyme 1	Xp11.23	NM_003334; NM_153280; NP_003325; NP_695012; XM_005272649; XM_011543954; XM_017029777; XM_017029778; XM_017029779; XM_017029780; XM_017029781; XP_005272706; XP_011542256; XP_016885266; XP_016885267; XP_016885268; XP_016885269; XP_016885270	UBA1	0.000253257	1415.63	121.605	1057.61	65.8882		cg19261513	37	X	47057322	UBA1;UBA1	NM_153280;NM_003334	5'UTR;5'UTR	S_Shelf	1.62903e-06	0.000159622	0.497474	0.0504605	0.262997	0.102689
150288	1.04559e-07	X	ubiquitin like modifier activating enzyme 1	Xp11.23	NM_003334; NM_153280; NP_003325; NP_695012; XM_005272649; XM_011543954; XM_017029777; XM_017029778; XM_017029779; XM_017029780; XM_017029781; XP_005272706; XP_011542256; XP_016885266; XP_016885267; XP_016885268; XP_016885269; XP_016885270	UBA1	0.000253257	1415.63	121.605	1057.61	65.8882		cg17812797	37	X	47053801	UBA1;UBA1	NM_153280;NM_003334	5'UTR;5'UTR	S_Shore	1.8129e-06	0.000176995	0.0527039	0.00956202	0.0333108	0.00453231
150288	1.04559e-07	X	ubiquitin like modifier activating enzyme 1	Xp11.23	NM_003334; NM_153280; NP_003325; NP_695012; XM_005272649; XM_011543954; XM_017029777; XM_017029778; XM_017029779; XM_017029780; XM_017029781; XP_005272706; XP_011542256; XP_016885266; XP_016885267; XP_016885268; XP_016885269; XP_016885270	UBA1	0.000253257	1415.63	121.605	1057.61	65.8882		cg14251139	37	X	47050139	UBA1	NM_153280	TSS200	CpG island	2.43027e-06	0.000234079	0.11056	0.0509825	0.0461776	0.00758811
5260692	5.0249e-09	X	zinc finger CCCH-type, RNA binding motif and serine/arginine rich 2	Xp22.1	NM_005089; NP_005080; XM_005274597; XM_011545589; XM_011545590; XM_017029881; XM_017029882; XM_017029883; XP_005274654; XP_011543891; XP_011543892; XP_016885370; XP_016885371; XP_016885372	ZRSR2	1.70394e-05	299.551	29.6206	202.438	17.7764		cg03043267	37	X	15809023	ZRSR2	NM_005089	Body	S_Shore	3.62725e-06	0.000343312	0.0891557	0.0151702	0.128613	0.0182822
1690440	2.0071e-16	X	X inactive specific transcript (non-protein coding)	Xq13.2	NR_001564	XIST	1.70152e-12	386.1	86.8163	65.4679	13.1954		cg20698282	37	X	73072641	XIST	NR_001564	TSS200	Open sea	5.0349e-06	0.000467851	0.629782	0.0695101	0.79258	0.0637387
150288	1.04559e-07	X	ubiquitin like modifier activating enzyme 1	Xp11.23	NM_003334; NM_153280; NP_003325; NP_695012; XM_005272649; XM_011543954; XM_017029777; XM_017029778; XM_017029779; XM_017029780; XM_017029781; XP_005272706; XP_011542256; XP_016885266; XP_016885267; XP_016885268; XP_016885269; XP_016885270	UBA1	0.000253257	1415.63	121.605	1057.61	65.8882		cg17775283	37	X	47050480	UBA1	NM_153280	5'UTR	S_Shore	5.73965e-06	0.000529901	0.181577	0.0826302	0.0732094	0.0159872
1690440	2.0071e-16	X	X inactive specific transcript (non-protein coding)	Xq13.2	NR_001564	XIST	1.70152e-12	386.1	86.8163	65.4679	13.1954		cg17513789	37	X	73073251	XIST	NR_001564	TSS1500	Open sea	8.34244e-06	0.000752765	0.740711	0.0378413	0.568454	0.0984661
150288	1.04559e-07	X	ubiquitin like modifier activating enzyme 1	Xp11.23	NM_003334; NM_153280; NP_003325; NP_695012; XM_005272649; XM_011543954; XM_017029777; XM_017029778; XM_017029779; XM_017029780; XM_017029781; XP_005272706; XP_011542256; XP_016885266; XP_016885267; XP_016885268; XP_016885269; XP_016885270	UBA1	0.000253257	1415.63	121.605	1057.61	65.8882		cg08341987	37	X	47053154	UBA1;UBA1	NM_003334;NM_153280	TSS200;5'UTR	CpG island	1.40207e-05	0.00122464	0.0706828	0.0118967	0.0944979	0.0107591
2710731	6.33685e-07	X	lysine demethylase 6A	Xp11.2	NM_001291415; NM_001291416; NM_001291417; NM_001291418; NM_001291421; NM_021140; NP_001278344; NP_001278345; NP_001278346; NP_001278347; NP_001278350; NP_066963; NR_111960; XM_005272656; XM_005272659; XM_011543957; XM_011543958; XM_011543959; XM_011543960; XM_011543961; XM_011543962; XM_011543963; XM_011543964; XM_011543965; XM_011543966; XM_011543967; XM_011543968; XM_011543969; XM_011543970; XM…	KDM6A	0.000976739	87.7078	13.6366	59.0926	8.60263		cg25949649	37	X	44733352	KDM6A	NM_021140	Body	S_Shore	1.47e-05	0.00128104	0.0415188	0.00839796	0.0632651	0.0125779
6200577	2.84768e-05	7	cAMP responsive element binding protein 5	7p15.1	NM_001011666; NM_004904; NM_182898; NM_182899; NP_001011666; NP_004895; NP_878901; NP_878902; XM_005249906; XM_011515618; XM_017012806; XM_017012807; XM_017012808; XM_017012809; XM_017012810; XP_005249963; XP_011513920; XP_016868295; XP_016868296; XP_016868297; XP_016868298; XP_016868299; XR_001744893	CREB5	0.019313	114.743	28.3559	204.093	69.6054		cg11316904	37	7	28355605	CREB5	NM_182899	5'UTR	Open sea	2.41193e-05	0.00201901	0.184594	0.0888847	0.0680463	0.0246131
150288	1.04559e-07	X	ubiquitin like modifier activating enzyme 1	Xp11.23	NM_003334; NM_153280; NP_003325; NP_695012; XM_005272649; XM_011543954; XM_017029777; XM_017029778; XM_017029779; XM_017029780; XM_017029781; XP_005272706; XP_011542256; XP_016885266; XP_016885267; XP_016885268; XP_016885269; XP_016885270	UBA1	0.000253257	1415.63	121.605	1057.61	65.8882		cg24678093	37	X	47053113	UBA1;UBA1	NM_003334;NM_153280	TSS200;5'UTR	CpG island	4.3338e-05	0.00345375	0.0411991	0.00811135	0.0540938	0.00819628
6580678	3.89854e-06	X	synapse associated protein 1	Xp22.2	NM_032796; NP_116185; NR_033181	SYAP1	0.00428282	417.047	42.6268	323.889	31.0852		cg08818886	37	X	16737692	SYAP1;SYAP1	NM_032796;NR_033181	TSS200;TSS200	CpG island	4.59951e-05	0.0036427	0.0378889	0.00450269	0.0453539	0.00335295
150288	1.04559e-07	X	ubiquitin like modifier activating enzyme 1	Xp11.23	NM_003334; NM_153280; NP_003325; NP_695012; XM_005272649; XM_011543954; XM_017029777; XM_017029778; XM_017029779; XM_017029780; XM_017029781; XP_005272706; XP_011542256; XP_016885266; XP_016885267; XP_016885268; XP_016885269; XP_016885270	UBA1	0.000253257	1415.63	121.605	1057.61	65.8882		cg24691157	37	X	47053604	UBA1;UBA1	NM_153280;NM_003334	5'UTR;5'UTR	CpG island	5.79091e-05	0.00448736	0.037226	0.0037554	0.0466935	0.00623225
6040563	1.91954e-08	X	ribosomal protein S4, X-linked	Xq13.1	NM_001007; NP_000998	RPS4X	5.4243e-05	5400.87	711.18	3477.12	365.472		cg20207784	37	X	71494120	RPS4X	NM_001007	Body	N_Shelf	7.12081e-05	0.0053994	0.445867	0.0872388	0.22704	0.123938
7510482	4.90643e-07	X	ribosomal protein S4, X-linked	Xq13.1	NM_001007; NP_000998	RPS4X	0.000924318	8803.54	941.686	6191.73	701.644		cg20207784	37	X	71494120	RPS4X	NM_001007	Body	N_Shelf	7.12081e-05	0.0053994	0.445867	0.0872388	0.22704	0.123938
650278	4.33159e-05	X	small nucleolar RNA, H/ACA box 70	Xq28	NR_000011	SNORA70	0.0272008	237.496	23.2187	190.009	16.9865		cg05159604	37	X	153627716	RPL10;RPL10;SNORA70	NM_006013;NR_026898;NR_000011	Body;Body;TSS1500	S_Shore	7.43504e-05	0.00560839	0.616656	0.0341385	0.53224	0.0498876
150288	1.04559e-07	X	ubiquitin like modifier activating enzyme 1	Xp11.23	NM_003334; NM_153280; NP_003325; NP_695012; XM_005272649; XM_011543954; XM_017029777; XM_017029778; XM_017029779; XM_017029780; XM_017029781; XP_005272706; XP_011542256; XP_016885266; XP_016885267; XP_016885268; XP_016885269; XP_016885270	UBA1	0.000253257	1415.63	121.605	1057.61	65.8882		cg22470298	37	X	47050296	UBA1;UBA1	NM_153280;NM_153280	1stExon;5'UTR	CpG island	7.52713e-05	0.00567039	0.0839701	0.0284692	0.0497684	0.00653874
2710731	6.33685e-07	X	lysine demethylase 6A	Xp11.2	NM_001291415; NM_001291416; NM_001291417; NM_001291418; NM_001291421; NM_021140; NP_001278344; NP_001278345; NP_001278346; NP_001278347; NP_001278350; NP_066963; NR_111960; XM_005272656; XM_005272659; XM_011543957; XM_011543958; XM_011543959; XM_011543960; XM_011543961; XM_011543962; XM_011543963; XM_011543964; XM_011543965; XM_011543966; XM_011543967; XM_011543968; XM_011543969; XM_011543970; XM…	KDM6A	0.000976739	87.7078	13.6366	59.0926	8.60263		cg00751785	37	X	44732817	KDM6A	NM_021140	1stExon	CpG island	0.000115827	0.00825617	0.0400486	0.00567214	0.0501062	0.00493797
6580678	3.89854e-06	X	synapse associated protein 1	Xp22.2	NM_032796; NP_116185; NR_033181	SYAP1	0.00428282	417.047	42.6268	323.889	31.0852		cg06568260	37	X	16779831	SYAP1;SYAP1	NR_033181;NM_032796	Body;3'UTR	Open sea	0.000130065	0.00913476	0.941292	0.0171215	0.851411	0.101474
150288	1.04559e-07	X	ubiquitin like modifier activating enzyme 1	Xp11.23	NM_003334; NM_153280; NP_003325; NP_695012; XM_005272649; XM_011543954; XM_017029777; XM_017029778; XM_017029779; XM_017029780; XM_017029781; XP_005272706; XP_011542256; XP_016885266; XP_016885267; XP_016885268; XP_016885269; XP_016885270	UBA1	0.000253257	1415.63	121.605	1057.61	65.8882		cg11235848	37	X	47050208	UBA1;UBA1	NM_153280;NM_153280	1stExon;5'UTR	CpG island	0.000184155	0.0122274	0.0962302	0.039412	0.0520061	0.0146992
6580678	3.89854e-06	X	synapse associated protein 1	Xp22.2	NM_032796; NP_116185; NR_033181	SYAP1	0.00428282	417.047	42.6268	323.889	31.0852		cg25793649	37	X	16737686	SYAP1;SYAP1	NM_032796;NR_033181	TSS200;TSS200	CpG island	0.000200555	0.01313	0.0472468	0.00620096	0.0568712	0.00316884
6040563	1.91954e-08	X	ribosomal protein S4, X-linked	Xq13.1	NM_001007; NP_000998	RPS4X	5.4243e-05	5400.87	711.18	3477.12	365.472		cg00008932	37	X	71498597	RPS4X	NM_001007	TSS1500	S_Shore	0.00024378	0.0153674	0.625875	0.0626429	0.787104	0.108069
7510482	4.90643e-07	X	ribosomal protein S4, X-linked	Xq13.1	NM_001007; NP_000998	RPS4X	0.000924318	8803.54	941.686	6191.73	701.644		cg00008932	37	X	71498597	RPS4X	NM_001007	TSS1500	S_Shore	0.00024378	0.0153674	0.625875	0.0626429	0.787104	0.108069
650278	4.33159e-05	X	small nucleolar RNA, H/ACA box 70	Xq28	NR_000011	SNORA70	0.0272008	237.496	23.2187	190.009	16.9865		cg09559792	37	X	153627273	RPL10;RPL10;SNORA70	NM_006013;NR_026898;NR_000011	Body;Body;TSS1500	CpG island	0.000363855	0.0211645	0.099133	0.0662449	0.039481	0.00478301
150288	1.04559e-07	X	ubiquitin like modifier activating enzyme 1	Xp11.23	NM_003334; NM_153280; NP_003325; NP_695012; XM_005272649; XM_011543954; XM_017029777; XM_017029778; XM_017029779; XM_017029780; XM_017029781; XP_005272706; XP_011542256; XP_016885266; XP_016885267; XP_016885268; XP_016885269; XP_016885270	UBA1	0.000253257	1415.63	121.605	1057.61	65.8882		cg26415216	37	X	47052394	UBA1;UBA1	NM_153280;NM_003334	5'UTR;TSS1500	N_Shore	0.000447591	0.0248197	0.685329	0.10877	0.823578	0.0568401
1690440	2.0071e-16	X	X inactive specific transcript (non-protein coding)	Xq13.2	NR_001564	XIST	1.70152e-12	386.1	86.8163	65.4679	13.1954		cg15319295	37	X	73051413	XIST	NR_001564	Body	Open sea	0.000537104	0.0283868	0.93021	0.0333935	0.876545	0.0512833
150288	1.04559e-07	X	ubiquitin like modifier activating enzyme 1	Xp11.23	NM_003334; NM_153280; NP_003325; NP_695012; XM_005272649; XM_011543954; XM_017029777; XM_017029778; XM_017029779; XM_017029780; XM_017029781; XP_005272706; XP_011542256; XP_016885266; XP_016885267; XP_016885268; XP_016885269; XP_016885270	UBA1	0.000253257	1415.63	121.605	1057.61	65.8882		cg27496592	37	X	47049953	UBA1	NM_153280	TSS1500	N_Shore	0.000624583	0.031638	0.205446	0.101121	0.0850139	0.114473
5260692	5.0249e-09	X	zinc finger CCCH-type, RNA binding motif and serine/arginine rich 2	Xp22.1	NM_005089; NP_005080; XM_005274597; XM_011545589; XM_011545590; XM_017029881; XM_017029882; XM_017029883; XP_005274654; XP_011543891; XP_011543892; XP_016885370; XP_016885371; XP_016885372	ZRSR2	1.70394e-05	299.551	29.6206	202.438	17.7764		cg22042328	37	X	15808073	ZRSR2	NM_005089	TSS1500	N_Shore	0.000725776	0.0352751	0.0425498	0.013303	0.0645549	0.0151983
2710731	6.33685e-07	X	lysine demethylase 6A	Xp11.2	NM_001291415; NM_001291416; NM_001291417; NM_001291418; NM_001291421; NM_021140; NP_001278344; NP_001278345; NP_001278346; NP_001278347; NP_001278350; NP_066963; NR_111960; XM_005272656; XM_005272659; XM_011543957; XM_011543958; XM_011543959; XM_011543960; XM_011543961; XM_011543962; XM_011543963; XM_011543964; XM_011543965; XM_011543966; XM_011543967; XM_011543968; XM_011543969; XM_011543970; XM…	KDM6A	0.000976739	87.7078	13.6366	59.0926	8.60263		cg15923127	37	X	44731813	KDM6A	NM_021140	TSS1500	CpG island	0.000774313	0.036991	0.0359898	0.00727882	0.0466085	0.00524003
150288	1.04559e-07	X	ubiquitin like modifier activating enzyme 1	Xp11.23	NM_003334; NM_153280; NP_003325; NP_695012; XM_005272649; XM_011543954; XM_017029777; XM_017029778; XM_017029779; XM_017029780; XM_017029781; XP_005272706; XP_011542256; XP_016885266; XP_016885267; XP_016885268; XP_016885269; XP_016885270	UBA1	0.000253257	1415.63	121.605	1057.61	65.8882		cg05153913	37	X	47050152	UBA1	NM_153280	TSS200	CpG island	0.000791913	0.0375385	0.07963	0.041022	0.0460251	0.00413048
150288	1.04559e-07	X	ubiquitin like modifier activating enzyme 1	Xp11.23	NM_003334; NM_153280; NP_003325; NP_695012; XM_005272649; XM_011543954; XM_017029777; XM_017029778; XM_017029779; XM_017029780; XM_017029781; XP_005272706; XP_011542256; XP_016885266; XP_016885267; XP_016885268; XP_016885269; XP_016885270	UBA1	0.000253257	1415.63	121.605	1057.61	65.8882		cg03149049	37	X	47053031	UBA1;UBA1	NM_003334;NM_153280	TSS200;5'UTR	N_Shore	0.000806431	0.0379988	0.0284557	0.00550737	0.037556	0.00988418
6580678	3.89854e-06	X	synapse associated protein 1	Xp22.2	NM_032796; NP_116185; NR_033181	SYAP1	0.00428282	417.047	42.6268	323.889	31.0852		cg21472099	37	X	16737680	SYAP1;SYAP1	NM_032796;NR_033181	TSS200;TSS200	CpG island	0.000921152	0.0415388	0.0379477	0.00455988	0.0509627	0.0132529
1430037	2.50111e-05	20	small nucleolar RNA, C/D box 17	20p11.23	NR_003045	SNORD17	0.0187761	35.5037	8.95347	24.1758	6.44084		cg22145445	37	20	17944526	SNORD17;SNX5;SNX5	NR_003045;NM_014426;NM_152227	TSS1500;Body;Body	Open sea	0.00108758	0.0465223	0.959498	0.0074808	0.946861	0.0101431
2710731	6.33685e-07	X	lysine demethylase 6A	Xp11.2	NM_001291415; NM_001291416; NM_001291417; NM_001291418; NM_001291421; NM_021140; NP_001278344; NP_001278345; NP_001278346; NP_001278347; NP_001278350; NP_066963; NR_111960; XM_005272656; XM_005272659; XM_011543957; XM_011543958; XM_011543959; XM_011543960; XM_011543961; XM_011543962; XM_011543963; XM_011543964; XM_011543965; XM_011543966; XM_011543967; XM_011543968; XM_011543969; XM_011543970; XM…	KDM6A	0.000976739	87.7078	13.6366	59.0926	8.60263		cg14384228	37	X	44732348	KDM6A	NM_021140	TSS200	CpG island	0.00114995	0.0482905	0.037729	0.00638685	0.0431154	0.00473047
150288	1.04559e-07	X	ubiquitin like modifier activating enzyme 1	Xp11.23	NM_003334; NM_153280; NP_003325; NP_695012; XM_005272649; XM_011543954; XM_017029777; XM_017029778; XM_017029779; XM_017029780; XM_017029781; XP_005272706; XP_011542256; XP_016885266; XP_016885267; XP_016885268; XP_016885269; XP_016885270	UBA1	0.000253257	1415.63	121.605	1057.61	65.8882		cg09761980	37	X	47050044	UBA1	NM_153280	TSS200	N_Shore	0.00116335	0.0486427	0.125742	0.071628	0.0631555	0.0117464

## Sheet: Women
IlluminaID	p_value_expression	CHR	GENENAME	MAP	REFSEQ	Gene_Symbol	q-value_expression	Myoblasts_Mean_Expression	Myoblasts_SD_Expression	Myotubes_Mean_Expression	Myotubes_SD_Expression		ILMNID	GENOME_BUILD	CHR	MAPINFO	UCSC_REFGENE_NAME	UCSC_REFGENE_ACCESSION	UCSC_REFGENE_GROUP	RELATION_TO_UCSC_CPG_CpG island	p-value_methylation	q-value_methylation		Myoblasts_Mean_Methylation	Myoblasts_SD_Methylation	Myotubes_Mean_Methylation	Myotubes_SD_Methylation
7210327	0.00488281	3	neutral cholesterol ester hydrolase 1	3q26.31	NM_001146276; NM_001146277; NM_001146278; NM_020792; NP_001139748; NP_001139749; NP_001139750; NP_065843	NCEH1	0.0183729	867.003	233.706	513.776	158.695		cg19758142	37	3	172365942	NCEH1;NCEH1;NCEH1;NCEH1	NM_001146278;NM_020792;NM_001146276;NM_001146277	5'UTR;Body;Body;5'UTR	Open sea	0.000244141	0.0288337		0.737121	0.105974	0.823987	0.0878703
7650020	0.00195312	3	neutral cholesterol ester hydrolase 1	3q26.31	NM_001146276; NM_001146277; NM_001146278; NM_020792; NP_001139748; NP_001139749; NP_001139750; NP_065843	NCEH1	0.00951861	474.656	225.799	213.924	95.6272		cg19758142	37	3	172365942	NCEH1;NCEH1;NCEH1;NCEH1	NM_001146278;NM_020792;NM_001146276;NM_001146277	5'UTR;Body;Body;5'UTR	Open sea	0.000244141	0.0288337		0.737121	0.105974	0.823987	0.0878703
540255	0.00683594	6	alanyl-tRNA synthetase 2, mitochondrial	6p21.1	NM_020745; NP_065796; XM_005249245; XM_011514764; XM_017011112; XP_005249302; XP_011513066; XP_016866601	AARS2	0.0234054	145.26	25.0858	103.521	19.9845		cg05917988	37	6	44281197	AARS2	NM_020745	TSS200	CpG island	0.000244141	0.0288337		0.101816	0.0341855	0.122612	0.0352986
5340450	0.00488281	17	abhydrolase domain containing 15	17q11.2	NM_198147; NP_937790	ABHD15	0.0183729	96.8918	28.1798	138.328	32.8868		cg03739177	37	17	27889826	ABHD15	NM_198147	Body	N_Shelf	0.000244141	0.0288337		0.607922	0.102709	0.671606	0.0880557
2570112	0.000976562	10	actin binding LIM protein 1	10q25	NM_001003407; NM_001003408; NM_001322882; NM_001322883; NM_001322884; NM_001322885; NM_001322886; NM_001322887; NM_001322888; NM_001322889; NM_001322890; NM_001322891; NM_001322892; NM_001322893; NM_001322894; NM_001322895; NM_001322896; NM_001322897; NM_001322898; NM_001322899; NM_001322900; NM_002313; NM_006720; NP_001003407; NP_001003408; NP_001309811; NP_001309812; NP_001309813; NP_001309814;…	ABLIM1	0.00632936	222.435	74.3223	749.088	141.678		cg06076610	37	10	116249681	ABLIM1;ABLIM1;ABLIM1;ABLIM1	NM_001003408;NM_001003407;NM_002313;NM_006720	Body;Body;Body;Body	Open sea	0.000244141	0.0288337		0.185435	0.0996228	0.268507	0.132463
2570112	0.000976562	10	actin binding LIM protein 1	10q25	NM_001003407; NM_001003408; NM_001322882; NM_001322883; NM_001322884; NM_001322885; NM_001322886; NM_001322887; NM_001322888; NM_001322889; NM_001322890; NM_001322891; NM_001322892; NM_001322893; NM_001322894; NM_001322895; NM_001322896; NM_001322897; NM_001322898; NM_001322899; NM_001322900; NM_002313; NM_006720; NP_001003407; NP_001003408; NP_001309811; NP_001309812; NP_001309813; NP_001309814;…	ABLIM1	0.00632936	222.435	74.3223	749.088	141.678		cg23786209	37	10	116285554	ABLIM1;ABLIM1;ABLIM1;ABLIM1	NM_001003408;NM_001003407;NM_006720;NM_002313	Body;Body;5'UTR;Body	Open sea	0.000244141	0.0288337		0.468323	0.080668	0.60616	0.0669859
6400243	0.000976562	10	actin binding LIM protein 1	10q25	NM_001003407; NM_001003408; NM_001322882; NM_001322883; NM_001322884; NM_001322885; NM_001322886; NM_001322887; NM_001322888; NM_001322889; NM_001322890; NM_001322891; NM_001322892; NM_001322893; NM_001322894; NM_001322895; NM_001322896; NM_001322897; NM_001322898; NM_001322899; NM_001322900; NM_002313; NM_006720; NP_001003407; NP_001003408; NP_001309811; NP_001309812; NP_001309813; NP_001309814;…	ABLIM1	0.00632936	47.9228	12.7886	142.14	28.574		cg06076610	37	10	116249681	ABLIM1;ABLIM1;ABLIM1;ABLIM1	NM_001003408;NM_001003407;NM_002313;NM_006720	Body;Body;Body;Body	Open sea	0.000244141	0.0288337		0.185435	0.0996228	0.268507	0.132463
6400243	0.000976562	10	actin binding LIM protein 1	10q25	NM_001003407; NM_001003408; NM_001322882; NM_001322883; NM_001322884; NM_001322885; NM_001322886; NM_001322887; NM_001322888; NM_001322889; NM_001322890; NM_001322891; NM_001322892; NM_001322893; NM_001322894; NM_001322895; NM_001322896; NM_001322897; NM_001322898; NM_001322899; NM_001322900; NM_002313; NM_006720; NP_001003407; NP_001003408; NP_001309811; NP_001309812; NP_001309813; NP_001309814;…	ABLIM1	0.00632936	47.9228	12.7886	142.14	28.574		cg23786209	37	10	116285554	ABLIM1;ABLIM1;ABLIM1;ABLIM1	NM_001003408;NM_001003407;NM_006720;NM_002313	Body;Body;5'UTR;Body	Open sea	0.000244141	0.0288337		0.468323	0.080668	0.60616	0.0669859
940148	0.00292969	11	ankyrin repeat and BTB domain containing 2	11p13	NM_145804; NP_665803	ABTB2	0.0127073	44.7728	14.0715	78.9642	24.2529		cg08663298	37	11	34350440	ABTB2	NM_145804	Body	Open sea	0.000244141	0.0288337		0.792932	0.0897755	0.856753	0.0814022
940148	0.00292969	11	ankyrin repeat and BTB domain containing 2	11p13	NM_145804; NP_665803	ABTB2	0.0127073	44.7728	14.0715	78.9642	24.2529		cg22219450	37	11	34244798	ABTB2	NM_145804	Body	Open sea	0.000244141	0.0288337		0.0703776	0.0177375	0.0946588	0.0212902
1300154	0.00683594	16	adrenocortical dysplasia homolog	16q22.1	NM_001082486; NM_001082487; NM_022914; NP_001075955; NP_001075956; NP_075065; XM_005256115; XP_005256172; XR_429727; XR_429728	ACD	0.0234054	135.86	31.436	92.5943	13.9553		cg11698099	37	16	67695462	PARD6A;ACD;ACD;PARD6A;ACD	NM_016948;NM_022914;NM_001082487;NM_001037281;NM_001082486	Body;TSS1500;TSS1500;Body;TSS1500	CpG island	0.000244141	0.0288337		0.106524	0.0595328	0.126463	0.0636139
1010114	0.000976562	3	acyl-CoA oxidase 2	3p14.3	NM_003500; NP_003491; XM_005265505; XM_006713340; XM_017007302; XP_005265562; XP_006713403; XP_016862791	ACOX2	0.00632936	234.397	90.2088	360.028	92.2686		cg16209444	37	3	58522771	ACOX2	NM_003500	5'UTR	Open sea	0.000244141	0.0288337		0.186523	0.0363073	0.235756	0.052322
1010114	0.000976562	3	acyl-CoA oxidase 2	3p14.3	NM_003500; NP_003491; XM_005265505; XM_006713340; XM_017007302; XP_005265562; XP_006713403; XP_016862791	ACOX2	0.00632936	234.397	90.2088	360.028	92.2686		cg23652987	37	3	58508149	ACOX2	NM_003500	Body	Open sea	0.000244141	0.0288337		0.300815	0.138401	0.360889	0.124196
6480059	0.000976562	10	actin, alpha 2, smooth muscle, aorta	10q23.3	NM_001141945; NM_001320855; NM_001613; NP_001135417; NP_001307784; NP_001604	ACTA2	0.00632936	8370.39	2185.12	14501.4	1318.34		cg15950761	37	10	90739926	ACTA2	NM_001141945	5'UTR	Open sea	0.000244141	0.0288337		0.547658	0.0940424	0.681133	0.1099
3400110	0.000976562	1	actinin alpha 2	1q42-q43	NM_001103; NM_001278343; NM_001278344; NP_001094; NP_001265272; NP_001265273	ACTN2	0.00632936	18.7598	11.8487	437.632	300.884		cg20282303	37	1	236924392	ACTN2	NM_001103	Body	Open sea	0.000244141	0.0288337		0.950792	0.00902321	0.936559	0.017819
3140368	0.00292969	9	ADAMTS like 1	9p21.3	NM_001040272; NM_052866; NM_139238; NM_139264; NP_001035362; NP_443098; XM_011518063; XM_011518064; XM_011518067; XM_011518068; XM_011518070; XM_017015310; XM_017015311; XM_017015312; XM_017015313; XM_017015314; XP_011516365; XP_011516366; XP_011516369; XP_011516370; XP_011516372; XP_016870799; XP_016870800; XP_016870801; XP_016870802; XP_016870803	ADAMTSL1	0.0127073	139.595	29.1105	95.3684	25.7592		cg14174232	37	9	18909891	ADAMTSL1	NM_001040272	3'UTR	Open sea	0.000244141	0.0288337		0.669509	0.0994079	0.763909	0.0823265
4810575	0.000976562	9	ADAMTS like 2	9q34.2	NM_001145320; NM_014694; NP_001138792; NP_055509; XM_005272237; XM_005272238; XM_005272239; XM_011519241; XM_011519242; XP_005272294; XP_005272295; XP_005272296; XP_011517543; XP_011517544	ADAMTSL2	0.00632936	53.6421	19.5997	129.667	35.2646		cg21202204	37	9	136398165	ADAMTSL2	NM_001145320	5'UTR	N_Shore	0.000244141	0.0288337		0.269032	0.138911	0.336004	0.151333
5130400	0.00195312	15	ADAMTS like 3	15q25.2	NM_001301110; NM_207517; NP_001288039; NP_997400; XM_011521822; XM_011521823; XM_011521824; XM_011521825; XM_017022434; XM_017022435; XP_011520124; XP_011520125; XP_011520126; XP_011520127; XP_016877923; XP_016877924; XR_931873	ADAMTSL3	0.00951861	56.256	24.3892	22.8656	11.1715		cg01152302	37	15	84323770	ADAMTSL3	NM_207517	5'UTR	CpG island	0.000244141	0.0288337		0.0610104	0.0150437	0.0858981	0.0273445
3800050	0.00488281	2	adenylate cyclase 3	2p23.3	NM_001320613; NM_004036; NP_001307542; NP_004027; XM_006711925; XM_011532489; XM_011532490; XM_011532491; XM_011532492; XM_011532493; XM_011532494; XM_011532496; XM_017003186; XM_017003187; XM_017003188; XM_017003189; XM_017003190; XM_017003191; XM_017003192; XM_017003193; XP_006711988; XP_011530791; XP_011530792; XP_011530793; XP_011530794; XP_011530795; XP_011530796; XP_011530798; XP_016858675;…	ADCY3	0.0183729	663.345	234.808	506.118	205.854		cg25562925	37	2	25110049	ADCY3	NM_004036	Body	Open sea	0.000244141	0.0288337		0.549517	0.0828857	0.629165	0.0801227
5720523	0.00488281	10	adrenoceptor alpha 2A	10q25.2	NM_000681; NP_000672	ADRA2A	0.0183729	90.2824	25.717	66.3122	13.7625		cg26926521	37	10	112837240	ADRA2A;ADRA2A	NM_000681;NM_000681	5'UTR;1stExon	CpG island	0.000244141	0.0288337		0.0718783	0.00997698	0.0585904	0.0090567
4590133	0.000976562	10	actin filament associated protein 1 like 2	10q25.3	NM_001001936; NM_001287824; NM_032550; NP_001001936; NP_001274753; NP_115939; XM_005270233; XM_005270237; XM_005270241; XM_005270242; XM_011540286; XM_011540289; XM_011540290; XM_017016792; XM_017016793; XM_017016794; XM_017016795; XM_017016796; XM_017016797; XM_017016798; XM_017016799; XM_017016800; XM_017016801; XM_017016802; XM_017016803; XM_017016804; XM_017016805; XM_017016806; XM_017016807;…	AFAP1L2	0.00632936	31.5353	8.09339	158.545	51.272		cg04982488	37	10	116103698	AFAP1L2;AFAP1L2	NM_032550;NM_001001936	Body;Body	Open sea	0.000244141	0.0288337		0.333284	0.0940529	0.456995	0.125085
4590133	0.000976562	10	actin filament associated protein 1 like 2	10q25.3	NM_001001936; NM_001287824; NM_032550; NP_001001936; NP_001274753; NP_115939; XM_005270233; XM_005270237; XM_005270241; XM_005270242; XM_011540286; XM_011540289; XM_011540290; XM_017016792; XM_017016793; XM_017016794; XM_017016795; XM_017016796; XM_017016797; XM_017016798; XM_017016799; XM_017016800; XM_017016801; XM_017016802; XM_017016803; XM_017016804; XM_017016805; XM_017016806; XM_017016807;…	AFAP1L2	0.00632936	31.5353	8.09339	158.545	51.272		cg20048434	37	10	116163160	AFAP1L2;AFAP1L2	NM_032550;NM_001001936	Body;Body	N_Shore	0.000244141	0.0288337		0.0416548	0.00904079	0.0546326	0.0146785
6620711	0.000976562	10	actin filament associated protein 1 like 2	10q25.3	NM_001001936; NM_001287824; NM_032550; NP_001001936; NP_001274753; NP_115939; XM_005270233; XM_005270237; XM_005270241; XM_005270242; XM_011540286; XM_011540289; XM_011540290; XM_017016792; XM_017016793; XM_017016794; XM_017016795; XM_017016796; XM_017016797; XM_017016798; XM_017016799; XM_017016800; XM_017016801; XM_017016802; XM_017016803; XM_017016804; XM_017016805; XM_017016806; XM_017016807;…	AFAP1L2	0.00632936	25.302	7.68096	117.417	31.5155		cg04982488	37	10	116103698	AFAP1L2;AFAP1L2	NM_032550;NM_001001936	Body;Body	Open sea	0.000244141	0.0288337		0.333284	0.0940529	0.456995	0.125085
6620711	0.000976562	10	actin filament associated protein 1 like 2	10q25.3	NM_001001936; NM_001287824; NM_032550; NP_001001936; NP_001274753; NP_115939; XM_005270233; XM_005270237; XM_005270241; XM_005270242; XM_011540286; XM_011540289; XM_011540290; XM_017016792; XM_017016793; XM_017016794; XM_017016795; XM_017016796; XM_017016797; XM_017016798; XM_017016799; XM_017016800; XM_017016801; XM_017016802; XM_017016803; XM_017016804; XM_017016805; XM_017016806; XM_017016807;…	AFAP1L2	0.00632936	25.302	7.68096	117.417	31.5155		cg20048434	37	10	116163160	AFAP1L2;AFAP1L2	NM_032550;NM_001001936	Body;Body	N_Shore	0.000244141	0.0288337		0.0416548	0.00904079	0.0546326	0.0146785
650050	0.000976562	15	A-kinase anchoring protein 13	15q25.3	NM_001270546; NM_006738; NM_007200; NM_144767; NP_001257475; NP_006729; NP_009131	AKAP13	0.00632936	56.4562	5.27179	109.962	30.1149		cg11345955	37	15	86086674	AKAP13;AKAP13	NM_007200;NM_006738	Body;Body	Open sea	0.000244141	0.0288337		0.898145	0.0372658	0.920543	0.0255549
2060341	0.000976562	15	A-kinase anchoring protein 13	15q25.3	NM_001270546; NM_006738; NM_007200; NM_144767; NP_001257475; NP_006729; NP_009131	AKAP13	0.00632936	33.4576	5.26746	59.7084	14.3777		cg11345955	37	15	86086674	AKAP13;AKAP13	NM_007200;NM_006738	Body;Body	Open sea	0.000244141	0.0288337		0.898145	0.0372658	0.920543	0.0255549
3940440	0.000976562	15	A-kinase anchoring protein 13	15q25.3	NM_001270546; NM_006738; NM_007200; NM_144767; NP_001257475; NP_006729; NP_009131	AKAP13	0.00632936	231.035	45.5276	604.745	176.678		cg11345955	37	15	86086674	AKAP13;AKAP13	NM_007200;NM_006738	Body;Body	Open sea	0.000244141	0.0288337		0.898145	0.0372658	0.920543	0.0255549
4730408	0.00683594	12	anaphase promoting complex subunit 5	12q24.31	NM_001137559; NM_001330489; NM_016237; NP_001131031; NP_001317418; NP_057321; XM_005253900; XM_017019423; XM_017019424; XP_005253957; XP_016874912; XP_016874913	ANAPC5	0.0234054	1325.11	193.629	1474.95	223.374		cg10225640	37	12	121790611	ANAPC5;ANAPC5	NM_001137559;NM_016237	5'UTR;TSS1500	S_Shore	0.000244141	0.0288337		0.0529276	0.00526712	0.0477396	0.00324285
4780437	0.000976562	4	ankyrin 2	4q25-q27	NM_001127493; NM_001148; NM_020977; NP_001120965; NP_001139; NP_066187; XM_005262945; XM_017008067; XM_017008068; XM_017008069; XM_017008070; XM_017008071; XM_017008072; XM_017008073; XM_017008074; XM_017008075; XM_017008076; XM_017008077; XM_017008078; XM_017008079; XM_017008080; XM_017008081; XM_017008082; XM_017008083; XM_017008084; XM_017008085; XM_017008086; XM_017008087; XM_017008088; XM_01…	ANK2	0.00632936	38.8211	15.2158	130.207	34.6265		cg12055265	37	4	114285588	ANK2;ANK2;ANK2	NM_001148;NM_001127493;NM_020977	Body;Body;Body	Open sea	0.000244141	0.0288337		0.869214	0.0451584	0.798708	0.0624982
3370274	0.00976562	16	ankyrin repeat domain 11	16q24.3	NM_001256182; NM_001256183; NM_013275; NP_001243111; NP_001243112; NP_037407; NR_045839; XM_006721181; XM_006721184; XM_011523051; XM_011523053; XM_011523054; XM_011523055; XM_011523056; XM_011523057; XM_017023182; XM_017023183; XM_017023184; XM_017023185; XM_017023186; XM_017023187; XP_006721244; XP_006721247; XP_011521353; XP_011521355; XP_011521356; XP_011521357; XP_011521358; XP_011521359; XP…	ANKRD11	0.0306623	1063.7	160.782	897.893	181.919		cg00675737	37	16	89462359	ANKRD11	NM_013275	5'UTR	Open sea	0.000244141	0.0288337		0.164494	0.0691346	0.216972	0.0669591
3370274	0.00976562	16	ankyrin repeat domain 11	16q24.3	NM_001256182; NM_001256183; NM_013275; NP_001243111; NP_001243112; NP_037407; NR_045839; XM_006721181; XM_006721184; XM_011523051; XM_011523053; XM_011523054; XM_011523055; XM_011523056; XM_011523057; XM_017023182; XM_017023183; XM_017023184; XM_017023185; XM_017023186; XM_017023187; XP_006721244; XP_006721247; XP_011521353; XP_011521355; XP_011521356; XP_011521357; XP_011521358; XP_011521359; XP…	ANKRD11	0.0306623	1063.7	160.782	897.893	181.919		cg07118196	37	16	89462418	ANKRD11	NM_013275	5'UTR	Open sea	0.000244141	0.0288337		0.16273	0.07559	0.222497	0.0731753
5810612	0.00195312	15	alanyl aminopeptidase, membrane	15q25-q26	NM_001150; NP_001141; XM_005254892; XM_011521473; XP_005254949; XP_011519775	ANPEP	0.00951861	301.652	151.031	176.979	84.1826		cg13042288	37	15	90349979	ANPEP	NM_001150	5'UTR	Open sea	0.000244141	0.0288337		0.805437	0.083149	0.868673	0.0723804
60255	0.000976562	2	anthrax toxin receptor 1	2p13.1	NM_018153; NM_032208; NM_053034; NP_060623; NP_115584; NP_444262; XM_017005075; XM_017005076; XM_017005077; XP_016860564; XP_016860565; XP_016860566	ANTXR1	0.00632936	971.059	356.548	505.132	148.307		cg24576133	37	2	69299868	ANTXR1;ANTXR1;ANTXR1	NM_053034;NM_032208;NM_018153	Body;Body;Body	Open sea	0.000244141	0.0288337		0.237358	0.113521	0.296901	0.123486
3120689	0.000976562	2	anthrax toxin receptor 1	2p13.1	NM_018153; NM_032208; NM_053034; NP_060623; NP_115584; NP_444262; XM_017005075; XM_017005076; XM_017005077; XP_016860564; XP_016860565; XP_016860566	ANTXR1	0.00632936	602.009	199.485	320.082	71.8397		cg24576133	37	2	69299868	ANTXR1;ANTXR1;ANTXR1	NM_053034;NM_032208;NM_018153	Body;Body;Body	Open sea	0.000244141	0.0288337		0.237358	0.113521	0.296901	0.123486
5700025	0.00195312	2	anthrax toxin receptor 1	2p13.1	NM_018153; NM_032208; NM_053034; NP_060623; NP_115584; NP_444262; XM_017005075; XM_017005076; XM_017005077; XP_016860564; XP_016860565; XP_016860566	ANTXR1	0.00951861	475.329	173.921	273.346	62.5211		cg24576133	37	2	69299868	ANTXR1;ANTXR1;ANTXR1	NM_053034;NM_032208;NM_018153	Body;Body;Body	Open sea	0.000244141	0.0288337		0.237358	0.113521	0.296901	0.123486
6520215	0.00976562	9	annexin A1	9q21.13	NM_000700; NP_000691; XM_011518609; XM_017014657; XP_011516911; XP_016870146	ANXA1	0.0306623	6653.31	739.317	5601.52	903.259		cg01894895	37	9	75766294	ANXA1	NM_000700	TSS1500	Open sea	0.000244141	0.0288337		0.847405	0.0723771	0.8791	0.0614412
770730	0.000976562	15	annexin A2	15q22.2	NM_001002857; NM_001002858; NM_001136015; NM_004039; NP_001002857; NP_001002858; NP_001129487; NP_004030; XM_011521477; XM_017022090; XM_017022091; XM_017022092; XM_017022093; XP_011519779; XP_016877579; XP_016877580; XP_016877581; XP_016877582	ANXA2	0.00632936	3114.75	560.693	1298.15	228.1		cg22581200	37	15	60666575	ANXA2;ANXA2;ANXA2;ANXA2	NM_001136015;NM_001002858;NM_004039;NM_001002857	Body;Body;Body;Body	Open sea	0.000244141	0.0288337		0.23485	0.0827928	0.300749	0.0801802
3520328	0.00195312	15	annexin A2	15q22.2	NM_001002857; NM_001002858; NM_001136015; NM_004039; NP_001002857; NP_001002858; NP_001129487; NP_004030; XM_011521477; XM_017022090; XM_017022091; XM_017022092; XM_017022093; XP_011519779; XP_016877579; XP_016877580; XP_016877581; XP_016877582	ANXA2	0.00951861	1037.34	205.215	662.712	181.735		cg22581200	37	15	60666575	ANXA2;ANXA2;ANXA2;ANXA2	NM_001136015;NM_001002858;NM_004039;NM_001002857	Body;Body;Body;Body	Open sea	0.000244141	0.0288337		0.23485	0.0827928	0.300749	0.0801802
4780615	0.00195312	15	annexin A2	15q22.2	NM_001002857; NM_001002858; NM_001136015; NM_004039; NP_001002857; NP_001002858; NP_001129487; NP_004030; XM_011521477; XM_017022090; XM_017022091; XM_017022092; XM_017022093; XP_011519779; XP_016877579; XP_016877580; XP_016877581; XP_016877582	ANXA2	0.00951861	17248.9	534.602	15491.8	1027.02		cg22581200	37	15	60666575	ANXA2;ANXA2;ANXA2;ANXA2	NM_001136015;NM_001002858;NM_004039;NM_001002857	Body;Body;Body;Body	Open sea	0.000244141	0.0288337		0.23485	0.0827928	0.300749	0.0801802
2190241	0.000976562	19	adaptor related protein complex 1 mu 1 subunit	19p13.12	NM_001130524; NM_032493; NP_001123996; NP_115882; XM_017027420; XM_017027421; XP_016882909; XP_016882910	AP1M1	0.00632936	1595.4	156.588	1272.02	119.446		cg24766104	37	19	16309072	AP1M1;AP1M1	NM_032493;NM_001130524	Body;Body	CpG island	0.000244141	0.0288337		0.111426	0.0159737	0.091674	0.0078138
2190341	0.000976562	7	adaptor related protein complex 1 sigma 1 subunit	7q22.1	NM_001283; NM_057089; NP_001274	AP1S1	0.00632936	440.772	68.9619	268.688	42.5719		cg07151160	37	7	100800736	AP1S1	NM_001283	Body	S_Shelf	0.000244141	0.0288337		0.451564	0.0845625	0.499119	0.0853528
5490673	0.000976562	7	adaptor related protein complex 1 sigma 1 subunit	7q22.1	NM_001283; NM_057089; NP_001274	AP1S1	0.00632936	416.739	64.6231	256.766	34.8633		cg07151160	37	7	100800736	AP1S1	NM_001283	Body	S_Shelf	0.000244141	0.0288337		0.451564	0.0845625	0.499119	0.0853528
7040079	0.000976562	7	adaptor related protein complex 1 sigma 1 subunit	7q22.1	NM_001283; NM_057089; NP_001274	AP1S1	0.00632936	504.762	49.5948	328.965	57.825		cg07151160	37	7	100800736	AP1S1	NM_001283	Body	S_Shelf	0.000244141	0.0288337		0.451564	0.0845625	0.499119	0.0853528
940706	0.0136719	X	adaptor related protein complex 1 sigma 2 subunit	Xp22.2	NM_001272071; NM_003916; NP_001259000; NP_003907; XM_005274614; XM_011545599; XM_017029925; XM_017029926; XP_005274671; XP_011543901; XP_016885414; XP_016885415; XR_001755741; XR_247289; XR_247290	AP1S2	0.0397201	1094.78	284.359	774.989	184.213		cg11635541	37	X	15869341	AP1S2	NM_003916	Body	N_Shelf	0.000244141	0.0288337		0.915299	0.0233009	0.942778	0.0158757
2230603	0.000976562	5	adaptor related protein complex 3 beta 1 subunit	5q14.1	NM_001271769; NM_003664; NP_001258698; NP_003655; XM_005248618; XM_005248619; XM_017010001; XP_005248675; XP_005248676; XP_016865490	AP3B1	0.00632936	1424.56	110.952	1680.11	119.1		cg08976646	37	5	77299683	AP3B1	NM_003664	Body	Open sea	0.000244141	0.0288337		0.739245	0.131121	0.822009	0.104131
3890743	0.000976562	6	apolipoprotein B mRNA editing enzyme catalytic subunit 2	6p21	NM_006789; NP_006780	APOBEC2	0.00632936	21.9669	14.5394	822.894	1079.7		cg22375610	37	6	41021161	APOBEC2	NM_006789	1stExon	Open sea	0.000244141	0.0288337		0.0965866	0.0543226	0.124537	0.0603814
450619	0.00292969	7	aquaporin 1 (Colton blood group)	7p14	NM_000385; NM_001185060; NM_001185061; NM_001185062; NM_001329872; NM_198098; NP_001171989; NP_001171990; NP_001171991; NP_001316801; NP_932766	AQP1	0.0127073	30.0325	11.8992	71.2753	20.2308		cg15373767	37	7	30951328	AQP1	NM_198098	TSS200	Open sea	0.000244141	0.0288337		0.182948	0.0765403	0.252456	0.107988
2000669	0.00195312	4	Rho GTPase activating protein 10	4q31.23	NM_024605; NP_078881; XM_005263215; XM_017008602; XP_005263272; XP_016864091; XR_001741324	ARHGAP10	0.00951861	163.581	20.7704	257.247	40.1683		cg24243429	37	4	148653539	ARHGAP10	NM_024605	1stExon	CpG island	0.000244141	0.0288337		0.0338385	0.00559747	0.0407086	0.00917743
5340747	0.000976562	10	Rho GTPase activating protein 12	10p11.22	NM_001270695; NM_001270696; NM_001270697; NM_001270698; NM_001270699; NM_018287; NP_001257624; NP_001257625; NP_001257626; NP_001257627; NP_001257628; NP_060757; XM_005252644; XM_011519761; XM_017016954; XP_005252701; XP_011518063; XP_016872443	ARHGAP12	0.00632936	80.5024	14.7006	134.306	40.0907		cg25617100	37	10	32176403	ARHGAP12	NM_018287	Body	Open sea	0.000244141	0.0288337		0.824128	0.0493547	0.870392	0.060634
5490612	0.000976562	10	Rho GTPase activating protein 12	10p11.22	NM_001270695; NM_001270696; NM_001270697; NM_001270698; NM_001270699; NM_018287; NP_001257624; NP_001257625; NP_001257626; NP_001257627; NP_001257628; NP_060757; XM_005252644; XM_011519761; XM_017016954; XP_005252701; XP_011518063; XP_016872443	ARHGAP12	0.00632936	175.056	55.1279	403.38	123.984		cg25617100	37	10	32176403	ARHGAP12	NM_018287	Body	Open sea	0.000244141	0.0288337		0.824128	0.0493547	0.870392	0.060634
110180	0.000976562	12	Rho GTPase activating protein 9	12q13.3	NM_001080156; NM_001080157; NM_001319850; NM_001319851; NM_001319852; NM_032496; NP_001073625; NP_001073626; NP_001306779; NP_001306780; NP_001306781; NP_115885; XM_005269083; XM_005269084; XM_005269085; XM_011538656; XM_011538657; XM_011538658; XM_011538659; XM_017019800; XM_017019801; XM_017019802; XM_017019803; XM_017019804; XP_005269140; XP_005269141; XP_005269142; XP_011536958; XP_011536959;…	ARHGAP9	0.00632936	36.9106	10.2266	117.72	30.5818		cg22152796	37	12	57869941	ARHGAP9;ARHGAP9;ARHGAP9	NM_032496;NM_001080156;NM_001080157	Body;Body;Body	CpG island	0.000244141	0.0288337		0.0619271	0.0171507	0.0921467	0.0237294
6900703	0.000976562	8	Rho guanine nucleotide exchange factor 10	8p23	NM_001308152; NM_001308153; NM_014629; NP_001295081; NP_001295082; NP_055444; XM_005266041; XM_011534767; XM_011534768; XM_011534770; XM_017014003; XP_005266098; XP_011533069; XP_011533070; XP_011533072; XP_016869492	ARHGEF10	0.00632936	932.26	139.004	725.133	94.0661		cg01971085	37	8	1848407	ARHGEF10	NM_014629	Body	Open sea	0.000244141	0.0288337		0.618939	0.0837864	0.667238	0.0621222
6900703	0.000976562	8	Rho guanine nucleotide exchange factor 10	8p23	NM_001308152; NM_001308153; NM_014629; NP_001295081; NP_001295082; NP_055444; XM_005266041; XM_011534767; XM_011534768; XM_011534770; XM_017014003; XP_005266098; XP_011533069; XP_011533070; XP_011533072; XP_016869492	ARHGEF10	0.00632936	932.26	139.004	725.133	94.0661		cg03705571	37	8	1845444	ARHGEF10	NM_014629	Body	Open sea	0.000244141	0.0288337		0.287213	0.0663162	0.36902	0.0481616
6900703	0.000976562	8	Rho guanine nucleotide exchange factor 10	8p23	NM_001308152; NM_001308153; NM_014629; NP_001295081; NP_001295082; NP_055444; XM_005266041; XM_011534767; XM_011534768; XM_011534770; XM_017014003; XP_005266098; XP_011533069; XP_011533070; XP_011533072; XP_016869492	ARHGEF10	0.00632936	932.26	139.004	725.133	94.0661		cg17002510	37	8	1857839	ARHGEF10	NM_014629	Body	Open sea	0.000244141	0.0288337		0.387259	0.123772	0.44961	0.121933
4120411	0.00195312	1	Rho/Rac guanine nucleotide exchange factor 2	1q21-q22	NM_001162383; NM_001162384; NM_004723; NP_001155855; NP_001155856; NP_004714; XM_005245587; XM_005245588; XM_005245589; XM_005245590; XM_005245591; XM_005245592; XM_005245593; XM_005245594; XM_006711622; XM_006711623; XM_006711624; XM_006711625; XM_006711626; XM_011510136; XM_011510137; XM_011510139; XM_011510141; XM_011510143; XM_017002794; XM_017002795; XM_017002796; XM_017002797; XM_017002798;…	ARHGEF2	0.00951861	2612.68	499.588	3434.58	684.322		cg15733792	37	1	155935984	ARHGEF2;ARHGEF2;ARHGEF2	NM_004723;NM_001162383;NM_001162384	Body;Body;Body	Open sea	0.000244141	0.0288337		0.430496	0.112429	0.50624	0.128856
6250435	0.00488281	3	Rho guanine nucleotide exchange factor 3	3p14.3	NM_001128615; NM_001128616; NM_001289698; NM_019555; NP_001122087; NP_001122088; NP_001276627; NP_062455; XM_005265186; XM_005265187; XM_011533764; XM_011533765; XM_011533766; XM_011533767; XM_017006502; XM_017006503; XM_017006504; XM_017006505; XM_017006506; XP_005265243; XP_005265244; XP_011532066; XP_011532067; XP_011532068; XP_011532069; XP_016861991; XP_016861992; XP_016861993; XP_016861994;…	ARHGEF3	0.0183729	129.89	45.3488	265.165	94.534		cg10913077	37	3	57080664	ARHGEF3	NM_001128615	5'UTR	Open sea	0.000244141	0.0288337		0.243918	0.0988856	0.348153	0.0929989
2140368	0.00683594	15	cAMP regulated phosphoprotein 19	15q21.2	NM_001306191; NM_001306195; NM_001306196; NM_001330309; NM_006628; NP_001293120; NP_001293124; NP_001293125; NP_001317238; NP_006619; XM_017021868; XM_017021869; XM_017021870; XM_017021871; XP_016877357; XP_016877358; XP_016877359; XP_016877360	ARPP19	0.0234054	182.24	35.5122	136.434	18.6322		cg08628601	37	15	52861409	ARPP19	NM_006628	TSS200	CpG island	0.000244141	0.0288337		0.133147	0.0155054	0.156495	0.0237249
6620356	0.000976562	15	cAMP regulated phosphoprotein 19	15q21.2	NM_001306191; NM_001306195; NM_001306196; NM_001330309; NM_006628; NP_001293120; NP_001293124; NP_001293125; NP_001317238; NP_006619; XM_017021868; XM_017021869; XM_017021870; XM_017021871; XP_016877357; XP_016877358; XP_016877359; XP_016877360	ARPP19	0.00632936	1276.84	101.863	956.119	128.028		cg08628601	37	15	52861409	ARPP19	NM_006628	TSS200	CpG island	0.000244141	0.0288337		0.133147	0.0155054	0.156495	0.0237249
2490288	0.000976562	11	arrestin beta 1	11q13	NM_004041; NM_020251; NP_004032; NP_064647; XM_011545034; XM_011545035; XM_017017750; XM_017017751; XM_017017752; XM_017017753; XM_017017754; XP_011543336; XP_011543337; XP_016873239; XP_016873240; XP_016873241; XP_016873242; XP_016873243	ARRB1	0.00632936	37.6403	7.64187	61.3421	10.5452		cg02449461	37	11	75061838	ARRB1;ARRB1	NM_020251;NM_004041	Body;Body	N_Shore	0.000244141	0.0288337		0.409612	0.0478891	0.48062	0.0515704
5670673	0.000976562	11	arrestin beta 1	11q13	NM_004041; NM_020251; NP_004032; NP_064647; XM_011545034; XM_011545035; XM_017017750; XM_017017751; XM_017017752; XM_017017753; XM_017017754; XP_011543336; XP_011543337; XP_016873239; XP_016873240; XP_016873241; XP_016873242; XP_016873243	ARRB1	0.00632936	54.0797	12.6997	76.8744	9.7881		cg02449461	37	11	75061838	ARRB1;ARRB1	NM_020251;NM_004041	Body;Body	N_Shore	0.000244141	0.0288337		0.409612	0.0478891	0.48062	0.0515704
6940484	0.000976562	17	ASPSCR1, UBX domain containing tether for SLC2A4	17q25.3	NM_001251888; NM_001330528; NM_024083; NP_001238817; NP_001317457; NP_076988; NR_045351; XM_011523601; XM_011523602; XM_017025036; XM_017025037; XM_017025038; XM_017025039; XM_017025040; XM_017025041; XM_017025042; XM_017025043; XM_017025044; XP_011521903; XP_011521904; XP_016880525; XP_016880526; XP_016880527; XP_016880528; XP_016880529; XP_016880530; XP_016880531; XP_016880532; XP_016880533; XR…	ASPSCR1	0.00632936	1453.98	307.322	859.27	95.5029		cg06105699	37	17	79971436	ASPSCR1	NM_024083	Body	Open sea	0.000244141	0.0288337		0.462596	0.140335	0.567329	0.144905
6940484	0.000976562	17	ASPSCR1, UBX domain containing tether for SLC2A4	17q25.3	NM_001251888; NM_001330528; NM_024083; NP_001238817; NP_001317457; NP_076988; NR_045351; XM_011523601; XM_011523602; XM_017025036; XM_017025037; XM_017025038; XM_017025039; XM_017025040; XM_017025041; XM_017025042; XM_017025043; XM_017025044; XP_011521903; XP_011521904; XP_016880525; XP_016880526; XP_016880527; XP_016880528; XP_016880529; XP_016880530; XP_016880531; XP_016880532; XP_016880533; XR…	ASPSCR1	0.00632936	1453.98	307.322	859.27	95.5029		cg11644123	37	17	79936123	ASPSCR1	NM_024083	Body	S_Shore	0.000244141	0.0288337		0.128011	0.0223855	0.104631	0.020111
1780360	0.000976562	6	activating transcription factor 6 beta	6p21.3	NM_001136153; NM_004381; NP_001129625; NP_004372	ATF6B	0.00632936	50.9787	6.96487	39.8872	8.07907		cg14607161	37	6	32084298	ATF6B;ATF6B	NM_004381;NM_001136153	Body;Body	Open sea	0.000244141	0.0288337		0.412608	0.12703	0.471329	0.117507
3840376	0.000976562	2	atonal bHLH transcription factor 8	2p11.2	NM_032827; NP_116216; XM_006712122; XM_011533139; XP_006712185; XP_011531441; XR_001739003; XR_939731; XR_939732; XR_939733	ATOH8	0.00632936	807.607	217.345	91.3312	31.1962		cg05584950	37	2	86012847	ATOH8	NM_032827	Body	Open sea	0.000244141	0.0288337		0.101533	0.0888288	0.137281	0.0963915
430332	0.00976562	X	ATPase phospholipid transporting 11C	Xq27.1	NM_001010986; NM_173694; NP_001010986; NP_775965; XM_017029439; XM_017029440; XM_017029441; XM_017029442; XM_017029443; XM_017029444; XM_017029445; XM_017029446; XM_017029447; XM_017029448; XM_017029449; XP_016884928; XP_016884929; XP_016884930; XP_016884931; XP_016884932; XP_016884933; XP_016884934; XP_016884935; XP_016884936; XP_016884937; XP_016884938; XR_001755683; XR_001755684; XR_001755685	ATP11C	0.0306623	88.7968	34.9022	60.2627	29.7333		cg05385216	37	X	138915704	ATP11C;ATP11C	NM_001010986;NM_173694	TSS1500;TSS1500	Open sea	0.000244141	0.0288337		0.71185	0.0399186	0.605182	0.0844173
6040204	0.00488281	X	ATPase phospholipid transporting 11C	Xq27.1	NM_001010986; NM_173694; NP_001010986; NP_775965; XM_017029439; XM_017029440; XM_017029441; XM_017029442; XM_017029443; XM_017029444; XM_017029445; XM_017029446; XM_017029447; XM_017029448; XM_017029449; XP_016884928; XP_016884929; XP_016884930; XP_016884931; XP_016884932; XP_016884933; XP_016884934; XP_016884935; XP_016884936; XP_016884937; XP_016884938; XR_001755683; XR_001755684; XR_001755685	ATP11C	0.0183729	406.362	112.498	302.684	125.28		cg05385216	37	X	138915704	ATP11C;ATP11C	NM_001010986;NM_173694	TSS1500;TSS1500	Open sea	0.000244141	0.0288337		0.71185	0.0399186	0.605182	0.0844173
3990092	0.000976562	1	ATPase Na+/K+ transporting subunit alpha 2	1q23.2	NM_000702; NP_000693	ATP1A2	0.00632936	53.1541	37.1856	351.305	195.725		cg06210630	37	1	160085433	ATP1A2	NM_000702	TSS200	Open sea	0.000244141	0.0288337		0.234627	0.0732065	0.285	0.0704502
3990092	0.000976562	1	ATPase Na+/K+ transporting subunit alpha 2	1q23.2	NM_000702; NP_000693	ATP1A2	0.00632936	53.1541	37.1856	351.305	195.725		cg15487620	37	1	160084833	ATP1A2	NM_000702	TSS1500	Open sea	0.000244141	0.0288337		0.303167	0.0798312	0.371322	0.0860531
3990092	0.000976562	1	ATPase Na+/K+ transporting subunit alpha 2	1q23.2	NM_000702; NP_000693	ATP1A2	0.00632936	53.1541	37.1856	351.305	195.725		cg20632887	37	1	160085581	ATP1A2;ATP1A2	NM_000702;NM_000702	1stExon;5'UTR	Open sea	0.000244141	0.0288337		0.231256	0.104167	0.333152	0.111862
1990274	0.000976562	19	ATP5S like	19q13.2	NM_001167867; NM_001167868; NM_001167869; NM_001167870; NM_001167871; NM_001320838; NM_001320839; NM_001320840; NM_001320841; NM_001320844; NM_018035; NP_001161339; NP_001161340; NP_001161341; NP_001161342; NP_001161343; NP_001307767; NP_001307768; NP_001307769; NP_001307770; NP_001307773; NP_060505; NR_030765; NR_135476; NR_135477; NR_135478; XM_011527065; XP_011525367	ATP5SL	0.00632936	497.465	45.3339	390.455	40.2006		cg20117260	37	19	41937434	ATP5SL;ATP5SL;ATP5SL;ATP5SL;ATP5SL;ATP5SL;ATP5SL	NM_018035;NM_001167868;NM_001167870;NM_001167871;NR_030765;NM_001167869;NM_001167867	3'UTR;3'UTR;3'UTR;3'UTR;Body;3'UTR;3'UTR	Open sea	0.000244141	0.0288337		0.439018	0.123063	0.518457	0.131329
6180088	0.00292969	7	ATPase H+ transporting V0 subunit e2	7q36.1	NM_001100592; NM_001289990; NM_145230; NP_001094062; NP_001276919; NP_660265; NR_110612	ATP6V0E2	0.0127073	536.63	122.829	904.477	215.359		cg07993367	37	7	149568778	ATP6V0E2;LOC401431;ATP6V0E2	NM_001100592;NR_027040;NM_145230	TSS1500;Body;TSS1500	N_Shore	0.000244141	0.0288337		0.54027	0.154614	0.63359	0.151507
380373	0.00488281	16	BTG3 associated nuclear protein	16q24	NM_001173539; NM_001173540; NM_001173541; NM_001173542; NM_001173543; NM_017869; NM_079837; NP_001167010; NP_001167011; NP_001167012; NP_001167013; NP_001167014; NP_060339; NP_524576; XM_005256008; XM_005256009; XM_011523170; XM_011523172; XM_011523174; XM_011523175; XM_011523176; XM_011523177; XM_011523178; XM_011523179; XM_011523180; XM_011523181; XM_011523182; XM_011523183; XM_011523184; XM_01…	BANP	0.0183729	758.446	195.195	560.922	122.421		cg03141958	37	16	88008736	BANP;BANP	NM_017869;NM_079837	Body;Body	Open sea	0.000244141	0.0288337		0.907525	0.0510505	0.925662	0.040478
5960471	0.0136719	11	B-cell CLL/lymphoma 9-like	11q23.3	NM_182557; NP_872363; XM_005271511; XM_005271512; XM_005271513; XM_006718815; XM_011542756; XM_017017572; XM_017017573; XM_017017574; XP_005271568; XP_005271569; XP_005271570; XP_006718878; XP_011541058; XP_016873061; XP_016873062; XP_016873063	BCL9L	0.0397201	68.306	12.108	52.9534	9.74549		cg02493211	37	11	118781633	BCL9L	NM_182557	TSS200	CpG island	0.000244141	0.0288337		0.0647066	0.00718496	0.0533901	0.00655737
1690379	0.00488281	17	beclin 1	17q21	NM_001313998; NM_001313999; NM_001314000; NM_003766; NP_001300927; NP_001300928; NP_001300929; NP_003757; XM_005257759; XM_005257760; XM_011525421; XM_017025262; XM_017025263; XM_017025264; XP_005257816; XP_005257817; XP_011523723; XP_016880751; XP_016880752; XP_016880753	BECN1	0.0183729	609.9	47.9059	697.762	74.7198		cg21295398	37	17	40976971	BECN1	NM_003766	TSS1500	S_Shore	0.000244141	0.0288337		0.752678	0.0236181	0.80827	0.0286595
6840064	0.000976562	9	BICD cargo adaptor 2	9q22.31	NM_001003800; NM_015250; NP_001003800; NP_056065; XM_017014551; XP_016870040	BICD2	0.00632936	687.656	52.1224	993.947	121.986		cg06636356	37	9	95527809	BICD2;BICD2	NM_015250;NM_001003800	TSS1500;TSS1500	CpG island	0.000244141	0.0288337		0.0628929	0.0139917	0.0506969	0.00717822
2630743	0.000976562	10	biogenesis of lysosomal organelles complex 1 subunit 2	10q24.31	NM_001001342; NM_001282436; NM_001282437; NM_001282438; NM_001282439; NM_173809; NP_001001342; NP_001269365; NP_001269366; NP_001269367; NP_001269368; NP_776170; XM_017016102; XP_016871591	BLOC1S2	0.00632936	50.4676	10.5709	61.8686	10.4626		cg14968603	37	10	102046143	BLOC1S2;BLOC1S2	NM_173809;NM_001001342	Body;TSS200	CpG island	0.000244141	0.0288337		0.0469582	0.0055879	0.0625366	0.00799935
1340475	0.00292969	6	bromodomain containing 2	6p21.3	NM_001113182; NM_001199455; NM_001199456; NM_001291986; NM_005104; NP_001106653; NP_001186384; NP_001186385; NP_001278915; NP_005095; NR_037625; XR_001743557; XR_241911	BRD2	0.0127073	1812.87	237.73	1457.03	122.836		cg07148032	37	6	32935354	BRD2	NM_005104	TSS1500	N_Shore	0.000244141	0.0288337		0.0677046	0.0313201	0.0856658	0.0322996
1340475	0.00292969	6	bromodomain containing 2	6p21.3	NM_001113182; NM_001199455; NM_001199456; NM_001291986; NM_005104; NP_001106653; NP_001186384; NP_001186385; NP_001278915; NP_005095; NR_037625; XR_001743557; XR_241911	BRD2	0.0127073	1812.87	237.73	1457.03	122.836		cg26059973	37	6	32935912	BRD2	NM_005104	TSS1500	CpG island	0.000244141	0.0288337		0.055204	0.0054863	0.0616198	0.00676856
6510608	0.000976562	12	BTB domain containing 11	12q23.3	NM_001017523; NM_001018072; NM_152322; NP_001017523; NP_001018082; XM_005268645; XM_011537909; XM_011537910; XM_017018807; XP_005268702; XP_011536211; XP_011536212; XP_016874296	BTBD11	0.00632936	96.2224	38.6804	30.8736	10.6062		cg01686739	37	12	107855547	BTBD11	NM_001018072	Body	Open sea	0.000244141	0.0288337		0.0261647	0.00374628	0.0475083	0.0201666
6510608	0.000976562	12	BTB domain containing 11	12q23.3	NM_001017523; NM_001018072; NM_152322; NP_001017523; NP_001018082; XM_005268645; XM_011537909; XM_011537910; XM_017018807; XP_005268702; XP_011536211; XP_011536212; XP_016874296	BTBD11	0.00632936	96.2224	38.6804	30.8736	10.6062		cg26515471	37	12	108039856	BTBD11;BTBD11	NM_001017523;NM_001018072	Body;Body	Open sea	0.000244141	0.0288337		0.310199	0.101672	0.354266	0.109387
7610072	0.00488281	19	BTB domain containing 2	19p13.3	NM_017797; NP_060267; XM_005259593; XM_011528127; XP_005259650; XP_011526429	BTBD2	0.0183729	1953.34	181.669	1523.51	195.78		cg14756040	37	19	1986013	BTBD2	NM_017797	3'UTR	CpG island	0.000244141	0.0288337		0.414123	0.0758464	0.470507	0.0751873
6020653	0.0136719	20	BTB domain containing 3	20p12.2	NM_001282550; NM_001282551; NM_001282552; NM_001282554; NM_014962; NM_181443; NP_001269479; NP_001269480; NP_001269481; NP_001269483; NP_055777; NP_852108; XM_017027728; XM_017027729; XM_017027730; XP_016883217; XP_016883218; XP_016883219	BTBD3	0.0397201	320.926	86.3619	233.236	57.5648		cg23944804	37	20	11871384	BTBD3	NM_181443	TSS200	CpG island	0.000244141	0.0288337		0.0260909	0.00377916	0.0349932	0.0042636
1410091	0.00976562	3	biotinidase	3p25	NM_000060; NM_001281723; NM_001281724; NM_001281725; NM_001281726; NM_001323582; NP_000051; NP_001268652; NP_001268653; NP_001268654; NP_001268655; NP_001310511; XM_006713314; XM_011534041; XM_017007088; XP_006713377; XP_011532343; XP_016862577	BTD	0.0306623	112.992	23.0837	83.959	22.1289		cg18348936	37	3	15642978	HACL1;BTD;HACL1	NM_012260;NM_000060;NM_012260	1stExon;TSS1500;5'UTR	CpG island	0.000244141	0.0288337		0.052985	0.0104559	0.0714887	0.0162737
870110	0.0136719	15	chromosome 15 open reading frame 39	15q24.2	NM_015492; NP_056307	C15orf39	0.0397201	78.7145	17.422	95.4076	12.6431		cg25207952	37	15	75499952	C15orf39	NM_015492	Body	N_Shore	0.000244141	0.0288337		0.332132	0.0673858	0.398011	0.0826201
6660445	0.000976562	15	chromosome 15 open reading frame 59	15q24.1	NM_001039614; NM_001303254; NP_001034703; NP_001290183; XM_005254369; XP_005254426	C15orf59	0.00632936	26.9704	2.87117	48.0509	11.8838		cg22843146	37	15	74033803	C15orf59	NM_001039614	Body	Open sea	0.000244141	0.0288337		0.163785	0.0534077	0.209984	0.0773536
6370377	0.000976562	19	chromosome 19 open reading frame 12	19q12	NM_001031726; NM_001256046; NM_001256047; NM_001282929; NM_001282930; NM_001282931; NM_031448; NP_001026896; NP_001242975; NP_001242976; NP_001269858; NP_001269859; NP_001269860; NP_113636	C19orf12	0.00632936	274.352	60.8299	392.401	91.2124		cg01518459	37	19	30199590	C19orf12;C19orf12	NM_001031726;NM_031448	Body;5'UTR	Open sea	0.000244141	0.0288337		0.41407	0.100001	0.487582	0.109357
6380681	0.000976562	19	chromosome 19 open reading frame 12	19q12	NM_001031726; NM_001256046; NM_001256047; NM_001282929; NM_001282930; NM_001282931; NM_031448; NP_001026896; NP_001242975; NP_001242976; NP_001269858; NP_001269859; NP_001269860; NP_113636	C19orf12	0.00632936	484.655	71.8205	741.871	102.032		cg01518459	37	19	30199590	C19orf12;C19orf12	NM_001031726;NM_031448	Body;5'UTR	Open sea	0.000244141	0.0288337		0.41407	0.100001	0.487582	0.109357
4860575	0.0136719	1	DENN domain containing 1B	1q31.3	NM_001142795; NM_001195215; NM_001195216; NM_001300858; NM_019049; NM_144977; NP_001182144; NP_001182145; NP_001287787; NP_659414; NR_125340; XM_005244931; XM_006711192; XM_006711193; XM_006711194; XM_011509246; XM_011509247; XM_011509248; XM_011509249; XM_011509251; XM_017000470; XM_017000471; XM_017000472; XP_005244988; XP_006711255; XP_006711256; XP_006711257; XP_011507548; XP_011507549; XP_01…	DENND1B	0.0397201	112.39	18.8495	141.939	28.1013		cg21534578	37	1	197745159	DENND1B;DENND1B	NM_144977;NM_001142795	TSS1500;TSS1500	S_Shore	0.000244141	0.0288337		0.269166	0.15517	0.347564	0.182991
7320204	0.00195312	11	C1q and tumor necrosis factor related protein 5	11q23.3	NM_001278431; NM_015645; NP_001265360; NP_056460	C1QTNF5	0.00951861	254.998	140.386	495.163	113.146		cg18836745	37	11	119212247	C1QTNF5;MFRP	NM_015645;NM_031433	5'UTR;3'UTR	S_Shore	0.000244141	0.0288337		0.299132	0.129112	0.38945	0.119524
1400601	0.00488281	20	TOX high mobility group box family member 2	20q13.12	NM_001098796; NM_001098797; NM_001098798; NM_032883; NP_001092266; NP_001092267; NP_001092268; NP_116272; XM_006723884; XM_017028109; XP_006723947; XP_016883598; XR_001754425	TOX2	0.0183729	394.725	109.194	282.562	105.274		cg19593767	37	20	42544666	TOX2;TOX2;TOX2	NM_001098796;NM_001098797;NM_032883	TSS200;Body;TSS200	CpG island	0.000244141	0.0288337		0.206367	0.0284175	0.238631	0.0298502
4070201	0.00195312	20	family with sequence similarity 110 member A	20p13	NM_001042353; NM_001289145; NM_001289146; NM_001289147; NM_031424; NM_207121; NP_001035812; NP_001276074; NP_001276075; NP_001276076; NP_113612; NP_997004; XM_011529381; XP_011527683	FAM110A	0.00951861	126.842	20.0249	93.6901	12.2409		cg16406078	37	20	825634	FAM110A;FAM110A;FAM110A	NM_001042353;NM_207121;NM_031424	Body;Body;1stExon	CpG island	0.000244141	0.0288337		0.525433	0.0925914	0.602777	0.111976
5050376	0.00488281	21	chromosome 21 open reading frame 33	21q22.3	NM_001320383; NM_001320384; NM_004649; NM_198155; NP_001307312; NP_001307313; NP_004640; NP_937798; NR_135220; XM_017028479; XP_016883968	C21orf33	0.0183729	1430.6	140.223	1860.75	236.734		cg21937462	37	21	45561490	C21orf33;C21orf33	NM_198155;NM_004649	Body;Body	S_Shore	0.000244141	0.0288337		0.487618	0.104207	0.528271	0.0857315
5870576	0.0136719	21	chromosome 21 open reading frame 33	21q22.3	NM_001320383; NM_001320384; NM_004649; NM_198155; NP_001307312; NP_001307313; NP_004640; NP_937798; NR_135220; XM_017028479; XP_016883968	C21orf33	0.0397201	124.613	13.6593	167.412	33.5111		cg21937462	37	21	45561490	C21orf33;C21orf33	NM_198155;NM_004649	Body;Body	S_Shore	0.000244141	0.0288337		0.487618	0.104207	0.528271	0.0857315
6550427	0.00976562	6	chromosome 6 open reading frame 15	6p21.3	NM_014070; NP_054789	C6orf15	0.0306623	49.975	24.3925	85.5656	51.1913		cg26812852	37	6	31081518	PSORS1C1;C6orf15	NM_014068;NM_014070	TSS1500;TSS1500	Open sea	0.000244141	0.0288337		0.355144	0.132245	0.431217	0.110462
6560328	0.00488281	6	solute carrier family 22 member 23	6p25.2	NM_001286455; NM_001286456; NM_015482; NM_021945; NP_001273384; NP_001273385; NP_056297; NP_068764; NR_104448; XM_011514801; XM_017011180; XM_017011181; XM_017011182; XM_017011183; XM_017011184; XM_017011185; XM_017011186; XP_011513103; XP_016866669; XP_016866670; XP_016866671; XP_016866672; XP_016866673; XP_016866674; XP_016866675; XR_001743575	SLC22A23	0.0183729	80.4077	51.6822	124.712	64.0871		cg07081061	37	6	3350901	SLC22A23;SLC22A23	NM_021945;NM_015482	Body;Body	Open sea	0.000244141	0.0288337		0.28152	0.0817646	0.347017	0.0947925
6560328	0.00488281	6	solute carrier family 22 member 23	6p25.2	NM_001286455; NM_001286456; NM_015482; NM_021945; NP_001273384; NP_001273385; NP_056297; NP_068764; NR_104448; XM_011514801; XM_017011180; XM_017011181; XM_017011182; XM_017011183; XM_017011184; XM_017011185; XM_017011186; XP_011513103; XP_016866669; XP_016866670; XP_016866671; XP_016866672; XP_016866673; XP_016866674; XP_016866675; XR_001743575	SLC22A23	0.0183729	80.4077	51.6822	124.712	64.0871		cg11552025	37	6	3383656	SLC22A23;SLC22A23	NM_021945;NM_015482	Body;Body	Open sea	0.000244141	0.0288337		0.836064	0.0745689	0.869117	0.0687774
6560328	0.00488281	6	solute carrier family 22 member 23	6p25.2	NM_001286455; NM_001286456; NM_015482; NM_021945; NP_001273384; NP_001273385; NP_056297; NP_068764; NR_104448; XM_011514801; XM_017011180; XM_017011181; XM_017011182; XM_017011183; XM_017011184; XM_017011185; XM_017011186; XP_011513103; XP_016866669; XP_016866670; XP_016866671; XP_016866672; XP_016866673; XP_016866674; XP_016866675; XR_001743575	SLC22A23	0.0183729	80.4077	51.6822	124.712	64.0871		cg13703737	37	6	3386584	SLC22A23;SLC22A23	NM_021945;NM_015482	Body;Body	Open sea	0.000244141	0.0288337		0.524029	0.0861022	0.641813	0.0855202
5810671	0.000976562	7	chromosome 7 open reading frame 50	7p22.3	NM_001134395; NM_001134396; NM_001318252; NM_032350; NP_001127867; NP_001127868; NP_001305181; NP_115726; NR_134537; NR_134538; XM_006715793; XM_011515580; XM_011515581; XM_011515582; XM_011515583; XM_011515584; XM_017012719; XM_017012720; XM_017012721; XM_017012722; XP_006715856; XP_011513882; XP_011513883; XP_011513884; XP_011513885; XP_011513886; XP_016868208; XP_016868209; XP_016868210; XP_01…	C7orf50	0.00632936	2402.33	359.922	2200.58	307.95		cg01105362	37	7	1059627	C7orf50;C7orf50;C7orf50	NM_001134395;NM_032350;NM_001134396	Body;Body;Body	CpG island	0.000244141	0.0288337		0.518724	0.100692	0.624977	0.0866998
5810671	0.000976562	7	chromosome 7 open reading frame 50	7p22.3	NM_001134395; NM_001134396; NM_001318252; NM_032350; NP_001127867; NP_001127868; NP_001305181; NP_115726; NR_134537; NR_134538; XM_006715793; XM_011515580; XM_011515581; XM_011515582; XM_011515583; XM_011515584; XM_017012719; XM_017012720; XM_017012721; XM_017012722; XP_006715856; XP_011513882; XP_011513883; XP_011513884; XP_011513885; XP_011513886; XP_016868208; XP_016868209; XP_016868210; XP_01…	C7orf50	0.00632936	2402.33	359.922	2200.58	307.95		cg04498913	37	7	1135747	C7orf50;C7orf50;C7orf50	NM_001134395;NM_032350;NM_001134396	Body;Body;Body	CpG island	0.000244141	0.0288337		0.311858	0.13586	0.38391	0.136257
5810671	0.000976562	7	chromosome 7 open reading frame 50	7p22.3	NM_001134395; NM_001134396; NM_001318252; NM_032350; NP_001127867; NP_001127868; NP_001305181; NP_115726; NR_134537; NR_134538; XM_006715793; XM_011515580; XM_011515581; XM_011515582; XM_011515583; XM_011515584; XM_017012719; XM_017012720; XM_017012721; XM_017012722; XP_006715856; XP_011513882; XP_011513883; XP_011513884; XP_011513885; XP_011513886; XP_016868208; XP_016868209; XP_016868210; XP_01…	C7orf50	0.00632936	2402.33	359.922	2200.58	307.95		cg08132940	37	7	1081526	C7orf50;C7orf50;C7orf50	NM_001134395;NM_032350;NM_001134396	Body;Body;Body	S_Shore	0.000244141	0.0288337		0.441286	0.131216	0.53127	0.115454
5810671	0.000976562	7	chromosome 7 open reading frame 50	7p22.3	NM_001134395; NM_001134396; NM_001318252; NM_032350; NP_001127867; NP_001127868; NP_001305181; NP_115726; NR_134537; NR_134538; XM_006715793; XM_011515580; XM_011515581; XM_011515582; XM_011515583; XM_011515584; XM_017012719; XM_017012720; XM_017012721; XM_017012722; XP_006715856; XP_011513882; XP_011513883; XP_011513884; XP_011513885; XP_011513886; XP_016868208; XP_016868209; XP_016868210; XP_01…	C7orf50	0.00632936	2402.33	359.922	2200.58	307.95		cg10485278	37	7	1060649	C7orf50;C7orf50;C7orf50	NM_001134395;NM_032350;NM_001134396	Body;Body;Body	N_Shore	0.000244141	0.0288337		0.789972	0.0372464	0.760692	0.0372691
5810671	0.000976562	7	chromosome 7 open reading frame 50	7p22.3	NM_001134395; NM_001134396; NM_001318252; NM_032350; NP_001127867; NP_001127868; NP_001305181; NP_115726; NR_134537; NR_134538; XM_006715793; XM_011515580; XM_011515581; XM_011515582; XM_011515583; XM_011515584; XM_017012719; XM_017012720; XM_017012721; XM_017012722; XP_006715856; XP_011513882; XP_011513883; XP_011513884; XP_011513885; XP_011513886; XP_016868208; XP_016868209; XP_016868210; XP_01…	C7orf50	0.00632936	2402.33	359.922	2200.58	307.95		cg16397852	37	7	1153961	C7orf50;C7orf50;C7orf50	NM_001134395;NM_032350;NM_001134396	Body;Body;Body	N_Shore	0.000244141	0.0288337		0.646546	0.122864	0.705842	0.138646
4010184	0.00488281	8	family with sequence similarity 167 member A	8p23-p22	NM_053279; NP_444509; XM_005272398; XM_011543837; XM_011543838; XM_011543840; XP_005272455; XP_011542139; XP_011542140; XP_011542142	FAM167A	0.0183729	105.532	77.6457	43.4055	18.2478		cg02621357	37	8	11296980	FAM167A	NM_053279	Body	Open sea	0.000244141	0.0288337		0.0842362	0.026536	0.10889	0.0359463
730259	0.000976562	16	calcium voltage-gated channel subunit alpha1 H	16p13.3	NM_001005407; NM_021098; NP_001005407; NP_066921; XM_005255652; XM_006720963; XM_006720964; XM_006720965; XM_006720967; XM_006720968; XM_011522724; XM_011522727; XM_017023819; XM_017023820; XM_017023821; XP_005255709; XP_006721026; XP_006721027; XP_006721028; XP_006721030; XP_006721031; XP_011521026; XP_011521029; XP_016879308; XP_016879309; XP_016879310	CACNA1H	0.00632936	26.3297	19.7669	88.0181	33.7997		cg03283429	37	16	1215641	CACNA1H;CACNA1H	NM_021098;NM_001005407	Body;Body	N_Shore	0.000244141	0.0288337		0.297837	0.102126	0.369624	0.0919352
730259	0.000976562	16	calcium voltage-gated channel subunit alpha1 H	16p13.3	NM_001005407; NM_021098; NP_001005407; NP_066921; XM_005255652; XM_006720963; XM_006720964; XM_006720965; XM_006720967; XM_006720968; XM_011522724; XM_011522727; XM_017023819; XM_017023820; XM_017023821; XP_005255709; XP_006721026; XP_006721027; XP_006721028; XP_006721030; XP_006721031; XP_011521026; XP_011521029; XP_016879308; XP_016879309; XP_016879310	CACNA1H	0.00632936	26.3297	19.7669	88.0181	33.7997		cg09139409	37	16	1242561	CACNA1H;CACNA1H	NM_021098;NM_001005407	Body;Body	N_Shelf	0.000244141	0.0288337		0.322072	0.0765651	0.37682	0.0849086
6220343	0.000976562	16	calcium voltage-gated channel subunit alpha1 H	16p13.3	NM_001005407; NM_021098; NP_001005407; NP_066921; XM_005255652; XM_006720963; XM_006720964; XM_006720965; XM_006720967; XM_006720968; XM_011522724; XM_011522727; XM_017023819; XM_017023820; XM_017023821; XP_005255709; XP_006721026; XP_006721027; XP_006721028; XP_006721030; XP_006721031; XP_011521026; XP_011521029; XP_016879308; XP_016879309; XP_016879310	CACNA1H	0.00632936	79.0172	80.9051	488.13	212.586		cg03283429	37	16	1215641	CACNA1H;CACNA1H	NM_021098;NM_001005407	Body;Body	N_Shore	0.000244141	0.0288337		0.297837	0.102126	0.369624	0.0919352
6220343	0.000976562	16	calcium voltage-gated channel subunit alpha1 H	16p13.3	NM_001005407; NM_021098; NP_001005407; NP_066921; XM_005255652; XM_006720963; XM_006720964; XM_006720965; XM_006720967; XM_006720968; XM_011522724; XM_011522727; XM_017023819; XM_017023820; XM_017023821; XP_005255709; XP_006721026; XP_006721027; XP_006721028; XP_006721030; XP_006721031; XP_011521026; XP_011521029; XP_016879308; XP_016879309; XP_016879310	CACNA1H	0.00632936	79.0172	80.9051	488.13	212.586		cg09139409	37	16	1242561	CACNA1H;CACNA1H	NM_021098;NM_001005407	Body;Body	N_Shelf	0.000244141	0.0288337		0.322072	0.0765651	0.37682	0.0849086
3520397	0.000976562	17	calcium voltage-gated channel auxiliary subunit beta 1	17q12	NM_000723; NM_199247; NM_199248; NP_000714; NP_954855; NP_954856; XM_005257645; XM_005257646; XM_006722072; XM_017025024; XM_017025025; XM_017025026; XM_017025027; XM_017025028; XM_017025029; XM_017025030; XP_005257702; XP_005257703; XP_006722135; XP_016880513; XP_016880514; XP_016880515; XP_016880516; XP_016880517; XP_016880518; XP_016880519	CACNB1	0.00632936	37.0413	8.89722	296.241	173.347		cg18590335	37	17	37331279	CACNB1	NM_000723	3'UTR	N_Shore	0.000244141	0.0288337		0.169866	0.0499045	0.221451	0.0651224
4390739	0.000976562	17	calcium voltage-gated channel auxiliary subunit beta 1	17q12	NM_000723; NM_199247; NM_199248; NP_000714; NP_954855; NP_954856; XM_005257645; XM_005257646; XM_006722072; XM_017025024; XM_017025025; XM_017025026; XM_017025027; XM_017025028; XM_017025029; XM_017025030; XP_005257702; XP_005257703; XP_006722135; XP_016880513; XP_016880514; XP_016880515; XP_016880516; XP_016880517; XP_016880518; XP_016880519	CACNB1	0.00632936	17.3867	9.73703	164.263	114.944		cg18590335	37	17	37331279	CACNB1	NM_000723	3'UTR	N_Shore	0.000244141	0.0288337		0.169866	0.0499045	0.221451	0.0651224
4610209	0.0136719	15	calmodulin like 4	15q23	NM_001031733; NM_001286694; NM_001286695; NM_033429; NP_001026903; NP_001273623; NP_001273624; NP_219501; NR_104583	CALML4	0.0397201	50.0445	14.5657	29.2287	7.67081		cg11530995	37	15	68497992	CALML4;CALML4;CALML4;CALML4	NM_033429;NM_033429;NM_001031733;NM_001031733	1stExon;5'UTR;5'UTR;1stExon	Open sea	0.000244141	0.0288337		0.182248	0.0583791	0.22398	0.0473502
4060008	0.00195312	1	calcium/calmodulin dependent protein kinase II inhibitor 1	1p36.12	NM_018584; NP_061054	CAMK2N1	0.00951861	334.552	183.964	775.129	358.685		cg02941008	37	1	20810527	CAMK2N1	NM_018584	Body	CpG island	0.000244141	0.0288337		0.0799525	0.0268842	0.104937	0.0340177
2970072	0.000976562	3	cullin associated and neddylation dissociated 2 (putative)	3p25.2	NM_001162499; NM_012298; NP_001155971; NP_036430; XM_011533503; XM_011533504; XP_011531805; XP_011531806	CAND2	0.00632936	69.5655	19.5255	287.461	127.202		cg24848339	37	3	12840334	CAND2;CAND2	NM_001162499;NM_012298	Body;Body	S_Shore	0.000244141	0.0288337		0.159143	0.0613107	0.211728	0.0781841
3930592	0.000976562	6	CAP, adenylate cyclase-associated protein, 2 (yeast)	6p22.3	NM_006366; NP_006357; XM_011514233; XP_011512535	CAP2	0.00632936	1725.72	449.63	3821.55	918.717		cg21183536	37	6	17393563	CAP2	NM_006366	TSS200	Open sea	0.000244141	0.0288337		0.0720761	0.00790435	0.0835957	0.0106748
3840367	0.000976562	2	capping actin protein, gelsolin like	2p11.2	NM_001256139; NM_001256140; NM_001320732; NM_001320733; NM_001320734; NM_001747; NP_001243068; NP_001243069; NP_001307661; NP_001307662; NP_001307663; NP_001738; XM_011533122; XM_011533123; XP_011531424; XP_011531425	CAPG	0.00632936	63.135	21.4252	40.6371	17.9227		cg04881903	37	2	85637116	CAPG	NM_001747	5'UTR	N_Shelf	0.000244141	0.0288337		0.568313	0.118678	0.632984	0.112897
6760661	0.000976562	11	calpain 5	11q14	NM_004055; NP_004046; XM_011545225; XM_017018223; XP_011543527; XP_016873712	CAPN5	0.00632936	476.799	114.44	239.826	59.9891		cg18110520	37	11	76803666	CAPN5	NM_004055	Body	Open sea	0.000244141	0.0288337		0.375423	0.0866946	0.4646	0.0720746
6620035	0.000976562	1	calsequestrin 2	1p13.1	NM_001232; NP_001223	CASQ2	0.00632936	45.2521	36.3968	3548.13	2525.07		cg17903306	37	1	116311561	CASQ2	NM_001232	TSS200	Open sea	0.000244141	0.0288337		0.721942	0.0776453	0.58183	0.0816337
2450047	0.000976562	1	castor zinc finger 1	1p36.22	NM_001039183; NM_001079843; NM_017766; NP_001073312; NP_060236; XM_005263479; XM_011541635; XM_017001539; XM_017001540; XM_017001541; XP_005263536; XP_011539937; XP_016857028; XP_016857029; XP_016857030	CASZ1	0.00632936	138.047	69.895	232.675	72.7724		cg04899446	37	1	10739980	CASZ1;CASZ1	NM_017766;NM_001079843	Body;Body	Open sea	0.000244141	0.0288337		0.306835	0.0570991	0.372597	0.0751828
2450047	0.000976562	1	castor zinc finger 1	1p36.22	NM_001039183; NM_001079843; NM_017766; NP_001073312; NP_060236; XM_005263479; XM_011541635; XM_017001539; XM_017001540; XM_017001541; XP_005263536; XP_011539937; XP_016857028; XP_016857029; XP_016857030	CASZ1	0.00632936	138.047	69.895	232.675	72.7724		cg10234511	37	1	10788801	CASZ1;CASZ1	NM_001079843;NM_017766	5'UTR;5'UTR	Open sea	0.000244141	0.0288337		0.412398	0.0995069	0.493802	0.103822
2450047	0.000976562	1	castor zinc finger 1	1p36.22	NM_001039183; NM_001079843; NM_017766; NP_001073312; NP_060236; XM_005263479; XM_011541635; XM_017001539; XM_017001540; XM_017001541; XP_005263536; XP_011539937; XP_016857028; XP_016857029; XP_016857030	CASZ1	0.00632936	138.047	69.895	232.675	72.7724		cg19590227	37	1	10755322	CASZ1;CASZ1	NM_001079843;NM_017766	5'UTR;5'UTR	CpG island	0.000244141	0.0288337		0.0514508	0.00706726	0.0717503	0.00850177
1660681	0.00976562	16	coiled-coil domain containing 102A	16q21	NM_033212; NP_149989; XM_011523469; XP_011521771	CCDC102A	0.0306623	197.713	25.0118	235.066	43.366		cg04276536	37	16	57567813	CCDC102A	NM_033212	5'UTR	N_Shelf	0.000244141	0.0288337		0.18803	0.0359253	0.253033	0.0544547
3940471	0.000976562	19	coiled-coil domain containing 106	19q13.42	NM_013301; NP_037433; XM_005258827; XM_005258828; XP_005258884; XP_005258885	CCDC106	0.00632936	313.962	83.054	621.874	68.7028		cg07805604	37	19	56158885	CCDC106	NM_013301	TSS200	N_Shore	0.000244141	0.0288337		0.172002	0.0400809	0.213495	0.0590669
6110095	0.000976562	11	coiled-coil domain containing 15	11q24.2	NM_025004; NP_079280; XM_017018346; XM_017018347; XM_017018348; XM_017018349; XM_017018350; XM_017018351; XM_017018352; XM_017018353; XP_016873835; XP_016873836; XP_016873837; XP_016873838; XP_016873839; XP_016873840; XP_016873841; XP_016873842	CCDC15	0.00632936	153.545	51.8573	78.9995	17.6148		cg01243246	37	11	124823843	CCDC15	NM_025004	TSS200	CpG island	0.000244141	0.0288337		0.0465884	0.00781971	0.0573565	0.00794869
1850367	0.000976562	17	coiled-coil domain containing 47	17q23.3	NM_020198; NP_064583; XM_005257527; XP_005257584	CCDC47	0.00632936	113.016	13.6695	86.1345	21.1042		cg01411255	37	17	61851458	DDX42;CCDC47;DDX42	NM_007372;NM_020198;NM_203499	TSS200;TSS1500;TSS200	CpG island	0.000244141	0.0288337		0.0547622	0.0245109	0.043481	0.018542
6400646	0.000976562	11	coiled-coil domain containing 85B	11q12.1	NM_006848; NP_006839	CCDC85B	0.00632936	147.157	18.6723	86.0106	11.821		cg12930602	37	11	65657895	CCDC85B;CCDC85B	NM_006848;NM_006848	1stExon;5'UTR	CpG island	0.000244141	0.0288337		0.0383402	0.00678688	0.0296966	0.00462842
7400050	0.00292969	7	CCM2 scaffolding protein	7p13	NM_001029835; NM_001167934; NM_001167935; NM_031443; NP_001025006; NP_001161406; NP_001161407; NP_113631; NR_030770; XM_006715785; XM_006715786; XM_011515561; XM_011515562; XM_011515563; XM_011515564; XM_017012671; XM_017012672; XM_017012673; XP_006715848; XP_006715849; XP_011513863; XP_011513864; XP_011513865; XP_011513866; XP_016868160; XP_016868161; XP_016868162; XR_428088	CCM2	0.0127073	1891.86	234.893	2367.27	227.465		cg00156230	37	7	45073692	CCM2;CCM2;CCM2;CCM2;CCM2	NM_031443;NM_001029835;NM_001167935;NM_001167934;NR_030770	Body;Body;Body;Body;Body	Open sea	0.000244141	0.0288337		0.205871	0.154812	0.272621	0.148916
4610142	0.000976562	5	cyclin J like	5q33.3	NM_001308173; NM_024565; NP_001295102; NP_078841; NR_131769; XM_006714917; XM_011534646; XM_011534647; XM_017009846; XM_017009847; XM_017009848; XM_017009849; XP_006714980; XP_011532948; XP_011532949; XP_016865335; XP_016865336; XP_016865337; XP_016865338; XR_427810; XR_427811	CCNJL	0.00632936	57.5701	13.2124	41.9619	12.3176		cg07184986	37	5	159714788	CCNJL	NM_024565	Body	Open sea	0.000244141	0.0288337		0.111418	0.0558759	0.150259	0.0657966
6250672	0.00195312	5	cyclin O	5q11.2	NM_001024592; NM_021147; NP_066970; NR_125346; NR_125347; NR_125348	CCNO	0.00951861	44.2133	16.1341	87.2189	29.5722		cg27143204	37	5	54530375	CCNO	NM_021147	TSS1500	S_Shore	0.000244141	0.0288337		0.216336	0.0587346	0.259643	0.0794076
3120370	0.000976562	17	CD68 molecule	17p13	NM_001040059; NM_001251; NP_001035148; NP_001242	CD68	0.00632936	1537.82	287.837	596.077	115		cg18900669	37	17	7482456	CD68;CD68	NM_001040059;NM_001251	TSS1500;TSS1500	N_Shelf	0.000244141	0.0288337		0.147158	0.0786628	0.198232	0.095811
4570438	0.000976562	17	CD68 molecule	17p13	NM_001040059; NM_001251; NP_001035148; NP_001242	CD68	0.00632936	755.778	91.2133	534.726	49.1429		cg18900669	37	17	7482456	CD68;CD68	NM_001040059;NM_001251	TSS1500;TSS1500	N_Shelf	0.000244141	0.0288337		0.147158	0.0786628	0.198232	0.095811
6220382	0.00195312	17	CD68 molecule	17p13	NM_001040059; NM_001251; NP_001035148; NP_001242	CD68	0.00951861	48.8023	10.0524	25.1798	5.21203		cg18900669	37	17	7482456	CD68;CD68	NM_001040059;NM_001251	TSS1500;TSS1500	N_Shelf	0.000244141	0.0288337		0.147158	0.0786628	0.198232	0.095811
5820563	0.00292969	16	cadherin 13	16q23.3	NM_001220488; NM_001220489; NM_001220490; NM_001220491; NM_001220492; NM_001257; NP_001207417; NP_001207418; NP_001207419; NP_001207420; NP_001207421; NP_001248; XM_011522804; XM_017022848; XM_017022849; XP_011521106; XP_016878337; XP_016878338	CDH13	0.0127073	1239.6	326.136	1610.22	316.878		cg08271366	37	16	82816457	CDH13	NM_001257	Body	Open sea	0.000244141	0.0288337		0.306765	0.087285	0.404084	0.0880278
5090195	0.00195312	16	cadherin 15	16q24.3	NM_004933; NP_004924	CDH15	0.00951861	2328.08	1342.31	3592.79	1236.85		cg26639808	37	16	89249872	CDH15	NM_004933	Body	S_Shelf	0.000244141	0.0288337		0.481658	0.164418	0.522085	0.155593
1240471	0.00683594	5	cyclin dependent kinase like 3	5q31	NM_001113575; NM_001300853; NM_016508; NP_001107047; NP_001287782; NP_057592; XM_011543429; XM_011543439; XM_011543444; XM_011543445; XM_011543447; XM_017009524; XM_017009525; XM_017009526; XM_017009527; XM_017009528; XM_017009529; XM_017009530; XM_017009531; XM_017009532; XM_017009533; XM_017009534; XM_017009535; XM_017009536; XM_017009537; XM_017009538; XM_017009539; XM_017009540; XM_017009541;…	CDKL3	0.0234054	47.6748	7.91803	61.3357	8.28674		cg23304085	37	5	133703889	CDKL3;CDKL3	NM_016508;NM_001113575	TSS1500;TSS1500	S_Shore	0.000244141	0.0288337		0.763551	0.0415534	0.673219	0.0703179
5260114	0.0136719	11	cell adhesion associated, oncogene regulated	11q24.2	NM_001243597; NM_016952; NP_001230526; NP_058648; XM_011542862; XM_011542863; XM_011542864; XM_011542865; XM_011542866; XM_017017873; XP_011541164; XP_011541165; XP_011541166; XP_011541167; XP_011541168; XP_016873362; XR_001747899	CDON	0.0397201	30.4566	9.65815	63.1833	20.6409		cg05462819	37	11	125933319	CDON	NM_016952	TSS200	S_Shore	0.000244141	0.0288337		0.144557	0.0242505	0.183741	0.0240917
830735	0.00195312	7	ArfGAP with dual PH domains 1	7p22.3	NM_001284308; NM_001284309; NM_001284310; NM_001284311; NM_006869; NP_001271237; NP_001271238; NP_001271239; NP_001271240; NP_006860	ADAP1	0.00951861	358.648	155.922	165.222	51.7051		cg20705627	37	7	993216	ADAP1	NM_006869	Body	N_Shore	0.000244141	0.0288337		0.0818407	0.0237422	0.120509	0.0357685
4220692	0.000976562	2	ArfGAP with GTPase domain, ankyrin repeat and PH domain 1	2q37	NM_001037131; NM_001244888; NM_014914; NP_001032208; NP_001231817; NP_055729; XM_005246059; XM_006712234; XM_006712235; XM_006712237; XM_006712239; XM_011510547; XM_011510548; XM_011510549; XM_017003282; XP_005246116; XP_006712297; XP_006712298; XP_006712300; XP_006712302; XP_011508849; XP_011508850; XP_011508851; XP_016858771	AGAP1	0.00632936	455.797	47.1949	707.969	112.38		cg23551605	37	2	236442942	AGAP1;AGAP1	NM_014914;NM_001037131	Body;Body	N_Shore	0.000244141	0.0288337		0.56566	0.139027	0.646674	0.136693
990189	0.000976562	15	centrosomal protein 152	15q21.1	NM_001194998; NM_014985; NP_001181927; NP_055800; XM_006720437; XM_011521373; XM_011521374; XM_011521375; XM_011521378; XM_011521379; XM_011521381; XM_017022014; XM_017022015; XM_017022016; XP_006720500; XP_011519675; XP_011519676; XP_011519677; XP_011519680; XP_011519681; XP_011519683; XP_016877503; XP_016877504; XP_016877505; XR_001751153; XR_931769; XR_931770; XR_931775	CEP152	0.00632936	111.012	20.8567	42.382	8.18953		cg02428178	37	15	49104237	CEP152	NM_014985	TSS1500	S_Shore	0.000244141	0.0288337		0.324266	0.130218	0.414649	0.131968
4390176	0.00195312	15	centrosomal protein 152	15q21.1	NM_001194998; NM_014985; NP_001181927; NP_055800; XM_006720437; XM_011521373; XM_011521374; XM_011521375; XM_011521378; XM_011521379; XM_011521381; XM_017022014; XM_017022015; XM_017022016; XP_006720500; XP_011519675; XP_011519676; XP_011519677; XP_011519680; XP_011519681; XP_011519683; XP_016877503; XP_016877504; XP_016877505; XR_001751153; XR_931769; XR_931770; XR_931775	CEP152	0.00951861	84.487	14.1159	37.5728	14.0806		cg02428178	37	15	49104237	CEP152	NM_014985	TSS1500	S_Shore	0.000244141	0.0288337		0.324266	0.130218	0.414649	0.131968
3370349	0.00976562	6	complement factor B	6p21.3	NM_001710; NP_001701	CFB	0.0306623	65.6662	34.2755	120.409	78.3018		cg01143314	37	6	31916711	CFB	NM_001710	Body	Open sea	0.000244141	0.0288337		0.84222	0.0723602	0.806301	0.0695236
5550372	0.000976562	19	chorionic gonadotropin beta subunit 8	19q13.32	NM_033183; NP_149439	CGB8	0.00632936	254.797	244.443	25.1395	8.27822		cg26627129	37	19	49552470	CGB8	NM_033183	TSS200	Open sea	0.000244141	0.0288337		0.366056	0.0513771	0.402508	0.060905
450072	0.00976562	3	coiled-coil-helix-coiled-coil-helix domain containing 6	3q21.3	NM_001320610; NM_032343; NP_001307539; NP_115719; XM_011513234; XM_011513235; XM_017007320; XM_017007321; XM_017007322; XP_011511536; XP_011511537; XP_016862809; XP_016862810; XP_016862811; XR_924192; XR_924193; XR_924195; XR_924196; XR_924198; XR_924199; XR_924200	CHCHD6	0.0306623	149.998	20.9782	191.35	35.3112		cg05977955	37	3	126651695	CHCHD6	NM_032343	Body	Open sea	0.000244141	0.0288337		0.616717	0.103846	0.669707	0.105263
450072	0.00976562	3	coiled-coil-helix-coiled-coil-helix domain containing 6	3q21.3	NM_001320610; NM_032343; NP_001307539; NP_115719; XM_011513234; XM_011513235; XM_017007320; XM_017007321; XM_017007322; XP_011511536; XP_011511537; XP_016862809; XP_016862810; XP_016862811; XR_924192; XR_924193; XR_924195; XR_924196; XR_924198; XR_924199; XR_924200	CHCHD6	0.0306623	149.998	20.9782	191.35	35.3112		cg24448870	37	3	126668133	CHCHD6	NM_032343	Body	N_Shore	0.000244141	0.0288337		0.468547	0.132451	0.584899	0.112684
4250291	0.000976562	2	chondroitin polymerizing factor	2q35	NM_001195731; NM_024536; NP_001182660; NP_078812; XM_011511838; XP_011510140	CHPF	0.00632936	343.834	63.8533	517.845	96.4371		cg12433473	37	2	220406756	CHPF	NM_024536	Body	CpG island	0.000244141	0.0288337		0.195282	0.0743692	0.252742	0.0756978
4250291	0.000976562	2	chondroitin polymerizing factor	2q35	NM_001195731; NM_024536; NP_001182660; NP_078812; XM_011511838; XP_011510140	CHPF	0.00632936	343.834	63.8533	517.845	96.4371		cg15253243	37	2	220408791	TMEM198;CHPF;TMEM198	NM_001005209;NM_024536;NM_001005209	5'UTR;TSS1500;1stExon	CpG island	0.000244141	0.0288337		0.0336487	0.00494169	0.0444114	0.00845842
5570592	0.000976562	3	chordin	3q27	NM_001304472; NM_001304473; NM_001304474; NM_003741; NM_177978; NM_177979; NP_001291401; NP_001291402; NP_001291403; NP_003732; NR_130747; XM_011513254; XM_011513256; XM_017007388; XM_017007389; XM_017007390; XM_017007391; XM_017007392; XM_017007393; XM_017007394; XP_011511556; XP_011511558; XP_016862877; XP_016862878; XP_016862879; XP_016862880; XP_016862881; XP_016862882; XP_016862883; XR_00174…	CHRD	0.00632936	24.2878	8.51856	75.3855	21.7592		cg08032525	37	3	184096413	CHRD;THPO	NM_003741;NM_000460	TSS1500;TSS1500	N_Shelf	0.000244141	0.0288337		0.615858	0.115104	0.688041	0.0946504
5570592	0.000976562	3	chordin	3q27	NM_001304472; NM_001304473; NM_001304474; NM_003741; NM_177978; NM_177979; NP_001291401; NP_001291402; NP_001291403; NP_003732; NR_130747; XM_011513254; XM_011513256; XM_017007388; XM_017007389; XM_017007390; XM_017007391; XM_017007392; XM_017007393; XM_017007394; XP_011511556; XP_011511558; XP_016862877; XP_016862878; XP_016862879; XP_016862880; XP_016862881; XP_016862882; XP_016862883; XR_00174…	CHRD	0.00632936	24.2878	8.51856	75.3855	21.7592		cg14047271	37	3	184097168	CHRD;THPO	NM_003741;NM_000460	TSS1500;TSS1500	N_Shore	0.000244141	0.0288337		0.328009	0.0556296	0.368395	0.0551684
2630369	0.00195312	15	carbohydrate sulfotransferase 14	15q15.1	NM_130468; NP_569735	CHST14	0.00951861	187.377	33.0006	118.724	23.2716		cg14837165	37	15	40763995	CHST14	NM_130468	1stExon	CpG island	0.000244141	0.0288337		0.0544129	0.0145299	0.0754802	0.0247018
630333	0.000976562	11	cytoskeleton associated protein 5	11p11.2	NM_001008938; NM_014756; NP_001008938; NP_055571	CKAP5	0.00632936	1586.12	274.376	1051.94	136.999		cg16069520	37	11	46867881	CKAP5;CKAP5	NM_014756;NM_001008938	TSS200;TSS200	CpG island	0.000244141	0.0288337		0.046561	0.00509215	0.0578628	0.00847713
670500	0.00488281	11	cytoskeleton associated protein 5	11p11.2	NM_001008938; NM_014756; NP_001008938; NP_055571	CKAP5	0.0183729	61.4764	13.712	40.1372	10.6516		cg16069520	37	11	46867881	CKAP5;CKAP5	NM_014756;NM_001008938	TSS200;TSS200	CpG island	0.000244141	0.0288337		0.046561	0.00509215	0.0578628	0.00847713
3830315	0.000976562	5	creatine kinase, mitochondrial 2	5q13.3	NM_001099735; NM_001099736; NM_001825; NP_001093205; NP_001093206; NP_001816	CKMT2	0.00632936	26.1523	5.43386	173.555	155.813		cg22979433	37	5	80528609	RNU5E;RNU5D;CKMT2;CKMT2;CKMT2	NR_002754;NR_002755;NM_001099735;NM_001825;NM_001099736	Body;Body;TSS1500;TSS1500;TSS1500	Open sea	0.000244141	0.0288337		0.219482	0.106851	0.28647	0.0945853
5290215	0.000976562	2	cytoplasmic linker associated protein 1	2q14.2-q14.3	NM_001142273; NM_001142274; NM_001207051; NM_015282; NP_001135745; NP_001135746; NP_001193980; NP_056097; XM_006712377; XM_006712381; XM_006712382; XM_006712383; XM_006712385; XM_011510848; XM_011510849; XM_017003657; XM_017003658; XM_017003659; XM_017003660; XM_017003661; XM_017003662; XM_017003663; XM_017003664; XM_017003665; XM_017003666; XM_017003667; XM_017003668; XM_017003669; XM_017003670;…	CLASP1	0.00632936	268.434	29.8689	315.178	43.4705		cg12545882	37	2	122343687	CLASP1;CLASP1;CLASP1	NM_001142273;NM_015282;NM_001142274	Body;Body;Body	Open sea	0.000244141	0.0288337		0.385763	0.141114	0.465286	0.164922
1940048	0.000976562	19	C-type lectin domain family 11 member A	19q13.3	NM_002975; NP_002966	CLEC11A	0.00632936	472.491	110.914	230.238	30.0059		cg01270246	37	19	51228270	CLEC11A	NM_002975	Body	CpG island	0.000244141	0.0288337		0.036074	0.00361587	0.0424358	0.00548927
160224	0.0136719	16	C-type lectin domain family 16 member A	16p13.13	NM_001243403; NM_015226; NP_001230332; NP_056041; XM_005255210; XM_005255211; XM_005255213; XM_005255214; XM_005255215; XM_005255216; XM_006720870; XM_011522434; XM_011522435; XM_011522436; XM_011522437; XM_011522438; XM_011522439; XM_011522440; XM_017023089; XM_017023090; XP_005255267; XP_005255268; XP_005255270; XP_005255271; XP_005255272; XP_005255273; XP_006720933; XP_011520736; XP_011520737;…	CLEC16A	0.0397201	424.837	73.5511	497.974	91.3761		cg06748884	37	16	11232758	CLEC16A	NM_015226	Body	Open sea	0.000244141	0.0288337		0.776528	0.0877497	0.869633	0.0670817
160224	0.0136719	16	C-type lectin domain family 16 member A	16p13.13	NM_001243403; NM_015226; NP_001230332; NP_056041; XM_005255210; XM_005255211; XM_005255213; XM_005255214; XM_005255215; XM_005255216; XM_006720870; XM_011522434; XM_011522435; XM_011522436; XM_011522437; XM_011522438; XM_011522439; XM_011522440; XM_017023089; XM_017023090; XP_005255267; XP_005255268; XP_005255270; XP_005255271; XP_005255272; XP_005255273; XP_006720933; XP_011520736; XP_011520737;…	CLEC16A	0.0397201	424.837	73.5511	497.974	91.3761		cg10390979	37	16	11215351	CLEC16A	NM_015226	Body	Open sea	0.000244141	0.0288337		0.909691	0.0374266	0.937463	0.023826
160224	0.0136719	16	C-type lectin domain family 16 member A	16p13.13	NM_001243403; NM_015226; NP_001230332; NP_056041; XM_005255210; XM_005255211; XM_005255213; XM_005255214; XM_005255215; XM_005255216; XM_006720870; XM_011522434; XM_011522435; XM_011522436; XM_011522437; XM_011522438; XM_011522439; XM_011522440; XM_017023089; XM_017023090; XP_005255267; XP_005255268; XP_005255270; XP_005255271; XP_005255272; XP_005255273; XP_006720933; XP_011520736; XP_011520737;…	CLEC16A	0.0397201	424.837	73.5511	497.974	91.3761		cg16712468	37	16	11179440	CLEC16A	NM_015226	Body	Open sea	0.000244141	0.0288337		0.51442	0.103655	0.583407	0.117162
2340689	0.00976562	15	ceroid-lipofuscinosis, neuronal 6, late infantile, variant	15q23	NM_017882; NP_060352	CLN6	0.0306623	52.537	10.5209	38.3352	8.61416		cg22054756	37	15	68521294	CLN6	NM_017882	Body	N_Shore	0.000244141	0.0288337		0.0591234	0.0171522	0.075044	0.0211717
4850630	0.00292969	19	calponin 1	19p13.2	NM_001299; NM_001308341; NM_001308342; NP_001290; NP_001295270; NP_001295271; XM_005259741; XM_017026289; XP_005259798; XP_016881778	CNN1	0.0127073	37.832	26.5843	150.265	123.15		cg04328562	37	19	11649701	CNN1;CNN1	NM_001299;NM_001299	1stExon;5'UTR	Open sea	0.000244141	0.0288337		0.0970399	0.0249584	0.131111	0.0407683
6520382	0.00195312	16	CCR4-NOT transcription complex subunit 1	16q21	NM_001265612; NM_016284; NM_206999; NP_001252541; NP_057368; NP_996882; NR_049763	CNOT1	0.00951861	1031.99	111.825	825.72	115.204		cg04270274	37	16	58662988	CNOT1;CNOT1	NM_016284;NM_206999	5'UTR;5'UTR	CpG island	0.000244141	0.0288337		0.049513	0.00557714	0.0617884	0.0115395
610189	0.000976562	7	cordon-bleu WH2 repeat protein	7p12.1	NM_001287436; NM_001287438; NM_015198; NP_001274365; NP_001274367; NP_056013; XM_005271750; XM_005271751; XM_005271756; XM_011515234; XM_011515235; XM_011515236; XM_011515237; XM_011515238; XM_011515239; XM_011515240; XM_011515241; XM_017011898; XM_017011899; XM_017011900; XM_017011901; XP_005271807; XP_005271808; XP_005271813; XP_011513536; XP_011513537; XP_011513538; XP_011513539; XP_011513540;…	COBL	0.00632936	46.0088	22.4452	156.62	77.7889		cg12592691	37	7	51102023	COBL	NM_015198	Body	Open sea	0.000244141	0.0288337		0.137393	0.083926	0.20597	0.103988
610189	0.000976562	7	cordon-bleu WH2 repeat protein	7p12.1	NM_001287436; NM_001287438; NM_015198; NP_001274365; NP_001274367; NP_056013; XM_005271750; XM_005271751; XM_005271756; XM_011515234; XM_011515235; XM_011515236; XM_011515237; XM_011515238; XM_011515239; XM_011515240; XM_011515241; XM_017011898; XM_017011899; XM_017011900; XM_017011901; XP_005271807; XP_005271808; XP_005271813; XP_011513536; XP_011513537; XP_011513538; XP_011513539; XP_011513540;…	COBL	0.00632936	46.0088	22.4452	156.62	77.7889		cg14507482	37	7	51084006	COBL	NM_015198	3'UTR	Open sea	0.000244141	0.0288337		0.775851	0.101597	0.827149	0.0901952
3460743	0.0136719	1	collagen type XI alpha 1 chain	1p21	NM_001190709; NM_001854; NM_080629; NM_080630; NP_001177638; NP_001845; NP_542196; NP_542197; NR_134980; XM_017000334; XM_017000335; XM_017000336; XM_017000337; XP_016855823; XP_016855824; XP_016855825; XP_016855826	COL11A1	0.0397201	1206.17	658.835	1973.96	1094.74		cg26913669	37	1	103574958	COL11A1;COL11A1;COL11A1;COL11A1	NM_001168249;NM_080629;NM_080630;NM_001854	TSS1500;TSS1500;TSS1500;TSS1500	Open sea	0.000244141	0.0288337		0.347241	0.114218	0.449748	0.135298
3870228	0.000976562	10	collagen type XIII alpha 1 chain	10q22	NM_001130103; NM_001320951; NM_005203; NM_080798; NM_080799; NM_080800; NM_080801; NM_080802; NM_080803; NM_080804; NM_080805; NM_080806; NM_080807; NM_080808; NM_080809; NM_080810; NM_080811; NM_080812; NM_080813; NM_080814; NM_080815; NP_001123575; NP_001307880; NP_542988; NP_542990; NP_542991; NP_542992; NP_542995; XM_011539292; XM_011539293; XM_011539294; XM_011539295; XM_017015676; XM_017015…	COL13A1	0.00632936	213.262	91.2767	79.9954	21.1438		cg03876766	37	10	71640467	COL13A1;COL13A1;COL13A1;COL13A1;COL13A1;COL13A1;COL13A1;COL13A1;COL13A1;COL13A1;COL13A1;COL13A1;COL13A1;COL13A1;COL13A1;COL13A1;COL13A1;COL13A1;COL13A1;COL13A1	NM_080798;NM_080809;NM_080800;NM_080811;NM_080810;NM_080799;NM_080813;NM_005203;NM_080815;NM_080807;NM_080801;NM_080808;NM_080814;NM_080802;NM_080812;NM_080805;NM_080806;NM_080804;NM_080803;NM_001130103	Body;Body;Body;Body;Body;Body;Body;Body;Body;Body;Body;Body;Body;Body;Body;Body;Body;Body;Body;Body	Open sea	0.000244141	0.0288337		0.66679	0.171647	0.410662	0.0917303
3870228	0.000976562	10	collagen type XIII alpha 1 chain	10q22	NM_001130103; NM_001320951; NM_005203; NM_080798; NM_080799; NM_080800; NM_080801; NM_080802; NM_080803; NM_080804; NM_080805; NM_080806; NM_080807; NM_080808; NM_080809; NM_080810; NM_080811; NM_080812; NM_080813; NM_080814; NM_080815; NP_001123575; NP_001307880; NP_542988; NP_542990; NP_542991; NP_542992; NP_542995; XM_011539292; XM_011539293; XM_011539294; XM_011539295; XM_017015676; XM_017015…	COL13A1	0.00632936	213.262	91.2767	79.9954	21.1438		cg27268279	37	10	71672083	COL13A1;COL13A1;COL13A1;COL13A1;COL13A1;COL13A1;COL13A1;COL13A1;COL13A1;COL13A1;COL13A1;COL13A1;COL13A1;COL13A1;COL13A1;COL13A1;COL13A1;COL13A1;COL13A1;COL13A1	NM_080798;NM_080809;NM_080800;NM_080811;NM_080810;NM_080799;NM_080813;NM_005203;NM_080815;NM_080807;NM_080801;NM_080808;NM_080814;NM_080802;NM_080812;NM_080805;NM_080806;NM_080804;NM_080803;NM_001130103	Body;Body;Body;Body;Body;Body;Body;Body;Body;Body;Body;Body;Body;Body;Body;Body;Body;Body;Body;Body	Open sea	0.000244141	0.0288337		0.354166	0.166899	0.458647	0.139314
5720692	0.00195312	10	collagen type XIII alpha 1 chain	10q22	NM_001130103; NM_001320951; NM_005203; NM_080798; NM_080799; NM_080800; NM_080801; NM_080802; NM_080803; NM_080804; NM_080805; NM_080806; NM_080807; NM_080808; NM_080809; NM_080810; NM_080811; NM_080812; NM_080813; NM_080814; NM_080815; NP_001123575; NP_001307880; NP_542988; NP_542990; NP_542991; NP_542992; NP_542995; XM_011539292; XM_011539293; XM_011539294; XM_011539295; XM_017015676; XM_017015…	COL13A1	0.00951861	196.65	79.7979	90.7679	12.6235		cg03876766	37	10	71640467	COL13A1;COL13A1;COL13A1;COL13A1;COL13A1;COL13A1;COL13A1;COL13A1;COL13A1;COL13A1;COL13A1;COL13A1;COL13A1;COL13A1;COL13A1;COL13A1;COL13A1;COL13A1;COL13A1;COL13A1	NM_080798;NM_080809;NM_080800;NM_080811;NM_080810;NM_080799;NM_080813;NM_005203;NM_080815;NM_080807;NM_080801;NM_080808;NM_080814;NM_080802;NM_080812;NM_080805;NM_080806;NM_080804;NM_080803;NM_001130103	Body;Body;Body;Body;Body;Body;Body;Body;Body;Body;Body;Body;Body;Body;Body;Body;Body;Body;Body;Body	Open sea	0.000244141	0.0288337		0.66679	0.171647	0.410662	0.0917303
5720692	0.00195312	10	collagen type XIII alpha 1 chain	10q22	NM_001130103; NM_001320951; NM_005203; NM_080798; NM_080799; NM_080800; NM_080801; NM_080802; NM_080803; NM_080804; NM_080805; NM_080806; NM_080807; NM_080808; NM_080809; NM_080810; NM_080811; NM_080812; NM_080813; NM_080814; NM_080815; NP_001123575; NP_001307880; NP_542988; NP_542990; NP_542991; NP_542992; NP_542995; XM_011539292; XM_011539293; XM_011539294; XM_011539295; XM_017015676; XM_017015…	COL13A1	0.00951861	196.65	79.7979	90.7679	12.6235		cg27268279	37	10	71672083	COL13A1;COL13A1;COL13A1;COL13A1;COL13A1;COL13A1;COL13A1;COL13A1;COL13A1;COL13A1;COL13A1;COL13A1;COL13A1;COL13A1;COL13A1;COL13A1;COL13A1;COL13A1;COL13A1;COL13A1	NM_080798;NM_080809;NM_080800;NM_080811;NM_080810;NM_080799;NM_080813;NM_005203;NM_080815;NM_080807;NM_080801;NM_080808;NM_080814;NM_080802;NM_080812;NM_080805;NM_080806;NM_080804;NM_080803;NM_001130103	Body;Body;Body;Body;Body;Body;Body;Body;Body;Body;Body;Body;Body;Body;Body;Body;Body;Body;Body;Body	Open sea	0.000244141	0.0288337		0.354166	0.166899	0.458647	0.139314
5090026	0.000976562	9	collagen type XV alpha 1 chain	9q21-q22	NM_001855; NP_001846; XM_011518214; XP_011516516	COL15A1	0.00632936	70.9256	52.5047	525.182	420.235		cg12933162	37	9	101705908	COL15A1	NM_001855	TSS1500	CpG island	0.000244141	0.0288337		0.0659774	0.0163379	0.090685	0.0239581
5090026	0.000976562	9	collagen type XV alpha 1 chain	9q21-q22	NM_001855; NP_001846; XM_011518214; XP_011516516	COL15A1	0.00632936	70.9256	52.5047	525.182	420.235		cg13927769	37	9	101740711	COL15A1	NM_001855	Body	Open sea	0.000244141	0.0288337		0.144311	0.0359132	0.213645	0.0576818
5090026	0.000976562	9	collagen type XV alpha 1 chain	9q21-q22	NM_001855; NP_001846; XM_011518214; XP_011516516	COL15A1	0.00632936	70.9256	52.5047	525.182	420.235		cg14424210	37	9	101832044	COL15A1	NM_001855	Body	Open sea	0.000244141	0.0288337		0.471464	0.140549	0.570083	0.13034
5090026	0.000976562	9	collagen type XV alpha 1 chain	9q21-q22	NM_001855; NP_001846; XM_011518214; XP_011516516	COL15A1	0.00632936	70.9256	52.5047	525.182	420.235		cg20503329	37	9	101705792	COL15A1	NM_001855	TSS1500	N_Shore	0.000244141	0.0288337		0.344003	0.068196	0.471605	0.0704341
5360743	0.000976562	1	collagen type XVI alpha 1 chain	1p35-p34	NM_001856; NP_001847; XM_005270481; XM_011540722; XM_011540723; XM_011540724; XM_011540726; XM_011540727; XM_011540728; XM_011540729; XM_011540730; XM_017000338; XM_017000339; XM_017000340; XM_017000341; XP_005270538; XP_011539024; XP_011539025; XP_011539026; XP_011539028; XP_011539029; XP_011539030; XP_011539031; XP_011539032; XP_016855827; XP_016855828; XP_016855829; XP_016855830; XR_001736981;…	COL16A1	0.00632936	574.399	333.474	1244.52	550.74		cg16553500	37	1	32169868	COL16A1	NM_001856	TSS200	CpG island	0.000244141	0.0288337		0.121781	0.0272777	0.17437	0.051835
5360743	0.000976562	1	collagen type XVI alpha 1 chain	1p35-p34	NM_001856; NP_001847; XM_005270481; XM_011540722; XM_011540723; XM_011540724; XM_011540726; XM_011540727; XM_011540728; XM_011540729; XM_011540730; XM_017000338; XM_017000339; XM_017000340; XM_017000341; XP_005270538; XP_011539024; XP_011539025; XP_011539026; XP_011539028; XP_011539029; XP_011539030; XP_011539031; XP_011539032; XP_016855827; XP_016855828; XP_016855829; XP_016855830; XR_001736981;…	COL16A1	0.00632936	574.399	333.474	1244.52	550.74		cg25621182	37	1	32135830	COL16A1	NM_001856	Body	Open sea	0.000244141	0.0288337		0.278298	0.0672213	0.337393	0.0618335
5360743	0.000976562	1	collagen type XVI alpha 1 chain	1p35-p34	NM_001856; NP_001847; XM_005270481; XM_011540722; XM_011540723; XM_011540724; XM_011540726; XM_011540727; XM_011540728; XM_011540729; XM_011540730; XM_017000338; XM_017000339; XM_017000340; XM_017000341; XP_005270538; XP_011539024; XP_011539025; XP_011539026; XP_011539028; XP_011539029; XP_011539030; XP_011539031; XP_011539032; XP_016855827; XP_016855828; XP_016855829; XP_016855830; XR_001736981;…	COL16A1	0.00632936	574.399	333.474	1244.52	550.74		cg26833120	37	1	32169568	COL16A1;COL16A1	NM_001856;NM_001856	1stExon;5'UTR	CpG island	0.000244141	0.0288337		0.189528	0.0471124	0.294003	0.0682783
5290132	0.00195312	21	collagen type XVIII alpha 1 chain	21q22.3	NM_030582; NM_130444; NM_130445; NP_085059; NP_569711; NP_569712	COL18A1	0.00951861	337.796	112.282	680.821	287.144		cg02706881	37	21	46845775	NCRNA00175;NCRNA00175;COL18A1	NR_028082;NR_027498;NM_130445	TSS1500;TSS1500;Body	N_Shore	0.000244141	0.0288337		0.436968	0.0429886	0.537093	0.0597407
5290132	0.00195312	21	collagen type XVIII alpha 1 chain	21q22.3	NM_030582; NM_130444; NM_130445; NP_085059; NP_569711; NP_569712	COL18A1	0.00951861	337.796	112.282	680.821	287.144		cg05349039	37	21	46845110	NCRNA00175;NCRNA00175;COL18A1	NR_027498;NR_028082;NM_130445	TSS200;TSS200;Body	N_Shelf	0.000244141	0.0288337		0.428547	0.0938022	0.489216	0.0817313
5290132	0.00195312	21	collagen type XVIII alpha 1 chain	21q22.3	NM_030582; NM_130444; NM_130445; NP_085059; NP_569711; NP_569712	COL18A1	0.00951861	337.796	112.282	680.821	287.144		cg24642039	37	21	46845022	NCRNA00175;NCRNA00175;COL18A1	NR_027498;NR_028082;NM_130445	TSS200;TSS200;Body	N_Shelf	0.000244141	0.0288337		0.515145	0.154515	0.588733	0.153472
5560300	0.000976562	19	collagen type V alpha 3 chain	19p13.2	NM_015719; NP_056534; XM_011528042; XM_017026849; XP_011526344; XP_016882338	COL5A3	0.00632936	40.3468	31.4447	186.083	101.633		cg17177699	37	19	10120594	COL5A3	NM_015719	Body	N_Shore	0.000244141	0.0288337		0.075371	0.0165609	0.0963336	0.0285052
2750356	0.000976562	21	collagen type VI alpha 2 chain	21q22.3	NM_001849; NM_058174; NM_058175; NP_001840; NP_478054; NP_478055; XM_011529451; XP_011527753; XR_937438; XR_937439	COL6A2	0.00632936	302.754	141.308	569.193	242.875		cg00375581	37	21	47530767	COL6A2;COL6A2;COL6A2	NM_001849;NM_058174;NM_058175	5'UTR;5'UTR;5'UTR	N_Shore	0.000244141	0.0288337		0.411255	0.104961	0.481851	0.10193
3390458	0.000976562	21	collagen type VI alpha 2 chain	21q22.3	NM_001849; NM_058174; NM_058175; NP_001840; NP_478054; NP_478055; XM_011529451; XP_011527753; XR_937438; XR_937439	COL6A2	0.00632936	850.48	383.403	1532.99	600.066		cg00375581	37	21	47530767	COL6A2;COL6A2;COL6A2	NM_001849;NM_058174;NM_058175	5'UTR;5'UTR;5'UTR	N_Shore	0.000244141	0.0288337		0.411255	0.104961	0.481851	0.10193
2470114	0.0136719	2	collagen type VI alpha 3 chain	2q37	NM_004369; NM_057164; NM_057165; NM_057166; NM_057167; NP_004360; NP_476505; NP_476506; NP_476507; NP_476508; XM_005246065; XM_005246066; XM_006712253; XM_011510574; XM_017003303; XM_017003304; XP_005246122; XP_005246123; XP_006712316; XP_011508876; XP_016858792; XP_016858793	COL6A3	0.0397201	1187.79	863.24	1752.76	1128.05		cg01493379	37	2	238264441	COL6A3;COL6A3;COL6A3	NM_004369;NM_057166;NM_057167	Body;Body;Body	Open sea	0.000244141	0.0288337		0.887837	0.0675976	0.930298	0.0362407
2510091	0.000976562	3	collagen type VIII alpha 1 chain	3q12.3	NM_001850; NM_020351; NP_001841; NP_065084	COL8A1	0.00632936	1416.97	806.448	2520.04	1364.34		cg19968403	37	3	99357437	MIR548G;COL8A1;COL8A1	NR_031662;NM_020351;NM_001850	Body;TSS200;TSS200	Open sea	0.000244141	0.0288337		0.082297	0.0103478	0.10132	0.0105942
2510091	0.000976562	3	collagen type VIII alpha 1 chain	3q12.3	NM_001850; NM_020351; NP_001841; NP_065084	COL8A1	0.00632936	1416.97	806.448	2520.04	1364.34		cg21900069	37	3	99408767	COL8A1;MIR548G;COL8A1	NM_001850;NR_031662;NM_020351	5'UTR;Body;5'UTR	Open sea	0.000244141	0.0288337		0.520591	0.129697	0.600813	0.152606
3360452	0.00292969	3	collagen type VIII alpha 1 chain	3q12.3	NM_001850; NM_020351; NP_001841; NP_065084	COL8A1	0.0127073	733.183	448.049	1345.33	789.755		cg19968403	37	3	99357437	MIR548G;COL8A1;COL8A1	NR_031662;NM_020351;NM_001850	Body;TSS200;TSS200	Open sea	0.000244141	0.0288337		0.082297	0.0103478	0.10132	0.0105942
3360452	0.00292969	3	collagen type VIII alpha 1 chain	3q12.3	NM_001850; NM_020351; NP_001841; NP_065084	COL8A1	0.0127073	733.183	448.049	1345.33	789.755		cg21900069	37	3	99408767	COL8A1;MIR548G;COL8A1	NM_001850;NR_031662;NM_020351	5'UTR;Body;5'UTR	Open sea	0.000244141	0.0288337		0.520591	0.129697	0.600813	0.152606
2030400	0.00488281	3	collagen like tail subunit of asymmetric acetylcholinesterase	3p25	NM_005677; NM_080538; NM_080539; NM_080540; NM_080541; NM_080542; NM_080543; NM_080544; NP_005668; NP_536799; NP_536800	COLQ	0.0183729	46.939	8.87577	146	161.375		cg15503597	37	3	15564744	COLQ;COLQ	NM_080539;NM_005677	TSS1500;TSS1500	Open sea	0.000244141	0.0288337		0.575372	0.0963109	0.71576	0.078003
2630008	0.00683594	12	coenzyme Q10A	12q13.3	NM_001099337; NM_144576; NP_001092807; NP_653177	COQ10A	0.0234054	211.891	24.7751	265.93	71.6066		cg00274203	37	12	56661537	COQ10A;COQ10A	NM_001099337;NM_144576	Body;Body	S_Shore	0.000244141	0.0288337		0.140234	0.0391315	0.217772	0.0552486
3360167	0.000976562	16	coronin 7	16p13.3	NM_001201472; NM_001201473; NM_024535; NP_001188401; NP_001188402; NP_078811	CORO7	0.00632936	66.1529	20.7769	172.885	54.8671		cg09069446	37	16	4462122	CORO7	NM_024535	Body	N_Shelf	0.000244141	0.0288337		0.374105	0.0547039	0.412257	0.0361564
1070678	0.000976562	16	coactosin like F-actin binding protein 1	16q24.1	NM_021149; NP_066972	COTL1	0.00632936	298.061	82.865	182.351	69.4038		cg03892543	37	16	84650330	COTL1	NM_021149	Body	N_Shore	0.000244141	0.0288337		0.338539	0.0813869	0.409367	0.0869933
3930053	0.0136719	17	COX10, heme A:farnesyltransferase cytochrome c oxidase assembly factor	17p12	NM_001303; NP_001294	COX10	0.0397201	299.755	40.8696	350.025	40.0527		cg15611993	37	17	14110542	COX10	NM_001303	3'UTR	CpG island	0.000244141	0.0288337		0.80061	0.0293488	0.83319	0.031743
2630411	0.00292969	17	COX11, cytochrome c oxidase copper chaperone	17q22	NM_001162861; NM_001162862; NM_001321518; NM_004375; NP_001156333; NP_001156334; NP_001308447; NP_004366; NR_027941; NR_027942; NR_135677; XM_011524342; XM_017024192; XM_017024193; XM_017024194; XM_017024195; XM_017024196; XP_011522644; XP_016879681; XP_016879682; XP_016879683; XP_016879684; XP_016879685	COX11	0.0127073	69.527	13.846	106.139	30.1305		cg17328806	37	17	53046342	COX11;COX11;COX11;COX11;STXBP4;COX11	NM_001162861;NM_001162862;NR_027942;NM_004375;NM_178509;NR_027941	TSS1500;TSS1500;TSS1500;TSS1500;5'UTR;TSS1500	CpG island	0.000244141	0.0288337		0.0565973	0.00392904	0.0636255	0.00615918
2630411	0.00292969	17	COX11, cytochrome c oxidase copper chaperone	17q22	NM_001162861; NM_001162862; NM_001321518; NM_004375; NP_001156333; NP_001156334; NP_001308447; NP_004366; NR_027941; NR_027942; NR_135677; XM_011524342; XM_017024192; XM_017024193; XM_017024194; XM_017024195; XM_017024196; XP_011522644; XP_016879681; XP_016879682; XP_016879683; XP_016879684; XP_016879685	COX11	0.0127073	69.527	13.846	106.139	30.1305		cg20117162	37	17	53046268	COX11;COX11;COX11;COX11;STXBP4;COX11	NM_001162861;NM_001162862;NR_027942;NM_004375;NM_178509;NR_027941	TSS1500;TSS1500;TSS1500;TSS1500;5'UTR;TSS1500	CpG island	0.000244141	0.0288337		0.0437538	0.00278068	0.0481694	0.00574436
520682	0.0136719	7	carboxypeptidase A4	7q32	NM_001163446; NM_016352; NP_001156918; NP_057436	CPA4	0.0397201	622.509	280.757	400.284	350.497		cg00371301	37	7	129962980	CPA4;CPA4	NM_016352;NM_001163446	3'UTR;3'UTR	Open sea	0.000244141	0.0288337		0.967632	0.00598596	0.973881	0.00564742
6380121	0.00976562	16	calcineurin like phosphoesterase domain containing 1	16p13.12	NM_001099455; NM_018340; NP_001092925; NP_060810	CPPED1	0.0306623	71.6649	19.9812	56.4824	10.5099		cg07697201	37	16	12853189	CPPED1;CPPED1	NM_001099455;NM_018340	Body;Body	Open sea	0.000244141	0.0288337		0.775226	0.106822	0.836277	0.0990577
5720564	0.00195312	2	cleavage and polyadenylation specific factor 3	2p25.1	NM_001321833; NM_001321834; NM_001321835; NM_001321836; NM_016207; NP_001308762; NP_001308763; NP_001308764; NP_001308765; NP_057291	CPSF3	0.00951861	1360.03	155.249	1105.87	93.5744		cg16710448	37	2	9573328	CPSF3	NM_016207	Body	Open sea	0.000244141	0.0288337		0.713648	0.182338	0.784773	0.148732
4390193	0.000976562	4	carboxypeptidase Z	4p16.1	NM_001014447; NM_001014448; NM_003652; NP_001014447; NP_001014448; NP_003643	CPZ	0.00632936	32.3049	10.2048	104.063	52.4194		cg14339343	37	4	8602556	CPZ;CPZ;CPZ	NM_001014448;NM_001014447;NM_003652	5'UTR;Body;Body	Open sea	0.000244141	0.0288337		0.109491	0.0325617	0.172942	0.0618281
5340064	0.00488281	4	carboxypeptidase Z	4p16.1	NM_001014447; NM_001014448; NM_003652; NP_001014447; NP_001014448; NP_003643	CPZ	0.0183729	26.6597	5.36525	58.931	24.1574		cg14339343	37	4	8602556	CPZ;CPZ;CPZ	NM_001014448;NM_001014447;NM_003652	5'UTR;Body;Body	Open sea	0.000244141	0.0288337		0.109491	0.0325617	0.172942	0.0618281
6200577	0.00976562	7	cAMP responsive element binding protein 5	7p15.1	NM_001011666; NM_004904; NM_182898; NM_182899; NP_001011666; NP_004895; NP_878901; NP_878902; XM_005249906; XM_011515618; XM_017012806; XM_017012807; XM_017012808; XM_017012809; XM_017012810; XP_005249963; XP_011513920; XP_016868295; XP_016868296; XP_016868297; XP_016868298; XP_016868299; XR_001744893	CREB5	0.0306623	87.7828	18.2368	114.743	28.3559		cg09450153	37	7	28757771	CREB5;CREB5;CREB5;CREB5	NM_004904;NM_182899;NM_001011666;NM_182898	Body;Body;Body;Body	Open sea	0.000244141	0.0288337		0.321347	0.111963	0.418664	0.0742177
6200577	0.00976562	7	cAMP responsive element binding protein 5	7p15.1	NM_001011666; NM_004904; NM_182898; NM_182899; NP_001011666; NP_004895; NP_878901; NP_878902; XM_005249906; XM_011515618; XM_017012806; XM_017012807; XM_017012808; XM_017012809; XM_017012810; XP_005249963; XP_011513920; XP_016868295; XP_016868296; XP_016868297; XP_016868298; XP_016868299; XR_001744893	CREB5	0.0306623	87.7828	18.2368	114.743	28.3559		cg23281552	37	7	28521178	CREB5;CREB5;CREB5	NM_004904;NM_182899;NM_182898	5'UTR;5'UTR;Body	Open sea	0.000244141	0.0288337		0.144319	0.0330465	0.186353	0.0415273
3930040	0.00195312	2	cysteine rich transmembrane BMP regulator 1	2p21	NM_016441; NP_057525; XM_005264357; XM_011532898; XM_011532899; XM_011532901; XM_017004258; XM_017004259; XM_017004260; XM_017004261; XM_017004262; XP_005264414; XP_011531200; XP_011531201; XP_011531203; XP_016859747; XP_016859748; XP_016859749; XP_016859750; XP_016859751; XR_001738763	CRIM1	0.00951861	682.867	231.671	352.505	102.253		cg11913694	37	2	36735641	CRIM1	NM_016441	Body	Open sea	0.000244141	0.0288337		0.823554	0.0654106	0.739543	0.0457268
5340246	0.000976562	14	cysteine rich protein 2	14q32.3	NM_001270837; NM_001270841; NM_001312; NP_001257766; NP_001257770; NP_001303; NR_073081; NR_073082; NR_073083; NR_073084; NR_073085	CRIP2	0.00632936	1259.01	383.979	1994	399.782		cg11225573	37	14	105941779	CRIP2	NM_001312	Body	CpG island	0.000244141	0.0288337		0.0407484	0.00436674	0.0542284	0.0135275
5340246	0.000976562	14	cysteine rich protein 2	14q32.3	NM_001270837; NM_001270841; NM_001312; NP_001257766; NP_001257770; NP_001303; NR_073081; NR_073082; NR_073083; NR_073084; NR_073085	CRIP2	0.00632936	1259.01	383.979	1994	399.782		cg26326372	37	14	105946393	CRIP2	NM_001312	3'UTR	S_Shore	0.000244141	0.0288337		0.303533	0.123176	0.356186	0.108775
360296	0.000976562	4	collapsin response mediator protein 1	4p16.1	NM_001014809; NM_001288661; NM_001288662; NM_001313; NP_001014809; NP_001275590; NP_001275591; NP_001304	CRMP1	0.00632936	31.8439	24.4368	329.715	243.403		cg23830540	37	4	5845864	CRMP1;CRMP1	NM_001014809;NM_001313	Body;Body	Open sea	0.000244141	0.0288337		0.219225	0.101048	0.282949	0.139077
1190193	0.00488281	11	cryptochrome circadian clock 2	11p11.2	NM_001127457; NM_021117; NP_001120929; NP_066940	CRY2	0.0183729	150.857	25.3687	172.746	17.8974		cg15675740	37	11	45874617	CRY2;CRY2	NM_001127457;NM_021117	Body;Body	Open sea	0.000244141	0.0288337		0.203924	0.156469	0.234748	0.159027
5860519	0.00488281	15	chondroitin sulfate proteoglycan 4	15q24.2	NM_001897; NP_001888	CSPG4	0.0183729	494.18	227.856	306.931	182.544		cg02400942	37	15	76006125	CSPG4	NM_001897	TSS1500	Open sea	0.000244141	0.0288337		0.435213	0.0870549	0.52617	0.0793256
6940402	0.00683594	7	cut like homeobox 1	7q22.1	NM_001202543; NM_001202544; NM_001202545; NM_001202546; NM_001913; NM_181500; NM_181552; NP_001189472; NP_001189473; NP_001189474; NP_001189475; NP_001904; NP_852477; NP_853530; XM_005250150; XM_005250151; XM_005250154; XM_006715854; XM_006715855; XM_011515823; XM_011515825; XM_017011759; XM_017011760; XP_005250207; XP_005250208; XP_005250211; XP_006715917; XP_006715918; XP_011514125; XP_01151412…	CUX1	0.0234054	575.491	175.393	401.091	90.3462		cg00540828	37	7	101546993	CUX1;CUX1;CUX1	NM_181500;NM_181552;NM_001913	Body;Body;Body	Open sea	0.000244141	0.0288337		0.449402	0.131434	0.521327	0.158751
6940402	0.00683594	7	cut like homeobox 1	7q22.1	NM_001202543; NM_001202544; NM_001202545; NM_001202546; NM_001913; NM_181500; NM_181552; NP_001189472; NP_001189473; NP_001189474; NP_001189475; NP_001904; NP_852477; NP_853530; XM_005250150; XM_005250151; XM_005250154; XM_006715854; XM_006715855; XM_011515823; XM_011515825; XM_017011759; XM_017011760; XP_005250207; XP_005250208; XP_005250211; XP_006715917; XP_006715918; XP_011514125; XP_01151412…	CUX1	0.0234054	575.491	175.393	401.091	90.3462		cg02775353	37	7	101814109	CUX1;CUX1;CUX1	NM_181500;NM_181552;NM_001913	Body;Body;Body	Open sea	0.000244141	0.0288337		0.14004	0.0713729	0.212034	0.106753
6940402	0.00683594	7	cut like homeobox 1	7q22.1	NM_001202543; NM_001202544; NM_001202545; NM_001202546; NM_001913; NM_181500; NM_181552; NP_001189472; NP_001189473; NP_001189474; NP_001189475; NP_001904; NP_852477; NP_853530; XM_005250150; XM_005250151; XM_005250154; XM_006715854; XM_006715855; XM_011515823; XM_011515825; XM_017011759; XM_017011760; XP_005250207; XP_005250208; XP_005250211; XP_006715917; XP_006715918; XP_011514125; XP_01151412…	CUX1	0.0234054	575.491	175.393	401.091	90.3462		cg16846503	37	7	101559200	CUX1;CUX1;CUX1	NM_181500;NM_181552;NM_001913	Body;Body;Body	N_Shore	0.000244141	0.0288337		0.935171	0.0338299	0.958186	0.0146201
6940402	0.00683594	7	cut like homeobox 1	7q22.1	NM_001202543; NM_001202544; NM_001202545; NM_001202546; NM_001913; NM_181500; NM_181552; NP_001189472; NP_001189473; NP_001189474; NP_001189475; NP_001904; NP_852477; NP_853530; XM_005250150; XM_005250151; XM_005250154; XM_006715854; XM_006715855; XM_011515823; XM_011515825; XM_017011759; XM_017011760; XP_005250207; XP_005250208; XP_005250211; XP_006715917; XP_006715918; XP_011514125; XP_01151412…	CUX1	0.0234054	575.491	175.393	401.091	90.3462		cg17148755	37	7	101813989	CUX1;CUX1;CUX1	NM_181500;NM_181552;NM_001913	Body;Body;Body	Open sea	0.000244141	0.0288337		0.302887	0.133193	0.400857	0.167768
6940402	0.00683594	7	cut like homeobox 1	7q22.1	NM_001202543; NM_001202544; NM_001202545; NM_001202546; NM_001913; NM_181500; NM_181552; NP_001189472; NP_001189473; NP_001189474; NP_001189475; NP_001904; NP_852477; NP_853530; XM_005250150; XM_005250151; XM_005250154; XM_006715854; XM_006715855; XM_011515823; XM_011515825; XM_017011759; XM_017011760; XP_005250207; XP_005250208; XP_005250211; XP_006715917; XP_006715918; XP_011514125; XP_01151412…	CUX1	0.0234054	575.491	175.393	401.091	90.3462		cg17472610	37	7	101723410	CUX1;CUX1;CUX1	NM_181500;NM_181552;NM_001913	Body;Body;Body	Open sea	0.000244141	0.0288337		0.475895	0.0678638	0.579863	0.0958711
6940402	0.00683594	7	cut like homeobox 1	7q22.1	NM_001202543; NM_001202544; NM_001202545; NM_001202546; NM_001913; NM_181500; NM_181552; NP_001189472; NP_001189473; NP_001189474; NP_001189475; NP_001904; NP_852477; NP_853530; XM_005250150; XM_005250151; XM_005250154; XM_006715854; XM_006715855; XM_011515823; XM_011515825; XM_017011759; XM_017011760; XP_005250207; XP_005250208; XP_005250211; XP_006715917; XP_006715918; XP_011514125; XP_01151412…	CUX1	0.0234054	575.491	175.393	401.091	90.3462		cg19434164	37	7	101469146	CUX1;CUX1;CUX1	NM_181500;NM_181552;NM_001913	Body;Body;Body	Open sea	0.000244141	0.0288337		0.41143	0.142622	0.54521	0.142975
6940402	0.00683594	7	cut like homeobox 1	7q22.1	NM_001202543; NM_001202544; NM_001202545; NM_001202546; NM_001913; NM_181500; NM_181552; NP_001189472; NP_001189473; NP_001189474; NP_001189475; NP_001904; NP_852477; NP_853530; XM_005250150; XM_005250151; XM_005250154; XM_006715854; XM_006715855; XM_011515823; XM_011515825; XM_017011759; XM_017011760; XP_005250207; XP_005250208; XP_005250211; XP_006715917; XP_006715918; XP_011514125; XP_01151412…	CUX1	0.0234054	575.491	175.393	401.091	90.3462		cg22202558	37	7	101500303	CUX1;CUX1;CUX1	NM_181500;NM_181552;NM_001913	Body;Body;Body	Open sea	0.000244141	0.0288337		0.126839	0.0331226	0.162253	0.047901
510474	0.00195312	16	cytochrome b5 type B	16q22.1	NM_030579; NP_085056	CYB5B	0.00951861	2437.49	268.971	3266.36	449.344		cg02126497	37	16	69461571	CYB5B	NM_030579	Body	S_Shelf	0.000244141	0.0288337		0.889944	0.0221656	0.909211	0.0195295
4070392	0.000976562	16	cytochrome b-245 alpha chain	16q24	NM_000101; NP_000092; XM_011522905; XP_011521207	CYBA	0.00632936	917.046	227.906	397.121	126.586		cg26537639	37	16	88717374	CYBA	NM_000101	1stExon	CpG island	0.000244141	0.0288337		0.0762169	0.012208	0.127093	0.0591157
580148	0.00683594	7	CAP-Gly domain containing linker protein 2	7q11.23	NM_003388; NM_032421; NP_003379; NP_115797; XR_001744871	CLIP2	0.0234054	98.2452	19.3878	76.0519	19.6512		cg10052687	37	7	73787374	CLIP2;CLIP2	NM_032421;NM_003388	Body;Body	N_Shelf	0.000244141	0.0288337		0.330735	0.0771637	0.424993	0.0762122
580148	0.00683594	7	CAP-Gly domain containing linker protein 2	7q11.23	NM_003388; NM_032421; NP_003379; NP_115797; XR_001744871	CLIP2	0.0234054	98.2452	19.3878	76.0519	19.6512		cg16356456	37	7	73720870	CLIP2;CLIP2	NM_032421;NM_003388	5'UTR;5'UTR	CpG island	0.000244141	0.0288337		0.155967	0.0422758	0.211491	0.0503856
1990196	0.000976562	19	dishevelled binding antagonist of beta catenin 3	19q13.32	NM_001301046; NM_145056; NP_001287975; NP_659493; XM_011526499; XM_011526500; XM_017026334; XP_011524801; XP_011524802; XP_016881823	DACT3	0.00632936	64.0841	30.8465	187.282	61.7395		cg12550816	37	19	47163979	DACT3	NM_145056	Body	CpG island	0.000244141	0.0288337		0.083295	0.0132286	0.100103	0.0169398
5090736	0.00488281	11	diacylglycerol lipase alpha	11q12.2	NM_006133; NP_006124; XM_017018238; XM_017018239; XM_017018240; XP_016873727; XP_016873728; XP_016873729	DAGLA	0.0183729	59.8317	12.4302	78.4647	13.6167		cg12472022	37	11	61462803	DAGLA	NM_006133	5'UTR	Open sea	0.000244141	0.0288337		0.377979	0.0956219	0.490832	0.0788322
5700220	0.000976562	9	death associated protein kinase 1	9q21.33	NM_001288729; NM_001288730; NM_001288731; NM_004938; NP_001275658; NP_001275659; NP_001275660; NP_004929; XM_005251757; XM_017014360; XP_005251814; XP_016869849	DAPK1	0.00632936	134.823	82.7298	223.28	112.858		cg20401521	37	9	90112711	DAPK1	NM_004938	TSS200	CpG island	0.000244141	0.0288337		0.0260006	0.00293315	0.0323855	0.00352135
2760433	0.000976562	13	doublecortin like kinase 1	13q13	NM_001195415; NM_001195416; NM_001195430; NM_001330071; NM_001330072; NM_004734; NP_001182344; NP_001182345; NP_001182359; NP_001317000; NP_001317001; NP_004725; XM_005266592; XM_006719893; XM_017020847; XM_017020848; XP_005266649; XP_006719956; XP_016876336; XP_016876337	DCLK1	0.00632936	29.1272	8.35749	72.6732	17.8727		cg15718287	37	13	36702658	DCLK1	NM_004734	5'UTR	N_Shelf	0.000244141	0.0288337		0.70426	0.104451	0.782618	0.0946248
5050431	0.000976562	13	doublecortin like kinase 1	13q13	NM_001195415; NM_001195416; NM_001195430; NM_001330071; NM_001330072; NM_004734; NP_001182344; NP_001182345; NP_001182359; NP_001317000; NP_001317001; NP_004725; XM_005266592; XM_006719893; XM_017020847; XM_017020848; XP_005266649; XP_006719956; XP_016876336; XP_016876337	DCLK1	0.00632936	64.2909	32.6924	317.219	71.8672		cg15718287	37	13	36702658	DCLK1	NM_004734	5'UTR	N_Shelf	0.000244141	0.0288337		0.70426	0.104451	0.782618	0.0946248
7650296	0.00976562	12	decorin	12q21.33	NM_001920; NM_133503; NM_133504; NM_133505; NM_133506; NM_133507; NP_001911; NP_598010; NP_598011; NP_598012; NP_598013; NP_598014; XM_005268693; XM_006719270; XM_017018917; XP_005268750; XP_006719333; XP_016874406	DCN	0.0306623	3318.26	2395.64	6106.22	4283.6		cg13562816	37	12	91566283	DCN;DCN;DCN;DCN;DCN;DCN	NM_133504;NM_133503;NM_133506;NM_133507;NM_133505;NM_001920	Body;Body;Body;Body;Body;Body	Open sea	0.000244141	0.0288337		0.791849	0.14725	0.73439	0.145082
4890750	0.00683594	12	DEAD/H-box helicase 11	12p11	NM_001257144; NM_001257145; NM_004399; NM_030653; NM_030655; NM_152438; NP_001244073; NP_001244074; NP_004390; NP_085911; NP_689651; XM_005253331; XM_005253333; XM_006719050; XM_011520592; XM_011520595; XM_011520597; XM_017018918; XM_017018919; XM_017018920; XM_017018921; XM_017018922; XM_017018923; XM_017018924; XM_017018925; XM_017018926; XM_017018927; XM_017018928; XM_017018929; XM_017018930; …	DDX11	0.0234054	52.6748	14.1409	32.6131	12.1102		cg11677891	37	12	31257362	DDX11;DDX11;DDX11	NM_030653;NM_152438;NM_004399	3'UTR;3'UTR;3'UTR	Open sea	0.000244141	0.0288337		0.283333	0.0628454	0.311281	0.0633816
1010364	0.00195312	22	DiGeorge syndrome critical region gene 6	22q11.21; 22q11	NM_005675; NP_005666; XM_011530394; XP_011528696	DGCR6	0.00951861	1203.59	187.932	1650.53	378.335		cg01305127	37	22	18893367	DGCR6	NM_005675	TSS1500	CpG island	0.000244141	0.0288337		0.0493656	0.0189184	0.0578794	0.0226699
7200274	0.00683594	22	DiGeorge syndrome critical region gene 6	22q11.21; 22q11	NM_005675; NP_005666; XM_011530394; XP_011528696	DGCR6	0.0234054	1157.81	218.057	1457.73	323.552		cg01305127	37	22	18893367	DGCR6	NM_005675	TSS1500	CpG island	0.000244141	0.0288337		0.0493656	0.0189184	0.0578794	0.0226699
1340274	0.00292969	14	dehydrogenase/reductase 4	14q11.2	NM_001282987; NM_001282988; NM_001282989; NM_001282990; NM_001282991; NM_021004; NP_001269916; NP_001269917; NP_001269918; NP_001269919; NP_001269920; NP_066284; XM_006720005; XM_011536366; XP_006720068; XP_011534668	DHRS4	0.0127073	767.884	93.8466	616.728	69.3246		cg03558326	37	14	24423031	C14orf167;DHRS4;C14orf167;C14orf167;C14orf167	NR_023921;NM_021004;NR_023922;NR_023923;NR_023924	Body;1stExon;Body;Body;Body	CpG island	0.000244141	0.0288337		0.0541258	0.00598427	0.0682083	0.00872569
6620703	0.000976562	10	disco interacting protein 2 homolog C	10p15.3	NM_014974; NP_055789; XM_005252426; XM_005252427; XM_005252428; XM_005252430; XM_011519428; XM_011519429; XM_011519430; XM_011519431; XM_011519432; XM_011519433; XM_017015977; XP_005252483; XP_005252484; XP_005252485; XP_005252487; XP_011517730; XP_011517731; XP_011517732; XP_011517733; XP_011517734; XP_011517735; XP_016871466	DIP2C	0.00632936	81.1007	15.1155	142.787	30.6027		cg03229242	37	10	519456	DIP2C	NM_014974	Body	S_Shore	0.000244141	0.0288337		0.572758	0.0283091	0.62571	0.0371679
6620703	0.000976562	10	disco interacting protein 2 homolog C	10p15.3	NM_014974; NP_055789; XM_005252426; XM_005252427; XM_005252428; XM_005252430; XM_011519428; XM_011519429; XM_011519430; XM_011519431; XM_011519432; XM_011519433; XM_017015977; XP_005252483; XP_005252484; XP_005252485; XP_005252487; XP_011517730; XP_011517731; XP_011517732; XP_011517733; XP_011517734; XP_011517735; XP_016871466	DIP2C	0.00632936	81.1007	15.1155	142.787	30.6027		cg05585149	37	10	695844	DIP2C;C10orf108;C10orf108	NM_014974;NR_027152;NR_027151	Body;TSS200;TSS200	Open sea	0.000244141	0.0288337		0.731436	0.106966	0.794699	0.0755192
6620703	0.000976562	10	disco interacting protein 2 homolog C	10p15.3	NM_014974; NP_055789; XM_005252426; XM_005252427; XM_005252428; XM_005252430; XM_011519428; XM_011519429; XM_011519430; XM_011519431; XM_011519432; XM_011519433; XM_017015977; XP_005252483; XP_005252484; XP_005252485; XP_005252487; XP_011517730; XP_011517731; XP_011517732; XP_011517733; XP_011517734; XP_011517735; XP_016871466	DIP2C	0.00632936	81.1007	15.1155	142.787	30.6027		cg11176472	37	10	363662	DIP2C	NM_014974	Body	N_Shelf	0.000244141	0.0288337		0.219467	0.124109	0.303519	0.147439
6620703	0.000976562	10	disco interacting protein 2 homolog C	10p15.3	NM_014974; NP_055789; XM_005252426; XM_005252427; XM_005252428; XM_005252430; XM_011519428; XM_011519429; XM_011519430; XM_011519431; XM_011519432; XM_011519433; XM_017015977; XP_005252483; XP_005252484; XP_005252485; XP_005252487; XP_011517730; XP_011517731; XP_011517732; XP_011517733; XP_011517734; XP_011517735; XP_016871466	DIP2C	0.00632936	81.1007	15.1155	142.787	30.6027		cg14957660	37	10	589375	DIP2C	NM_014974	Body	Open sea	0.000244141	0.0288337		0.446571	0.189835	0.543789	0.177023
6620703	0.000976562	10	disco interacting protein 2 homolog C	10p15.3	NM_014974; NP_055789; XM_005252426; XM_005252427; XM_005252428; XM_005252430; XM_011519428; XM_011519429; XM_011519430; XM_011519431; XM_011519432; XM_011519433; XM_017015977; XP_005252483; XP_005252484; XP_005252485; XP_005252487; XP_011517730; XP_011517731; XP_011517732; XP_011517733; XP_011517734; XP_011517735; XP_016871466	DIP2C	0.00632936	81.1007	15.1155	142.787	30.6027		cg15862380	37	10	457264	DIP2C	NM_014974	Body	N_Shelf	0.000244141	0.0288337		0.599781	0.105205	0.701624	0.108702
6620703	0.000976562	10	disco interacting protein 2 homolog C	10p15.3	NM_014974; NP_055789; XM_005252426; XM_005252427; XM_005252428; XM_005252430; XM_011519428; XM_011519429; XM_011519430; XM_011519431; XM_011519432; XM_011519433; XM_017015977; XP_005252483; XP_005252484; XP_005252485; XP_005252487; XP_011517730; XP_011517731; XP_011517732; XP_011517733; XP_011517734; XP_011517735; XP_016871466	DIP2C	0.00632936	81.1007	15.1155	142.787	30.6027		cg17463564	37	10	384587	DIP2C	NM_014974	Body	N_Shelf	0.000244141	0.0288337		0.311071	0.153597	0.387462	0.127127
6620703	0.000976562	10	disco interacting protein 2 homolog C	10p15.3	NM_014974; NP_055789; XM_005252426; XM_005252427; XM_005252428; XM_005252430; XM_011519428; XM_011519429; XM_011519430; XM_011519431; XM_011519432; XM_011519433; XM_017015977; XP_005252483; XP_005252484; XP_005252485; XP_005252487; XP_011517730; XP_011517731; XP_011517732; XP_011517733; XP_011517734; XP_011517735; XP_016871466	DIP2C	0.00632936	81.1007	15.1155	142.787	30.6027		cg24136740	37	10	415418	DIP2C	NM_014974	Body	S_Shore	0.000244141	0.0288337		0.465907	0.209923	0.609624	0.191654
1190446	0.000976562	8	DLC1 Rho GTPase activating protein	8p22	NM_001164271; NM_001316668; NM_006094; NM_024767; NM_182643; NP_001157743; NP_001303597; NP_006085; NP_079043; NP_872584; XM_005273374; XM_017012951; XM_017012952; XP_005273431; XP_016868440; XP_016868441	DLC1	0.00632936	148.565	90.2548	104.488	60.6233		cg04982401	37	8	12989601	DLC1;DLC1	NM_006094;NM_182643	Body;Body	CpG island	0.000244141	0.0288337		0.0293808	0.00589019	0.0385817	0.00869635
5560110	0.00976562	17	discs large MAGUK scaffold protein 4	17p13.1	NM_001128827; NM_001321074; NM_001321075; NM_001321076; NM_001321077; NM_001365; NP_001122299; NP_001308003; NP_001308004; NP_001308005; NP_001308006; NP_001356; NR_135527; XM_005256491; XM_011523698; XM_011523699; XM_011523702; XM_017024288; XM_017024289; XM_017024290; XP_005256548; XP_011522000; XP_011522001; XP_011522004; XP_016879777; XP_016879778; XP_016879779; XR_934005	DLG4	0.0306623	79.3947	13.4278	60.1033	16.3432		cg12228229	37	17	7122261	DLG4;ACADVL;DLG4;ACADVL;DLG4	NM_001365;NM_000018;NM_001128827;NM_001033859;NM_001365	5'UTR;TSS1500;TSS1500;TSS1500;1stExon	N_Shore	0.000244141	0.0288337		0.283193	0.0610456	0.357092	0.0536225
3420672	0.00488281	2	distal-less homeobox 1	2q32	NM_001038493; NM_178120; NP_001033582; NP_835221	DLX1	0.0183729	166.135	77.2011	110.096	37.2645		cg07181565	37	2	172953482	DLX1;DLX1	NM_001038493;NM_178120	3'UTR;3'UTR	S_Shore	0.000244141	0.0288337		0.367407	0.0544213	0.468322	0.0647707
3420672	0.00488281	2	distal-less homeobox 1	2q32	NM_001038493; NM_178120; NP_001033582; NP_835221	DLX1	0.0183729	166.135	77.2011	110.096	37.2645		cg10709593	37	2	172952883	DLX1;DLX1	NM_178120;NM_001038493	Body;3'UTR	CpG island	0.000244141	0.0288337		0.394531	0.077228	0.453056	0.0719703
3420672	0.00488281	2	distal-less homeobox 1	2q32	NM_001038493; NM_178120; NP_001033582; NP_835221	DLX1	0.0183729	166.135	77.2011	110.096	37.2645		cg12676702	37	2	172953925	DLX1;DLX1	NM_001038493;NM_178120	3'UTR;3'UTR	S_Shore	0.000244141	0.0288337		0.693037	0.0846982	0.804516	0.0722777
3420672	0.00488281	2	distal-less homeobox 1	2q32	NM_001038493; NM_178120; NP_001033582; NP_835221	DLX1	0.0183729	166.135	77.2011	110.096	37.2645		cg12762816	37	2	172953392	DLX1;DLX1	NM_001038493;NM_178120	3'UTR;3'UTR	S_Shore	0.000244141	0.0288337		0.463665	0.0640338	0.565337	0.077012
3420672	0.00488281	2	distal-less homeobox 1	2q32	NM_001038493; NM_178120; NP_001033582; NP_835221	DLX1	0.0183729	166.135	77.2011	110.096	37.2645		cg16347858	37	2	172951501	DLX1;DLX1	NM_178120;NM_001038493	Body;Body	CpG island	0.000244141	0.0288337		0.108599	0.0311905	0.172678	0.0513391
3420672	0.00488281	2	distal-less homeobox 1	2q32	NM_001038493; NM_178120; NP_001033582; NP_835221	DLX1	0.0183729	166.135	77.2011	110.096	37.2645		cg17737681	37	2	172952136	DLX1;DLX1	NM_178120;NM_001038493	Body;Body	CpG island	0.000244141	0.0288337		0.461583	0.113447	0.55015	0.108819
270520	0.000976562	X	dystrophin	Xp21.2	NM_000109; NM_004006; NM_004007; NM_004009; NM_004010; NM_004011; NM_004012; NM_004013; NM_004014; NM_004015; NM_004016; NM_004017; NM_004018; NM_004019; NM_004020; NM_004021; NM_004022; NM_004023; NP_000100; NP_003997; NP_004000; NP_004001; NP_004002; NP_004003; NP_004004; NP_004005; NP_004006; NP_004007; NP_004008; NP_004009; NP_004010; NP_004011; NP_004012; NP_004013; NP_004014; XM_006724468; …	DMD	0.00632936	21.0468	8.02301	94.1218	40.1058		cg22070189	37	X	32431479	DMD;DMD;DMD;DMD;DMD;DMD;DMD	NM_004011;NM_004012;NM_004009;NM_004007;NM_000109;NM_004010;NM_004006	TSS1500;TSS1500;Body;Body;Body;Body;Body	Open sea	0.000244141	0.0288337		0.873798	0.0581638	0.893773	0.0526591
3930164	0.000976562	19	dystrophia myotonica protein kinase	19q13.3	NM_001081560; NM_001081562; NM_001081563; NM_001288764; NM_001288765; NM_001288766; NM_004409; NP_001075029; NP_001075031; NP_001075032; NP_001275693; NP_001275694; NP_001275695; NP_004400	DMPK	0.00632936	103.781	72.3845	268.459	105.345		cg14061069	37	19	46274453	DMPK;DMPK;DMPK;DMPK	NM_001081560;NM_001081563;NM_001081562;NM_004409	Body;Body;Body;Body	CpG island	0.000244141	0.0288337		0.220167	0.0407151	0.258065	0.0279029
5860315	0.00292969	7	DnaJ heat shock protein family (Hsp40) member B6	7q36.3	NM_005494; NM_058246; NP_005485; NP_490647; XM_005249515; XM_005249516; XM_006715823; XM_011515704; XM_017011633; XP_005249572; XP_005249573; XP_006715886; XP_011514006; XP_016867122	DNAJB6	0.0127073	1111.25	208.577	1304.48	152.245		cg10161638	37	7	157191746	DNAJB6	NM_058246	Body	N_Shore	0.000244141	0.0288337		0.321577	0.146853	0.39869	0.140244
5860315	0.00292969	7	DnaJ heat shock protein family (Hsp40) member B6	7q36.3	NM_005494; NM_058246; NP_005485; NP_490647; XM_005249515; XM_005249516; XM_006715823; XM_011515704; XM_017011633; XP_005249572; XP_005249573; XP_006715886; XP_011514006; XP_016867122	DNAJB6	0.0127073	1111.25	208.577	1304.48	152.245		cg12690313	37	7	157129430	DNAJB6;DNAJB6	NM_005494;NM_058246	TSS1500;TSS1500	CpG island	0.000244141	0.0288337		0.0339815	0.00686512	0.0501174	0.0122531
6580731	0.00195312	19	dynamin 2	19p13.2	NM_001005360; NM_001005361; NM_001005362; NM_001190716; NM_004945; NP_001005360; NP_001005361; NP_001005362; NP_001177645; NP_004936	DNM2	0.00951861	150.7	17.6652	124.558	10.9716		cg09530594	37	19	10855405	DNM2;DNM2;DNM2;DNM2	NM_004945;NM_001005361;NM_001005362;NM_001005360	Body;Body;Body;Body	Open sea	0.000244141	0.0288337		0.0866485	0.0416113	0.129927	0.0760142
10747	0.000976562	5	dedicator of cytokinesis 2	5q35.1	NM_004946; NP_004937; XM_005265830; XM_011534448; XM_011534449; XM_011534450; XM_011534451; XM_017009189; XM_017009190; XP_005265887; XP_011532750; XP_011532751; XP_011532752; XP_011532753; XP_016864678; XP_016864679	DOCK2	0.00632936	206.179	90.2664	67.0637	26.9624		cg25513379	37	5	169308566	DOCK2;FAM196B	NM_004946;NM_001129891	Body;Body	Open sea	0.000244141	0.0288337		0.90592	0.0736364	0.929506	0.052201
3310682	0.000976562	8	dedicator of cytokinesis 5	8p21.2	NM_001322810; NM_024940; NP_001309739; NP_079216; XM_011544661; XM_011544662; XM_011544663; XM_017013865; XM_017013866; XM_017013867; XM_017013868; XP_011542963; XP_011542964; XP_011542965; XP_016869354; XP_016869355; XP_016869356; XP_016869357; XR_001745602; XR_001745603	DOCK5	0.00632936	129.474	63.4486	67.918	31.4629		cg20227326	37	8	25227128	DOCK5	NM_024940	Body	Open sea	0.000244141	0.0288337		0.705503	0.137239	0.770469	0.133501
4290431	0.00195312	5	dihydropyrimidinase like 3	5q32	NM_001197294; NM_001387; NP_001184223; NP_001378; XM_011537574; XP_011535876	DPYSL3	0.00951861	766.162	338.36	1630.01	872.954		cg08708778	37	5	146826146	DPYSL3	NM_001387	Body	Open sea	0.000244141	0.0288337		0.454026	0.111193	0.561139	0.0677982
6280242	0.000976562	15	deoxyuridine triphosphatase	15q21.1	NM_001025248; NM_001025249; NM_001330286; NM_001948; NP_001020419; NP_001020420; NP_001317215; NP_001939; XM_011521315; XM_017021988; XP_011519617; XP_016877477; XR_001751125; XR_931760	DUT	0.00632936	365.532	75.4103	219.257	37.1242		cg25865120	37	15	48625058	DUT;DUT;DUT	NM_001025249;NM_001948;NM_001025248	Body;Body;Body	S_Shore	0.000244141	0.0288337		0.473661	0.0969015	0.55517	0.105219
6330494	0.00195312	15	deoxyuridine triphosphatase	15q21.1	NM_001025248; NM_001025249; NM_001330286; NM_001948; NP_001020419; NP_001020420; NP_001317215; NP_001939; XM_011521315; XM_017021988; XP_011519617; XP_016877477; XR_001751125; XR_931760	DUT	0.00951861	238.782	59.0228	132.425	23.0057		cg25865120	37	15	48625058	DUT;DUT;DUT	NM_001025249;NM_001948;NM_001025248	Body;Body;Body	S_Shore	0.000244141	0.0288337		0.473661	0.0969015	0.55517	0.105219
2100743	0.000976562	12	dual specificity tyrosine phosphorylation regulated kinase 2	12q15	NM_003583; NM_006482; NP_003574; NP_006473; XM_017020032; XP_016875521	DYRK2	0.00632936	323.993	48.0973	651.347	67.5125		cg18125073	37	12	68041257	DYRK2;DYRK2	NM_003583;NM_006482	TSS1500;TSS1500	N_Shore	0.000244141	0.0288337		0.130004	0.0402005	0.196315	0.0742679
6330553	0.000976562	12	dual specificity tyrosine phosphorylation regulated kinase 2	12q15	NM_003583; NM_006482; NP_003574; NP_006473; XM_017020032; XP_016875521	DYRK2	0.00632936	418.857	60.0725	844.499	102.419		cg18125073	37	12	68041257	DYRK2;DYRK2	NM_003583;NM_006482	TSS1500;TSS1500	N_Shore	0.000244141	0.0288337		0.130004	0.0402005	0.196315	0.0742679
6560523	0.000976562	12	dual specificity tyrosine phosphorylation regulated kinase 2	12q15	NM_003583; NM_006482; NP_003574; NP_006473; XM_017020032; XP_016875521	DYRK2	0.00632936	109.695	25.2594	223.791	34.7027		cg18125073	37	12	68041257	DYRK2;DYRK2	NM_003583;NM_006482	TSS1500;TSS1500	N_Shore	0.000244141	0.0288337		0.130004	0.0402005	0.196315	0.0742679
4220187	0.0136719	2	dysferlin	2p13.3	NM_001130455; NM_001130976; NM_001130977; NM_001130978; NM_001130979; NM_001130980; NM_001130981; NM_001130982; NM_001130983; NM_001130984; NM_001130985; NM_001130986; NM_001130987; NM_003494; NP_001123927; NP_001124448; NP_001124449; NP_001124450; NP_001124451; NP_001124452; NP_001124453; NP_001124454; NP_001124455; NP_001124456; NP_001124457; NP_001124458; NP_001124459; NP_003485; XM_005264584;…	DYSF	0.0397201	456.189	298.549	824.905	293.666		cg01171786	37	2	71787663	DYSF;DYSF;DYSF;DYSF;DYSF;DYSF;DYSF;DYSF;DYSF;DYSF;DYSF;DYSF;DYSF;DYSF	NM_001130455;NM_001130979;NM_001130980;NM_001130982;NM_001130976;NM_001130987;NM_001130986;NM_001130981;NM_001130984;NM_001130983;NM_001130978;NM_001130985;NM_003494;NM_001130977	Body;Body;Body;Body;Body;Body;Body;Body;Body;Body;Body;Body;Body;Body	CpG island	0.000244141	0.0288337		0.660219	0.141871	0.771903	0.133373
4220187	0.0136719	2	dysferlin	2p13.3	NM_001130455; NM_001130976; NM_001130977; NM_001130978; NM_001130979; NM_001130980; NM_001130981; NM_001130982; NM_001130983; NM_001130984; NM_001130985; NM_001130986; NM_001130987; NM_003494; NP_001123927; NP_001124448; NP_001124449; NP_001124450; NP_001124451; NP_001124452; NP_001124453; NP_001124454; NP_001124455; NP_001124456; NP_001124457; NP_001124458; NP_001124459; NP_003485; XM_005264584;…	DYSF	0.0397201	456.189	298.549	824.905	293.666		cg01407254	37	2	71787808	DYSF;DYSF;DYSF;DYSF;DYSF;DYSF;DYSF;DYSF;DYSF;DYSF;DYSF;DYSF;DYSF;DYSF	NM_001130455;NM_001130979;NM_001130980;NM_001130982;NM_001130976;NM_001130987;NM_001130986;NM_001130981;NM_001130984;NM_001130983;NM_001130978;NM_001130985;NM_003494;NM_001130977	Body;Body;Body;Body;Body;Body;Body;Body;Body;Body;Body;Body;Body;Body	CpG island	0.000244141	0.0288337		0.31475	0.1752	0.433885	0.17078
4220187	0.0136719	2	dysferlin	2p13.3	NM_001130455; NM_001130976; NM_001130977; NM_001130978; NM_001130979; NM_001130980; NM_001130981; NM_001130982; NM_001130983; NM_001130984; NM_001130985; NM_001130986; NM_001130987; NM_003494; NP_001123927; NP_001124448; NP_001124449; NP_001124450; NP_001124451; NP_001124452; NP_001124453; NP_001124454; NP_001124455; NP_001124456; NP_001124457; NP_001124458; NP_001124459; NP_003485; XM_005264584;…	DYSF	0.0397201	456.189	298.549	824.905	293.666		cg14236413	37	2	71787501	DYSF;DYSF;DYSF;DYSF;DYSF;DYSF;DYSF;DYSF;DYSF;DYSF;DYSF;DYSF;DYSF;DYSF	NM_001130455;NM_001130979;NM_001130980;NM_001130982;NM_001130976;NM_001130987;NM_001130986;NM_001130981;NM_001130984;NM_001130983;NM_001130978;NM_001130985;NM_003494;NM_001130977	Body;Body;Body;Body;Body;Body;Body;Body;Body;Body;Body;Body;Body;Body	CpG island	0.000244141	0.0288337		0.437754	0.125805	0.554692	0.108332
7160435	0.000976562	10	early B-cell factor 3	10q26.3	NM_001005463; NP_001005463; XM_005252667; XM_005252668; XM_005252669; XM_006717739; XM_006717740; XM_006717741; XM_006717742; XM_006717743; XM_006717744; XM_011539574; XM_011539575; XM_017016027; XP_005252724; XP_005252725; XP_005252726; XP_006717802; XP_006717803; XP_006717804; XP_006717805; XP_006717806; XP_006717807; XP_011537876; XP_011537877; XP_016871516; XR_001747076	EBF3	0.00632936	1109.42	164.02	591.304	125.419		cg18330571	37	10	131694856	EBF3	NM_001005463	Body	CpG island	0.000244141	0.0288337		0.226778	0.0834778	0.302469	0.0822039
7160435	0.000976562	10	early B-cell factor 3	10q26.3	NM_001005463; NP_001005463; XM_005252667; XM_005252668; XM_005252669; XM_006717739; XM_006717740; XM_006717741; XM_006717742; XM_006717743; XM_006717744; XM_011539574; XM_011539575; XM_017016027; XP_005252724; XP_005252725; XP_005252726; XP_006717802; XP_006717803; XP_006717804; XP_006717805; XP_006717806; XP_006717807; XP_011537876; XP_011537877; XP_016871516; XR_001747076	EBF3	0.00632936	1109.42	164.02	591.304	125.419		cg19074393	37	10	131682452	EBF3	NM_001005463	Body	N_Shelf	0.000244141	0.0288337		0.247513	0.117019	0.308044	0.1086
130524	0.0136719	5	EGF like repeats and discoidin domains 3	5q14	NM_001278642; NM_005711; NP_001265571; NP_005702	EDIL3	0.0397201	70.7229	33.391	111.644	43.8023		cg19680583	37	5	83409549	EDIL3	NM_005711	Body	Open sea	0.000244141	0.0288337		0.663661	0.12818	0.748885	0.106308
110706	0.000976562	14	embryonal Fyn-associated substrate	14q11.2	NM_001277174; NM_005864; NM_032459; NP_001264103; NP_005855; NP_115835; XM_005267256; XP_005267313	EFS	0.00632936	116.227	36.9962	77.5524	21.7333		cg02213260	37	14	23834995	EFS;EFS	NM_005864;NM_032459	TSS200;TSS200	CpG island	0.000244141	0.0288337		0.179183	0.025038	0.204638	0.0226997
110706	0.000976562	14	embryonal Fyn-associated substrate	14q11.2	NM_001277174; NM_005864; NM_032459; NP_001264103; NP_005855; NP_115835; XM_005267256; XP_005267313	EFS	0.00632936	116.227	36.9962	77.5524	21.7333		cg17606785	37	14	23834808	EFS;EFS;EFS;EFS	NM_005864;NM_032459;NM_005864;NM_032459	1stExon;1stExon;5'UTR;5'UTR	CpG island	0.000244141	0.0288337		0.0380205	0.00622646	0.0544349	0.0126595
3800142	0.000976562	5	EGF like, fibronectin type III and laminin G domains	5p13.2-p13.1	NM_001205301; NM_152403; NM_182798; NM_182799; NM_182801; NP_001192230; NP_689616; NP_877950; NP_877953	EGFLAM	0.00632936	113.84	38.3851	188.824	62.1559		cg12476044	37	5	38403758	EGFLAM;EGFLAM;EGFLAM;EGFLAM;EGFLAM	NM_152403;NM_182798;NM_182798;NM_182799;NM_182799	Body;5'UTR;1stExon;1stExon;5'UTR	Open sea	0.000244141	0.0288337		0.57268	0.107775	0.480023	0.103916
5820402	0.000976562	5	EGF like, fibronectin type III and laminin G domains	5p13.2-p13.1	NM_001205301; NM_152403; NM_182798; NM_182799; NM_182801; NP_001192230; NP_689616; NP_877950; NP_877953	EGFLAM	0.00632936	64.4047	25.2863	150.22	50.7063		cg12476044	37	5	38403758	EGFLAM;EGFLAM;EGFLAM;EGFLAM;EGFLAM	NM_152403;NM_182798;NM_182798;NM_182799;NM_182799	Body;5'UTR;1stExon;1stExon;5'UTR	Open sea	0.000244141	0.0288337		0.57268	0.107775	0.480023	0.103916
6270372	0.000976562	5	EGF like, fibronectin type III and laminin G domains	5p13.2-p13.1	NM_001205301; NM_152403; NM_182798; NM_182799; NM_182801; NP_001192230; NP_689616; NP_877950; NP_877953	EGFLAM	0.00632936	417.186	122.879	723.929	190.357		cg12476044	37	5	38403758	EGFLAM;EGFLAM;EGFLAM;EGFLAM;EGFLAM	NM_152403;NM_182798;NM_182798;NM_182799;NM_182799	Body;5'UTR;1stExon;1stExon;5'UTR	Open sea	0.000244141	0.0288337		0.57268	0.107775	0.480023	0.103916
6130484	0.000976562	14	egl-9 family hypoxia inducible factor 3	14q13.1	NM_001308103; NM_022073; NP_001295032; NP_071356	EGLN3	0.00632936	36.5361	25.0781	316.215	91.5092		cg16785755	37	14	34420102	EGLN3;EGLN3	NM_022073;NM_022073	1stExon;5'UTR	CpG island	0.000244141	0.0288337		0.0740496	0.00880052	0.0897983	0.00921487
3800309	0.00195312	7	eukaryotic translation initiation factor 4H	7q11.23	NM_022170; NM_031992; NP_071496; NP_114381; XM_011516556; XM_011516557; XP_011514858; XP_011514859	EIF4H	0.00951861	2043.48	190.081	1701.71	178.453		cg09280288	37	7	73588476	EIF4H;EIF4H	NM_031992;NM_022170	TSS1500;TSS1500	CpG island	0.000244141	0.0288337		0.0618573	0.00667895	0.0541513	0.00856908
3800309	0.00195312	7	eukaryotic translation initiation factor 4H	7q11.23	NM_022170; NM_031992; NP_071496; NP_114381; XM_011516556; XM_011516557; XP_011514858; XP_011514859	EIF4H	0.00951861	2043.48	190.081	1701.71	178.453		cg17868307	37	7	73597649	EIF4H;EIF4H	NM_022170;NM_031992	Body;Body	Open sea	0.000244141	0.0288337		0.821379	0.152853	0.868112	0.132279
4540397	0.000976562	7	eukaryotic translation initiation factor 4H	7q11.23	NM_022170; NM_031992; NP_071496; NP_114381; XM_011516556; XM_011516557; XP_011514858; XP_011514859	EIF4H	0.00632936	1473.84	148.031	1203.45	150.072		cg09280288	37	7	73588476	EIF4H;EIF4H	NM_031992;NM_022170	TSS1500;TSS1500	CpG island	0.000244141	0.0288337		0.0618573	0.00667895	0.0541513	0.00856908
4540397	0.000976562	7	eukaryotic translation initiation factor 4H	7q11.23	NM_022170; NM_031992; NP_071496; NP_114381; XM_011516556; XM_011516557; XP_011514858; XP_011514859	EIF4H	0.00632936	1473.84	148.031	1203.45	150.072		cg17868307	37	7	73597649	EIF4H;EIF4H	NM_022170;NM_031992	Body;Body	Open sea	0.000244141	0.0288337		0.821379	0.152853	0.868112	0.132279
610270	0.000976562	5	elongation factor for RNA polymerase II 2	5q15	NM_012081; NP_036213; XM_006714575; XM_017009239; XM_017009240; XM_017009241; XM_017009242; XM_017009243; XP_006714638; XP_016864728; XP_016864729; XP_016864730; XP_016864731; XP_016864732	ELL2	0.00632936	741.649	250.014	250.705	63.2354		cg11571761	37	5	95298041	ELL2	NM_012081	TSS1500	S_Shore	0.000244141	0.0288337		0.0771412	0.0272026	0.10475	0.0299746
4610753	0.000976562	9	endoglin	9q34.11	NM_000118; NM_001114753; NM_001278138; NP_000109; NP_001108225; NP_001265067	ENG	0.00632936	1720.55	558.927	687.859	247.967		cg14185922	37	9	130615188	ENG;ENG	NM_001114753;NM_000118	Body;Body	N_Shore	0.000244141	0.0288337		0.174417	0.0868604	0.219618	0.0964408
7200215	0.00683594	20	ectonucleoside triphosphate diphosphohydrolase 6 (putative)	20p11.21	NM_001114089; NM_001247; NM_001317941; NM_001322378; NM_001322379; NM_001322380; NM_001322381; NM_001322382; NM_001322383; NM_001322384; NM_001322385; NM_001322386; NM_001322387; NM_001322388; NM_001322389; NM_001322390; NM_001322391; NM_001322392; NM_001322393; NM_001322394; NM_001322395; NM_001322396; NM_001322397; NM_001322398; NP_001107561; NP_001238; NP_001304870; NP_001309307; NP_001309308;…	ENTPD6	0.0234054	230.082	51.0485	171.137	36.5574		cg06676579	37	20	25176178	ENTPD6;ENTPD6	NM_001114089;NM_001247	TSS200;TSS200	CpG island	0.000244141	0.0288337		0.0399234	0.00458888	0.0501394	0.0113629
7200215	0.00683594	20	ectonucleoside triphosphate diphosphohydrolase 6 (putative)	20p11.21	NM_001114089; NM_001247; NM_001317941; NM_001322378; NM_001322379; NM_001322380; NM_001322381; NM_001322382; NM_001322383; NM_001322384; NM_001322385; NM_001322386; NM_001322387; NM_001322388; NM_001322389; NM_001322390; NM_001322391; NM_001322392; NM_001322393; NM_001322394; NM_001322395; NM_001322396; NM_001322397; NM_001322398; NP_001107561; NP_001238; NP_001304870; NP_001309307; NP_001309308;…	ENTPD6	0.0234054	230.082	51.0485	171.137	36.5574		cg07588216	37	20	25204045	ENTPD6;ENTPD6	NM_001114089;NM_001247	Body;Body	Open sea	0.000244141	0.0288337		0.0756834	0.0444024	0.160219	0.0581625
1510538	0.00976562	18	erythrocyte membrane protein band 4.1 like 3	18p11.32	NM_001281533; NM_001281534; NM_001281535; NM_001330557; NM_012307; NP_001268462; NP_001268463; NP_001268464; NP_001317486; NP_036439; XM_011525623; XM_011525626; XM_011525628; XM_011525632; XM_011525634; XM_011525637; XM_017025618; XM_017025619; XM_017025620; XM_017025621; XM_017025622; XM_017025623; XM_017025624; XM_017025625; XM_017025626; XM_017025627; XM_017025628; XM_017025629; XM_017025630;…	EPB41L3	0.0306623	351.069	134.246	253.27	82.0821		cg19579167	37	18	5543878	EPB41L3	NM_012307	5'UTR	CpG island	0.000244141	0.0288337		0.0493714	0.0125105	0.0619652	0.018915
3370424	0.000976562	X	ERCC excision repair 6 like, spindle assembly checkpoint helicase	Xq13.1	NM_001009954; NM_017669; NP_060139	ERCC6L	0.00632936	94.4587	29.0597	37.7622	10.3697		cg13192819	37	X	71433263	ERCC6L;PIN4	NM_017669;NM_001170747	Body;Body	Open sea	0.000244141	0.0288337		0.791799	0.0247994	0.761994	0.0295425
5050181	0.000976562	X	ERCC excision repair 6 like, spindle assembly checkpoint helicase	Xq13.1	NM_001009954; NM_017669; NP_060139	ERCC6L	0.00632936	66.1765	21.5296	23.731	5.33615		cg13192819	37	X	71433263	ERCC6L;PIN4	NM_017669;NM_001170747	Body;Body	Open sea	0.000244141	0.0288337		0.791799	0.0247994	0.761994	0.0295425
830730	0.00683594	12	endoplasmic reticulum protein 29	12q24.13	NM_001034025; NM_006817; NP_001029197; NP_006808; XM_017018720; XP_016874209	ERP29	0.0234054	387.719	62.608	289.008	50.7642		cg10101109	37	12	112455255	ERP29;ERP29	NM_006817;NM_001034025	Body;Body	S_Shelf	0.000244141	0.0288337		0.618343	0.0999324	0.690934	0.0843862
240333	0.00488281	11	ETS proto-oncogene 1, transcription factor	11q23.3	NM_001143820; NM_001162422; NM_001330451; NM_005238; NP_001137292; NP_001155894; NP_001317380; NP_005229; XM_011542649; XM_011542650; XM_011542651; XM_011542652; XM_017017314; XM_017017315; XM_017017316; XM_017017317; XP_011540951; XP_011540952; XP_011540953; XP_011540954; XP_016872803; XP_016872804; XP_016872805; XP_016872806	ETS1	0.0183729	1412	297.898	942.421	191.716		cg10290679	37	11	128457400	ETS1;ETS1	NM_001143820;NM_001143820	1stExon;5'UTR	Open sea	0.000244141	0.0288337		0.372593	0.129211	0.431287	0.120212
6370435	0.000976562	11	ETS proto-oncogene 1, transcription factor	11q23.3	NM_001143820; NM_001162422; NM_001330451; NM_005238; NP_001137292; NP_001155894; NP_001317380; NP_005229; XM_011542649; XM_011542650; XM_011542651; XM_011542652; XM_017017314; XM_017017315; XM_017017316; XM_017017317; XP_011540951; XP_011540952; XP_011540953; XP_011540954; XP_016872803; XP_016872804; XP_016872805; XP_016872806	ETS1	0.00632936	1438.68	193.03	813.372	132.307		cg10290679	37	11	128457400	ETS1;ETS1	NM_001143820;NM_001143820	1stExon;5'UTR	Open sea	0.000244141	0.0288337		0.372593	0.129211	0.431287	0.120212
6550754	0.00195312	14	Enah/Vasp-like	14q32.2	NM_001330221; NM_016337; NP_001317150; NP_057421; XM_005267749; XM_011536828; XM_017021363; XM_017021364; XP_005267806; XP_011535130; XP_016876852; XP_016876853; XR_001750355; XR_001750356; XR_001750357; XR_001750359; XR_001750360; XR_001750361; XR_001750362; XR_001750363; XR_001750364; XR_001750366; XR_001750367	EVL	0.00951861	1351.84	346.782	2169.36	369.301		cg01031616	37	14	100597168	EVL	NM_016337	Body	Open sea	0.000244141	0.0288337		0.483984	0.137038	0.55967	0.121959
6550754	0.00195312	14	Enah/Vasp-like	14q32.2	NM_001330221; NM_016337; NP_001317150; NP_057421; XM_005267749; XM_011536828; XM_017021363; XM_017021364; XP_005267806; XP_011535130; XP_016876852; XP_016876853; XR_001750355; XR_001750356; XR_001750357; XR_001750359; XR_001750360; XR_001750361; XR_001750362; XR_001750363; XR_001750364; XR_001750366; XR_001750367	EVL	0.00951861	1351.84	346.782	2169.36	369.301		cg01498829	37	14	100608798	EVL	NM_016337	Body	N_Shore	0.000244141	0.0288337		0.461548	0.0842552	0.546374	0.0967798
7330196	0.000976562	10	exocyst complex component 6	10q23.33	NM_001013848; NM_001319194; NM_001319195; NM_001319200; NM_019053; NP_001013870; NP_001306123; NP_001306124; NP_001306129; NP_061926; XM_017016344; XM_017016345; XM_017016346; XM_017016347; XM_017016348; XP_016871833; XP_016871834; XP_016871835; XP_016871836; XP_016871837	EXOC6	0.00632936	82.0159	16.5999	222.854	97.0405		cg25589296	37	10	94611493	EXOC6;EXOC6	NM_001013848;NM_019053	Body;Body	S_Shelf	0.000244141	0.0288337		0.919611	0.0220441	0.898971	0.036458
4220431	0.00488281	8	exostosin glycosyltransferase 1	8q24.11	NM_000127; NP_000118; XR_001745492	EXT1	0.0183729	1041.79	271.093	811.806	333.379		cg02470080	37	8	118849022	EXT1	NM_000127	Body	Open sea	0.000244141	0.0288337		0.366129	0.160523	0.487963	0.193055
2100612	0.000976562	6	ezrin	6q25.3	NM_001111077; NM_003379; NP_001104547; NP_003370; XM_011536110; XP_011534412	EZR	0.00632936	7330.58	1449.74	3815.37	650.098		cg22812275	37	6	159240814	EZR;EZR	NM_003379;NM_001111077	TSS1500;TSS1500	S_Shore	0.000244141	0.0288337		0.148842	0.045273	0.188844	0.0559987
830309	0.00292969	17	family with sequence similarity 104 member A	17q25.1	NM_001098832; NM_001289410; NM_001289411; NM_001289412; NM_032837; NP_001092302; NP_001276339; NP_001276340; NP_001276341; NP_116226	FAM104A	0.0127073	913.88	52.6813	1048.68	113.993		cg04633298	37	17	71229235	FAM104A;C17orf80;FAM104A;C17orf80;C17orf80	NM_032837;NM_001100621;NM_001098832;NM_001100622;NM_017941	TSS1500;5'UTR;TSS1500;5'UTR;5'UTR	S_Shore	0.000244141	0.0288337		0.0844152	0.00563827	0.103162	0.0136292
5890605	0.000976562	12	family with sequence similarity 109 member A	12q24.12	NM_001177996; NM_001177997; NM_144671; NP_001171467; NP_001171468; NP_653272; XM_006719257; XM_011537976; XM_017018883; XP_006719320; XP_011536278; XP_016874372	FAM109A	0.00632936	61.4309	7.74622	79.1281	6.83297		cg16520965	37	12	111801712	FAM109A	NM_144671	5'UTR	S_Shore	0.000244141	0.0288337		0.303147	0.0861391	0.363889	0.0737412
6400402	0.000976562	20	family with sequence similarity 110 member A	20p13	NM_001042353; NM_001289145; NM_001289146; NM_001289147; NM_031424; NM_207121; NP_001035812; NP_001276074; NP_001276075; NP_001276076; NP_113612; NP_997004; XM_011529381; XP_011527683	FAM110A	0.00632936	115.919	34.2355	40.4141	10.0949		cg16406078	37	20	825634	FAM110A;FAM110A;FAM110A	NM_001042353;NM_207121;NM_031424	Body;Body;1stExon	CpG island	0.000244141	0.0288337		0.525433	0.0925914	0.602777	0.111976
2320615	0.000976562	8	family with sequence similarity 167 member A	8p23-p22	NM_053279; NP_444509; XM_005272398; XM_011543837; XM_011543838; XM_011543840; XP_005272455; XP_011542139; XP_011542140; XP_011542142	FAM167A	0.00632936	132.441	88.0131	51.4164	19.1778		cg02621357	37	8	11296980	FAM167A	NM_053279	Body	Open sea	0.000244141	0.0288337		0.0842362	0.026536	0.10889	0.0359463
610091	0.00683594	4	family with sequence similarity 193 member A	4p16.3	NM_001256666; NM_001256667; NM_001256668; NM_003704; NP_001243595; NP_001243596; NP_001243597; NP_003695; NR_046335; NR_046336; XM_006713930; XM_006713932; XM_011513590; XM_011513593; XM_017008788; XP_006713993; XP_006713995; XP_011511892; XP_011511895; XP_016864277; XR_001741342	FAM193A	0.0234054	154.888	16.4222	121.397	22.4656		cg05083414	37	4	2627039	FAM193A	NM_003704	TSS200	Open sea	0.000244141	0.0288337		0.352192	0.0454689	0.404343	0.0392693
610091	0.00683594	4	family with sequence similarity 193 member A	4p16.3	NM_001256666; NM_001256667; NM_001256668; NM_003704; NP_001243595; NP_001243596; NP_001243597; NP_003695; NR_046335; NR_046336; XM_006713930; XM_006713932; XM_011513590; XM_011513593; XM_017008788; XP_006713993; XP_006713995; XP_011511892; XP_011511895; XP_016864277; XR_001741342	FAM193A	0.0234054	154.888	16.4222	121.397	22.4656		cg20163033	37	4	2627194	FAM193A;FAM193A	NM_003704;NM_003704	1stExon;5'UTR	Open sea	0.000244141	0.0288337		0.439175	0.107493	0.504763	0.0856132
610091	0.00683594	4	family with sequence similarity 193 member A	4p16.3	NM_001256666; NM_001256667; NM_001256668; NM_003704; NP_001243595; NP_001243596; NP_001243597; NP_003695; NR_046335; NR_046336; XM_006713930; XM_006713932; XM_011513590; XM_011513593; XM_017008788; XP_006713993; XP_006713995; XP_011511892; XP_011511895; XP_016864277; XR_001741342	FAM193A	0.0234054	154.888	16.4222	121.397	22.4656		cg25790133	37	4	2627014	FAM193A	NM_003704	TSS200	Open sea	0.000244141	0.0288337		0.754392	0.0634197	0.843984	0.0597576
7040524	0.00683594	1	family with sequence similarity 76 member A	1p35.3	NM_001143912; NM_001143913; NM_001143914; NM_001143915; NM_152660; NP_001137384; NP_001137385; NP_001137386; NP_001137387; NP_689873; XM_017000543; XP_016856032	FAM76A	0.0234054	68.2427	7.57739	83.2771	14.6196		cg07242783	37	1	28052377	FAM76A;FAM76A;FAM76A;FAM76A;FAM76A	NM_152660;NM_001143914;NM_001143912;NM_001143915;NM_001143913	TSS200;TSS200;TSS200;TSS200;TSS200	CpG island	0.000244141	0.0288337		0.130906	0.0243405	0.156683	0.0248504
2000224	0.00195312	11	family with sequence similarity 89 member B	11q13	NM_001098784; NM_001098785; NM_152832; NP_001092254; NP_001092255; NP_690045	FAM89B	0.00951861	420.339	51.4438	640.699	102.764		cg09585333	37	11	65340843	FAM89B;FAM89B;FAM89B	NM_001098784;NM_001098785;NM_152832	Body;Body;Body	N_Shore	0.000244141	0.0288337		0.0907519	0.0152683	0.108338	0.0160897
3170066	0.000976562	15	Fanconi anemia complementation group I	15q26.1	NM_001113378; NM_018193; NP_001106849; NP_060663; XM_011521756; XM_011521757; XM_011521764; XM_011521767; XP_011520058; XP_011520059; XP_011520066; XP_011520069	FANCI	0.00632936	300.655	90.3891	116.895	37.043		cg01741397	37	15	89786926	FANCI;FANCI	NM_001113378;NM_018193	TSS1500;TSS1500	N_Shore	0.000244141	0.0288337		0.0543103	0.00530926	0.0715405	0.0122257
4010097	0.000976562	6	F-box protein 5	6q25.2	NM_001142522; NM_012177; NP_001135994; NP_036309	FBXO5	0.00632936	770.118	282.277	243.666	49.7379		cg01547733	37	6	153304507	FBXO5;FBXO5;FBXO5	NM_001142522;NM_001142522;NM_012177	1stExon;5'UTR;TSS1500	CpG island	0.000244141	0.0288337		0.0308831	0.00290612	0.0266684	0.00344824
5670255	0.000976562	6	F-box protein 5	6q25.2	NM_001142522; NM_012177; NP_001135994; NP_036309	FBXO5	0.00632936	115.069	21.58	49.0837	7.53885		cg01547733	37	6	153304507	FBXO5;FBXO5;FBXO5	NM_001142522;NM_001142522;NM_012177	1stExon;5'UTR;TSS1500	CpG island	0.000244141	0.0288337		0.0308831	0.00290612	0.0266684	0.00344824
4390239	0.0136719	10	F-box and WD repeat domain containing 4	10q24	NM_001323541; NM_022039; NP_001310470; NP_071322; NR_136613; XM_005270053; XM_017016570; XP_005270110; XP_016872059	FBXW4	0.0397201	269.285	18.3653	339.816	66.3874		cg27371456	37	10	103406305	FBXW4	NM_022039	Body	Open sea	0.000244141	0.0288337		0.250592	0.0864667	0.352581	0.0779833
1340437	0.000976562	12	F-box and WD repeat domain containing 8	12q24.22	NM_012174; NM_153348; NP_036306; NP_699179; XM_005253867; XM_005253868; XM_017019175; XM_017019176; XM_017019177; XM_017019178; XP_005253924; XP_005253925; XP_016874664; XP_016874665; XP_016874666; XP_016874667; XR_001748653; XR_001748654	FBXW8	0.00632936	32.2462	5.2947	253.235	140.415		cg12046048	37	12	117364230	FBXW8;FBXW8	NM_153348;NM_012174	Body;Body	Open sea	0.000244141	0.0288337		0.274054	0.081639	0.333143	0.0873629
1340437	0.000976562	12	F-box and WD repeat domain containing 8	12q24.22	NM_012174; NM_153348; NP_036306; NP_699179; XM_005253867; XM_005253868; XM_017019175; XM_017019176; XM_017019177; XM_017019178; XP_005253924; XP_005253925; XP_016874664; XP_016874665; XP_016874666; XP_016874667; XR_001748653; XR_001748654	FBXW8	0.00632936	32.2462	5.2947	253.235	140.415		cg17860133	37	12	117468345	FBXW8;FBXW8	NM_153348;NM_012174	3'UTR;3'UTR	Open sea	0.000244141	0.0288337		0.865502	0.0623589	0.903862	0.0460258
7050736	0.00488281	11	fermitin family member 3	11q13.1	NM_031471; NM_178443; NP_113659; NP_848537; XM_011545294; XM_011545295; XM_017018398; XM_017018399; XP_011543596; XP_011543597; XP_016873887; XP_016873888	FERMT3	0.0183729	72.8646	29.5245	52.2955	25.2101		cg15107132	37	11	63991130	FERMT3;FERMT3	NM_178443;NM_031471	3'UTR;3'UTR	N_Shelf	0.000244141	0.0288337		0.406013	0.129736	0.479127	0.100214
4480220	0.000976562	4	fibroblast growth factor receptor-like 1	4p16	NM_001004356; NM_001004358; NM_021923; NP_001004356; NP_001004358; NP_068742; XM_011513486; XP_011511788	FGFRL1	0.00632936	503.149	115.33	266.506	51.0601		cg00940891	37	4	1006016	FGFRL1;FGFRL1;FGFRL1	NM_001004358;NM_021923;NM_001004356	5'UTR;TSS1500;5'UTR	CpG island	0.000244141	0.0288337		0.0387282	0.00587749	0.0320474	0.00339734
5860112	0.000976562	4	fibroblast growth factor receptor-like 1	4p16	NM_001004356; NM_001004358; NM_021923; NP_001004356; NP_001004358; NP_068742; XM_011513486; XP_011511788	FGFRL1	0.00632936	111.945	23.9375	59.8158	16.9094		cg00940891	37	4	1006016	FGFRL1;FGFRL1;FGFRL1	NM_001004358;NM_021923;NM_001004356	5'UTR;TSS1500;5'UTR	CpG island	0.000244141	0.0288337		0.0387282	0.00587749	0.0320474	0.00339734
1430170	0.00976562	7	fibrinogen like 2	7q11.23	NM_006682; NP_006673	FGL2	0.0306623	56.7416	44.1353	95.2335	79.9608		cg23708624	37	7	76829845	CCDC146;FGL2	NM_020879;NM_006682	Body;TSS1500	Open sea	0.000244141	0.0288337		0.208255	0.136888	0.327447	0.184479
1300670	0.000976562	18	formin homology 2 domain containing 3	18q12	NM_001281739; NM_001281740; NM_025135; NP_001268668; NP_001268669; NP_079411; XM_005258349; XM_005258354; XM_005258355; XM_011526189; XM_011526190; XM_011526192; XM_011526193; XM_011526195; XM_011526196; XM_011526197; XM_017026006; XM_017026007; XM_017026008; XM_017026009; XM_017026010; XP_005258406; XP_005258411; XP_005258412; XP_011524491; XP_011524492; XP_011524494; XP_011524495; XP_011524497;…	FHOD3	0.00632936	87.596	38.3056	406.928	201.645		cg02048890	37	18	33877274	FHOD3	NM_025135	TSS1500	CpG island	0.000244141	0.0288337		0.0785054	0.0109618	0.0660892	0.00917098
3830743	0.00683594	9	fibrinogen C domain containing 1	9q34.12	NM_001145106; NM_032843; NP_001138578; NP_116232	FIBCD1	0.0234054	148.193	69.8049	97.5575	34.0393		cg11443523	37	9	133815639	FIBCD1;FIBCD1	NM_001145106;NM_032843	TSS1500;TSS1500	CpG island	0.000244141	0.0288337		0.0787886	0.0307559	0.100801	0.043976
6200600	0.000976562	6	filamin A interacting protein 1	6q14.1	NM_001289987; NM_001300866; NM_015687; NP_001276916; NP_001287795; NP_056502; NR_110608; XM_005248713; XM_005248715; XM_011535756; XP_005248770; XP_005248772; XP_011534058	FILIP1	0.00632936	26.9716	7.36246	92.2795	33.8445		cg18729664	37	6	76203675	FILIP1	NM_015687	TSS200	Open sea	0.000244141	0.0288337		0.239449	0.0368109	0.336073	0.0848434
2900139	0.000976562	12	solute carrier family 48 member 1	12q13.11	NM_017842; NP_060312; XM_005269016; XM_011538558; XM_017019612; XM_017019613; XM_017019614; XM_017019615; XM_017019616; XM_017019617; XP_005269073; XP_011536860; XP_016875101; XP_016875102; XP_016875103; XP_016875104; XP_016875105; XP_016875106	SLC48A1	0.00632936	69.8709	19.3111	48.8373	13.5608		cg16170936	37	12	48167799	SLC48A1	NM_017842	Body	S_Shore	0.000244141	0.0288337		0.179423	0.0725832	0.237608	0.0882851
1450309	0.00292969	22	tetratricopeptide repeat domain 38	22q13	NM_017931; NP_060401; XM_011530259; XM_011530260; XP_011528561; XP_011528562; XR_001755257; XR_001755258; XR_001755259; XR_001755260; XR_244380	TTC38	0.0127073	177.827	29.0234	129.24	18.8953		cg03036452	37	22	46663545	TTC38	NM_017931	TSS1500	N_Shore	0.000244141	0.0288337		0.0564574	0.0058469	0.0702672	0.0131792
5220767	0.00195312	3	filamin B	3p14.3	NM_001164317; NM_001164318; NM_001164319; NM_001457; NP_001157789; NP_001157790; NP_001157791; NP_001448; XM_005264978; XP_005265035; XR_001740065; XR_940396	FLNB	0.00951861	1387.04	504.239	728.891	292.43		cg03479209	37	3	58020999	FLNB;FLNB;FLNB;FLNB	NM_001164319;NM_001164317;NM_001164318;NM_001457	Body;Body;Body;Body	Open sea	0.000244141	0.0288337		0.751877	0.143811	0.831898	0.0868273
4480575	0.000976562	X	forkhead box O4	Xq13.1	NM_001170931; NM_005938; NP_001164402; NP_005929; XM_011530957; XP_011529259	FOXO4	0.00632936	150.869	26.6436	439.791	96.1172		cg00908601	37	X	70323289	FOXO4;FOXO4	NM_005938;NM_001170931	3'UTR;3'UTR	Open sea	0.000244141	0.0288337		0.30183	0.13001	0.367391	0.129239
3850500	0.000976562	19	FXYD domain containing ion transport regulator 1	19q13.1	NM_001278717; NM_001278718; NM_005031; NM_021902; NP_001265646; NP_001265647; NP_005022; NP_068702; XM_017026874; XM_017026875; XM_017026876; XP_016882363; XP_016882364; XP_016882365	FXYD1	0.00632936	24.03	4.23725	69.4609	24.6612		cg18503912	37	19	35630279	FXYD1;FXYD1	NM_021902;NM_005031	5'UTR;TSS200	N_Shelf	0.000244141	0.0288337		0.142219	0.032977	0.18805	0.0359932
5860022	0.00683594	19	FXYD domain containing ion transport regulator 1	19q13.1	NM_001278717; NM_001278718; NM_005031; NM_021902; NP_001265646; NP_001265647; NP_005022; NP_068702; XM_017026874; XM_017026875; XM_017026876; XP_016882363; XP_016882364; XP_016882365	FXYD1	0.0234054	29.4182	6.05075	50.114	12.7519		cg18503912	37	19	35630279	FXYD1;FXYD1	NM_021902;NM_005031	5'UTR;TSS200	N_Shelf	0.000244141	0.0288337		0.142219	0.032977	0.18805	0.0359932
6900278	0.000976562	3	FYVE and coiled-coil domain containing 1	3p21.31	NM_024513; NP_078789; XM_006713333; XM_006713334; XM_011534111; XP_006713396; XP_006713397; XP_011532413; XR_001740265; XR_245157	FYCO1	0.00632936	288.476	50.1877	527.027	74.9236		cg19145607	37	3	45983792	CXCR6;FYCO1	NM_006564;NM_024513	TSS1500;Body	Open sea	0.000244141	0.0288337		0.500577	0.134433	0.657195	0.120676
2190553	0.000976562	8	frizzled class receptor 6	8q22.3-q23.1	NM_001164615; NM_001164616; NM_001317796; NM_003506; NP_001158087; NP_001158088; NP_001304725; NP_003497; NR_133921	FZD6	0.00632936	248.74	36.6549	169.925	35.6451		cg10929921	37	8	104311985	FZD6;FZD6;FZD6	NM_003506;NM_001164615;NM_001164616	5'UTR;5'UTR;5'UTR	S_Shore	0.000244141	0.0288337		0.914783	0.0438697	0.875493	0.0509666
4780133	0.00195312	1	glucosylceramidase beta	1q21	NM_000157; NM_001005741; NM_001005742; NM_001005749; NM_001005750; NM_001171811; NM_001171812; NP_000148; NP_001005741; NP_001005742; NP_001165282; NP_001165283	GBA	0.00951861	377.789	54.1478	307.101	45.4584		cg12276487	37	1	155214425	GBA;GBA;GBA;GBA;GBA;GBA;GBA;GBA	NM_001005742;NM_001005749;NM_001005750;NM_001005741;NM_001005749;NM_001005750;NM_001005742;NM_001005741	5'UTR;1stExon;5'UTR;5'UTR;5'UTR;1stExon;1stExon;1stExon	Open sea	0.000244141	0.0288337		0.0834259	0.00880284	0.0740635	0.00754227
6280176	0.000976562	3	1,4-alpha-glucan branching enzyme 1	3p12.3	NM_000158; NP_000149	GBE1	0.00632936	1411.27	221.209	891.224	112.12		cg20538860	37	3	81806785	GBE1	NM_000158	Body	N_Shelf	0.000244141	0.0288337		0.532713	0.172992	0.629875	0.168613
4490687	0.000976562	9	globoside alpha-1,3-N-acetylgalactosaminyltransferase 1	9q34.13-q34.3	NM_001282629; NM_001282632; NM_001288572; NM_001288573; NM_021996; NP_001269558; NP_001269561; NP_001275501; NP_001275502; NP_068836	GBGT1	0.00632936	77.4405	17.4714	55.9806	13.5533		cg09513259	37	9	136039474	GBGT1	NM_021996	TSS200	CpG island	0.000244141	0.0288337		0.0892161	0.0210032	0.141071	0.0562498
1010176	0.000976562	11	glycerophosphodiester phosphodiesterase domain containing 5	11q13.4-q13.5	NM_030792; NP_110419; XM_006718697; XM_011545276; XM_011545277; XM_011545278; XM_011545279; XM_011545280; XM_011545281; XM_011545285; XM_011545286; XM_011545287; XP_006718760; XP_011543578; XP_011543579; XP_011543580; XP_011543581; XP_011543582; XP_011543583; XP_011543587; XP_011543588; XP_011543589	GDPD5	0.00632936	90.0474	19.7712	255.564	107.367		cg01572468	37	11	75225065	GDPD5	NM_030792	5'UTR	Open sea	0.000244141	0.0288337		0.92712	0.0189106	0.904341	0.0293081
1010176	0.000976562	11	glycerophosphodiester phosphodiesterase domain containing 5	11q13.4-q13.5	NM_030792; NP_110419; XM_006718697; XM_011545276; XM_011545277; XM_011545278; XM_011545279; XM_011545280; XM_011545281; XM_011545285; XM_011545286; XM_011545287; XP_006718760; XP_011543578; XP_011543579; XP_011543580; XP_011543581; XP_011543582; XP_011543583; XP_011543587; XP_011543588; XP_011543589	GDPD5	0.00632936	90.0474	19.7712	255.564	107.367		cg21583440	37	11	75186707	GDPD5	NM_030792	Body	Open sea	0.000244141	0.0288337		0.287689	0.127783	0.367592	0.123962
5130563	0.00488281	5	glutamine-fructose-6-phosphate transaminase 2	5q34-q35	NM_005110; NP_005101; XM_006714942; XM_017010100; XP_006715005; XP_016865589; XR_001742394	GFPT2	0.0183729	68.4408	50.3352	102.15	48.567		cg04459091	37	5	179751794	GFPT2	NM_005110	Body	Open sea	0.000244141	0.0288337		0.210595	0.0847012	0.308136	0.0907798
2030754	0.00488281	17	GH3 domain containing	17q21.2	NM_001142622; NM_001142623; NM_032484; NP_001136095; NP_115873; NR_024573	GHDC	0.0183729	128.511	20.5624	98.0682	16.4036		cg06306927	37	17	40346279	GHDC;GHDC;GHDC;GHDC	NR_024573;NM_032484;NM_001142623;NM_001142622	TSS200;5'UTR;5'UTR;5'UTR	Open sea	0.000244141	0.0288337		0.0662028	0.0142519	0.0849869	0.0239717
5290427	0.000976562	2	GLI family zinc finger 2	2q14	NM_005270; NM_030379; NM_030380; NM_030381; NP_005261; XM_006712422; XM_011510969; XM_011510970; XM_011510971; XM_011510972; XM_011510973; XM_011510974; XM_017003818; XP_006712485; XP_011509271; XP_011509272; XP_011509273; XP_011509274; XP_011509275; XP_011509276; XP_016859307	GLI2	0.00632936	78.4765	27.6311	44.4039	17.7256		cg14773228	37	2	121627212	GLI2	NM_005270	Body	S_Shelf	0.000244141	0.0288337		0.629654	0.159091	0.75494	0.102061
5290427	0.000976562	2	GLI family zinc finger 2	2q14	NM_005270; NM_030379; NM_030380; NM_030381; NP_005261; XM_006712422; XM_011510969; XM_011510970; XM_011510971; XM_011510972; XM_011510973; XM_011510974; XM_017003818; XP_006712485; XP_011509271; XP_011509272; XP_011509273; XP_011509274; XP_011509275; XP_011509276; XP_016859307	GLI2	0.00632936	78.4765	27.6311	44.4039	17.7256		cg15809352	37	2	121748218	GLI2	NM_005270	Body	S_Shore	0.000244141	0.0288337		0.472241	0.0788546	0.532217	0.0688465
5290427	0.000976562	2	GLI family zinc finger 2	2q14	NM_005270; NM_030379; NM_030380; NM_030381; NP_005261; XM_006712422; XM_011510969; XM_011510970; XM_011510971; XM_011510972; XM_011510973; XM_011510974; XM_017003818; XP_006712485; XP_011509271; XP_011509272; XP_011509273; XP_011509274; XP_011509275; XP_011509276; XP_016859307	GLI2	0.00632936	78.4765	27.6311	44.4039	17.7256		cg21133992	37	2	121631710	GLI2	NM_005270	Body	Open sea	0.000244141	0.0288337		0.427837	0.0703174	0.522536	0.036747
5290427	0.000976562	2	GLI family zinc finger 2	2q14	NM_005270; NM_030379; NM_030380; NM_030381; NP_005261; XM_006712422; XM_011510969; XM_011510970; XM_011510971; XM_011510972; XM_011510973; XM_011510974; XM_017003818; XP_006712485; XP_011509271; XP_011509272; XP_011509273; XP_011509274; XP_011509275; XP_011509276; XP_016859307	GLI2	0.00632936	78.4765	27.6311	44.4039	17.7256		cg21759953	37	2	121748257	GLI2	NM_005270	3'UTR	S_Shore	0.000244141	0.0288337		0.386422	0.113367	0.476863	0.0886891
5910543	0.00488281	17	glyoxalase domain containing 4	17p13.3	NM_016080; NP_057164; XM_006721540; XM_017024711; XM_017024712; XP_006721603; XP_016880200; XP_016880201	GLOD4	0.0183729	787.607	63.6824	700.076	54.8128		cg20353884	37	17	663064	GLOD4	NM_016080	3'UTR	Open sea	0.000244141	0.0288337		0.464054	0.151096	0.542108	0.159932
7050746	0.00195312	19	glioma tumor suppressor candidate region gene 1	19q13.3	NM_015711; NP_056526; XM_005258833; XM_006723180; XM_011526882; XM_011526883; XP_005258890; XP_006723243; XP_011525184; XP_011525185	GLTSCR1	0.00951861	104.281	12.323	85.0825	11.9764		cg08086221	37	19	48112482	GLTSCR1	NM_015711	5'UTR	CpG island	0.000244141	0.0288337		0.0354003	0.00450225	0.0447562	0.00960042
1300730	0.00488281	3	G protein subunit alpha i2	3p21.31	NM_001166425; NM_001282617; NM_001282618; NM_001282619; NM_001282620; NM_002070; NP_001159897; NP_001269546; NP_001269547; NP_001269548; NP_001269549; NP_002061	GNAI2	0.0183729	2253.4	235.423	1782.96	241.185		cg01520586	37	3	50280404	GNAI2	NM_002070	Body	Open sea	0.000244141	0.0288337		0.250338	0.0599099	0.302817	0.0548484
6250093	0.0136719	12	golgin A3	12q24.33	NM_001172557; NM_005895; NP_001166028; NP_005886; XM_005266164; XM_005266167; XM_006719736; XM_006719737; XM_011534793; XM_011534794; XP_005266221; XP_005266224; XP_006719799; XP_006719800; XP_011533095; XP_011533096	GOLGA3	0.0397201	1682.73	169.973	1877.22	187.032		cg19444998	37	12	133352427	GOLGA3	NM_005895	Body	S_Shelf	0.000244141	0.0288337		0.75453	0.095652	0.809155	0.0909768
1440091	0.00195312	1	gon-4 like	1q22	NM_001037533; NM_001282856; NM_001282858; NM_001282860; NM_001282861; NM_032292; NP_001269785; NP_001269787; NP_001269789; NP_001269790; NP_115668; XM_005245284; XM_005245286; XM_006711393; XM_006711394; XM_011509658; XM_011509659; XP_005245341; XP_005245343; XP_006711456; XP_006711457; XP_011507960; XP_011507961	GON4L	0.00951861	264.179	19.7047	221.976	22.8193		cg12738981	37	1	155828357	SYT11;GON4L;GON4L	NM_152280;NM_032292;NM_001037533	TSS1500;TSS1500;TSS1500	N_Shore	0.000244141	0.0288337		0.712178	0.101981	0.785761	0.0930795
6330270	0.00683594	X	glypican 4	Xq26.1	NM_001448; NP_001439	GPC4	0.0234054	62.1428	34.935	117.758	36.7378		cg02784144	37	X	132547235	GPC4	NM_001448	Body	N_Shore	0.000244141	0.0288337		0.382755	0.127952	0.479571	0.134544
2450187	0.000976562	3	glycerol-3-phosphate dehydrogenase 1-like	3p22.3	NM_015141; NP_055956; XM_006713068; XP_006713131	GPD1L	0.00632936	334.536	32.5904	486.234	109.057		cg21145686	37	3	32149153	GPD1L	NM_015141	Body	S_Shore	0.000244141	0.0288337		0.268097	0.0693092	0.32061	0.0693721
2450187	0.000976562	3	glycerol-3-phosphate dehydrogenase 1-like	3p22.3	NM_015141; NP_055956; XM_006713068; XP_006713131	GPD1L	0.00632936	334.536	32.5904	486.234	109.057		cg21255732	37	3	32148497	GPD1L	NM_015141	Body	CpG island	0.000244141	0.0288337		0.0644678	0.0116973	0.0804402	0.0133859
4390332	0.000976562	2	glycerol-3-phosphate dehydrogenase 2	2q24.1	NM_000408; NM_001083112; NP_000399; NP_001076581; XM_005246469; XM_011510977; XM_011510978; XM_011510980; XM_017003830; XM_017003831; XP_005246526; XP_011509279; XP_011509280; XP_011509282; XP_016859319; XP_016859320	GPD2	0.00632936	87.627	22.7349	42.681	7.02396		cg03230175	37	2	157291462	GPD2;GPD2	NM_000408;NM_001083112	TSS1500;TSS1500	N_Shore	0.000244141	0.0288337		0.169189	0.0475525	0.24178	0.0682715
2690008	0.0136719	4	glycoprotein M6A	4q34	NM_001261447; NM_001261448; NM_005277; NM_201591; NM_201592; NP_001248376; NP_001248377; NP_005268; NP_963885; NP_963886; NR_048571; XM_006714183; XM_011531877; XM_017008036; XP_006714246; XP_011530179; XP_016863525	GPM6A	0.0397201	44.7521	4.84174	34.7413	8.3384		cg22478591	37	4	176923544	GPM6A;GPM6A;GPM6A;GPM6A	NM_201592;NM_005277;NM_005277;NM_201592	5'UTR;5'UTR;1stExon;1stExon	CpG island	0.000244141	0.0288337		0.046984	0.0038328	0.0540674	0.00641597
2630279	0.000976562	X	glycoprotein M6B	Xp22.2	NM_001001994; NM_001001995; NM_001001996; NM_001318729; NM_005278; NP_001001994; NP_001001995; NP_001001996; NP_001305658; NP_005269; XM_005274489; XM_011545497; XM_017029432; XM_017029433; XM_017029434; XP_005274546; XP_011543799; XP_016884921; XP_016884922; XP_016884923	GPM6B	0.00632936	19.7924	13.8355	93.2334	57.0104		cg04032096	37	X	13954890	GPM6B	NM_001001994	Body	N_Shore	0.000244141	0.0288337		0.360708	0.122668	0.496816	0.134122
3870202	0.000976562	X	glycoprotein M6B	Xp22.2	NM_001001994; NM_001001995; NM_001001996; NM_001318729; NM_005278; NP_001001994; NP_001001995; NP_001001996; NP_001305658; NP_005269; XM_005274489; XM_011545497; XM_017029432; XM_017029433; XM_017029434; XP_005274546; XP_011543799; XP_016884921; XP_016884922; XP_016884923	GPM6B	0.00632936	29.6244	14.3062	181.748	100.237		cg04032096	37	X	13954890	GPM6B	NM_001001994	Body	N_Shore	0.000244141	0.0288337		0.360708	0.122668	0.496816	0.134122
20470	0.000976562	12	general receptor for phosphoinositides 1 associated scaffold protein	12q13.13	NM_001271856; NM_181711; NP_001258785; NP_859062; XM_005268691; XM_011537996; XP_005268748; XP_011536298	GRASP	0.00632936	55.4691	19.2402	180.026	51.7477		cg19374752	37	12	52404151	GRASP	NM_181711	Body	S_Shelf	0.000244141	0.0288337		0.0695635	0.0129217	0.0941023	0.0170441
2370482	0.000976562	9	gelsolin	9q33	NM_000177; NM_001127662; NM_001127663; NM_001127664; NM_001127665; NM_001127666; NM_001127667; NM_001258029; NM_001258030; NM_198252; NP_000168; NP_001121134; NP_001121135; NP_001121136; NP_001121137; NP_001121138; NP_001121139; NP_001244958; NP_001244959; NP_937895; XM_005251943; XM_005251944; XM_005251945; XM_006717079; XM_011518584; XM_011518585; XM_011518586; XM_011518587; XM_011518588; XM_01…	GSN	0.00632936	205.06	30.8944	419.557	109.056		cg14365457	37	9	124029877	GSN;GSN;GSN;GSN;GSN;GSN;GSN	NM_001127663;NM_001127667;NM_198252;NM_001127666;NM_001127662;NM_001127665;NM_001127664	TSS1500;TSS1500;TSS1500;TSS1500;TSS1500;TSS1500;TSS1500	Open sea	0.000244141	0.0288337		0.542278	0.107796	0.570192	0.101997
7150598	0.000976562	1	glutathione S-transferase mu 3	1p13.3	NM_000849; NP_000840; NR_024537	GSTM3	0.00632936	77.1386	37.8123	114.344	53.8657		cg10807101	37	1	110282274	GSTM3;GSTM3	NR_024537;NM_000849	Body;Body	N_Shore	0.000244141	0.0288337		0.411266	0.205057	0.47065	0.185539
4200577	0.00292969	7	GTF2I repeat domain containing 1	7q11.23	NM_001199207; NM_005685; NM_016328; NP_001186136; NP_005676; NP_057412; XM_006716182; XM_006716183; XM_011516713; XM_017012802; XM_017012803; XM_017012804; XM_017012805; XP_006716245; XP_006716246; XP_011515015; XP_016868291; XP_016868292; XP_016868293; XP_016868294	GTF2IRD1	0.0127073	116.097	26.9994	83.8926	21.2761		cg25770411	37	7	73946901	GTF2IRD1;GTF2IRD1	NM_005685;NM_016328	Body;Body	Open sea	0.000244141	0.0288337		0.669566	0.141068	0.733372	0.147993
6270300	0.000976562	19	hyaluronan synthase 1	19q13.4	NM_001297436; NM_001523; NP_001284365; NP_001514; XM_011526884; XP_011525186	HAS1	0.00632936	306.01	254.599	59.4102	30.4844		cg06416764	37	19	52227967	HAS1	NM_001523	TSS1500	Open sea	0.000244141	0.0288337		0.0901561	0.0222584	0.148727	0.0399687
6270300	0.000976562	19	hyaluronan synthase 1	19q13.4	NM_001297436; NM_001523; NP_001284365; NP_001514; XM_011526884; XP_011525186	HAS1	0.00632936	306.01	254.599	59.4102	30.4844		cg06785213	37	19	52227357	HAS1	NM_001523	TSS200	Open sea	0.000244141	0.0288337		0.0534576	0.0301799	0.0710997	0.0426414
6270300	0.000976562	19	hyaluronan synthase 1	19q13.4	NM_001297436; NM_001523; NP_001284365; NP_001514; XM_011526884; XP_011525186	HAS1	0.00632936	306.01	254.599	59.4102	30.4844		cg13300756	37	19	52228038	HAS1	NM_001523	TSS1500	Open sea	0.000244141	0.0288337		0.085948	0.0329816	0.149055	0.0487535
3140056	0.000976562	1	histone deacetylase 1	1p34	NM_004964; NP_004955; XM_011541309; XP_011539611	HDAC1	0.00632936	1650.43	134.661	1080.85	134.47		cg23698287	37	1	32758300	HDAC1	NM_004964	Body	S_Shore	0.000244141	0.0288337		0.185705	0.0740109	0.224304	0.0925835
3710673	0.000976562	15	HD domain containing 3	15q26.1	NM_001286451; NM_198527; NP_001273380; NP_940929; NR_104447	HDDC3	0.00632936	214.611	25.1507	154.615	15.3451		cg06480138	37	15	91477148	HDDC3;UNC45A;UNC45A	NM_198527;NM_001039675;NM_018671	TSS1500;5'UTR;TSS1500	N_Shore	0.000244141	0.0288337		0.514114	0.117447	0.557335	0.115424
610201	0.000976562	2	hes family bHLH transcription factor 6	2q37.3	NM_001142853; NM_001282434; NM_018645; NP_001136325; NP_001269363; NP_061115	HES6	0.00632936	2360.93	2138.36	6889.68	1736.69		cg10976861	37	2	239149937	HES6;HES6	NM_018645;NM_001142853	TSS1500;TSS1500	S_Shore	0.000244141	0.0288337		0.188838	0.0571429	0.230578	0.0549383
3840753	0.000976562	8	hes related family bHLH transcription factor with YRPW motif 1	8q21	NM_001040708; NM_001282851; NM_012258; NP_001035798; NP_001269780; NP_036390	HEY1	0.00632936	69.425	22.7766	215.46	71.8349		cg17995652	37	8	80678925	HEY1;HEY1	NM_001040708;NM_012258	Body;Body	N_Shore	0.000244141	0.0288337		0.234936	0.109295	0.411897	0.124466
3840753	0.000976562	8	hes related family bHLH transcription factor with YRPW motif 1	8q21	NM_001040708; NM_001282851; NM_012258; NP_001035798; NP_001269780; NP_036390	HEY1	0.00632936	69.425	22.7766	215.46	71.8349		cg23057870	37	8	80679111	HEY1;HEY1	NM_001040708;NM_012258	Body;Body	N_Shore	0.000244141	0.0288337		0.271405	0.0917961	0.367383	0.113235
1070114	0.00488281	1	hes related family bHLH transcription factor with YRPW motif-like	1p34.3	NM_014571; NP_055386; XM_005270745; XP_005270802	HEYL	0.0183729	1293.79	567.967	2800.9	1560.6		cg00761344	37	1	40103693	HEYL	NM_014571	Body	N_Shore	0.000244141	0.0288337		0.711805	0.0471313	0.77173	0.0612842
4230678	0.000976562	1	histone cluster 2 H2B family member e	1q21.2	NM_003528; NP_003519	HIST2H2BE	0.00632936	88.3279	26.2941	352.919	76.3029		cg09169269	37	1	149859456	HIST2H2AB;HIST2H2BE	NM_175065;NM_003528	1stExon;TSS1500	CpG island	0.000244141	0.0288337		0.0477179	0.00913301	0.0366681	0.00534316
1660196	0.000976562	10	hexokinase 1	10q22	NM_000188; NM_001322364; NM_001322365; NM_001322366; NM_001322367; NM_033496; NM_033497; NM_033498; NM_033500; NP_000179; NP_001309293; NP_001309294; NP_001309295; NP_001309296; NP_277031; NP_277032; NP_277033; NP_277035; XM_005269737; XM_011539732; XP_005269794; XP_011538034	HK1	0.00632936	4543.76	560.689	3300.28	396.255		cg06323290	37	10	71029879	HK1;HK1;HK1	NM_033498;NM_033500;NM_033497	5'UTR;5'UTR;5'UTR	Open sea	0.000244141	0.0288337		0.147278	0.0642516	0.215029	0.101517
2350678	0.00195312	10	hexokinase 1	10q22	NM_000188; NM_001322364; NM_001322365; NM_001322366; NM_001322367; NM_033496; NM_033497; NM_033498; NM_033500; NP_000179; NP_001309293; NP_001309294; NP_001309295; NP_001309296; NP_277031; NP_277032; NP_277033; NP_277035; XM_005269737; XM_011539732; XP_005269794; XP_011538034	HK1	0.00951861	55.555	11.2957	36.6591	9.84991		cg06323290	37	10	71029879	HK1;HK1;HK1	NM_033498;NM_033500;NM_033497	5'UTR;5'UTR;5'UTR	Open sea	0.000244141	0.0288337		0.147278	0.0642516	0.215029	0.101517
5900482	0.000976562	4	high mobility group box 2	4q31	NM_001130688; NM_001130689; NM_002129; NP_001124160; NP_001124161; NP_002120	HMGB2	0.00632936	2631.3	696.005	1008.13	358.832		cg14705778	37	4	174254825	HMGB2;HMGB2;HMGB2;HMGB2	NM_001130689;NM_001130689;NM_002129;NM_001130688	5'UTR;1stExon;5'UTR;5'UTR	CpG island	0.000244141	0.0288337		0.127877	0.0156305	0.143724	0.0203968
7610537	0.000976562	4	high mobility group box 2	4q31	NM_001130688; NM_001130689; NM_002129; NP_001124160; NP_001124161; NP_002120	HMGB2	0.00632936	1157.87	458.82	373.935	136.986		cg14705778	37	4	174254825	HMGB2;HMGB2;HMGB2;HMGB2	NM_001130689;NM_001130689;NM_002129;NM_001130688	5'UTR;1stExon;5'UTR;5'UTR	CpG island	0.000244141	0.0288337		0.127877	0.0156305	0.143724	0.0203968
1780681	0.0136719	19	heterogeneous nuclear ribonucleoprotein U like 1	19q13.2	NM_001301016; NM_001321208; NM_001321211; NM_007040; NM_144732; NM_144733; NM_144734; NP_001287945; NP_001308137; NP_001308140; NP_008971; NP_653333; XM_005258459; XM_005258461; XM_005258463; XM_005258464; XM_005258465; XM_011526392; XM_011526393; XM_011526394; XM_011526395; XP_005258516; XP_005258518; XP_005258520; XP_005258521; XP_005258522; XP_011524694; XP_011524695; XP_011524696; XP_011524697	HNRNPUL1	0.0397201	1031.34	173.409	842.771	114.343		cg22006825	37	19	41771771	HNRNPUL1;HNRNPUL1	NM_007040;NM_144732	Body;5'UTR	S_Shore	0.000244141	0.0288337		0.0742667	0.0144349	0.0964655	0.0201931
5890156	0.00195312	19	heterogeneous nuclear ribonucleoprotein U like 1	19q13.2	NM_001301016; NM_001321208; NM_001321211; NM_007040; NM_144732; NM_144733; NM_144734; NP_001287945; NP_001308137; NP_001308140; NP_008971; NP_653333; XM_005258459; XM_005258461; XM_005258463; XM_005258464; XM_005258465; XM_011526392; XM_011526393; XM_011526394; XM_011526395; XP_005258516; XP_005258518; XP_005258520; XP_005258521; XP_005258522; XP_011524694; XP_011524695; XP_011524696; XP_011524697	HNRNPUL1	0.00951861	1445.09	125.075	1266.44	76.7662		cg22006825	37	19	41771771	HNRNPUL1;HNRNPUL1	NM_007040;NM_144732	Body;5'UTR	S_Shore	0.000244141	0.0288337		0.0742667	0.0144349	0.0964655	0.0201931
610563	0.00488281	7	homeobox A6	7p15.2	NM_024014; NP_076919	HOXA6	0.0183729	106.8	19.3959	83.5618	14.4994		cg12110087	37	7	27187691	HOXA6	NM_024014	TSS1500	CpG island	0.000244141	0.0288337		0.064515	0.0145681	0.0968563	0.0398929
1580037	0.000976562	19	histidine rich calcium binding protein	19q13.3	NM_002152; NP_002143; XM_017026733; XP_016882222	HRC	0.00632936	32.4713	21.4995	878.607	625.127		cg21697944	37	19	49658797	HRC	NM_002152	TSS200	N_Shelf	0.000244141	0.0288337		0.580141	0.11629	0.501462	0.117714
2510040	0.000976562	3	histamine receptor H1	3p25	NM_000861; NM_001098211; NM_001098212; NM_001098213; NP_000852; NP_001091681; NP_001091682; NP_001091683; XM_011533652; XM_011533653; XM_017006283; XM_017006284; XP_011531954; XP_011531955; XP_016861772; XP_016861773	HRH1	0.00632936	93.0415	39.2824	62.7102	33.1292		cg07963181	37	3	11195902	HRH1;HRH1	NM_001098213;NM_001098212	5'UTR;TSS1500	CpG island	0.000244141	0.0288337		0.119146	0.0198753	0.153502	0.039763
6130609	0.000976562	13	SMAD family member 9	13q12-q14	NM_001127217; NM_005905; NP_001120689; NP_005896; XM_005266401; XM_005266403; XM_005266404; XM_006719827; XP_005266458; XP_005266460; XP_005266461; XP_006719890	SMAD9	0.00632936	144.532	41.5127	33.1687	9.53537		cg03071245	37	13	37463034	SMAD9;SMAD9	NM_001127217;NM_005905	5'UTR;5'UTR	Open sea	0.000244141	0.0288337		0.735274	0.109188	0.833883	0.0718024
5720286	0.0136719	2	disrupted in renal carcinoma 3	2q35	NR_026597	DIRC3	0.0397201	38.5655	34.9466	83.3535	49.2011		cg12596243	37	2	218597777	DIRC3	NR_026597	Body	Open sea	0.000244141	0.0288337		0.107069	0.0352134	0.146184	0.0426303
5720286	0.0136719	2	disrupted in renal carcinoma 3	2q35	NR_026597	DIRC3	0.0397201	38.5655	34.9466	83.3535	49.2011		cg24980995	37	2	218219798	DIRC3	NR_026597	Body	Open sea	0.000244141	0.0288337		0.324213	0.0865624	0.441494	0.111473
5960079	0.0136719	8	ST3 beta-galactoside alpha-2,3-sialyltransferase 1	8q24.22	NM_003033; NM_173344; NP_003024; NP_775479; XM_005251025; XM_006716617; XM_011517225; XM_017013736; XM_017013737; XP_005251082; XP_006716680; XP_011515527; XP_016869225; XP_016869226	ST3GAL1	0.0397201	48.1735	10.754	36.5266	13.0481		cg10673140	37	8	134583731	ST3GAL1;ST3GAL1	NM_003033;NM_173344	5'UTR;5'UTR	CpG island	0.000244141	0.0288337		0.0654395	0.0100672	0.044073	0.00844417
4050025	0.0136719	1	nuclear factor I A	1p31.3-p31.2	NM_001134673; NM_001145511; NM_001145512; NM_005595; NP_001128145; NP_001138983; NP_001138984; NP_005586; XM_011541512; XM_011541514; XM_011541515; XM_017001362; XM_017001363; XP_011539814; XP_011539816; XP_011539817; XP_016856851; XP_016856852	NFIA	0.0397201	63.1438	19.3432	77.2146	26.1375		cg16001865	37	1	61636722	NFIA;NFIA;NFIA;NFIA	NM_001145512;NM_001145511;NM_001134673;NM_005595	Body;Body;Body;Body	Open sea	0.000244141	0.0288337		0.529453	0.0953036	0.61935	0.105222
2230382	0.00292969	2	mannosyl (alpha-1,6-)-glycoprotein beta-1,6-N-acetyl-glucosaminyltransferase	2q21.3	NM_002410; NP_002401; XM_005263668; XM_005263669; XM_005263670; XM_006712534; XM_011511199; XM_011511200; XM_011511201; XM_011511202; XM_011511204; XM_017004147; XM_017004148; XM_017004149; XP_005263725; XP_005263726; XP_005263727; XP_006712597; XP_011509501; XP_011509502; XP_011509503; XP_011509504; XP_011509506; XP_016859636; XP_016859637; XP_016859638	MGAT5	0.0127073	253.967	45.9127	195.319	25.8776		cg00912580	37	2	135169533	MGAT5	NM_002410	Body	Open sea	0.000244141	0.0288337		0.253804	0.0636137	0.353297	0.0846034
5900246	0.000976562	8	neuregulin 1	8p12	NM_001159995; NM_001159996; NM_001159999; NM_001160001; NM_001160002; NM_001160004; NM_001160005; NM_001160007; NM_001160008; NM_001322197; NM_001322201; NM_001322202; NM_001322203; NM_001322205; NM_001322206; NM_001322207; NM_004495; NM_013956; NM_013957; NM_013958; NM_013959; NM_013960; NM_013962; NM_013964; NP_001153467; NP_001153468; NP_001153471; NP_001153473; NP_001153474; NP_001153476; NP_…	NRG1	0.00632936	451.127	259.835	165.851	82.4556		cg05303690	37	8	32284962	NRG1	NM_013962	Body	Open sea	0.000244141	0.0288337		0.401585	0.101113	0.483323	0.0744265
5900246	0.000976562	8	neuregulin 1	8p12	NM_001159995; NM_001159996; NM_001159999; NM_001160001; NM_001160002; NM_001160004; NM_001160005; NM_001160007; NM_001160008; NM_001322197; NM_001322201; NM_001322202; NM_001322203; NM_001322205; NM_001322206; NM_001322207; NM_004495; NM_013956; NM_013957; NM_013958; NM_013959; NM_013960; NM_013962; NM_013964; NP_001153467; NP_001153468; NP_001153471; NP_001153473; NP_001153474; NP_001153476; NP_…	NRG1	0.00632936	451.127	259.835	165.851	82.4556		cg10870165	37	8	32345448	NRG1	NM_013962	Body	Open sea	0.000244141	0.0288337		0.257183	0.143012	0.314897	0.154835
5090551	0.000976562	1	paired box 7	1p36.13	NM_001135254; NM_002584; NM_013945; NP_001128726; NP_002575; NP_039236	PAX7	0.00632936	380.606	215.143	187.25	108.098		cg08129914	37	1	18962474	PAX7;PAX7;PAX7	NM_013945;NM_002584;NM_001135254	Body;Body;Body	N_Shore	0.000244141	0.0288337		0.0352864	0.00462379	0.041689	0.00515328
5090551	0.000976562	1	paired box 7	1p36.13	NM_001135254; NM_002584; NM_013945; NP_001128726; NP_002575; NP_039236	PAX7	0.00632936	380.606	215.143	187.25	108.098		cg09791440	37	1	19048903	PAX7;PAX7;PAX7	NM_013945;NM_002584;NM_001135254	Body;Body;Body	Open sea	0.000244141	0.0288337		0.451058	0.0569508	0.487177	0.0525045
5090551	0.000976562	1	paired box 7	1p36.13	NM_001135254; NM_002584; NM_013945; NP_001128726; NP_002575; NP_039236	PAX7	0.00632936	380.606	215.143	187.25	108.098		cg10205548	37	1	18975719	PAX7;PAX7;PAX7	NM_013945;NM_002584;NM_001135254	Body;Body;Body	S_Shelf	0.000244141	0.0288337		0.507676	0.0673665	0.578255	0.0741288
5090551	0.000976562	1	paired box 7	1p36.13	NM_001135254; NM_002584; NM_013945; NP_001128726; NP_002575; NP_039236	PAX7	0.00632936	380.606	215.143	187.25	108.098		cg12407421	37	1	19011016	PAX7;PAX7;PAX7	NM_013945;NM_002584;NM_001135254	Body;Body;Body	Open sea	0.000244141	0.0288337		0.431667	0.0699218	0.48184	0.0463639
5090551	0.000976562	1	paired box 7	1p36.13	NM_001135254; NM_002584; NM_013945; NP_001128726; NP_002575; NP_039236	PAX7	0.00632936	380.606	215.143	187.25	108.098		cg12596040	37	1	18973183	PAX7;PAX7;PAX7	NM_013945;NM_002584;NM_001135254	Body;Body;Body	CpG island	0.000244141	0.0288337		0.0589396	0.00853699	0.0785011	0.0154256
5090551	0.000976562	1	paired box 7	1p36.13	NM_001135254; NM_002584; NM_013945; NP_001128726; NP_002575; NP_039236	PAX7	0.00632936	380.606	215.143	187.25	108.098		cg22077481	37	1	18965091	PAX7;PAX7;PAX7	NM_013945;NM_002584;NM_001135254	Body;Body;Body	S_Shore	0.000244141	0.0288337		0.245796	0.105284	0.340922	0.0994333
6860593	0.000976562	11	arrestin beta 1	11q13	NM_004041; NM_020251; NP_004032; NP_064647; XM_011545034; XM_011545035; XM_017017750; XM_017017751; XM_017017752; XM_017017753; XM_017017754; XP_011543336; XP_011543337; XP_016873239; XP_016873240; XP_016873241; XP_016873242; XP_016873243	ARRB1	0.00632936	86.4541	23.0377	202.757	65.5129		cg02449461	37	11	75061838	ARRB1;ARRB1	NM_020251;NM_004041	Body;Body	N_Shore	0.000244141	0.0288337		0.409612	0.0478891	0.48062	0.0515704
160598	0.00292969	13	heat shock protein family H (Hsp110) member 1	13q12.3	NM_001286503; NM_001286504; NM_001286505; NM_006644; NP_001273432; NP_001273433; NP_001273434; NP_006635; XM_005266236; XM_011534887; XM_011534888; XM_017020361; XM_017020362; XM_017020363; XM_017020364; XP_005266293; XP_011533189; XP_011533190; XP_016875850; XP_016875851; XP_016875852; XP_016875853	HSPH1	0.0127073	1113.92	224.296	1525.25	267.01		cg06901392	37	13	31736105	HSPH1;HSPH1	NM_006644;NM_006644	5'UTR;1stExon	CpG island	0.000244141	0.0288337		0.0435419	0.00544968	0.0554542	0.00851116
5090215	0.00195312	1	interferon alpha inducible protein 6	1p35	NM_002038; NM_022872; NM_022873; NP_002029; NP_075010; NP_075011	IFI6	0.00951861	1721.71	725.608	2982.35	524.394		cg02771619	37	1	27996061	IFI6;IFI6;IFI6	NM_022873;NM_002038;NM_022872	5'UTR;5'UTR;5'UTR	S_Shore	0.000244141	0.0288337		0.0882994	0.0110385	0.103112	0.0168469
3420682	0.00488281	11	insulin like growth factor 2	11p15.5	NM_000612; NM_001007139; NM_001127598; NM_001291861; NM_001291862; NP_000603; NP_001007140; NP_001121070; NP_001278790; NP_001278791	IGF2	0.0183729	112.898	77.7622	58.3919	38.1932		cg15393937	37	11	2161383	INS-IGF2;IGF2AS;IGF2;IGF2;IGF2AS;IGF2	NR_003512;NR_028044;NM_001127598;NM_001007139;NR_028043;NM_000612	Body;TSS1500;Body;5'UTR;TSS1500;TSS1500	CpG island	0.000244141	0.0288337		0.133116	0.0723044	0.171677	0.0848534
3420682	0.00488281	11	insulin like growth factor 2	11p15.5	NM_000612; NM_001007139; NM_001127598; NM_001291861; NM_001291862; NP_000603; NP_001007140; NP_001121070; NP_001278790; NP_001278791	IGF2	0.0183729	112.898	77.7622	58.3919	38.1932		cg24183187	37	11	2156461	MIR483;INS-IGF2;IGF2;IGF2;IGF2	NR_030158;NR_003512;NM_001127598;NM_000612;NM_001007139	TSS1500;Body;Body;Body;Body	N_Shelf	0.000244141	0.0288337		0.84133	0.0192542	0.812659	0.0246
4200674	0.000976562	2	insulin like growth factor binding protein 2	2q35	NM_000597; NM_001313990; NM_001313992; NM_001313993; NP_000588; NP_001300919; NP_001300921; NP_001300922	IGFBP2	0.00632936	43.3235	22.1962	197.27	94.9327		cg11669516	37	2	217501092	IGFBP2	NM_000597	Body	S_Shelf	0.000244141	0.0288337		0.526819	0.157701	0.602502	0.126461
4200674	0.000976562	2	insulin like growth factor binding protein 2	2q35	NM_000597; NM_001313990; NM_001313992; NM_001313993; NP_000588; NP_001300919; NP_001300921; NP_001300922	IGFBP2	0.00632936	43.3235	22.1962	197.27	94.9327		cg20366479	37	2	217501125	IGFBP2	NM_000597	Body	S_Shelf	0.000244141	0.0288337		0.531282	0.199051	0.590238	0.176179
7510414	0.00683594	17	insulin like growth factor binding protein 4	17q21.2	NM_001552; NP_001543	IGFBP4	0.0234054	2802.04	1381.38	1713.34	889.609		cg13385210	37	17	38599271	IGFBP4	NM_001552	TSS1500	CpG island	0.000244141	0.0288337		0.182132	0.0971235	0.210946	0.109448
2120524	0.00195312	2	insulin like growth factor binding protein 5	2q35	NM_000599; NP_000590	IGFBP5	0.00951861	2101.05	876.397	3817.88	1301.27		cg00416645	37	2	217561367	IGFBP5	NM_000599	TSS1500	S_Shore	0.000244141	0.0288337		0.600742	0.114219	0.649582	0.11095
2190674	0.00488281	2	insulin like growth factor binding protein 5	2q35	NM_000599; NP_000590	IGFBP5	0.0183729	2277.24	937.751	3777.88	1248.61		cg00416645	37	2	217561367	IGFBP5	NM_000599	TSS1500	S_Shore	0.000244141	0.0288337		0.600742	0.114219	0.649582	0.11095
3830349	0.000976562	5	interleukin 7 receptor	5p13	NM_002185; NP_002176; NR_120485; XM_005248299; XP_005248356	IL7R	0.00632936	448.804	254.078	64.5975	24.5573		cg01027405	37	5	35860337	IL7R	NM_002185	Body	Open sea	0.000244141	0.0288337		0.387753	0.0704642	0.466727	0.0852869
4290327	0.000976562	2	inhibitor of growth family member 5	2q37.3	NM_001330161; NM_001330162; NM_032329; NP_001317090; NP_001317091; NP_115705; XM_005247047; XM_017005097; XM_017005098; XM_017005099; XM_017005100; XM_017005101; XM_017005102; XP_005247104; XP_016860586; XP_016860587; XP_016860588; XP_016860589; XP_016860590; XP_016860591; XR_001738992; XR_001738993; XR_427115; XR_427116	ING5	0.00632936	60.3926	7.40033	41.4403	6.69261		cg20896437	37	2	242665958	ING5	NM_032329	3'UTR	S_Shore	0.000244141	0.0288337		0.37421	0.176405	0.465024	0.196387
50446	0.000976562	2	inhibin beta B subunit	2cen-q13	NM_002193; NP_002184	INHBB	0.00632936	133.027	62.3617	44.6789	13.8026		cg00421221	37	2	121106091	INHBB	NM_002193	Body	N_Shore	0.000244141	0.0288337		0.458093	0.0863737	0.605243	0.113345
4860762	0.000976562	4	inositol polyphosphate-4-phosphatase type II B	4q31.21	NM_001101669; NM_001331040; NM_003866; NP_001095139; NP_001317969; NP_003857; XM_005263323; XM_005263325; XM_011532391; XM_011532392; XM_017008794; XM_017008795; XM_017008796; XM_017008797; XM_017008798; XP_005263380; XP_005263382; XP_011530693; XP_011530694; XP_016864283; XP_016864284; XP_016864285; XP_016864286; XP_016864287; XR_001741343	INPP4B	0.00632936	136.749	43.6229	575.772	195.606		cg03476007	37	4	143768727	INPP4B;INPP4B	NM_001101669;NM_003866	TSS1500;TSS1500	S_Shore	0.000244141	0.0288337		0.526167	0.125713	0.653526	0.104573
3370255	0.000976562	9	inositol polyphosphate-5-phosphatase E	9q34.3	NM_001318502; NM_019892; NP_001305431; NP_063945; XM_017014926; XP_016870415; XR_929828	INPP5E	0.00632936	135.812	51.1955	81.9194	16.27		cg15214069	37	9	139333582	INPP5E	NM_019892	1stExon	CpG island	0.000244141	0.0288337		0.060321	0.00877598	0.0747822	0.0146813
4890743	0.000976562	3	IQ motif and Sec7 domain 1	3p25.2	NM_001134382; NM_001330619; NM_014869; NP_001127854; NP_001317548; NP_055684; XM_011534304; XM_011534305; XM_011534306; XM_011534307; XM_011534308; XM_011534310; XM_011534311; XM_011534312; XM_011534313; XM_011534314; XM_011534315; XM_017007581; XM_017007582; XP_011532606; XP_011532607; XP_011532608; XP_011532609; XP_011532610; XP_011532612; XP_011532613; XP_011532614; XP_011532615; XP_011532616;…	IQSEC1	0.00632936	89.1413	15.6226	133.903	20.3232		cg08979183	37	3	13035069	IQSEC1	NM_001134382	Body	CpG island	0.000244141	0.0288337		0.0658127	0.0202844	0.0833353	0.0215627
4890743	0.000976562	3	IQ motif and Sec7 domain 1	3p25.2	NM_001134382; NM_001330619; NM_014869; NP_001127854; NP_001317548; NP_055684; XM_011534304; XM_011534305; XM_011534306; XM_011534307; XM_011534308; XM_011534310; XM_011534311; XM_011534312; XM_011534313; XM_011534314; XM_011534315; XM_017007581; XM_017007582; XP_011532606; XP_011532607; XP_011532608; XP_011532609; XP_011532610; XP_011532612; XP_011532613; XP_011532614; XP_011532615; XP_011532616;…	IQSEC1	0.00632936	89.1413	15.6226	133.903	20.3232		cg12399484	37	3	13032128	IQSEC1	NM_001134382	Body	N_Shelf	0.000244141	0.0288337		0.914083	0.0547712	0.877386	0.0697654
4890743	0.000976562	3	IQ motif and Sec7 domain 1	3p25.2	NM_001134382; NM_001330619; NM_014869; NP_001127854; NP_001317548; NP_055684; XM_011534304; XM_011534305; XM_011534306; XM_011534307; XM_011534308; XM_011534310; XM_011534311; XM_011534312; XM_011534313; XM_011534314; XM_011534315; XM_017007581; XM_017007582; XP_011532606; XP_011532607; XP_011532608; XP_011532609; XP_011532610; XP_011532612; XP_011532613; XP_011532614; XP_011532615; XP_011532616;…	IQSEC1	0.00632936	89.1413	15.6226	133.903	20.3232		cg13071069	37	3	13005914	IQSEC1;IQSEC1	NM_001134382;NM_014869	Body;Body	N_Shelf	0.000244141	0.0288337		0.287864	0.0751256	0.345523	0.0631892
4890743	0.000976562	3	IQ motif and Sec7 domain 1	3p25.2	NM_001134382; NM_001330619; NM_014869; NP_001127854; NP_001317548; NP_055684; XM_011534304; XM_011534305; XM_011534306; XM_011534307; XM_011534308; XM_011534310; XM_011534311; XM_011534312; XM_011534313; XM_011534314; XM_011534315; XM_017007581; XM_017007582; XP_011532606; XP_011532607; XP_011532608; XP_011532609; XP_011532610; XP_011532612; XP_011532613; XP_011532614; XP_011532615; XP_011532616;…	IQSEC1	0.00632936	89.1413	15.6226	133.903	20.3232		cg24380053	37	3	13028632	IQSEC1	NM_001134382	Body	Open sea	0.000244141	0.0288337		0.559528	0.161434	0.64496	0.141281
2140678	0.000976562	2	integrin subunit alpha 6	2q31.1	NM_000210; NM_001079818; NM_001316306; NP_000201; NP_001073286; NP_001303235; XM_006712510; XM_006712511; XM_017004005; XM_017004006; XM_017004007; XM_017004008; XP_006712573; XP_006712574; XP_016859494; XP_016859495; XP_016859496; XP_016859497	ITGA6	0.00632936	286.029	84.919	742.567	193.339		cg15890754	37	2	173294093	ITGA6;ITGA6	NM_001079818;NM_000210	Body;Body	S_Shore	0.000244141	0.0288337		0.12289	0.0759148	0.178892	0.0990113
7570608	0.000976562	2	integrin subunit alpha 6	2q31.1	NM_000210; NM_001079818; NM_001316306; NP_000201; NP_001073286; NP_001303235; XM_006712510; XM_006712511; XM_017004005; XM_017004006; XM_017004007; XM_017004008; XP_006712573; XP_006712574; XP_016859494; XP_016859495; XP_016859496; XP_016859497	ITGA6	0.00632936	79.29	28.2864	216.957	72.2407		cg15890754	37	2	173294093	ITGA6;ITGA6	NM_001079818;NM_000210	Body;Body	S_Shore	0.000244141	0.0288337		0.12289	0.0759148	0.178892	0.0990113
3400537	0.000976562	12	integrin subunit alpha 7	12q13	NM_001144996; NM_001144997; NM_002206; NP_001138468; NP_001138469; NP_002197; XM_005268839; XM_005268840; XM_005268841; XM_005268842; XM_005268844; XM_005268846; XM_005268848; XM_005268849; XM_005268850; XM_017019265; XP_005268896; XP_005268897; XP_005268898; XP_005268899; XP_005268901; XP_005268903; XP_005268905; XP_005268906; XP_005268907; XP_016874754	ITGA7	0.00632936	79.3374	18.8759	153.126	47.8109		cg15473481	37	12	56103744	ITGA7	NM_001144997	Body	S_Shelf	0.000244141	0.0288337		0.75482	0.145595	0.558689	0.133337
5890253	0.00488281	1	integrin subunit beta 3 binding protein	1p31.3	NM_001206739; NM_014288; NP_001193668; NP_055103; NR_045147; XM_006710514; XM_006710515; XM_017000853; XM_017000854; XM_017000855; XM_017000856; XM_017000857; XP_006710577; XP_006710578; XP_016856342; XP_016856343; XP_016856344; XP_016856345; XP_016856346	ITGB3BP	0.0183729	199.504	66.0667	120.758	48.4667		cg23641677	37	1	63989251	ITGB3BP;EFCAB7;EFCAB7	NM_014288;NM_032437;NM_032437	TSS1500;1stExon;5'UTR	Open sea	0.000244141	0.0288337		0.0303673	0.0037893	0.0409528	0.00704795
3990379	0.000976562	12	integrin subunit beta 7	12q13.13	NM_000889; NP_000880; NR_104181; XM_005268851; XM_005268852; XM_006719376; XP_005268908; XP_005268909; XP_006719439; XR_001748685; XR_429099	ITGB7	0.00632936	103.995	16.8932	74.2388	13.9949		cg15889057	37	12	53602179	ITGB7	NM_000889	TSS1500	Open sea	0.000244141	0.0288337		0.221349	0.0703621	0.356738	0.0901304
3990646	0.0136719	3	inositol 1,4,5-trisphosphate receptor type 1	3p26.1	NM_001099952; NM_001168272; NM_002222; NP_001093422; NP_001161744; NP_002213; XM_005265109; XM_005265110; XM_006713131; XM_011533681; XM_011533682; XM_011533683; XM_011533684; XM_011533685; XM_011533686; XM_011533687; XM_011533688; XM_011533690; XM_011533691; XM_011533692; XM_017006357; XM_017006358; XP_005265166; XP_005265167; XP_006713194; XP_011531983; XP_011531984; XP_011531985; XP_011531986;…	ITPR1	0.0397201	48.6864	13.2312	70.2611	20.7722		cg02105211	37	3	4625188	ITPR1;ITPR1;ITPR1	NM_002222;NM_001099952;NM_001168272	Body;Body;Body	Open sea	0.000244141	0.0288337		0.22496	0.0439892	0.289788	0.0447814
1400689	0.000976562	11	junctional adhesion molecule 3	11q25	NM_001205329; NM_032801; NP_001192258; NP_116190	JAM3	0.00632936	1742.75	416.345	2739.34	419.289		cg07545846	37	11	133940520	JAM3	NM_032801	Body	S_Shore	0.000244141	0.0288337		0.529957	0.125309	0.631465	0.125681
1450202	0.00195312	10	Kazal type serine peptidase inhibitor domain 1	10q24.31	NM_001319303; NM_030929; NP_001306232; NP_112191; NR_135067; NR_135068; XM_005270194; XM_017016714; XM_017016715; XP_005270251; XP_016872203; XP_016872204; XR_001747217; XR_246107	KAZALD1	0.00951861	376.539	123.941	138.777	44.0197		cg13269555	37	10	102822002	KAZALD1	NM_030929	5'UTR	CpG island	0.000244141	0.0288337		0.0407405	0.0137046	0.0725849	0.0274992
5050093	0.00683594	8	kelch repeat and BTB domain containing 11	8p23.3	NM_014867; NP_055682; XM_011534771; XM_011534772; XM_017014114; XM_017014115; XM_017014116; XM_017014117; XP_011533073; XP_011533074; XP_016869603; XP_016869604; XP_016869605; XP_016869606	KBTBD11	0.0234054	212.752	98.3655	136.381	57.2238		cg09147140	37	8	1924394	KBTBD11	NM_014867	5'UTR	S_Shore	0.000244141	0.0288337		0.60535	0.16334	0.671818	0.136369
5050093	0.00683594	8	kelch repeat and BTB domain containing 11	8p23.3	NM_014867; NP_055682; XM_011534771; XM_011534772; XM_017014114; XM_017014115; XM_017014116; XM_017014117; XP_011533073; XP_011533074; XP_016869603; XP_016869604; XP_016869605; XP_016869606	KBTBD11	0.0234054	212.752	98.3655	136.381	57.2238		cg20849109	37	8	1954777	KBTBD11	NM_014867	3'UTR	N_Shelf	0.000244141	0.0288337		0.227451	0.165869	0.304621	0.197229
2970279	0.00195312	3	potassium voltage-gated channel subfamily A member regulatory beta subunit 1	3q26.1	NM_001308217; NM_001308222; NM_003471; NM_172159; NM_172160; NP_001295146; NP_001295151; NP_003462; NP_751891; NP_751892; XM_011513115; XM_011513116; XM_011513117; XM_017007171; XM_017007172; XM_017007173; XM_017007174; XP_011511417; XP_011511418; XP_011511419; XP_016862660; XP_016862661; XP_016862662; XP_016862663	KCNAB1	0.00951861	66.9192	21.7301	129.462	44.0895		cg15435490	37	3	155867120	KCNAB1;KCNAB1	NM_003471;NM_172160	Body;Body	Open sea	0.000244141	0.0288337		0.130127	0.0291869	0.174772	0.0557944
3130711	0.00488281	21	potassium voltage-gated channel subfamily J member 6	21q22.1	NM_002240; NP_002231	KCNJ6	0.0183729	119.608	70.3746	211.378	122.845		cg06521088	37	21	39039848	KCNJ6	NM_002240	Body	CpG island	0.000244141	0.0288337		0.959089	0.00846082	0.94747	0.0113937
6620259	0.00292969	20	potassium voltage-gated channel modifier subfamily S member 1	20q12	NM_001322799; NM_002251; NP_001309728; NP_002242; XM_017027846; XP_016883335	KCNS1	0.0127073	66.3872	23.9207	29.8805	11.4859		cg06288351	37	20	43729897	KCNS1	NM_002251	TSS200	S_Shore	0.000244141	0.0288337		0.178516	0.0738534	0.236308	0.0762489
4640639	0.00488281	14	KH and NYN domain containing	14q12	NM_001290256; NM_001290257; NM_015299; NP_001277185; NP_001277186; NP_056114; XM_005267474; XM_011536590; XM_017021114; XP_005267531; XP_011534892; XP_016876603; XR_001750203; XR_943407	KHNYN	0.0183729	70.3261	12.5269	56.9573	9.1847		cg01834776	37	14	24898905	KHNYN;CBLN3	NM_015299;NM_001039771	TSS1500;TSS200	CpG island	0.000244141	0.0288337		0.143091	0.0336564	0.176623	0.0474376
7000470	0.000976562	19	KH-type splicing regulatory protein	19p13.3	NM_003685; NP_003676; XM_005259668; XM_011528395; XM_017027408; XM_017027409; XM_017027410; XP_005259725; XP_011526697; XP_016882897; XP_016882898; XP_016882899	KHSRP	0.00632936	300.023	45.6559	220.557	21.9606		cg27363226	37	19	6421747	KHSRP	NM_003685	Body	N_Shelf	0.000244141	0.0288337		0.78814	0.155514	0.834737	0.138519
3940392	0.000976562	9	prune homolog 2	9q21.2	NM_001308047; NM_001308048; NM_001308049; NM_001308050; NM_001308051; NM_001330680; NM_015225; NM_138818; NP_001294976; NP_001294977; NP_001294978; NP_001294979; NP_001294980; NP_001317609; NP_056040; NR_131751; XM_005251745; XM_005251746; XM_005251748; XM_005251750; XM_005251751; XM_005251754; XM_006716982; XM_006716983; XM_006716984; XM_006716985; XM_006716986; XM_011518323; XM_011518326; XM_01…	PRUNE2	0.00632936	1648.94	760.84	3020.93	861.265		cg11880010	37	9	79328644	PRUNE2	NM_015225	Body	Open sea	0.000244141	0.0288337		0.237994	0.125635	0.31528	0.129267
5870301	0.00488281	16	KIAA0513	16q24.1	NM_001286565; NM_001286566; NM_001297766; NM_014732; NP_001273494; NP_001273495; NP_001284695; NP_055547; XM_005256265; XM_017023912; XP_005256322; XP_016879401	KIAA0513	0.0183729	46.8323	12.6001	66.4862	12.2186		cg00921722	37	16	85061575	KIAA0513	NM_014732	5'UTR	CpG island	0.000244141	0.0288337		0.0689577	0.00930583	0.0545917	0.00804652
7400743	0.0136719	17	ring finger protein 213	17q25.3	NM_001256071; NM_020914; NM_020954; NP_001243000; NP_066005; XM_005257545; XM_005257546; XM_006721995; XM_011525084; XM_011525086; XM_011525087; XM_017024905; XP_005257602; XP_005257603; XP_006722058; XP_011523386; XP_011523388; XP_011523389; XP_016880394	RNF213	0.0397201	163.718	34.0448	133.822	32.1538		cg17530782	37	17	78357934	RNF213;LOC100294362	NM_020914;NR_029376	Body;Body	Open sea	0.000244141	0.0288337		0.350573	0.0588032	0.426077	0.0692384
7330674	0.000976562	6	kinesin family member C1	6p21.3	NM_002263; NP_002254; XM_011514585; XM_011514587; XM_017010836; XM_017010837; XP_011512887; XP_011512889; XP_016866325; XP_016866326	KIFC1	0.00632936	465.738	233.997	121.655	65.9469		cg00865518	37	6	33374183	KIFC1	NM_002263	Body	N_Shelf	0.000244141	0.0288337		0.907021	0.0162331	0.879231	0.0188444
2230026	0.00976562	13	Kruppel like factor 5	13q22.1	NM_001286818; NM_001730; NP_001273747; NP_001721	KLF5	0.0306623	263.01	77.6385	355.936	124.015		cg09338033	37	13	73633700	KLF5	NM_001730	1stExon	CpG island	0.000244141	0.0288337		0.0453997	0.00400175	0.0640192	0.0288592
1070593	0.000976562	4	kelch like family member 2	4q21.2	NM_001161521; NM_001161522; NM_001331023; NM_001331024; NM_007246; NP_001154993; NP_001154994; NP_001317952; NP_001317953; NP_009177; XM_011531572; XM_011531575; XM_011531576; XM_017007674; XM_017007675; XM_017007676; XM_017007677; XP_011529874; XP_011529877; XP_011529878; XP_016863163; XP_016863164; XP_016863165; XP_016863166; XR_001741101; XR_001741102	KLHL2	0.00632936	163.297	24.8767	294.514	48.2986		cg02324432	37	4	166130172	KLHL2;KLHL2;KLHL2	NM_001161521;NM_001161522;NM_007246	TSS1500;TSS1500;Body	S_Shore	0.000244141	0.0288337		0.555413	0.108419	0.652373	0.103375
3940066	0.000976562	2	kelch like family member 30	2q37.3	NM_198582; NP_940984	KLHL30	0.00632936	226.085	177.498	619.877	285.839		cg12857875	37	2	239047191	KLHL30	NM_198582	TSS200	N_Shore	0.000244141	0.0288337		0.178395	0.103731	0.232155	0.138389
1410161	0.00683594	4	kelch like family member 5	4p14	NM_001007075; NM_001171654; NM_015990; NM_199039; NP_001007076; NP_001165125; NP_057074; NP_950240; XM_005262655; XM_011513699; XM_011513700; XM_011513701; XM_017008273; XM_017008274; XM_017008275; XM_017008276; XP_005262712; XP_011512001; XP_011512002; XP_011512003; XP_016863762; XP_016863763; XP_016863764; XP_016863765	KLHL5	0.0234054	510.946	54.4988	685.532	177.229		cg04901623	37	4	39122942	KLHL5;KLHL5;KLHL5;KLHL5	NM_015990;NM_199039;NM_001171654;NM_001007075	3'UTR;3'UTR;3'UTR;3'UTR	Open sea	0.000244141	0.0288337		0.582015	0.0891626	0.654351	0.09244
6840577	0.00292969	17	karyopherin subunit beta 1	17q21.32	NM_001276453; NM_002265; NP_001263382; NP_002256	KPNB1	0.0127073	4457.28	387.235	3932.12	383.695		cg21515788	37	17	45728198	KPNB1	NM_002265	Body	CpG island	0.000244141	0.0288337		0.0670645	0.00842502	0.0586612	0.00696456
3940195	0.00292969	16	kringle containing transmembrane protein 2	16p13.3	NM_001253725; NM_001253726; NM_024507; NM_145347; NM_145348; NM_172229; NP_001240654; NP_001240655; NP_078783; NP_757384	KREMEN2	0.0127073	53.2063	57.886	196.437	86.7632		cg26494929	37	16	3017495	KREMEN2;KREMEN2	NM_024507;NM_172229	Body;Body	CpG island	0.000244141	0.0288337		0.110245	0.052103	0.168502	0.0874898
6060630	0.0136719	17	keratin 19	17q21.2	NM_002276; NP_002267	KRT19	0.0397201	354.321	342.396	138.116	119.923		cg02416424	37	17	39684825	KRT19	NM_002276	TSS200	S_Shore	0.000244141	0.0288337		0.22803	0.0730917	0.295531	0.07144
3800161	0.000976562	12	keratin 7	12q13.13	NM_005556; NP_005547; XM_011538325; XM_017019294; XP_011536627; XP_016874783; XR_001748699; XR_001748700	KRT7	0.00632936	435.292	500.225	287.882	500.901		cg09680665	37	12	52636874	KRT7	NM_005556	Body	N_Shelf	0.000244141	0.0288337		0.902428	0.0701416	0.876566	0.0851144
770128	0.00292969	6	l(3)mbt-like 3 (Drosophila)	6q23	NM_001007102; NM_032438; NP_001007103; NP_115814; XM_005267161; XM_006715576; XM_006715578; XM_011536179; XM_011536180; XM_011536181; XM_011536183; XM_011536184; XM_017011355; XM_017011356; XP_005267218; XP_006715639; XP_006715641; XP_011534481; XP_011534482; XP_011534483; XP_011534485; XP_011534486; XP_016866844; XP_016866845	L3MBTL3	0.0127073	75.2462	14.0123	94.6265	9.26109		cg09710740	37	6	130339611	L3MBTL3;L3MBTL3	NM_032438;NM_001007102	TSS200;TSS200	N_Shore	0.000244141	0.0288337		0.0520072	0.00653586	0.0602634	0.00690146
7050494	0.00683594	2	lysosomal protein transmembrane 4 alpha	2p24.1	NM_014713; NP_055528	LAPTM4A	0.0234054	1133.35	110.086	1281.84	147.097		cg11645081	37	2	20250613	LAPTM4A	NM_014713	Body	N_Shore	0.000244141	0.0288337		0.0492432	0.00728606	0.0610309	0.00712945
4040376	0.0136719	5	La ribonucleoprotein domain family member 1	5q33.2	NM_015315; NM_033551; NP_056130; XM_005268404; XM_005268406; XM_005268407; XM_005268408; XM_006714775; XM_006714776; XM_011537614; XM_011537615; XM_011537616; XM_011537617; XM_011537618; XM_017009283; XM_017009284; XP_005268461; XP_005268463; XP_005268464; XP_005268465; XP_006714838; XP_006714839; XP_011535916; XP_011535917; XP_011535918; XP_011535919; XP_011535920; XP_016864772; XP_016864773	LARP1	0.0397201	453.22	39.4368	396.602	33.9666		cg04125370	37	5	154120972	LARP1	NM_015315	Body	Open sea	0.000244141	0.0288337		0.167023	0.0614988	0.197862	0.0636513
6100619	0.00195312	10	La ribonucleoprotein domain family member 4B	10p15.3	NM_015155; NP_055970; XM_005252432; XM_005252435; XM_011519435; XM_017015987; XM_017015988; XM_017015989; XM_017015990; XM_017015991; XM_017015992; XM_017015993; XM_017015994; XM_017015995; XP_005252489; XP_005252492; XP_011517737; XP_016871476; XP_016871477; XP_016871478; XP_016871479; XP_016871480; XP_016871481; XP_016871482; XP_016871483; XP_016871484; XR_001747069; XR_001747070	LARP4B	0.00951861	575.511	62.0719	453.7	50.1504		cg16905822	37	10	924646	LARP4B	NM_015155	Body	Open sea	0.000244141	0.0288337		0.687935	0.105201	0.748045	0.103141
5690475	0.000976562	11	layilin	11q23.1	NM_001258390; NM_001258391; NM_001318799; NM_178834; NP_001245319; NP_001245320; NP_001305728; NP_849156; XM_006718769; XM_006718770; XP_006718832; XP_006718833	LAYN	0.00632936	476.332	138.922	267.553	104.983		cg12187358	37	11	111420270	LAYN	NM_178834	Body	Open sea	0.000244141	0.0288337		0.451973	0.0679089	0.53027	0.0891531
3190278	0.000976562	10	LIM domain binding 3	10q22.3-q23.2	NM_001080114; NM_001080115; NM_001080116; NM_001171610; NM_001171611; NM_007078; NP_001073583; NP_001073584; NP_001073585; NP_001165081; NP_001165082; NP_009009; XM_005269464; XM_005269466; XM_005269468; XM_011539184; XM_011539185; XM_011539186; XM_011539187; XM_011539188; XM_011539189; XM_011539190; XM_011539191; XM_011539193; XM_011539194; XM_011539195; XM_017015606; XM_017015607; XM_017015608;…	LDB3	0.00632936	22.5507	7.84098	188.789	112.79		cg19831403	37	10	88453678	LDB3;LDB3;LDB3;LDB3;LDB3;LDB3	NM_001171611;NM_001080116;NM_001080115;NM_001080114;NM_007078;NM_001171610	Body;Body;Body;Body;Body;Body	Open sea	0.000244141	0.0288337		0.132156	0.0357893	0.167598	0.033975
3190278	0.000976562	10	LIM domain binding 3	10q22.3-q23.2	NM_001080114; NM_001080115; NM_001080116; NM_001171610; NM_001171611; NM_007078; NP_001073583; NP_001073584; NP_001073585; NP_001165081; NP_001165082; NP_009009; XM_005269464; XM_005269466; XM_005269468; XM_011539184; XM_011539185; XM_011539186; XM_011539187; XM_011539188; XM_011539189; XM_011539190; XM_011539191; XM_011539193; XM_011539194; XM_011539195; XM_017015606; XM_017015607; XM_017015608;…	LDB3	0.00632936	22.5507	7.84098	188.789	112.79		cg26750548	37	10	88441152	LDB3;LDB3;LDB3;LDB3;LDB3;LDB3	NM_001171611;NM_001080116;NM_001080115;NM_001080114;NM_007078;NM_001171610	Body;Body;Body;Body;Body;Body	Open sea	0.000244141	0.0288337		0.398209	0.114539	0.456136	0.112476
360132	0.0136719	5	lipoma HMGIC fusion partner-like 2	5q14.1	NM_005779; NP_005770; XM_006714515; XP_006714578; XR_948225; XR_948226	LHFPL2	0.0397201	524.426	97.3508	684.857	148.518		cg06759890	37	5	77806538	LHFPL2	NM_005779	5'UTR	S_Shore	0.000244141	0.0288337		0.407482	0.0864161	0.48917	0.0757722
2230091	0.00195312	10	phospholysine phosphohistidine inorganic pyrophosphate phosphatase	10q26.13	NM_001167880; NM_001318331; NM_001318332; NM_022126; NP_001161352; NP_001305260; NP_001305261; NP_071409; XM_005270026; XM_006717943; XM_011540058; XM_017016509; XM_017016510; XM_017016511; XM_017016512; XP_005270083; XP_006718006; XP_011538360; XP_016871998; XP_016871999; XP_016872000; XP_016872001; XR_001747177	LHPP	0.00951861	287.256	37.5927	202.653	34.6752		cg10238445	37	10	126256258	LHPP;LHPP	NM_022126;NM_001167880	Body;Body	Open sea	0.000244141	0.0288337		0.284229	0.10386	0.343106	0.128526
2230091	0.00195312	10	phospholysine phosphohistidine inorganic pyrophosphate phosphatase	10q26.13	NM_001167880; NM_001318331; NM_001318332; NM_022126; NP_001161352; NP_001305260; NP_001305261; NP_071409; XM_005270026; XM_006717943; XM_011540058; XM_017016509; XM_017016510; XM_017016511; XM_017016512; XP_005270083; XP_006718006; XP_011538360; XP_016871998; XP_016871999; XP_016872000; XP_016872001; XR_001747177	LHPP	0.00951861	287.256	37.5927	202.653	34.6752		cg20566475	37	10	126278272	LHPP;LHPP	NM_022126;NM_001167880	Body;Body	N_Shore	0.000244141	0.0288337		0.187319	0.0982881	0.232	0.105329
2230091	0.00195312	10	phospholysine phosphohistidine inorganic pyrophosphate phosphatase	10q26.13	NM_001167880; NM_001318331; NM_001318332; NM_022126; NP_001161352; NP_001305260; NP_001305261; NP_071409; XM_005270026; XM_006717943; XM_011540058; XM_017016509; XM_017016510; XM_017016511; XM_017016512; XP_005270083; XP_006718006; XP_011538360; XP_016871998; XP_016871999; XP_016872000; XP_016872001; XR_001747177	LHPP	0.00951861	287.256	37.5927	202.653	34.6752		cg21390852	37	10	126301842	LHPP;LHPP	NM_022126;NM_001167880	Body;3'UTR	N_Shore	0.000244141	0.0288337		0.187722	0.0328997	0.254583	0.0490701
1770754	0.000976562	4	LIM and calponin homology domains 1	4p13	NM_001112717; NM_001112718; NM_001112719; NM_001112720; NM_001289122; NM_001289124; NM_001330672; NM_001330674; NM_001330784; NM_001330786; NM_001330787; NM_001330788; NM_001330789; NM_001330790; NM_001330791; NM_001330792; NM_001330793; NM_001330982; NM_001330983; NM_014988; NP_001106188; NP_001106189; NP_001106190; NP_001106191; NP_001276051; NP_001276053; NP_001317601; NP_001317603; NP_0013177…	LIMCH1	0.00632936	809.832	517.339	1480.32	524.856		cg11803251	37	4	41659108	LIMCH1;LIMCH1;LIMCH1;LIMCH1;LIMCH1	NM_014988;NM_001112718;NM_001112720;NM_001112717;NM_001112719	Body;Body;Body;Body;Body	Open sea	0.000244141	0.0288337		0.270534	0.126201	0.354109	0.107162
6200670	0.000976562	2	lipin 1	2p25.1	NM_001261427; NM_001261428; NM_001261429; NM_145693; NP_001248356; NP_001248357; NP_001248358; NP_663731; XM_006711869; XM_006711870; XM_006711871; XM_006711872; XM_006711874; XM_011510333; XM_011510334; XM_011510335; XM_011510336; XM_017003623; XM_017003624; XM_017003625; XM_017003626; XM_017003627; XM_017003628; XM_017003629; XM_017003630; XM_017003631; XM_017003632; XP_006711932; XP_006711933;…	LPIN1	0.00632936	682.04	66.3747	1032.16	131.944		cg22193276	37	2	11965198	LPIN1	NM_145693	3'UTR	Open sea	0.000244141	0.0288337		0.361772	0.086621	0.443607	0.116039
6020291	0.000976562	4	LPS responsive beige-like anchor protein	4q31.3	NM_001199282; NM_006726; NP_001186211; NP_006717; XM_005263372; XM_005263373; XM_005263374; XM_005263375; XM_011532434; XM_017008872; XM_017008873; XM_017008874; XP_005263429; XP_005263430; XP_005263431; XP_005263432; XP_011530736; XP_016864361; XP_016864362; XP_016864363	LRBA	0.00632936	151.083	34.5945	231.212	44.9655		cg12035325	37	4	151287731	LRBA	NM_006726	Body	Open sea	0.000244141	0.0288337		0.411638	0.11523	0.536639	0.104314
7210059	0.000976562	3	leucine rich repeats and calponin homology domain containing 3	3q29	NM_032773; NP_116162; XM_005269362; XM_005269363; XM_005269365; XM_005269367; XM_006713791; XM_006713792; XM_006713793; XM_011513242; XM_011513243; XM_017007350; XM_017007351; XM_017007352; XP_005269419; XP_005269420; XP_005269422; XP_005269424; XP_006713854; XP_006713855; XP_006713856; XP_011511544; XP_011511545; XP_016862839; XP_016862840; XP_016862841; XR_001740329; XR_001740330	LRCH3	0.00632936	99.3605	14.5768	75.4123	3.63111		cg01070161	37	3	197547891	LRCH3	NM_032773	Body	Open sea	0.000244141	0.0288337		0.798349	0.155322	0.867091	0.124913
3870161	0.000976562	3	leucine rich repeat neuronal 1	3p26.2	NM_001324188; NM_001324189; NM_020873; NP_001311117; NP_001311118; NP_065924	LRRN1	0.00632936	70.102	60.9814	360.458	204.904		cg00742851	37	3	3843342	LRRN1	NM_020873	5'UTR	S_Shore	0.000244141	0.0288337		0.597879	0.105304	0.677831	0.0753909
3870161	0.000976562	3	leucine rich repeat neuronal 1	3p26.2	NM_001324188; NM_001324189; NM_020873; NP_001311117; NP_001311118; NP_065924	LRRN1	0.00632936	70.102	60.9814	360.458	204.904		cg09623845	37	3	3843887	LRRN1	NM_020873	5'UTR	S_Shore	0.000244141	0.0288337		0.267095	0.189707	0.373575	0.209651
4180068	0.00488281	11	lymphocyte-specific protein 1	11p15.5	NM_001013253; NM_001013254; NM_001013255; NM_001242932; NM_001289005; NM_002339; NP_001013271; NP_001013272; NP_001013273; NP_001229861; NP_001275934; NP_002330	LSP1	0.0183729	155.011	62.1293	115.085	44.0745		cg08756594	37	11	1892392	LSP1;LSP1;LSP1;LSP1;LSP1	NM_001013253;NM_001013254;NM_002339;NM_001013254;NM_001013255	5'UTR;5'UTR;Body;1stExon;5'UTR	CpG island	0.000244141	0.0288337		0.0582106	0.0209548	0.0868689	0.0392326
4180068	0.00488281	11	lymphocyte-specific protein 1	11p15.5	NM_001013253; NM_001013254; NM_001013255; NM_001242932; NM_001289005; NM_002339; NP_001013271; NP_001013272; NP_001013273; NP_001229861; NP_001275934; NP_002330	LSP1	0.0183729	155.011	62.1293	115.085	44.0745		cg11675225	37	11	1889522	LSP1;LSP1	NM_001013253;NM_002339	TSS1500;Body	N_Shelf	0.000244141	0.0288337		0.0892037	0.0795112	0.119157	0.0891903
4180068	0.00488281	11	lymphocyte-specific protein 1	11p15.5	NM_001013253; NM_001013254; NM_001013255; NM_001242932; NM_001289005; NM_002339; NP_001013271; NP_001013272; NP_001013273; NP_001229861; NP_001275934; NP_002330	LSP1	0.0183729	155.011	62.1293	115.085	44.0745		cg16903735	37	11	1903176	LSP1;LSP1;LSP1;LSP1	NM_001013255;NM_001013253;NM_001013254;NM_002339	Body;Body;Body;Body	CpG island	0.000244141	0.0288337		0.153317	0.0369472	0.227936	0.0565045
4180068	0.00488281	11	lymphocyte-specific protein 1	11p15.5	NM_001013253; NM_001013254; NM_001013255; NM_001242932; NM_001289005; NM_002339; NP_001013271; NP_001013272; NP_001013273; NP_001229861; NP_001275934; NP_002330	LSP1	0.0183729	155.011	62.1293	115.085	44.0745		cg19419739	37	11	1902923	LSP1;LSP1;LSP1;LSP1	NM_001013255;NM_001013253;NM_001013254;NM_002339	Body;Body;Body;Body	N_Shore	0.000244141	0.0288337		0.185076	0.0375981	0.237626	0.0289136
4180068	0.00488281	11	lymphocyte-specific protein 1	11p15.5	NM_001013253; NM_001013254; NM_001013255; NM_001242932; NM_001289005; NM_002339; NP_001013271; NP_001013272; NP_001013273; NP_001229861; NP_001275934; NP_002330	LSP1	0.0183729	155.011	62.1293	115.085	44.0745		cg24024833	37	11	1892608	LSP1;LSP1;LSP1;LSP1;LSP1	NM_001013253;NM_001013254;NM_002339;NM_001013254;NM_001013255	5'UTR;5'UTR;Body;1stExon;5'UTR	S_Shore	0.000244141	0.0288337		0.0719418	0.0376077	0.0973458	0.0432188
6450154	0.000976562	21	lanosterol synthase (2,3-oxidosqualene-lanosterol cyclase)	21q22.3	NM_001001438; NM_001145436; NM_001145437; NM_002340; NP_001001438; NP_001138908; NP_001138909; NP_002331; XM_006724004; XM_011529564; XM_011529565; XM_011529566; XM_011529567; XM_017028346; XM_017028347; XM_017028348; XP_006724067; XP_011527866; XP_011527867; XP_011527868; XP_011527869; XP_016883835; XP_016883836; XP_016883837; XR_937491	LSS	0.00632936	304.683	61.1358	522.922	96.8736		cg03841560	37	21	47649172	MCM3APAS;LSS;LSS;LSS;LSS	NR_002776;NM_001145436;NM_001001438;NM_001145437;NM_002340	Body;TSS1500;TSS1500;TSS1500;TSS1500	CpG island	0.000244141	0.0288337		0.0443661	0.00453428	0.0606551	0.0101957
3520093	0.00195312	11	latent transforming growth factor beta binding protein 3	11q13.1	NM_001130144; NM_001164266; NM_021070; NP_001123616; NP_001157738; NP_066548; XM_011545032; XM_011545033; XM_017017737; XP_011543334; XP_011543335; XP_016873226; XR_001747875; XR_949928	LTBP3	0.00951861	206.567	71.2341	337.759	97.985		cg17969560	37	11	65324768	LTBP3;LTBP3;LTBP3	NM_021070;NM_001164266;NM_001130144	Body;5'UTR;Body	N_Shore	0.000244141	0.0288337		0.183906	0.0692695	0.235635	0.075034
7320551	0.00195312	8	LYN proto-oncogene, Src family tyrosine kinase	8q13	NM_001111097; NM_002350; NP_001104567; NP_002341; XM_011517529; XM_017013415; XM_017013416; XP_011515831; XP_016868904; XP_016868905	LYN	0.00951861	177.019	74.4033	112.058	44.3678		cg08894788	37	8	56792171	LYN;LYN	NM_002350;NM_001111097	TSS1500;TSS1500	CpG island	0.000244141	0.0288337		0.0566389	0.0120727	0.0759411	0.0280693
2630370	0.0136719	7	MAD1 mitotic arrest deficient like 1	7p22	NM_001013836; NM_001013837; NM_001304523; NM_001304524; NM_001304525; NM_003550; NP_001013858; NP_001013859; NP_001291452; NP_001291453; NP_001291454; NP_003541; XM_005249877; XM_011515567; XM_011515568; XM_011515569; XM_011515571; XM_017012690; XM_017012691; XP_005249934; XP_011513869; XP_011513870; XP_011513871; XP_011513873; XP_016868179; XP_016868180	MAD1L1	0.0397201	55.3321	11.0176	42.4175	7.18109		cg06789500	37	7	2109450	MAD1L1;MAD1L1;MAD1L1	NM_003550;NM_001013837;NM_001013836	Body;Body;Body	S_Shelf	0.000244141	0.0288337		0.499136	0.168767	0.553167	0.158959
2630370	0.0136719	7	MAD1 mitotic arrest deficient like 1	7p22	NM_001013836; NM_001013837; NM_001304523; NM_001304524; NM_001304525; NM_003550; NP_001013858; NP_001013859; NP_001291452; NP_001291453; NP_001291454; NP_003541; XM_005249877; XM_011515567; XM_011515568; XM_011515569; XM_011515571; XM_017012690; XM_017012691; XP_005249934; XP_011513869; XP_011513870; XP_011513871; XP_011513873; XP_016868179; XP_016868180	MAD1L1	0.0397201	55.3321	11.0176	42.4175	7.18109		cg20593887	37	7	2106784	MAD1L1;MAD1L1;MAD1L1	NM_003550;NM_001013837;NM_001013836	Body;Body;Body	N_Shore	0.000244141	0.0288337		0.94774	0.0283607	0.930504	0.0334929
2630370	0.0136719	7	MAD1 mitotic arrest deficient like 1	7p22	NM_001013836; NM_001013837; NM_001304523; NM_001304524; NM_001304525; NM_003550; NP_001013858; NP_001013859; NP_001291452; NP_001291453; NP_001291454; NP_003541; XM_005249877; XM_011515567; XM_011515568; XM_011515569; XM_011515571; XM_017012690; XM_017012691; XP_005249934; XP_011513869; XP_011513870; XP_011513871; XP_011513873; XP_016868179; XP_016868180	MAD1L1	0.0397201	55.3321	11.0176	42.4175	7.18109		cg24505167	37	7	1915268	MAD1L1;MAD1L1;MAD1L1	NM_003550;NM_001013837;NM_001013836	Body;Body;Body	S_Shore	0.000244141	0.0288337		0.274377	0.114942	0.344718	0.102432
4040398	0.000976562	2	mal, T-cell differentiation protein	2q11.1	NM_002371; NM_022438; NM_022439; NM_022440; NP_002362; NP_071883; NP_071884; NP_071885	MAL	0.00632936	64.4754	54.7078	571.983	555.043		cg21245652	37	2	95691051	MAL;MAL;MAL;MAL	NM_022438;NM_022439;NM_022440;NM_002371	TSS1500;TSS1500;TSS1500;TSS1500	CpG island	0.000244141	0.0288337		0.0787317	0.0349755	0.113985	0.0360337
5490240	0.000976562	20	microtubule associated protein 1 light chain 3 alpha	20q11.22	NM_032514; NM_181509; NP_115903; NP_852610; XM_011529083; XM_011529084; XM_011529085; XP_011527385; XP_011527386; XP_011527387	MAP1LC3A	0.00632936	1041.41	163.29	1472.14	215.549		cg07486199	37	20	33147528	MAP1LC3A;MAP1LC3A	NM_032514;NM_181509	Body;Body	CpG island	0.000244141	0.0288337		0.321893	0.0839012	0.39603	0.0793924
4250307	0.00195312	2	mitogen-activated protein kinase kinase kinase kinase 4	2q11.2-q12	NM_001242559; NM_001242560; NM_004834; NM_145686; NM_145687; NP_001229488; NP_001229489; NP_004825; NP_663719; NP_663720; XM_005264048; XM_005264050; XM_005264052; XM_005264057; XM_005264058; XM_005264059; XM_005264060; XM_005264062; XM_005264063; XM_005264064; XM_005264065; XM_005264066; XM_005264068; XM_005264069; XM_005264071; XM_006712865; XM_006712868; XM_006712869; XM_017005349; XM_01700535…	MAP4K4	0.00951861	262.878	32.6328	370.58	50.3478		cg05113410	37	2	102327511	MAP4K4;MAP4K4;MAP4K4	NM_145687;NM_004834;NM_145686	Body;Body;Body	Open sea	0.000244141	0.0288337		0.260853	0.0688209	0.300282	0.0648798
4250307	0.00195312	2	mitogen-activated protein kinase kinase kinase kinase 4	2q11.2-q12	NM_001242559; NM_001242560; NM_004834; NM_145686; NM_145687; NP_001229488; NP_001229489; NP_004825; NP_663719; NP_663720; XM_005264048; XM_005264050; XM_005264052; XM_005264057; XM_005264058; XM_005264059; XM_005264060; XM_005264062; XM_005264063; XM_005264064; XM_005264065; XM_005264066; XM_005264068; XM_005264069; XM_005264071; XM_006712865; XM_006712868; XM_006712869; XM_017005349; XM_01700535…	MAP4K4	0.00951861	262.878	32.6328	370.58	50.3478		cg05874806	37	2	102350276	MAP4K4;MAP4K4;MAP4K4	NM_145687;NM_004834;NM_145686	Body;Body;Body	Open sea	0.000244141	0.0288337		0.211939	0.0674996	0.285625	0.0938634
4860343	0.000976562	2	mitogen-activated protein kinase kinase kinase kinase 4	2q11.2-q12	NM_001242559; NM_001242560; NM_004834; NM_145686; NM_145687; NP_001229488; NP_001229489; NP_004825; NP_663719; NP_663720; XM_005264048; XM_005264050; XM_005264052; XM_005264057; XM_005264058; XM_005264059; XM_005264060; XM_005264062; XM_005264063; XM_005264064; XM_005264065; XM_005264066; XM_005264068; XM_005264069; XM_005264071; XM_006712865; XM_006712868; XM_006712869; XM_017005349; XM_01700535…	MAP4K4	0.00632936	354.287	53.2029	500.867	89.164		cg05113410	37	2	102327511	MAP4K4;MAP4K4;MAP4K4	NM_145687;NM_004834;NM_145686	Body;Body;Body	Open sea	0.000244141	0.0288337		0.260853	0.0688209	0.300282	0.0648798
4860343	0.000976562	2	mitogen-activated protein kinase kinase kinase kinase 4	2q11.2-q12	NM_001242559; NM_001242560; NM_004834; NM_145686; NM_145687; NP_001229488; NP_001229489; NP_004825; NP_663719; NP_663720; XM_005264048; XM_005264050; XM_005264052; XM_005264057; XM_005264058; XM_005264059; XM_005264060; XM_005264062; XM_005264063; XM_005264064; XM_005264065; XM_005264066; XM_005264068; XM_005264069; XM_005264071; XM_006712865; XM_006712868; XM_006712869; XM_017005349; XM_01700535…	MAP4K4	0.00632936	354.287	53.2029	500.867	89.164		cg05874806	37	2	102350276	MAP4K4;MAP4K4;MAP4K4	NM_145687;NM_004834;NM_145686	Body;Body;Body	Open sea	0.000244141	0.0288337		0.211939	0.0674996	0.285625	0.0938634
2680538	0.00195312	3	MAP6 domain containing 1	3q27.1	NM_024871; NP_079147; XR_001740273	MAP6D1	0.00951861	187.923	34.1592	317.702	101.575		cg15787985	37	3	183544049	MAP6D1	NM_024871	TSS1500	S_Shore	0.000244141	0.0288337		0.58356	0.120888	0.630156	0.132652
1470196	0.00683594	19	membrane associated ring-CH-type finger 2	19p13.2	NM_001005415; NM_001005416; NM_016496; NP_001005415; NP_001005416; NP_057580; XM_006722763; XM_011528046; XM_011528047; XM_017026853; XM_017026854; XP_006722826; XP_011526348; XP_011526349; XP_016882342; XP_016882343	MARCH2	0.0234054	160.121	21.7857	200.449	24.0498		cg27421105	37	19	8477708	MARCH2;MARCH2;MARCH2	NM_001005415;NM_016496;NM_001005416	TSS1500;TSS1500;TSS1500	N_Shore	0.000244141	0.0288337		0.416935	0.0571965	0.381692	0.0497307
3940044	0.00488281	2	membrane associated ring-CH-type finger 4	2q35	NM_020814; NP_065865	MARCH4	0.0183729	803.401	302.307	411.725	110.333		cg16101601	37	2	217181663	MARCH4	NM_020814	Body	Open sea	0.000244141	0.0288337		0.0580154	0.00968915	0.10593	0.0226927
670215	0.00195312	8	matrilin 2	8q22	NM_001317748; NM_002380; NM_030583; NP_001304677; NP_002371; NP_085072; XM_005250920; XM_017013417; XM_017013418; XP_005250977; XP_016868906; XP_016868907	MATN2	0.00951861	55.8507	27.6032	24.8136	22.2761		cg16297171	37	8	99017690	MATN2;MATN2	NM_030583;NM_002380	Body;Body	Open sea	0.000244141	0.0288337		0.17488	0.0962079	0.273429	0.132655
5810746	0.00195312	8	matrilin 2	8q22	NM_001317748; NM_002380; NM_030583; NP_001304677; NP_002371; NP_085072; XM_005250920; XM_017013417; XM_017013418; XP_005250977; XP_016868906; XP_016868907	MATN2	0.00951861	791.617	406.21	345.304	336.944		cg16297171	37	8	99017690	MATN2;MATN2	NM_030583;NM_002380	Body;Body	Open sea	0.000244141	0.0288337		0.17488	0.0962079	0.273429	0.132655
990128	0.000976562	13	muscleblind like splicing regulator 2	13q32.1	NM_001306070; NM_144778; NM_207304; NP_001292999; NP_659002; NP_997187; XM_005254018; XM_005254019; XM_005254021; XM_005254022; XM_006719912; XM_011521045; XM_017020308; XM_017020309; XM_017020310; XM_017020311; XP_005254075; XP_005254076; XP_005254078; XP_005254079; XP_006719975; XP_011519347; XP_016875797; XP_016875798; XP_016875799; XP_016875800	MBNL2	0.00632936	1143.44	228.307	522.161	222.085		cg13895393	37	13	97928122	MBNL2;MBNL2	NM_144778;NM_207304	5'UTR;5'UTR	Open sea	0.000244141	0.0288337		0.429592	0.12578	0.500644	0.145807
2450546	0.000976562	13	muscleblind like splicing regulator 2	13q32.1	NM_001306070; NM_144778; NM_207304; NP_001292999; NP_659002; NP_997187; XM_005254018; XM_005254019; XM_005254021; XM_005254022; XM_006719912; XM_011521045; XM_017020308; XM_017020309; XM_017020310; XM_017020311; XP_005254075; XP_005254076; XP_005254078; XP_005254079; XP_006719975; XP_011519347; XP_016875797; XP_016875798; XP_016875799; XP_016875800	MBNL2	0.00632936	750.063	189.022	347.752	144.82		cg13895393	37	13	97928122	MBNL2;MBNL2	NM_144778;NM_207304	5'UTR;5'UTR	Open sea	0.000244141	0.0288337		0.429592	0.12578	0.500644	0.145807
3780681	0.000976562	18	myelin basic protein	18q23	NM_001025081; NM_001025090; NM_001025092; NM_001025094; NM_001025098; NM_001025100; NM_001025101; NM_002385; NP_001020252; NP_001020261; NP_001020263; NP_001020271; NP_001020272; NP_002376; XM_011526009; XM_017025778; XM_017025779; XM_017025780; XP_011524311; XP_016881267; XP_016881268; XP_016881269; XR_001753201; XR_001753202	MBP	0.00632936	160.021	104.907	439.324	242.065		cg13852093	37	18	74770815	MBP;MBP	NM_001025100;NM_001025101	Body;Body	S_Shore	0.000244141	0.0288337		0.102511	0.0773732	0.153341	0.0909961
3780681	0.000976562	18	myelin basic protein	18q23	NM_001025081; NM_001025090; NM_001025092; NM_001025094; NM_001025098; NM_001025100; NM_001025101; NM_002385; NP_001020252; NP_001020261; NP_001020263; NP_001020271; NP_001020272; NP_002376; XM_011526009; XM_017025778; XM_017025779; XM_017025780; XP_011524311; XP_016881267; XP_016881268; XP_016881269; XR_001753201; XR_001753202	MBP	0.00632936	160.021	104.907	439.324	242.065		cg15462468	37	18	74843261	MBP;MBP	NM_001025101;NM_001025100	5'UTR;5'UTR	N_Shore	0.000244141	0.0288337		0.1116	0.0511911	0.160153	0.0590913
3780681	0.000976562	18	myelin basic protein	18q23	NM_001025081; NM_001025090; NM_001025092; NM_001025094; NM_001025098; NM_001025100; NM_001025101; NM_002385; NP_001020252; NP_001020261; NP_001020263; NP_001020271; NP_001020272; NP_002376; XM_011526009; XM_017025778; XM_017025779; XM_017025780; XP_011524311; XP_016881267; XP_016881268; XP_016881269; XR_001753201; XR_001753202	MBP	0.00632936	160.021	104.907	439.324	242.065		cg25786273	37	18	74801026	MBP;MBP	NM_001025100;NM_001025101	Body;Body	S_Shore	0.000244141	0.0288337		0.361135	0.0627063	0.448259	0.0495339
5690274	0.000976562	2	minichromosome maintenance complex component 6	2q21	NM_005915; NP_005906	MCM6	0.00632936	1748.87	347.233	1012.96	88.4166		cg12250807	37	2	136598602	MCM6	NM_005915	Body	Open sea	0.000244141	0.0288337		0.528283	0.113069	0.60298	0.13243
3870291	0.000976562	2	major facilitator superfamily domain containing 6	2q32.2	NM_017694; NP_060164; XM_005246654; XM_005246656; XM_011511368; XM_017004392; XP_005246711; XP_005246713; XP_011509670; XP_016859881	MFSD6	0.00632936	96.0119	18.8517	150.73	34.6968		cg16924045	37	2	191343262	MFSD6	NM_017694	Body	Open sea	0.000244141	0.0288337		0.315495	0.104177	0.407154	0.11341
6480494	0.000976562	10	O-6-methylguanine-DNA methyltransferase	10q26	NM_002412; NP_002403; XM_005252682; XM_017016275; XP_005252739; XP_016871764	MGMT	0.00632936	784.642	125.685	596.84	88.4191		cg06401999	37	10	131541586	MGMT	NM_002412	Body	Open sea	0.000244141	0.0288337		0.470857	0.0888409	0.536038	0.100429
6480494	0.000976562	10	O-6-methylguanine-DNA methyltransferase	10q26	NM_002412; NP_002403; XM_005252682; XM_017016275; XP_005252739; XP_016871764	MGMT	0.00632936	784.642	125.685	596.84	88.4191		cg08883995	37	10	131389152	MGMT	NM_002412	Body	Open sea	0.000244141	0.0288337		0.563823	0.138619	0.6731	0.133769
6480494	0.000976562	10	O-6-methylguanine-DNA methyltransferase	10q26	NM_002412; NP_002403; XM_005252682; XM_017016275; XP_005252739; XP_016871764	MGMT	0.00632936	784.642	125.685	596.84	88.4191		cg18148349	37	10	131404694	MGMT	NM_002412	Body	Open sea	0.000244141	0.0288337		0.560403	0.13836	0.643645	0.141632
3870181	0.00976562	X	midline 1	Xp22	NM_000381; NM_001098624; NM_001193277; NM_001193278; NM_001193279; NM_001193280; NM_001193281; NM_033289; NM_033290; NM_033291; NP_000372; NP_001092094; NP_001180206; NP_001180207; NP_001180208; NP_001180209; NP_001180210; NP_150631; NP_150632; XM_005274536; XM_005274537; XM_006724492; XM_011545525; XM_011545526; XM_011545527; XM_017029534; XM_017029535; XM_017029536; XM_017029537; XM_017029538; …	MID1	0.0306623	238.807	126.873	156.031	122.797		cg25710140	37	X	10852037	MID1	NM_033290	TSS1500	Open sea	0.000244141	0.0288337		0.464761	0.0934749	0.52983	0.105696
4640392	0.000976562	17	MLLT6, PHD finger domain containing	17q21	NM_005937; NP_005928; XM_006721911; XM_017024648; XM_017024649; XM_017024650; XP_006721974; XP_016880137; XP_016880138; XP_016880139	MLLT6	0.00632936	161.719	28.6146	258.411	67.3479		cg06549479	37	17	36885900	CISD3;MLLT6	NM_001136498;NM_005937	TSS1500;3'UTR	N_Shore	0.000244141	0.0288337		0.283634	0.100139	0.32064	0.0916002
4900114	0.0136719	2	MORN repeat containing 2	2p22.1	NM_001145450; NM_194270; NP_001138922	MORN2	0.0397201	310.839	44.5903	352.672	35.258		cg03480210	37	2	39103037	DHX57;MORN2	NM_198963;NM_001145450	TSS200;TSS200	CpG island	0.000244141	0.0288337		0.0381286	0.00906504	0.0281898	0.00920855
5270326	0.00195312	9	multiple PDZ domain crumbs cell polarity complex component	9p23	NM_001261406; NM_001261407; NM_001330637; NM_003829; NP_001248335; NP_001248336; NP_001317566; NP_003820; XM_005251622; XM_005251623; XM_006716885; XM_006716886; XM_006716887; XM_006716888; XM_006716889; XM_006716891; XM_017015252; XM_017015253; XM_017015254; XM_017015255; XM_017015256; XM_017015257; XM_017015258; XM_017015259; XP_005251679; XP_005251680; XP_006716948; XP_006716949; XP_006716950;…	MPDZ	0.00951861	283.941	36.403	399.195	85.1031		cg03905144	37	9	13249504	MPDZ	NM_003829	Body	Open sea	0.000244141	0.0288337		0.649956	0.12444	0.715045	0.11532
240228	0.00488281	11	MAS related GPR family member F	11q13.3	NM_001098515; NM_145015; NP_001091985; NP_659452; XM_017017170; XP_016872659	MRGPRF	0.0183729	182.62	54.2883	105.208	57.1971		cg05771342	37	11	68782202	MRGPRF;MRGPRF	NM_001098515;NM_145015	TSS1500;TSS1500	S_Shelf	0.000244141	0.0288337		0.270252	0.0991075	0.368343	0.124019
3390468	0.000976562	5	mitochondrial ribosomal protein L22	5q33.2	NM_001014990; NM_014180; NP_001014990; NP_054899	MRPL22	0.00632936	740.618	99.5911	510.31	60.8961		cg27295185	37	5	154320610	MRPL22;MRPL22	NM_001014990;NM_014180	TSS200;TSS200	S_Shelf	0.000244141	0.0288337		0.0586639	0.00806114	0.0685951	0.013589
6580131	0.00292969	5	mitochondrial ribosomal protein L22	5q33.2	NM_001014990; NM_014180; NP_001014990; NP_054899	MRPL22	0.0127073	1617.46	201.216	1323.62	117.766		cg27295185	37	5	154320610	MRPL22;MRPL22	NM_001014990;NM_014180	TSS200;TSS200	S_Shelf	0.000244141	0.0288337		0.0586639	0.00806114	0.0685951	0.013589
4890427	0.000976562	11	mitochondrial ribosomal protein L23	11p15.5	NM_021134; NP_066957; XM_006718271; XM_011520273; XM_011520275; XM_011520276; XP_006718334; XP_011518575; XP_011518577; XP_011518578	MRPL23	0.00632936	923.46	83.6847	574.115	81.0692		cg12921275	37	11	1969496	MRPL23	NM_021134	Body	S_Shore	0.000244141	0.0288337		0.207238	0.0889458	0.235512	0.0830102
6760288	0.00488281	16	mitochondrial ribosomal protein L28	16p13.3	NM_006428; NP_006419; XM_005255041; XM_011522351; XP_005255098; XP_011520653	MRPL28	0.0183729	124.587	13.5536	102.321	15.1921		cg08923669	37	16	420230	MRPL28	NM_006428	5'UTR	CpG island	0.000244141	0.0288337		0.151382	0.0808901	0.176355	0.0837215
3060184	0.00195312	10	mitochondrial ribosomal protein L43	10q24.31	NM_001308396; NM_032112; NM_176792; NM_176793; NM_176794; NP_001295325; NP_115488; NP_789762; NP_789763; NP_789764; XM_005270231; XM_006718035; XM_017016790; XP_005270288; XP_006718098; XP_016872279; XR_246111	MRPL43	0.00951861	1103.68	96.2101	984.066	83.4646		cg26023709	37	10	102745343	MRPL43;SEMA4G;MRPL43;MRPL43	NM_176794;NM_017893;NM_176792;NM_176793	Body;3'UTR;Body;Body	N_Shore	0.000244141	0.0288337		0.214626	0.0893045	0.282278	0.109885
6290605	0.00195312	2	mutS homolog 2	2p21	NM_000251; NM_001258281; NP_000242; NP_001245210; XM_005264332; XM_011532867; XP_005264389; XP_011531169; XR_001738747; XR_939685	MSH2	0.00951861	167.059	38.6949	115.457	24.3013		cg19180827	37	2	47684718	MSH2	NM_000251	Body	Open sea	0.000244141	0.0288337		0.906544	0.0452349	0.875829	0.043177
3520370	0.0136719	17	musashi RNA binding protein 2	17q22	NM_001322250; NM_001322251; NM_138962; NM_170721; NP_001309179; NP_001309180; NP_620412; NP_733839; XM_005257014; XM_005257015; XM_011524286; XM_011524287; XM_017024147; XM_017024148; XM_017024149; XP_005257071; XP_005257072; XP_011522588; XP_011522589; XP_016879636; XP_016879637; XP_016879638	MSI2	0.0397201	72.1557	19.9116	101.733	31.7496		cg07728250	37	17	55655754	MSI2;MSI2	NM_138962;NM_170721	Body;Body	Open sea	0.000244141	0.0288337		0.223581	0.0875882	0.271906	0.0877846
7040369	0.000976562	17	musashi RNA binding protein 2	17q22	NM_001322250; NM_001322251; NM_138962; NM_170721; NP_001309179; NP_001309180; NP_620412; NP_733839; XM_005257014; XM_005257015; XM_011524286; XM_011524287; XM_017024147; XM_017024148; XM_017024149; XP_005257071; XP_005257072; XP_011522588; XP_011522589; XP_016879636; XP_016879637; XP_016879638	MSI2	0.00632936	68.7441	26.5249	148.705	29.7832		cg07728250	37	17	55655754	MSI2;MSI2	NM_138962;NM_170721	Body;Body	Open sea	0.000244141	0.0288337		0.223581	0.0875882	0.271906	0.0877846
6220722	0.000976562	8	methionine sulfoxide reductase A	8p23.1	NM_001135670; NM_001135671; NM_001199729; NM_012331; NP_001129142; NP_001129143; NP_001186658; NP_036463; XM_011543822; XM_011543823; XM_017013448; XM_017013449; XM_017013450; XM_017013451; XM_017013452; XM_017013453; XM_017013454; XP_011542124; XP_011542125; XP_016868937; XP_016868938; XP_016868939; XP_016868940; XP_016868941; XP_016868942; XP_016868943	MSRA	0.00632936	247.234	27.2432	325.689	45.2771		cg03287126	37	8	10196401	MSRA;MSRA;MSRA	NM_001135671;NM_001135670;NM_012331	Body;Body;Body	S_Shelf	0.000244141	0.0288337		0.793145	0.094661	0.858617	0.0722442
6220722	0.000976562	8	methionine sulfoxide reductase A	8p23.1	NM_001135670; NM_001135671; NM_001199729; NM_012331; NP_001129142; NP_001129143; NP_001186658; NP_036463; XM_011543822; XM_011543823; XM_017013448; XM_017013449; XM_017013450; XM_017013451; XM_017013452; XM_017013453; XM_017013454; XP_011542124; XP_011542125; XP_016868937; XP_016868938; XP_016868939; XP_016868940; XP_016868941; XP_016868942; XP_016868943	MSRA	0.00632936	247.234	27.2432	325.689	45.2771		cg16038868	37	8	10192619	MSRA;MSRA;MSRA	NM_001135671;NM_001135670;NM_012331	Body;Body;Body	CpG island	0.000244141	0.0288337		0.0725441	0.0325394	0.0881822	0.0384752
4220672	0.000976562	16	metallothionein 1F	16q13	NM_001301272; NM_005949; NP_001288201; NP_005940	MT1F	0.00632936	1288.59	893.604	193.84	76.9608		cg09183102	37	16	56691574	MT1F	NM_005949	TSS1500	N_Shore	0.000244141	0.0288337		0.121105	0.0187028	0.099881	0.016254
1400634	0.000976562	16	metallothionein 1M	16q13	NM_176870; NP_789846	MT1M	0.00632936	1743.72	1387.23	96.3706	35.37		cg04523867	37	16	56667262	MT1M	NM_176870	Body	N_Shore	0.000244141	0.0288337		0.640668	0.114635	0.709692	0.0981394
6590685	0.00195312	5	myotubularin related protein 12	5p13.3	NM_001040446; NM_001294343; NM_001294344; NM_019061; NP_001035536; NP_001281272; NP_001281273; XM_005248313; XM_011514057; XM_011514058; XM_011514059; XM_011514060; XM_017009589; XM_017009590; XM_017009591; XM_017009592; XM_017009593; XM_017009594; XM_017009595; XM_017009596; XP_005248370; XP_011512359; XP_011512360; XP_011512361; XP_011512362; XP_016865078; XP_016865079; XP_016865080; XP_0168650…	MTMR12	0.00951861	62.0066	11.3874	82.9425	13.6015		cg07034255	37	5	32297979	MTMR12	NM_001040446	Body	Open sea	0.000244141	0.0288337		0.399543	0.214502	0.453697	0.196381
3940368	0.000976562	3	musculoskeletal, embryonic nuclear protein 1	3p21.1	NM_205853; NP_995325	MUSTN1	0.00632936	37.8638	5.87669	137.995	108.203		cg22704203	37	3	52867330	MUSTN1	NM_205853	3'UTR	Open sea	0.000244141	0.0288337		0.887034	0.0475193	0.913276	0.0302862
3940368	0.000976562	3	musculoskeletal, embryonic nuclear protein 1	3p21.1	NM_205853; NP_995325	MUSTN1	0.00632936	37.8638	5.87669	137.995	108.203		cg23815702	37	3	52869738	MUSTN1	NM_205853	TSS1500	Open sea	0.000244141	0.0288337		0.124211	0.0531106	0.168184	0.0700648
2970594	0.00488281	19	myeloid associated differentiation marker	19q13.42	NM_001020818; NM_001020819; NM_001020820; NM_001020821; NM_001290188; NM_001290189; NM_001290190; NM_001290191; NM_001290192; NM_001290193; NM_001290194; NM_138373; NP_001018654; NP_001018655; NP_001018656; NP_001018657; NP_001277117; NP_001277118; NP_001277119; NP_001277120; NP_001277121; NP_001277122; NP_001277123; NP_612382	MYADM	0.0183729	555.741	147.374	794.082	145.803		cg13523528	37	19	54372062	MYADM;MYADM;MYADM;MYADM;MYADM	NM_001020818;NM_138373;NM_001020819;NM_001020820;NM_001020821	TSS1500;5'UTR;5'UTR;5'UTR;TSS1500	CpG island	0.000244141	0.0288337		0.0235624	0.00350095	0.0276542	0.00486442
2970730	0.000976562	19	myeloid associated differentiation marker	19q13.42	NM_001020818; NM_001020819; NM_001020820; NM_001020821; NM_001290188; NM_001290189; NM_001290190; NM_001290191; NM_001290192; NM_001290193; NM_001290194; NM_138373; NP_001018654; NP_001018655; NP_001018656; NP_001018657; NP_001277117; NP_001277118; NP_001277119; NP_001277120; NP_001277121; NP_001277122; NP_001277123; NP_612382	MYADM	0.00632936	3622.08	616.228	4975.46	591.742		cg13523528	37	19	54372062	MYADM;MYADM;MYADM;MYADM;MYADM	NM_001020818;NM_138373;NM_001020819;NM_001020820;NM_001020821	TSS1500;5'UTR;5'UTR;5'UTR;TSS1500	CpG island	0.000244141	0.0288337		0.0235624	0.00350095	0.0276542	0.00486442
5340220	0.00292969	1	myosin binding protein H like	1p13.3	NM_001010985; NM_001265613; NP_001010985; NP_001252542; XM_017001173; XM_017001174; XM_017001175; XP_016856662; XP_016856663; XP_016856664	MYBPHL	0.0127073	29.6548	16.8362	51.7834	29.9291		cg22076757	37	1	109849705	MYBPHL	NM_001010985	TSS200	Open sea	0.000244141	0.0288337		0.22504	0.04594	0.272121	0.0400642
870707	0.000976562	12	myogenic factor 5	12q21	NM_005593; NP_005584	MYF5	0.00632936	1018.61	623.255	149.2	94.4932		cg10513852	37	12	81109337	MYF5	NM_005593	TSS1500	N_Shore	0.000244141	0.0288337		0.189855	0.0853062	0.263528	0.0946164
2480452	0.000976562	12	myogenic factor 5	12q21	NM_005593; NP_005584	MYF5	0.00632936	1950.66	1241.17	218.518	144.839		cg10513852	37	12	81109337	MYF5	NM_005593	TSS1500	N_Shore	0.000244141	0.0288337		0.189855	0.0853062	0.263528	0.0946164
3890603	0.000976562	3	myosin light chain 3	3p21.3-p21.2	NM_000258; NP_000249	MYL3	0.00632936	24.6169	12.3002	148.188	117.587		cg10123201	37	3	46906323	MYL3	NM_000258	TSS1500	Open sea	0.000244141	0.0288337		0.530598	0.07409	0.641825	0.079624
4730427	0.0136719	7	myosin light chain 10	7q22.1	NM_138403; NP_612412; XM_017012793; XP_016868282	MYL10	0.0397201	94.229	57.1971	45.0085	12.158		cg06206357	37	7	101274027	MYL10	NM_138403	TSS1500	Open sea	0.000244141	0.0288337		0.187943	0.170027	0.311907	0.166434
1740349	0.000976562	1	myomesin 3	1p36.11	NM_152372; NP_689585	MYOM3	0.00632936	27.8605	11.2468	444.153	319.481		cg15987211	37	1	24438941	MYOM3	NM_152372	TSS1500	Open sea	0.000244141	0.0288337		0.172162	0.0303333	0.204279	0.0421427
770731	0.000976562	11	neural cell adhesion molecule 1	11q23.1	NM_000615; NM_001076682; NM_001242607; NM_001242608; NM_181351; NP_000606; NP_001070150; NP_001229536; NP_001229537; NP_851996	NCAM1	0.00632936	34.0723	17.0611	106.352	42.5293		cg27255672	37	11	113049176	NCAM1;NCAM1;NCAM1	NM_001076682;NM_000615;NM_181351	Body;Body;Body	Open sea	0.000244141	0.0288337		0.668983	0.0956534	0.739627	0.0642626
1010767	0.00292969	11	neural cell adhesion molecule 1	11q23.1	NM_000615; NM_001076682; NM_001242607; NM_001242608; NM_181351; NP_000606; NP_001070150; NP_001229536; NP_001229537; NP_851996	NCAM1	0.0127073	35.2586	21.9453	54.2619	21.0368		cg27255672	37	11	113049176	NCAM1;NCAM1;NCAM1	NM_001076682;NM_000615;NM_181351	Body;Body;Body	Open sea	0.000244141	0.0288337		0.668983	0.0956534	0.739627	0.0642626
4040725	0.000976562	11	neural cell adhesion molecule 1	11q23.1	NM_000615; NM_001076682; NM_001242607; NM_001242608; NM_181351; NP_000606; NP_001070150; NP_001229536; NP_001229537; NP_851996	NCAM1	0.00632936	348.734	290.475	630.027	252.535		cg27255672	37	11	113049176	NCAM1;NCAM1;NCAM1	NM_001076682;NM_000615;NM_181351	Body;Body;Body	Open sea	0.000244141	0.0288337		0.668983	0.0956534	0.739627	0.0642626
4230021	0.000976562	2	NCK adaptor protein 2	2q12	NM_001004720; NM_001004722; NM_003581; NP_001004720; NP_001004722; NP_003572; XM_006712797; XM_011511991; XM_011511992; XM_017005103; XM_017005104; XM_017005105; XP_006712860; XP_011510293; XP_011510294; XP_016860592; XP_016860593; XP_016860594	NCK2	0.00632936	859.667	163.282	1078.41	234.424		cg10808560	37	2	106500430	NCK2;NCK2;NCK2	NM_001004722;NM_001004720;NM_003581	Body;Body;Body	S_Shore	0.000244141	0.0288337		0.208737	0.119865	0.280201	0.128091
4230021	0.000976562	2	NCK adaptor protein 2	2q12	NM_001004720; NM_001004722; NM_003581; NP_001004720; NP_001004722; NP_003572; XM_006712797; XM_011511991; XM_011511992; XM_017005103; XM_017005104; XM_017005105; XP_006712860; XP_011510293; XP_011510294; XP_016860592; XP_016860593; XP_016860594	NCK2	0.00632936	859.667	163.282	1078.41	234.424		cg14131038	37	2	106360709	NCK2;NCK2	NM_001004722;NM_003581	TSS1500;TSS1500	N_Shore	0.000244141	0.0288337		0.336478	0.0950251	0.420018	0.125065
430717	0.00195312	1	NADH:ubiquinone oxidoreductase core subunit S2	1q23	NM_001166159; NM_004550; NP_001159631; NP_004541; XM_005245208; XM_005245209; XM_017001357; XP_005245265; XP_005245266; XP_016856846	NDUFS2	0.00951861	115.521	14.489	152.975	29.871		cg08850169	37	1	161171469	NDUFS2;NDUFS2	NM_004550;NM_001166159	5'UTR;TSS1500	N_Shore	0.000244141	0.0288337		0.048493	0.0104934	0.0592894	0.0129882
1660767	0.00976562	8	neurofilament, medium polypeptide	8p21	NM_001105541; NM_005382; NP_001099011; NP_005373	NEFM	0.0306623	184.142	132.454	55.1791	59.9654		cg03012544	37	8	24773268	NEFM;NEFM	NM_001105541;NM_005382	Body;Body	S_Shore	0.000244141	0.0288337		0.146888	0.0602829	0.194979	0.0872391
1660767	0.00976562	8	neurofilament, medium polypeptide	8p21	NM_001105541; NM_005382; NP_001099011; NP_005373	NEFM	0.0306623	184.142	132.454	55.1791	59.9654		cg09234518	37	8	24771114	NEFM;NEFM	NM_005382;NM_001105541	TSS200;TSS1500	CpG island	0.000244141	0.0288337		0.0344798	0.00632358	0.0423565	0.0118517
4010022	0.00976562	3	NIMA related kinase 11	3q22.1	NM_001146003; NM_001321220; NM_001321221; NM_001321222; NM_001321223; NM_001321224; NM_024800; NM_145910; NP_001139475; NP_001308149; NP_001308150; NP_001308151; NP_001308152; NP_001308153; NP_079076; NP_665917; XM_011513167; XM_011513173; XM_011513174; XM_011513175; XM_011513181; XM_017007205; XM_017007206; XM_017007207; XM_017007208; XM_017007209; XM_017007210; XM_017007211; XM_017007212; XM_01…	NEK11	0.0306623	40.4295	4.97814	49.7048	7.55867		cg20886017	37	3	131002896	NEK11;NEK11	NM_024800;NM_001146003	Body;Body	Open sea	0.000244141	0.0288337		0.403501	0.18107	0.465046	0.177336
1570309	0.00195312	1	NIMA related kinase 2	1q32.3	NM_001204182; NM_001204183; NM_002497; NP_001191111; NP_001191112; NP_002488; XM_005273147; XP_005273204	NEK2	0.00951861	60.5192	18.9742	22.8002	9.8224		cg15831905	37	1	211846010	NEK2	NM_002497	Body	N_Shelf	0.000244141	0.0288337		0.717025	0.0642789	0.641261	0.0688867
4610669	0.000976562	1	NIMA related kinase 2	1q32.3	NM_001204182; NM_001204183; NM_002497; NP_001191111; NP_001191112; NP_002488; XM_005273147; XP_005273204	NEK2	0.00632936	516.578	183.999	115.611	49.4414		cg15831905	37	1	211846010	NEK2	NM_002497	Body	N_Shelf	0.000244141	0.0288337		0.717025	0.0642789	0.641261	0.0688867
670278	0.000976562	1	nestin	1q23.1	NM_006617; NP_006608	NES	0.00632936	1674.61	1136.49	3794.68	1370.29		cg12636369	37	1	156646635	NES	NM_006617	1stExon	CpG island	0.000244141	0.0288337		0.109646	0.0334012	0.130586	0.0513937
1580161	0.000976562	16	neuropilin and tolloid like 2	16q11	NM_001201477; NM_018092; NP_001188406; NP_060562; XM_006721289; XM_006721291; XM_006721292; XM_017023740; XP_006721352; XP_006721354; XP_006721355; XP_016879229	NETO2	0.00632936	490.989	141.781	232.242	74.3138		cg00206281	37	16	47178723	NETO2	NM_018092	TSS1500	S_Shore	0.000244141	0.0288337		0.252792	0.132461	0.287169	0.138606
3120136	0.00683594	16	nuclear factor of activated T-cells 5	16q22.1	NM_001113178; NM_006599; NM_138713; NM_138714; NM_173214; NM_173215; NP_001106649; NP_006590; NP_619727; NP_619728; NP_775321; NP_775322; XM_006721125; XM_011522817; XM_011522818; XM_011522819; XM_011522820; XM_011522822; XM_017022870; XM_017022871; XM_017022872; XM_017022873; XP_006721188; XP_011521119; XP_011521120; XP_011521121; XP_011521122; XP_011521124; XP_016878359; XP_016878360; XP_016878…	NFAT5	0.0234054	152.755	21.511	203.098	41.4225		cg04314652	37	16	69597925	NFAT5;NFAT5;NFAT5;NFAT5;NFAT5	NM_138714;NM_173214;NM_001113178;NM_138713;NM_006599	TSS1500;TSS1500;TSS1500;TSS1500;TSS1500	N_Shore	0.000244141	0.0288337		0.284593	0.0728218	0.357696	0.0941911
3120136	0.00683594	16	nuclear factor of activated T-cells 5	16q22.1	NM_001113178; NM_006599; NM_138713; NM_138714; NM_173214; NM_173215; NP_001106649; NP_006590; NP_619727; NP_619728; NP_775321; NP_775322; XM_006721125; XM_011522817; XM_011522818; XM_011522819; XM_011522820; XM_011522822; XM_017022870; XM_017022871; XM_017022872; XM_017022873; XP_006721188; XP_011521119; XP_011521120; XP_011521121; XP_011521122; XP_011521124; XP_016878359; XP_016878360; XP_016878…	NFAT5	0.0234054	152.755	21.511	203.098	41.4225		cg06703222	37	16	69598327	NFAT5;NFAT5;NFAT5;NFAT5;NFAT5	NM_138714;NM_173214;NM_001113178;NM_138713;NM_006599	TSS1500;TSS1500;TSS1500;TSS1500;TSS1500	N_Shore	0.000244141	0.0288337		0.523619	0.156298	0.618948	0.141158
940725	0.00195312	18	nuclear factor of activated T-cells 1	18q23	NM_001278669; NM_001278670; NM_001278672; NM_001278673; NM_001278675; NM_006162; NM_172387; NM_172388; NM_172389; NM_172390; NP_001265598; NP_001265599; NP_001265601; NP_001265602; NP_001265604; NP_006153; NP_765975; NP_765976; NP_765977; NP_765978; XM_017025783; XP_016881272	NFATC1	0.00951861	71.6985	31.2281	136.136	53.4213		cg15704408	37	18	77245548	NFATC1;NFATC1;NFATC1;NFATC1	NM_006162;NM_172388;NM_172389;NM_172387	Body;Body;Body;Body	N_Shore	0.000244141	0.0288337		0.0796429	0.02958	0.109655	0.0392011
2320047	0.0136719	1	nuclear factor I A	1p31.3-p31.2	NM_001134673; NM_001145511; NM_001145512; NM_005595; NP_001128145; NP_001138983; NP_001138984; NP_005586; XM_011541512; XM_011541514; XM_011541515; XM_017001362; XM_017001363; XP_011539814; XP_011539816; XP_011539817; XP_016856851; XP_016856852	NFIA	0.0397201	105.849	62.087	124.824	71.2393		cg16001865	37	1	61636722	NFIA;NFIA;NFIA;NFIA	NM_001145512;NM_001145511;NM_001134673;NM_005595	Body;Body;Body;Body	Open sea	0.000244141	0.0288337		0.529453	0.0953036	0.61935	0.105222
4230369	0.00683594	1	nerve growth factor	1p13.1	NM_002506; NP_002497; XM_006710663; XM_011541518; XP_006710726; XP_011539820	NGF	0.0234054	305.536	235.591	157.916	115.144		cg07588253	37	1	115860698	NGF	NM_002506	5'UTR	Open sea	0.000244141	0.0288337		0.965156	0.0159735	0.971989	0.0143848
6510598	0.00683594	13	NHL repeat containing 3	13q13.3	NM_001012754; NM_001017370; NP_001012772; NP_001017370; NR_073109	NHLRC3	0.0234054	114.45	24.1358	145.14	30.0171		cg12963096	37	13	39612675	NHLRC3;C13orf23;C13orf23;NHLRC3;NHLRC3;NHLRC3	NM_001012754;NM_170719;NM_025138;NM_001017370;NM_001017370;NM_001012754	1stExon;TSS1500;TSS1500;1stExon;5'UTR;5'UTR	CpG island	0.000244141	0.0288337		0.102953	0.0174016	0.125049	0.0208007
2340692	0.00195312	19	notch 3	19p13.12	NM_000435; NP_000426; XM_005259924; XP_005259981	NOTCH3	0.00951861	385.762	256	1101.24	455.027		cg03773731	37	19	15310387	NOTCH3	NM_000435	Body	N_Shore	0.000244141	0.0288337		0.408451	0.0658818	0.450198	0.0694676
6110167	0.00195312	2	neuronal PAS domain protein 2	2q11.2	NM_002518; NP_002509; XM_005263953; XM_005263959; XM_005263960; XM_005263961; XM_011511242; XM_011511243; XM_017004214; XM_017004215; XM_017004216; XM_017004217; XP_005264010; XP_005264016; XP_005264017; XP_005264018; XP_011509544; XP_011509545; XP_016859703; XP_016859704; XP_016859705; XP_016859706	NPAS2	0.00951861	37.7209	14.9586	56.3952	19.4832		cg02232089	37	2	101440696	NPAS2	NM_002518	5'UTR	S_Shelf	0.000244141	0.0288337		0.41942	0.110136	0.501545	0.151232
2000136	0.00195312	17	neuropeptide B	17q25.3	NM_148896; NP_683694	NPB	0.00951861	127.481	79.0296	31.8188	11.0484		cg13655341	37	17	79859826	NPB	NM_148896	TSS1500	CpG island	0.000244141	0.0288337		0.214466	0.0455072	0.263929	0.0522278
6270739	0.000976562	1	natriuretic peptide A	1p36.21	NM_006172; NP_006163	NPPA	0.00632936	27.4456	7.58562	84.2524	30.5066		cg24844545	37	1	11908347	NPPA	NM_006172	TSS1500	Open sea	0.000244141	0.0288337		0.303349	0.0532602	0.359098	0.0714353
1940128	0.000976562	8	neuregulin 1	8p12	NM_001159995; NM_001159996; NM_001159999; NM_001160001; NM_001160002; NM_001160004; NM_001160005; NM_001160007; NM_001160008; NM_001322197; NM_001322201; NM_001322202; NM_001322203; NM_001322205; NM_001322206; NM_001322207; NM_004495; NM_013956; NM_013957; NM_013958; NM_013959; NM_013960; NM_013962; NM_013964; NP_001153467; NP_001153468; NP_001153471; NP_001153473; NP_001153474; NP_001153476; NP_…	NRG1	0.00632936	225.568	52.9011	84.6081	21.9542		cg05303690	37	8	32284962	NRG1	NM_013962	Body	Open sea	0.000244141	0.0288337		0.401585	0.101113	0.483323	0.0744265
1940128	0.000976562	8	neuregulin 1	8p12	NM_001159995; NM_001159996; NM_001159999; NM_001160001; NM_001160002; NM_001160004; NM_001160005; NM_001160007; NM_001160008; NM_001322197; NM_001322201; NM_001322202; NM_001322203; NM_001322205; NM_001322206; NM_001322207; NM_004495; NM_013956; NM_013957; NM_013958; NM_013959; NM_013960; NM_013962; NM_013964; NP_001153467; NP_001153468; NP_001153471; NP_001153473; NP_001153474; NP_001153476; NP_…	NRG1	0.00632936	225.568	52.9011	84.6081	21.9542		cg10870165	37	8	32345448	NRG1	NM_013962	Body	Open sea	0.000244141	0.0288337		0.257183	0.143012	0.314897	0.154835
3360678	0.00683594	11	neurexin 2	11q13	NM_015080; NM_138732; NM_138734; NP_055895; NP_620060; NP_620063; XM_005274400; XM_005274401; XM_005274402; XM_011545370; XM_011545371; XM_011545373; XM_011545375; XM_011545385; XM_017018563; XM_017018564; XM_017018565; XM_017018566; XM_017018567; XM_017018568; XM_017018569; XM_017018570; XM_017018571; XM_017018572; XM_017018573; XM_017018574; XM_017018575; XM_017018576; XM_017018577; XM_01701857…	NRXN2	0.0234054	183.815	36.4421	143.608	37.3445		cg27466845	37	11	64397734	NRXN2;NRXN2;NRXN2	NM_138734;NM_138732;NM_015080	Body;Body;Body	CpG island	0.000244141	0.0288337		0.430396	0.125889	0.47022	0.117909
110092	0.000976562	14	nudix hydrolase 14	14q32.33	NM_001318380; NM_177533; NP_001305309; NP_803877	NUDT14	0.00632936	241.606	111.749	744.476	375.861		cg07452706	37	14	105649097	NUDT14	NM_177533	TSS1500	S_Shore	0.000244141	0.0288337		0.509799	0.115487	0.586367	0.0963487
110092	0.000976562	14	nudix hydrolase 14	14q32.33	NM_001318380; NM_177533; NP_001305309; NP_803877	NUDT14	0.00632936	241.606	111.749	744.476	375.861		cg15868425	37	14	105643522	NUDT14	NM_177533	Body	N_Shelf	0.000244141	0.0288337		0.347398	0.114978	0.408454	0.105731
3450370	0.000976562	13	nudix hydrolase 15	13q14.2	NM_001304745; NM_018283; NP_001291674; NP_060753; NR_136687; NR_136688	NUDT15	0.00632936	342.07	41.3129	249.693	20.3038		cg01596986	37	13	48611463	NUDT15	NM_018283	TSS1500	N_Shore	0.000244141	0.0288337		0.0908683	0.011688	0.107798	0.0119413
3940136	0.000976562	13	nudix hydrolase 15	13q14.2	NM_001304745; NM_018283; NP_001291674; NP_060753; NR_136687; NR_136688	NUDT15	0.00632936	242.572	27.0379	185.077	26.2126		cg01596986	37	13	48611463	NUDT15	NM_018283	TSS1500	N_Shore	0.000244141	0.0288337		0.0908683	0.011688	0.107798	0.0119413
4120768	0.00976562	16	nudix hydrolase 7	16q23.1	NM_001105663; NM_001243657; NM_001243660; NM_001243661; NP_001099133; NP_001230586; NP_001230589; NP_001230590; XM_011523032; XM_011523033; XM_017023170; XP_011521334; XP_011521335; XP_016878659	NUDT7	0.0306623	71.3832	13.7191	82.4647	13.0918		cg09895527	37	16	77756064	NUDT7;NUDT7	NR_024154;NM_001105663	TSS1500;TSS1500	N_Shore	0.000244141	0.0288337		0.0820314	0.0418941	0.102838	0.0638382
1450369	0.00683594	1	nucleoporin 133	1q42.13	NM_018230; NP_060700; XR_001737299	NUP133	0.0234054	431.783	44.1943	339.804	31.6993		cg06757436	37	1	229644978	NUP133	NM_018230	TSS1500	S_Shore	0.000244141	0.0288337		0.888109	0.0789171	0.912481	0.0710881
2510279	0.00292969	19	nucleoporin 62	19q13.33	NM_001193357; NM_012346; NM_016553; NM_153718; NM_153719; NP_001180286; NP_036478; NP_057637; NP_714940; NP_714941	NUP62	0.0127073	220.875	49.2406	164.918	35.985		cg21897817	37	19	50432804	NUP62;NUP62;NUP62;IL4I1;ATF5;NUP62	NM_153718;NM_016553;NM_153719;NM_172374;NM_012068;NM_012346	TSS200;TSS200;TSS200;TSS200;5'UTR;TSS200	CpG island	0.000244141	0.0288337		0.0539311	0.00652592	0.043721	0.00350762
2510279	0.00292969	19	nucleoporin 62	19q13.33	NM_001193357; NM_012346; NM_016553; NM_153718; NM_153719; NP_001180286; NP_036478; NP_057637; NP_714940; NP_714941	NUP62	0.0127073	220.875	49.2406	164.918	35.985		cg25673642	37	19	50428928	NUP62;NUP62;NUP62;IL4I1;NUP62	NM_012346;NM_016553;NM_153718;NM_172374;NM_153719	5'UTR;5'UTR;5'UTR;5'UTR;5'UTR	N_Shelf	0.000244141	0.0288337		0.920132	0.0519161	0.847975	0.0630709
4640209	0.00195312	9	olfactomedin like 2A	9q33.3	NM_001282715; NM_182487; NP_001269644; NP_872293; XM_005251760; XM_006716989; XP_005251817; XP_006717052	OLFML2A	0.00951861	431.714	228.337	1968.89	979.98		cg14103872	37	9	127576495	OLFML2A	NM_182487	3'UTR	S_Shelf	0.000244141	0.0288337		0.198409	0.142624	0.266328	0.143463
7650243	0.00683594	18	oxysterol binding protein like 1A	18q11.1	NM_001242508; NM_018030; NM_080597; NM_133268; NP_001229437; NP_060500; NP_542164; XM_006722380; XM_006722382; XM_017025530; XM_017025531; XM_017025532; XM_017025533; XM_017025534; XP_006722443; XP_006722445; XP_016881019; XP_016881020; XP_016881021; XP_016881022; XP_016881023; XR_001753139; XR_001753140	OSBPL1A	0.0234054	241.209	68.6273	297.936	64.5709		cg01962062	37	18	21901590	MIR320C2;OSBPL1A	NR_031724;NM_080597	TSS200;Body	Open sea	0.000244141	0.0288337		0.817347	0.0911071	0.873419	0.085193
2070309	0.000976562	8	oxidative stress induced growth inhibitor family member 2	8q21	NM_001126111; NM_004337; NP_001119583; NP_004328; XM_011517287; XM_011517288; XP_011515589; XP_011515590	OSGIN2	0.00632936	116.425	27.4647	252.459	109.687		cg21336181	37	8	90938815	OSGIN2;OSGIN2	NM_001126111;NM_004337	3'UTR;3'UTR	Open sea	0.000244141	0.0288337		0.514432	0.176987	0.603924	0.175305
1090768	0.0136719	5	3-oxoacid CoA-transferase 1	5p13.1	NM_000436; NP_000427; XM_017009494; XP_016864983; XR_001742081; XR_427658	OXCT1	0.0397201	88.5927	21.0694	110.275	21.7502		cg02441090	37	5	41871058	OXCT1	NM_000436	TSS1500	S_Shore	0.000244141	0.0288337		0.390537	0.170816	0.428358	0.151218
730291	0.00683594	8	oxidation resistance 1	8q23	NM_001198532; NM_001198533; NM_001198534; NM_001198535; NM_018002; NM_181354; NP_001185461; NP_001185462; NP_001185463; NP_001185464; NP_060472; NP_851999; XM_006716595; XM_017013589; XM_017013590; XM_017013591; XM_017013592; XM_017013593; XM_017013594; XM_017013595; XM_017013596; XM_017013597; XM_017013598; XM_017013599; XM_017013600; XP_006716658; XP_016869078; XP_016869079; XP_016869080; XP_01…	OXR1	0.0234054	422.136	67.4786	504.441	117.775		cg25820220	37	8	107282481	OXR1;OXR1	NM_018002;NM_018002	5'UTR;1stExon	CpG island	0.000244141	0.0288337		0.0565868	0.0059463	0.0735147	0.00942383
2340706	0.00488281	22	purinergic receptor P2X 6	22q11.21	NM_001159554; NM_005446; NP_001153026; NP_005437; XM_005261819; XM_011530498; XM_011530499; XM_011530500; XM_011530501; XM_011530502; XM_017029066; XM_017029067; XM_017029068; XM_017029069; XM_017029070; XM_017029071; XM_017029072; XM_017029073; XM_017029074; XM_017029075; XM_017029076; XP_005261876; XP_011528800; XP_011528801; XP_011528802; XP_011528803; XP_011528804; XP_016884555; XP_016884556;…	P2RX6	0.0183729	235.129	123.168	526.113	217.707		cg25418528	37	22	21381565	P2RX6;P2RX6	NM_005446;NM_001159554	3'UTR;3'UTR	Open sea	0.000244141	0.0288337		0.18626	0.069826	0.255248	0.0732605
4290133	0.000976562	6	protein kinase C and casein kinase substrate in neurons 1	6p21.3	NM_001199583; NM_020804; NP_001186512; NP_065855; XM_011514541; XP_011512843	PACSIN1	0.00632936	23.5503	5.43189	483.679	240.39		cg17518776	37	6	34434842	PACSIN1	NM_020804	5'UTR	S_Shore	0.000244141	0.0288337		0.872856	0.0484434	0.771403	0.0766076
3130474	0.00976562	20	pantothenate kinase 2	20p13	NM_001324191; NM_001324192; NM_001324193; NM_024960; NM_153637; NM_153638; NM_153639; NM_153640; NM_153641; NP_001311120; NP_001311121; NP_001311122; NP_079236; NP_705902; NP_705904; NR_136715; XM_005260835; XM_005260836; XM_011529364; XM_011529365; XM_017028077; XM_017028078; XM_017028079; XP_005260892; XP_005260893; XP_011527666; XP_011527667; XP_016883566; XP_016883567; XP_016883568	PANK2	0.0306623	397.928	48.2053	320.552	48.5316		cg23908269	37	20	3868713	PANK2;PANK2	NM_153638;NM_024960	TSS1500;TSS1500	N_Shore	0.000244141	0.0288337		0.207245	0.0866924	0.265221	0.10249
1940343	0.000976562	11	pannexin 1	11q21	NM_015368; NP_056183; XM_011542734; XM_017017464; XP_011541036; XP_016872953	PANX1	0.00632936	92.9774	21.3917	160.881	27.1489		cg01481116	37	11	93867992	PANX1	NM_015368	Body	Open sea	0.000244141	0.0288337		0.248004	0.0322673	0.303958	0.0471783
460086	0.000976562	16	par-6 family cell polarity regulator alpha	16q22.1	NM_001037281; NM_016948; NP_001032358; NP_058644; XM_005255977; XM_011523095; XM_011523096; XM_017023261; XP_005256034; XP_011521397; XP_011521398; XP_016878750	PARD6A	0.00632936	38.5974	9.07072	72.866	16.2451		cg11698099	37	16	67695462	PARD6A;ACD;ACD;PARD6A;ACD	NM_016948;NM_022914;NM_001082487;NM_001037281;NM_001082486	Body;TSS1500;TSS1500;Body;TSS1500	CpG island	0.000244141	0.0288337		0.106524	0.0595328	0.126463	0.0636139
1770035	0.00488281	15	poly(ADP-ribose) polymerase family member 16	15q22.31	NM_001316943; NM_001316944; NM_017851; NP_001303872; NP_001303873; NP_060321; XM_006720589; XM_006720590; XM_006720592; XM_011521742; XM_017022386; XM_017022387; XM_017022388; XM_017022389; XP_006720652; XP_006720653; XP_006720655; XP_011520044; XP_016877875; XP_016877876; XP_016877877; XP_016877878; XR_001751341; XR_001751342; XR_001751343; XR_429459; XR_429460	PARP16	0.0183729	44.9002	9.17825	30.7759	6.01028		cg13354872	37	15	65550813	PARP16	NM_017851	3'UTR	Open sea	0.000244141	0.0288337		0.147463	0.0677052	0.203747	0.0627525
1940390	0.00976562	11	parvin alpha	11p15.3	NM_018222; NP_060692; XM_005253015; XP_005253072	PARVA	0.0306623	445.145	75.3786	564.178	124.922		cg24480277	37	11	12420687	PARVA	NM_018222	Body	Open sea	0.000244141	0.0288337		0.961743	0.00690366	0.943615	0.0152748
2030594	0.00683594	11	parvin alpha	11p15.3	NM_018222; NP_060692; XM_005253015; XP_005253072	PARVA	0.0234054	1342.16	120.525	1667.54	224.657		cg24480277	37	11	12420687	PARVA	NM_018222	Body	Open sea	0.000244141	0.0288337		0.961743	0.00690366	0.943615	0.0152748
5490196	0.00488281	11	pyruvate carboxylase	11q13.4-q13.5	NM_000920; NM_001040716; NM_022172; NP_000911; NP_001035806; NP_071504; XM_005274031; XM_005274032; XM_006718578; XM_006718579; XM_011545086; XM_011545087; XM_017017868; XM_017017869; XM_017017870; XM_017017871; XM_017017872; XP_005274088; XP_005274089; XP_006718641; XP_006718642; XP_011543388; XP_011543389; XP_016873357; XP_016873358; XP_016873359; XP_016873360; XP_016873361	PC	0.0183729	45.8437	19.5411	72.8696	14.3347		cg11194398	37	11	66675437	PC;PC;PC	NM_000920;NM_022172;NM_001040716	5'UTR;TSS200;5'UTR	Open sea	0.000244141	0.0288337		0.42778	0.142435	0.533325	0.15817
5490196	0.00488281	11	pyruvate carboxylase	11q13.4-q13.5	NM_000920; NM_001040716; NM_022172; NP_000911; NP_001035806; NP_071504; XM_005274031; XM_005274032; XM_006718578; XM_006718579; XM_011545086; XM_011545087; XM_017017868; XM_017017869; XM_017017870; XM_017017871; XM_017017872; XP_005274088; XP_005274089; XP_006718641; XP_006718642; XP_011543388; XP_011543389; XP_016873357; XP_016873358; XP_016873359; XP_016873360; XP_016873361	PC	0.0183729	45.8437	19.5411	72.8696	14.3347		cg19218057	37	11	66688628	PC;PC	NM_000920;NM_001040716	5'UTR;5'UTR	Open sea	0.000244141	0.0288337		0.23603	0.0955364	0.312992	0.0923991
5890435	0.00488281	11	pyruvate carboxylase	11q13.4-q13.5	NM_000920; NM_001040716; NM_022172; NP_000911; NP_001035806; NP_071504; XM_005274031; XM_005274032; XM_006718578; XM_006718579; XM_011545086; XM_011545087; XM_017017868; XM_017017869; XM_017017870; XM_017017871; XM_017017872; XP_005274088; XP_005274089; XP_006718641; XP_006718642; XP_011543388; XP_011543389; XP_016873357; XP_016873358; XP_016873359; XP_016873360; XP_016873361	PC	0.0183729	86.6492	29.1847	143.434	28.3789		cg11194398	37	11	66675437	PC;PC;PC	NM_000920;NM_022172;NM_001040716	5'UTR;TSS200;5'UTR	Open sea	0.000244141	0.0288337		0.42778	0.142435	0.533325	0.15817
5890435	0.00488281	11	pyruvate carboxylase	11q13.4-q13.5	NM_000920; NM_001040716; NM_022172; NP_000911; NP_001035806; NP_071504; XM_005274031; XM_005274032; XM_006718578; XM_006718579; XM_011545086; XM_011545087; XM_017017868; XM_017017869; XM_017017870; XM_017017871; XM_017017872; XP_005274088; XP_005274089; XP_006718641; XP_006718642; XP_011543388; XP_011543389; XP_016873357; XP_016873358; XP_016873359; XP_016873360; XP_016873361	PC	0.0183729	86.6492	29.1847	143.434	28.3789		cg19218057	37	11	66688628	PC;PC	NM_000920;NM_001040716	5'UTR;5'UTR	Open sea	0.000244141	0.0288337		0.23603	0.0955364	0.312992	0.0923991
5900189	0.0136719	2	phosphodiesterase 1A	2q32.1	NM_001003683; NM_001258312; NM_001258313; NM_001258314; NM_005019; NP_001003683; NP_001245241; NP_001245242; NP_001245243; NP_005010; XM_011511323; XM_011511324; XM_011511325; XM_011511326; XM_017004294; XM_017004295; XM_017004296; XM_017004297; XM_017004298; XM_017004299; XM_017004300; XM_017004301; XM_017004302; XP_011509625; XP_011509626; XP_011509627; XP_011509628; XP_016859783; XP_016859784;…	PDE1A	0.0397201	53.7864	26.1227	105.717	101.655		cg17054006	37	2	183107046	PDE1A;PDE1A	NM_005019;NM_001003683	Body;Body	Open sea	0.000244141	0.0288337		0.425332	0.177535	0.534824	0.211077
770639	0.000976562	5	PDZ and LIM domain 7	5q35.3	NM_005451; NM_203352; NM_203353; NM_213636; NP_005442; NP_976227; NP_998801; NR_103804; XM_011534698; XM_011534699; XP_011533000; XP_011533001	PDLIM7	0.00632936	138.653	35.2932	274.268	51.989		cg06008378	37	5	176925570	PDLIM7;PDLIM7;PDLIM7	NM_203352;NM_213636;NM_005451	TSS1500;TSS1500;TSS1500	S_Shore	0.000244141	0.0288337		0.279204	0.0475041	0.337245	0.0610798
4560164	0.000976562	5	PDZ and LIM domain 7	5q35.3	NM_005451; NM_203352; NM_203353; NM_213636; NP_005442; NP_976227; NP_998801; NR_103804; XM_011534698; XM_011534699; XP_011533000; XP_011533001	PDLIM7	0.00632936	779.036	290.252	2363.07	525.555		cg06008378	37	5	176925570	PDLIM7;PDLIM7;PDLIM7	NM_203352;NM_213636;NM_005451	TSS1500;TSS1500;TSS1500	S_Shore	0.000244141	0.0288337		0.279204	0.0475041	0.337245	0.0610798
5870546	0.000976562	5	PDZ and LIM domain 7	5q35.3	NM_005451; NM_203352; NM_203353; NM_213636; NP_005442; NP_976227; NP_998801; NR_103804; XM_011534698; XM_011534699; XP_011533000; XP_011533001	PDLIM7	0.00632936	45.2722	9.55252	93.9187	21.109		cg06008378	37	5	176925570	PDLIM7;PDLIM7;PDLIM7	NM_203352;NM_213636;NM_005451	TSS1500;TSS1500;TSS1500	S_Shore	0.000244141	0.0288337		0.279204	0.0475041	0.337245	0.0610798
3370484	0.000976562	3	PDZ domain containing ring finger 3	3p13	NM_001303139; NM_001303140; NM_001303141; NM_001303142; NM_015009; NP_001290068; NP_001290069; NP_001290070; NP_001290071; NP_055824; XM_017005942; XP_016861431	PDZRN3	0.00632936	52.9843	10.2933	109.582	40.8024		cg11304682	37	3	73451011	PDZRN3	NM_015009	Body	Open sea	0.000244141	0.0288337		0.166575	0.0716293	0.230348	0.0633231
7570630	0.000976562	7	paternally expressed 10	7q21	NM_001040152; NM_001172437; NM_001172438; NM_001184961; NM_001184962; NM_015068; NP_001035242; NP_001165908; NP_001165909; NP_001171890; NP_001171891; NP_055883	PEG10	0.00632936	347.921	204.514	97.9885	59.5382		cg04198360	37	7	94296291	PEG10;PEG10	NM_015068;NM_001040152	3'UTR;3'UTR	S_Shelf	0.000244141	0.0288337		0.748619	0.0807816	0.804117	0.0836961
1470601	0.000976562	10	6-phosphofructo-2-kinase/fructose-2,6-biphosphatase 3	10p15.1	NM_001145443; NM_001282630; NM_001314063; NM_001323016; NM_001323017; NM_004566; NP_001138915; NP_001269559; NP_001300992; NP_001309945; NP_001309946; NP_004557; NR_136554; XM_005252464; XM_011519493; XM_017016325; XM_017016326; XM_017016327; XM_017016328; XM_017016329; XP_005252521; XP_011517795; XP_016871814; XP_016871815; XP_016871816; XP_016871817; XP_016871818	PFKFB3	0.00632936	173.849	18.9853	109.126	16.6725		cg03124510	37	10	6216434	PFKFB3	NM_001145443	Body	Open sea	0.000244141	0.0288337		0.780013	0.0926097	0.849621	0.0654128
1470601	0.000976562	10	6-phosphofructo-2-kinase/fructose-2,6-biphosphatase 3	10p15.1	NM_001145443; NM_001282630; NM_001314063; NM_001323016; NM_001323017; NM_004566; NP_001138915; NP_001269559; NP_001300992; NP_001309945; NP_001309946; NP_004557; NR_136554; XM_005252464; XM_011519493; XM_017016325; XM_017016326; XM_017016327; XM_017016328; XM_017016329; XP_005252521; XP_011517795; XP_016871814; XP_016871815; XP_016871816; XP_016871817; XP_016871818	PFKFB3	0.00632936	173.849	18.9853	109.126	16.6725		cg05716278	37	10	6221273	PFKFB3	NM_001145443	Body	Open sea	0.000244141	0.0288337		0.448906	0.0644043	0.52469	0.0697397
4120053	0.000976562	10	6-phosphofructo-2-kinase/fructose-2,6-biphosphatase 3	10p15.1	NM_001145443; NM_001282630; NM_001314063; NM_001323016; NM_001323017; NM_004566; NP_001138915; NP_001269559; NP_001300992; NP_001309945; NP_001309946; NP_004557; NR_136554; XM_005252464; XM_011519493; XM_017016325; XM_017016326; XM_017016327; XM_017016328; XM_017016329; XP_005252521; XP_011517795; XP_016871814; XP_016871815; XP_016871816; XP_016871817; XP_016871818	PFKFB3	0.00632936	1522.43	241.583	883.061	286.646		cg03124510	37	10	6216434	PFKFB3	NM_001145443	Body	Open sea	0.000244141	0.0288337		0.780013	0.0926097	0.849621	0.0654128
4120053	0.000976562	10	6-phosphofructo-2-kinase/fructose-2,6-biphosphatase 3	10p15.1	NM_001145443; NM_001282630; NM_001314063; NM_001323016; NM_001323017; NM_004566; NP_001138915; NP_001269559; NP_001300992; NP_001309945; NP_001309946; NP_004557; NR_136554; XM_005252464; XM_011519493; XM_017016325; XM_017016326; XM_017016327; XM_017016328; XM_017016329; XP_005252521; XP_011517795; XP_016871814; XP_016871815; XP_016871816; XP_016871817; XP_016871818	PFKFB3	0.00632936	1522.43	241.583	883.061	286.646		cg05716278	37	10	6221273	PFKFB3	NM_001145443	Body	Open sea	0.000244141	0.0288337		0.448906	0.0644043	0.52469	0.0697397
6940386	0.000976562	7	PHD finger protein 14	7p21.3	NM_001007157; NM_014660; NP_055475; NR_033435; NR_033436; XM_017012811; XM_017012812; XM_017012813; XM_017012814; XM_017012815; XM_017012816; XM_017012817; XP_016868300; XP_016868301; XP_016868302; XP_016868303; XP_016868304; XP_016868305; XP_016868306	PHF14	0.00632936	291.544	51.3193	345.613	45.2182		cg20964328	37	7	11013816	PHF14;PHF14;PHF14;PHF14	NM_001007157;NM_014660;NM_001007157;NM_014660	1stExon;5'UTR;5'UTR;1stExon	CpG island	0.000244141	0.0288337		0.0315544	0.00380112	0.039326	0.00687445
780184	0.0136719	13	progesterone immunomodulatory binding factor 1	13q22.1	NM_006346; NP_006337; XM_011534881; XM_011534882; XM_011534884; XM_011534885; XM_011534886; XM_017020350; XM_017020351; XM_017020352; XM_017020353; XM_017020354; XP_011533183; XP_011533184; XP_011533186; XP_011533187; XP_011533188; XP_016875839; XP_016875840; XP_016875841; XP_016875842; XP_016875843; XR_001749456; XR_001749457; XR_001749458; XR_001749459; XR_001749460; XR_001749461; XR_001749462;…	PIBF1	0.0397201	47.5998	14.0564	68.023	15.472		cg09463522	37	13	73394541	PIBF1	NM_006346	Body	Open sea	0.000244141	0.0288337		0.827252	0.0592914	0.730438	0.0646679
5910202	0.00976562	19	PIH1 domain containing 1	19q13.33	NM_017916; NP_060386; XM_006723254; XP_006723317; XR_243941; XR_430202; XR_430203	PIH1D1	0.0306623	179.513	25.7541	153.224	21.6476		cg02184280	37	19	49954649	PIH1D1	NM_017916	Body	N_Shore	0.000244141	0.0288337		0.0712738	0.0314995	0.0555268	0.0238353
2510678	0.000976562	16	protein kinase, membrane associated tyrosine/threonine 1	16p13.3	NM_001258450; NM_001258451; NM_004203; NM_182687; NP_001245379; NP_001245380; NP_004194; NP_872629; XM_011522734; XM_011522735; XM_011522736; XP_011521036; XP_011521037; XP_011521038	PKMYT1	0.00632936	84.6595	30.4538	29.0415	8.04173		cg16761550	37	16	3029823	PKMYT1;PKMYT1	NM_182687;NM_004203	5'UTR;5'UTR	CpG island	0.000244141	0.0288337		0.111604	0.0349081	0.135583	0.0436362
870575	0.000976562	11	PBX/knotted 1 homeobox 2	11q24.2	NM_022062; NP_071345; XM_005271642; XM_005271643; XM_006718894; XM_011542944; XM_011542945; XM_011542946; XM_011542947; XM_017018110; XM_017018111; XM_017018112; XP_005271699; XP_005271700; XP_006718957; XP_011541246; XP_011541247; XP_011541248; XP_011541249; XP_016873599; XP_016873600; XP_016873601	PKNOX2	0.00632936	85.4576	51.1964	276.583	107.451		cg04366300	37	11	125157962	PKNOX2	NM_022062	5'UTR	Open sea	0.000244141	0.0288337		0.14003	0.0150636	0.193205	0.0332184
870575	0.000976562	11	PBX/knotted 1 homeobox 2	11q24.2	NM_022062; NP_071345; XM_005271642; XM_005271643; XM_006718894; XM_011542944; XM_011542945; XM_011542946; XM_011542947; XM_017018110; XM_017018111; XM_017018112; XP_005271699; XP_005271700; XP_006718957; XP_011541246; XP_011541247; XP_011541248; XP_011541249; XP_016873599; XP_016873600; XP_016873601	PKNOX2	0.00632936	85.4576	51.1964	276.583	107.451		cg07613512	37	11	125199884	PKNOX2	NM_022062	5'UTR	Open sea	0.000244141	0.0288337		0.337314	0.178284	0.461968	0.193208
6220687	0.000976562	10	phospholipase C epsilon 1	10q23	NM_001165979; NM_001288989; NM_016341; NP_001159451; NP_001275918; NP_057425; XM_006717885; XM_006717888; XM_006717889; XM_006717890; XM_011539849; XM_011539850; XM_011539851; XM_011539852; XM_017016310; XM_017016311; XM_017016312; XP_006717948; XP_006717951; XP_006717952; XP_006717953; XP_011538151; XP_011538152; XP_011538153; XP_011538154; XP_016871799; XP_016871800; XP_016871801	PLCE1	0.00632936	64.04	17.9139	117.033	50.6056		cg13506485	37	10	95835936	PLCE1	NM_016341	Body	Open sea	0.000244141	0.0288337		0.63226	0.137045	0.68764	0.133386
4290017	0.00195312	1	pleckstrin homology domain containing A6	1q32.1	NM_014935; NM_138480; NP_055750; XM_005244966; XM_005244967; XM_005244968; XM_006711212; XM_006711213; XM_006711214; XM_006711215; XM_006711217; XM_006711219; XM_006711221; XM_006711222; XM_011509295; XM_011509296; XM_011509297; XM_011509298; XM_011509299; XM_011509301; XM_011509304; XM_017000687; XM_017000688; XM_017000689; XM_017000690; XM_017000691; XM_017000692; XP_005245023; XP_005245024; XP…	PLEKHA6	0.00951861	44.6539	15.069	164.69	90.0723		cg09850925	37	1	204274290	PLEKHA6	NM_014935	5'UTR	Open sea	0.000244141	0.0288337		0.674192	0.0872116	0.732545	0.064274
4290017	0.00195312	1	pleckstrin homology domain containing A6	1q32.1	NM_014935; NM_138480; NP_055750; XM_005244966; XM_005244967; XM_005244968; XM_006711212; XM_006711213; XM_006711214; XM_006711215; XM_006711217; XM_006711219; XM_006711221; XM_006711222; XM_011509295; XM_011509296; XM_011509297; XM_011509298; XM_011509299; XM_011509301; XM_011509304; XM_017000687; XM_017000688; XM_017000689; XM_017000690; XM_017000691; XM_017000692; XP_005245023; XP_005245024; XP…	PLEKHA6	0.00951861	44.6539	15.069	164.69	90.0723		cg21581873	37	1	204329307	PLEKHA6	NM_014935	TSS1500	Open sea	0.000244141	0.0288337		0.0563497	0.0106803	0.0808222	0.0147242
160630	0.00683594	7	procollagen-lysine,2-oxoglutarate 5-dioxygenase 3	7q22	NM_001084; NP_001075	PLOD3	0.0234054	1738.28	276.291	1427.89	262.474		cg02446080	37	7	100860777	ZNHIT1;PLOD3;PLOD3	NM_006349;NM_001084;NM_001084	TSS1500;1stExon;5'UTR	CpG island	0.000244141	0.0288337		0.0488088	0.00442795	0.0430724	0.00456715
6330438	0.00195312	3	plexin B1	3p21.31	NM_001130082; NM_002673; NP_001123554; NP_002664; XM_011533833; XM_011533834; XM_011533835; XM_011533836; XM_011533837; XM_017006630; XM_017006631; XP_011532135; XP_011532136; XP_011532137; XP_011532138; XP_011532139; XP_016862119; XP_016862120; XR_001740177; XR_940457; XR_940458	PLXNB1	0.00951861	63.6986	19.7543	123.196	27.5052		cg02979520	37	3	48471575	PLXNB1;PLXNB1	NM_002673;NM_001130082	TSS1500;TSS200	S_Shore	0.000244141	0.0288337		0.239107	0.0990776	0.306813	0.0889126
4210370	0.00683594	3	plexin D1	3q22.1	NM_015103; NP_055918; XM_011512588; XM_011512589; XM_011512590; XM_011512592; XP_011510890; XP_011510891; XP_011510892; XP_011510894; XR_001740063; XR_924116	PLXND1	0.0234054	136.421	36.787	98.3209	33.641		cg11883737	37	3	129276179	PLXND1	NM_015103	Body	Open sea	0.000244141	0.0288337		0.338622	0.136022	0.429504	0.11651
4210370	0.00683594	3	plexin D1	3q22.1	NM_015103; NP_055918; XM_011512588; XM_011512589; XM_011512590; XM_011512592; XP_011510890; XP_011510891; XP_011510892; XP_011510894; XR_001740063; XR_924116	PLXND1	0.0234054	136.421	36.787	98.3209	33.641		cg12415479	37	3	129311698	PLXND1	NM_015103	Body	Open sea	0.000244141	0.0288337		0.150972	0.0517445	0.19479	0.0559968
6480040	0.000976562	1	podocan	1p32.3	NM_001199080; NM_001199081; NM_001199082; NM_153703; NP_001186009; NP_001186010; NP_001186011; NP_714914; XM_005270457; XM_011540677; XM_017000294; XP_005270514; XP_011538979; XP_016855783; XR_001736973	PODN	0.00632936	104.692	85.3307	474.507	294.407		cg04918175	37	1	53527424	PODN	NM_153703	TSS1500	N_Shore	0.000244141	0.0288337		0.0882841	0.0326656	0.129835	0.0459902
6480040	0.000976562	1	podocan	1p32.3	NM_001199080; NM_001199081; NM_001199082; NM_153703; NP_001186009; NP_001186010; NP_001186011; NP_714914; XM_005270457; XM_011540677; XM_017000294; XP_005270514; XP_011538979; XP_016855783; XR_001736973	PODN	0.00632936	104.692	85.3307	474.507	294.407		cg27298057	37	1	53532643	PODN	NM_153703	Body	S_Shelf	0.000244141	0.0288337		0.286454	0.082286	0.389461	0.0652507
1850092	0.000976562	7	podocalyxin like	7q32-q33	NM_001018111; NM_005397; NP_001018121; NP_005388	PODXL	0.00632936	4183.95	2583.19	675.654	417.067		cg21403771	37	7	131241396	PODXL;PODXL	NM_005397;NM_001018111	TSS200;TSS200	CpG island	0.000244141	0.0288337		0.0384195	0.00331413	0.0346916	0.00268558
6330576	0.000976562	7	podocalyxin like	7q32-q33	NM_001018111; NM_005397; NP_001018121; NP_005388	PODXL	0.00632936	600.043	409.194	84.2907	39.4791		cg21403771	37	7	131241396	PODXL;PODXL	NM_005397;NM_001018111	TSS200;TSS200	CpG island	0.000244141	0.0288337		0.0384195	0.00331413	0.0346916	0.00268558
4590608	0.00292969	11	DNA polymerase delta 3, accessory subunit	11q14	NM_006591; NP_006582; NR_046409; NR_046410; XM_005273716; XM_011544734; XP_005273773; XP_011543036	POLD3	0.0127073	64.239	14.7751	42.6792	6.63241		cg00453717	37	11	74344629	POLD3	NM_006591	Body	Open sea	0.000244141	0.0288337		0.848593	0.0725037	0.89792	0.0549817
6130138	0.00683594	1	RNA polymerase III subunit C	1q21.1	NM_001303456; NM_006468; NP_001290385; NP_006459; XM_005272927; XM_005272928; XM_011509078; XP_005272984; XP_005272985; XP_011507380; XR_001736925; XR_001736926; XR_921720; XR_921721; XR_921722; XR_921723	POLR3C	0.0234054	804.922	57.1685	731.764	69.8303		cg02245418	37	1	145609675	POLR3C;RNF115	NM_006468;NM_014455	5'UTR;TSS1500	N_Shore	0.000244141	0.0288337		0.873329	0.0322845	0.823946	0.0581174
2940224	0.000976562	1	protein O-linked mannose N-acetylglucosaminyltransferase 1 (beta 1,2-)	1p34.1	NM_001243766; NM_001290129; NM_001290130; NM_017739; NP_001230695; NP_001277058; NP_001277059; NP_060209; XM_005271010; XM_006710755; XM_006710756; XM_011541760; XM_017001690; XP_005271067; XP_006710818; XP_006710819; XP_011540062; XP_016857179	POMGNT1	0.00632936	1264.13	146.918	1616.22	181.758		cg04036898	37	1	46664598	POMGNT1;POMGNT1	NR_024332;NM_017739	Body;TSS1500	Open sea	0.000244141	0.0288337		0.147183	0.0790346	0.190373	0.0868109
2480554	0.00683594	7	POP7 homolog, ribonuclease P/MRP subunit	7q22	NM_005837; NP_005828	POP7	0.0234054	242.977	37.3847	196.408	16.8403		cg25923345	37	7	100304669	POP7	NM_005837	Body	S_Shore	0.000244141	0.0288337		0.106246	0.0347937	0.126308	0.0376566
1230754	0.00976562	7	cytochrome p450 oxidoreductase	7q11.2	NM_000941; NP_000932	POR	0.0306623	101.525	17.3781	128.159	22.2582		cg18921306	37	7	75596055	POR	NM_000941	Body	Open sea	0.000244141	0.0288337		0.170362	0.0811323	0.229783	0.0971174
2810730	0.00683594	12	periphilin 1	12q12	NM_001143787; NM_001143788; NM_001143789; NM_016488; NM_201438; NM_201439; NM_201440; NM_201515; NP_001137259; NP_001137260; NP_001137261; NP_057572; NP_958846; NP_958847; NP_958848; NP_958923; XM_005268962; XM_011538459; XM_011538465; XM_011538467; XM_011538470; XM_011538471; XM_017019434; XM_017019435; XM_017019436; XM_017019437; XM_017019438; XM_017019439; XM_017019440; XM_017019441; XM_017019…	PPHLN1	0.0234054	484.937	54.2427	419.007	67.2069		cg25425390	37	12	42763958	PPHLN1;PPHLN1;PPHLN1;PPHLN1;PPHLN1;PPHLN1;PPHLN1;PPHLN1	NM_001143787;NM_201440;NM_201438;NM_001143788;NM_016488;NM_201439;NM_201515;NM_001143789	Body;Body;Body;Body;Body;Body;Body;Body	Open sea	0.000244141	0.0288337		0.796845	0.0772014	0.834883	0.0696013
5490437	0.00683594	6	protein phosphatase 1 regulatory inhibitor subunit 14C	6q24.3-q25.3	NM_030949; NP_112211; XM_005267152; XP_005267209	PPP1R14C	0.0234054	66.7633	52.2888	44.8294	37.4042		cg22735834	37	6	150525359	PPP1R14C	NM_030949	Body	Open sea	0.000244141	0.0288337		0.439728	0.146681	0.577273	0.157135
3140408	0.00488281	8	protein phosphatase 1 regulatory subunit 16A	8q24.3	NM_001329442; NM_001329443; NM_001329444; NM_001329445; NM_032902; NP_001316371; NP_001316372; NP_001316373; NP_001316374; NP_116291; XM_005272350; XM_011517349; XM_017013912; XM_017013913; XM_017013914; XM_017013915; XP_005272407; XP_011515651; XP_016869401; XP_016869402; XP_016869403; XP_016869404	PPP1R16A	0.0183729	152.328	24.841	194.366	24.1968		cg00533182	37	8	145726136	PPP1R16A	NM_032902	Body	CpG island	0.000244141	0.0288337		0.431449	0.0845626	0.484601	0.0934021
150356	0.000976562	14	protein phosphatase 2 regulatory subunit B'gamma	14q32.31	NM_001161725; NM_001161726; NM_002719; NM_178586; NM_178587; NM_178588; NP_001155197; NP_001155198; NP_002710; NP_848701; NP_848702; XM_005267819; XM_005267820; XM_005267822; XM_005267823; XM_005267824; XM_005267826; XM_005267827; XM_011536914; XM_011536915; XM_011536916; XM_011536918; XM_011536919; XM_011536920; XM_011536921; XM_017021422; XM_017021423; XM_017021424; XP_005267876; XP_005267877; …	PPP2R5C	0.00632936	558.558	72.1958	440.377	44.1454		cg05036013	37	14	102391830	PPP2R5C;PPP2R5C;PPP2R5C;PPP2R5C	NM_178586;NM_001161725;NM_001161726;NM_002719	3'UTR;3'UTR;3'UTR;3'UTR	N_Shelf	0.000244141	0.0288337		0.855865	0.0371932	0.786273	0.0614614
780068	0.000976562	14	protein phosphatase 2 regulatory subunit B'gamma	14q32.31	NM_001161725; NM_001161726; NM_002719; NM_178586; NM_178587; NM_178588; NP_001155197; NP_001155198; NP_002710; NP_848701; NP_848702; XM_005267819; XM_005267820; XM_005267822; XM_005267823; XM_005267824; XM_005267826; XM_005267827; XM_011536914; XM_011536915; XM_011536916; XM_011536918; XM_011536919; XM_011536920; XM_011536921; XM_017021422; XM_017021423; XM_017021424; XP_005267876; XP_005267877; …	PPP2R5C	0.00632936	688.365	82.2034	515.59	41.0424		cg05036013	37	14	102391830	PPP2R5C;PPP2R5C;PPP2R5C;PPP2R5C	NM_178586;NM_001161725;NM_001161726;NM_002719	3'UTR;3'UTR;3'UTR;3'UTR	N_Shelf	0.000244141	0.0288337		0.855865	0.0371932	0.786273	0.0614614
7160100	0.00488281	10	peroxisome proliferator-activated receptor gamma, coactivator-related 1	10q24.32	NM_001288727; NM_001288728; NM_015062; NP_001275656; NP_001275657; NP_055877; XM_005269656; XM_006717731; XM_011539549; XM_011539551; XM_011539552; XM_017015982; XM_017015983; XM_017015984; XM_017015985; XP_005269713; XP_006717794; XP_011537851; XP_011537853; XP_011537854; XP_016871471; XP_016871472; XP_016871473; XP_016871474; XR_001747067; XR_001747068	PPRC1	0.0183729	565.212	72.7679	440.605	57.6891		cg18021876	37	10	103893017	PPRC1	NM_015062	Body	CpG island	0.000244141	0.0288337		0.0452585	0.00795225	0.055868	0.00657082
1260440	0.0136719	12	protein kinase AMP-activated non-catalytic subunit beta 1	12q24.1-q24.3	NM_006253; NP_006244; XM_005253909; XP_005253966	PRKAB1	0.0397201	158.234	23.7075	131.409	23.3126		cg01228603	37	12	120106071	PRKAB1	NM_006253	1stExon	CpG island	0.000244141	0.0288337		0.128703	0.0231493	0.103649	0.0174279
6560564	0.000976562	17	protein kinase C alpha	17q24.2	NM_002737; NP_002728; XM_017024836; XM_017024837; XM_017024838; XM_017024839; XM_017024840; XM_017024841; XP_016880325; XP_016880326; XP_016880327; XP_016880328; XP_016880329; XP_016880330; XR_001752558	PRKCA	0.00632936	808.211	261.383	453.084	80.3284		cg01638185	37	17	64530027	PRKCA	NM_002737	Body	Open sea	0.000244141	0.0288337		0.872743	0.117103	0.910054	0.0862891
6560564	0.000976562	17	protein kinase C alpha	17q24.2	NM_002737; NP_002728; XM_017024836; XM_017024837; XM_017024838; XM_017024839; XM_017024840; XM_017024841; XP_016880325; XP_016880326; XP_016880327; XP_016880328; XP_016880329; XP_016880330; XR_001752558	PRKCA	0.00632936	808.211	261.383	453.084	80.3284		cg06940168	37	17	64370665	PRKCA	NM_002737	Body	Open sea	0.000244141	0.0288337		0.495601	0.0918451	0.544428	0.092624
1070184	0.000976562	14	protein kinase D1	14q11	NM_001330069; NM_002742; NP_001316998; NP_002733; XM_005267859; XM_011536964; XM_011536965; XM_017021461; XM_017021462; XP_005267916; XP_011535266; XP_011535267; XP_016876950; XP_016876951; XR_943493	PRKD1	0.00632936	383.428	113.594	229.86	46.0375		cg15917362	37	14	30085301	PRKD1	NM_002742	Body	Open sea	0.000244141	0.0288337		0.934343	0.024273	0.873366	0.0458994
6200086	0.000976562	10	prosaposin	10q21-q22	NM_001042465; NM_001042466; NM_002778; NP_001035930; NP_001035931; NP_002769	PSAP	0.00632936	5420.38	935.91	7669.69	920.789		cg00031402	37	10	73612154	PSAP;PSAP;PSAP	NM_002778;NM_001042465;NM_001042466	TSS1500;TSS1500;TSS1500	S_Shore	0.000244141	0.0288337		0.887196	0.0500882	0.842921	0.0588465
7650333	0.000976562	10	prosaposin	10q21-q22	NM_001042465; NM_001042466; NM_002778; NP_001035930; NP_001035931; NP_002769	PSAP	0.00632936	5745.33	900.297	8212.36	642.103		cg00031402	37	10	73612154	PSAP;PSAP;PSAP	NM_002778;NM_001042465;NM_001042466	TSS1500;TSS1500;TSS1500	S_Shore	0.000244141	0.0288337		0.887196	0.0500882	0.842921	0.0588465
3460324	0.00292969	14	proteasome subunit alpha 3	14q23	NM_002788; NM_152132; NP_002779; NP_687033; NR_038123	PSMA3	0.0127073	2053.98	142.02	1893.11	178.35		cg10930260	37	14	58711355	PSMA3;PSMA3	NM_152132;NM_002788	TSS1500;TSS1500	CpG island	0.000244141	0.0288337		0.0310388	0.00354544	0.0400799	0.00464205
5720327	0.0136719	14	proteasome subunit alpha 3	14q23	NM_002788; NM_152132; NP_002779; NP_687033; NR_038123	PSMA3	0.0397201	1060.53	56.4591	965.531	84.4744		cg10930260	37	14	58711355	PSMA3;PSMA3	NM_152132;NM_002788	TSS1500;TSS1500	CpG island	0.000244141	0.0288337		0.0310388	0.00354544	0.0400799	0.00464205
7150484	0.000976562	19	prostaglandin E receptor 1	19p13.1	NM_000955; NP_000946	PTGER1	0.00632936	137.78	96.7236	57.43	41.2668		cg00612299	37	19	14584761	PTGER1	NM_000955	Body	CpG island	0.000244141	0.0288337		0.157103	0.0745196	0.201175	0.0696757
7150484	0.000976562	19	prostaglandin E receptor 1	19p13.1	NM_000955; NP_000946	PTGER1	0.00632936	137.78	96.7236	57.43	41.2668		cg27524460	37	19	14586840	PTGER1	NM_000955	TSS1500	S_Shore	0.000244141	0.0288337		0.211918	0.0502746	0.279467	0.0458718
2940438	0.00488281	5	prostaglandin E receptor 4	5p13.1	NM_000958; NP_000949; XM_017009656; XM_017009657; XM_017009658; XM_017009659; XP_016865145; XP_016865146; XP_016865147; XP_016865148; XR_001742160	PTGER4	0.0183729	155.752	29.949	326.004	101.327		cg05971966	37	5	40681137	PTGER4	NM_000958	Body	CpG island	0.000244141	0.0288337		0.0843507	0.0946821	0.0974117	0.0951849
2940438	0.00488281	5	prostaglandin E receptor 4	5p13.1	NM_000958; NP_000949; XM_017009656; XM_017009657; XM_017009658; XM_017009659; XP_016865145; XP_016865146; XP_016865147; XP_016865148; XR_001742160	PTGER4	0.0183729	155.752	29.949	326.004	101.327		cg11821200	37	5	40685989	PTGER4	NM_000958	Body	S_Shelf	0.000244141	0.0288337		0.460105	0.100003	0.576465	0.1064
1510181	0.000976562	9	prostaglandin E synthase	9q34.3	NM_004878; NM_198797; NP_004869; XM_011519210; XP_011517512	PTGES	0.00632936	675.331	243.019	190.097	282.033		cg26672426	37	9	132514582	PTGES	NM_004878	Body	Open sea	0.000244141	0.0288337		0.20016	0.110105	0.266385	0.0935696
460386	0.000976562	2	prothymosin, alpha	2q37.1	NM_001099285; NM_002823; NP_001092755; NP_002814; XM_011511518; XM_011511519; XM_011511520; XM_011511521; XM_011511522; XP_011509820; XP_011509821; XP_011509822; XP_011509823; XP_011509824	PTMA	0.00632936	2374.23	652.965	1314.57	220.84		cg14928734	37	2	232572399	PTMA;PTMA	NM_001099285;NM_002823	TSS1500;TSS1500	CpG island	0.000244141	0.0288337		0.0794362	0.01043	0.0953293	0.0161313
3390075	0.0136719	2	protein tyrosine phosphatase, non-receptor type 4	2q14.2	NM_002830; NP_002821; XM_011511560; XM_011511562; XM_011511563; XM_017004596; XM_017004597; XM_017004598; XM_017004599; XM_017004600; XM_017004601; XM_017004602; XM_017004603; XM_017004604; XM_017004605; XM_017004606; XM_017004607; XM_017004608; XP_011509862; XP_011509864; XP_011509865; XP_016860085; XP_016860086; XP_016860087; XP_016860088; XP_016860089; XP_016860090; XP_016860091; XP_016860092;…	PTPN4	0.0397201	92.2049	8.92963	108.74	13.5301		cg18193613	37	2	120524677	PTPN4	NM_002830	5'UTR	Open sea	0.000244141	0.0288337		0.67313	0.128989	0.775271	0.0979566
2340673	0.00195312	10	protein tyrosine phosphatase, receptor type E	10q26	NM_001316676; NM_001316677; NM_001323354; NM_001323355; NM_001323356; NM_001323357; NM_006504; NM_130435; NP_001303605; NP_001303606; NP_001310283; NP_001310284; NP_001310285; NP_001310286; NP_006495; NP_569119; XM_005252691; XM_011539994; XM_011539995; XM_011539996; XM_011539998; XM_017016467; XM_017016468; XM_017016469; XP_005252748; XP_011538296; XP_011538297; XP_011538298; XP_011538300; XP_01…	PTPRE	0.00951861	52.571	16.2858	120.62	45.4725		cg07053114	37	10	129794994	PTPRE	NM_006504	5'UTR	Open sea	0.000244141	0.0288337		0.329734	0.126672	0.441593	0.106801
2340673	0.00195312	10	protein tyrosine phosphatase, receptor type E	10q26	NM_001316676; NM_001316677; NM_001323354; NM_001323355; NM_001323356; NM_001323357; NM_006504; NM_130435; NP_001303605; NP_001303606; NP_001310283; NP_001310284; NP_001310285; NP_001310286; NP_006495; NP_569119; XM_005252691; XM_011539994; XM_011539995; XM_011539996; XM_011539998; XM_017016467; XM_017016468; XM_017016469; XP_005252748; XP_011538296; XP_011538297; XP_011538298; XP_011538300; XP_01…	PTPRE	0.00951861	52.571	16.2858	120.62	45.4725		cg27382910	37	10	129807539	PTPRE	NM_006504	5'UTR	Open sea	0.000244141	0.0288337		0.143744	0.0358613	0.235558	0.076964
2490240	0.000976562	10	protein tyrosine phosphatase, receptor type E	10q26	NM_001316676; NM_001316677; NM_001323354; NM_001323355; NM_001323356; NM_001323357; NM_006504; NM_130435; NP_001303605; NP_001303606; NP_001310283; NP_001310284; NP_001310285; NP_001310286; NP_006495; NP_569119; XM_005252691; XM_011539994; XM_011539995; XM_011539996; XM_011539998; XM_017016467; XM_017016468; XM_017016469; XP_005252748; XP_011538296; XP_011538297; XP_011538298; XP_011538300; XP_01…	PTPRE	0.00632936	82.8398	28.8888	209.557	92.2125		cg07053114	37	10	129794994	PTPRE	NM_006504	5'UTR	Open sea	0.000244141	0.0288337		0.329734	0.126672	0.441593	0.106801
2490240	0.000976562	10	protein tyrosine phosphatase, receptor type E	10q26	NM_001316676; NM_001316677; NM_001323354; NM_001323355; NM_001323356; NM_001323357; NM_006504; NM_130435; NP_001303605; NP_001303606; NP_001310283; NP_001310284; NP_001310285; NP_001310286; NP_006495; NP_569119; XM_005252691; XM_011539994; XM_011539995; XM_011539996; XM_011539998; XM_017016467; XM_017016468; XM_017016469; XP_005252748; XP_011538296; XP_011538297; XP_011538298; XP_011538300; XP_01…	PTPRE	0.00632936	82.8398	28.8888	209.557	92.2125		cg27382910	37	10	129807539	PTPRE	NM_006504	5'UTR	Open sea	0.000244141	0.0288337		0.143744	0.0358613	0.235558	0.076964
3060398	0.000976562	1	protein tyrosine phosphatase, receptor type F	1p34	NM_001329137; NM_001329138; NM_001329139; NM_001329140; NM_002840; NM_130440; NP_001316066; NP_001316067; NP_001316068; NP_001316069; NP_002831; NP_569707; XM_005271079; XM_005271080; XM_005271081; XM_005271082; XM_006710795; XM_006710796; XM_006710797; XM_006710798; XM_006710799; XM_006710800; XM_006710801; XM_011541871; XM_011541872; XM_011541873; XM_017001942; XM_017001943; XM_017001944; XM_01…	PTPRF	0.00632936	3068.25	517.706	1664.43	262.145		cg00007221	37	1	43999020	PTPRF;PTPRF	NM_002840;NM_130440	5'UTR;5'UTR	S_Shore	0.000244141	0.0288337		0.547399	0.123491	0.62729	0.107876
5870553	0.000976562	1	protein tyrosine phosphatase, receptor type F	1p34	NM_001329137; NM_001329138; NM_001329139; NM_001329140; NM_002840; NM_130440; NP_001316066; NP_001316067; NP_001316068; NP_001316069; NP_002831; NP_569707; XM_005271079; XM_005271080; XM_005271081; XM_005271082; XM_006710795; XM_006710796; XM_006710797; XM_006710798; XM_006710799; XM_006710800; XM_006710801; XM_011541871; XM_011541872; XM_011541873; XM_017001942; XM_017001943; XM_017001944; XM_01…	PTPRF	0.00632936	508.259	139.887	244.906	56.8412		cg00007221	37	1	43999020	PTPRF;PTPRF	NM_002840;NM_130440	5'UTR;5'UTR	S_Shore	0.000244141	0.0288337		0.547399	0.123491	0.62729	0.107876
450369	0.00683594	3	protein tyrosine phosphatase, receptor type G	3p21-p14	NM_002841; NP_002832; XM_005265353; XM_017006961; XM_017006962; XM_017006963; XM_017006964; XP_005265410; XP_016862450; XP_016862451; XP_016862452; XP_016862453	PTPRG	0.0234054	149.374	23.6742	193.28	50.8474		cg05110828	37	3	61570099	PTPRG	NM_002841	Body	Open sea	0.000244141	0.0288337		0.655088	0.0895705	0.741757	0.101963
450369	0.00683594	3	protein tyrosine phosphatase, receptor type G	3p21-p14	NM_002841; NP_002832; XM_005265353; XM_017006961; XM_017006962; XM_017006963; XM_017006964; XP_005265410; XP_016862450; XP_016862451; XP_016862452; XP_016862453	PTPRG	0.0234054	149.374	23.6742	193.28	50.8474		cg10991184	37	3	61763393	PTPRG	NM_002841	Body	Open sea	0.000244141	0.0288337		0.658933	0.0964164	0.812266	0.0581066
450369	0.00683594	3	protein tyrosine phosphatase, receptor type G	3p21-p14	NM_002841; NP_002832; XM_005265353; XM_017006961; XM_017006962; XM_017006963; XM_017006964; XP_005265410; XP_016862450; XP_016862451; XP_016862452; XP_016862453	PTPRG	0.0234054	149.374	23.6742	193.28	50.8474		cg27179041	37	3	61889812	PTPRG	NM_002841	Body	Open sea	0.000244141	0.0288337		0.288569	0.0562444	0.374906	0.0750888
6180195	0.000976562	1	RAB3B, member RAS oncogene family	1p32-p31	NM_002867; NP_002858; XM_017001958; XP_016857447	RAB3B	0.00632936	251.726	105.738	104.518	40.7207		cg17140222	37	1	52385047	RAB3B	NM_002867	3'UTR	Open sea	0.000244141	0.0288337		0.662125	0.104062	0.747942	0.104687
110382	0.000976562	22	ras-related C3 botulinum toxin substrate 2 (rho family, small GTP binding protein Rac2)	22q13.1	NM_002872; NP_002863; XM_006724286; XP_006724349	RAC2	0.00632936	634.855	373.078	295.959	208.46		cg01891711	37	22	37640509	RAC2	NM_002872	TSS1500	Open sea	0.000244141	0.0288337		0.0940329	0.0325803	0.121286	0.0484959
2690735	0.00195312	17	retinoic acid induced 1	17p11.2	NM_030665; NP_109590; XM_017024025; XM_017024026; XM_017024027; XM_017024028; XP_016879514; XP_016879515; XP_016879516; XP_016879517	RAI1	0.00951861	76.4022	12.069	65.6552	6.49639		cg01429256	37	17	17687834	RAI1	NM_030665	5'UTR	S_Shore	0.000244141	0.0288337		0.112686	0.0229604	0.156168	0.0290656
2690735	0.00195312	17	retinoic acid induced 1	17p11.2	NM_030665; NP_109590; XM_017024025; XM_017024026; XM_017024027; XM_017024028; XP_016879514; XP_016879515; XP_016879516; XP_016879517	RAI1	0.00951861	76.4022	12.069	65.6552	6.49639		cg19439123	37	17	17687621	RAI1	NM_030665	5'UTR	S_Shore	0.000244141	0.0288337		0.164176	0.0414847	0.210031	0.0358062
580228	0.000976562	X	retinoic acid induced 2	Xp22	NM_001172732; NM_001172739; NM_001172743; NM_021785; NP_001166203; NP_001166210; NP_001166214; NP_068557; NR_033348; NR_033349; XM_006724459; XM_006724460; XM_011545439; XM_011545440; XM_011545441; XP_006724522; XP_006724523; XP_011543741; XP_011543742; XP_011543743	RAI2	0.00632936	40.181	12.1614	81.9212	25.9121		cg03972560	37	X	17877110	RAI2	NM_021785	5'UTR	N_Shore	0.000244141	0.0288337		0.239349	0.0815229	0.288041	0.0943283
160605	0.00488281	13	RAS p21 protein activator 3	13q34	NM_001320821; NM_001320822; NM_007368; NP_001307750; NP_001307751; NP_031394; XM_011534841; XM_011534842; XM_017020438; XM_017020439; XP_011533143; XP_011533144; XP_016875927; XP_016875928	RASA3	0.0183729	75.1414	7.48334	62.9057	13.0854		cg24803255	37	13	114807060	RASA3	NM_007368	Body	CpG island	0.000244141	0.0288337		0.640037	0.130006	0.70011	0.126786
10397	0.000976562	22	RASD family member 2	22q13.1	NM_014310; NP_055125; XM_005261442; XM_011530040; XM_017028701; XM_017028702; XP_005261499; XP_011528342; XP_016884190; XP_016884191	RASD2	0.00632936	128.909	98.324	46.6566	25.6385		cg12284382	37	22	35940438	RASD2	NM_014310	5'UTR	S_Shelf	0.000244141	0.0288337		0.213606	0.0535165	0.313599	0.0657566
10639	0.000976562	10	Ras association domain family member 4	10q11.21	NM_032023; NM_178145; NP_114412; XM_005271833; XM_005271835; XM_006718013; XM_006718014; XM_011540255; XM_017016754; XM_017016755; XM_017016756; XM_017016757; XM_017016758; XP_005271890; XP_005271892; XP_006718076; XP_006718077; XP_011538557; XP_016872243; XP_016872244; XP_016872245; XP_016872246; XP_016872247; XR_001747225; XR_001747226; XR_001747227; XR_001747228	RASSF4	0.00632936	74.9618	48.7873	963.719	343.503		cg01150866	37	10	45460926	RASSF4	NM_032023	5'UTR	Open sea	0.000244141	0.0288337		0.719594	0.115301	0.792573	0.106803
540564	0.000976562	10	Ras association domain family member 4	10q11.21	NM_032023; NM_178145; NP_114412; XM_005271833; XM_005271835; XM_006718013; XM_006718014; XM_011540255; XM_017016754; XM_017016755; XM_017016756; XM_017016757; XM_017016758; XP_005271890; XP_005271892; XP_006718076; XP_006718077; XP_011538557; XP_016872243; XP_016872244; XP_016872245; XP_016872246; XP_016872247; XR_001747225; XR_001747226; XR_001747227; XR_001747228	RASSF4	0.00632936	30.7126	15.1529	164.977	46.1426		cg01150866	37	10	45460926	RASSF4	NM_032023	5'UTR	Open sea	0.000244141	0.0288337		0.719594	0.115301	0.792573	0.106803
6660343	0.000976562	11	RNA binding motif protein 14	11q13.2	NM_001198836; NM_001198837; NM_006328; NM_032886; NP_001185765; NP_001185766; NP_006319	RBM14	0.00632936	937.911	157.624	589.364	100.142		cg12188650	37	11	66391902	RBM14	NM_006328	Body	N_Shelf	0.000244141	0.0288337		0.528972	0.125326	0.57112	0.114282
1240541	0.00292969	11	RNA binding motif protein 4	11q13	NM_001198843; NM_001198844; NM_002896; NP_001185772; NP_001185773; NP_002887	RBM4	0.0127073	112.693	25.8716	146.463	12.0257		cg01612449	37	11	66410467	RBM4	NM_002896	Body	N_Shore	0.000244141	0.0288337		0.240112	0.0785554	0.297134	0.0796347
6650731	0.00292969	3	retinol binding protein 1	3q23	NM_001130992; NM_001130993; NM_002899; NP_001124464; NP_001124465; NP_002890	RBP1	0.0127073	645.974	488.556	2535.9	1324.61		cg22129809	37	3	139260099	RBP1;RBP1;RBP1	NM_001130992;NM_001130993;NM_002899	TSS1500;TSS1500;TSS1500	S_Shore	0.000244141	0.0288337		0.623009	0.120092	0.701009	0.123882
2450554	0.00683594	4	recombination signal binding protein for immunoglobulin kappa J region	4p15.2	NM_005349; NM_015874; NM_203283; NM_203284; NP_005340; NP_056958; NP_976028; NP_976029; XM_005248161; XM_011513840; XM_017008170; XM_017008171; XM_017008172; XM_017008173; XM_017008174; XM_017008175; XP_005248218; XP_011512142; XP_016863659; XP_016863660; XP_016863661; XP_016863662; XP_016863663; XP_016863664	RBPJ	0.0234054	332.484	32.7996	277.563	35.2226		cg25524530	37	4	26321259	RBPJ;RBPJ;RBPJ;RBPJ	NM_005349;NM_203284;NM_015874;NM_203283	TSS200;TSS1500;TSS1500;TSS200	CpG island	0.000244141	0.0288337		0.0379679	0.00514564	0.0484886	0.00839376
1170703	0.000976562	1	RCSD domain containing 1	1q24.2	NM_001322923; NM_001322924; NM_052862; NP_001309852; NP_001309853; NP_443094; NR_136519	RCSD1	0.00632936	29.4836	8.19243	77.0923	25.4877		cg07012484	37	1	167619748	RCSD1	NM_052862	Body	Open sea	0.000244141	0.0288337		0.116385	0.037153	0.171164	0.0633549
4890731	0.000976562	12	replication factor C subunit 5	12q24.23	NM_001130112; NM_001130113; NM_001206801; NM_007370; NM_181578; NP_001123584; NP_001193730; NP_031396; NP_853556; XM_011538643; XM_011538645; XM_017019779; XP_011536945; XP_011536947; XP_016875268	RFC5	0.00632936	529.153	149.471	252.218	55.0591		cg00670756	37	12	118454418	RFC5;RFC5;RFC5;RFC5	NM_007370;NM_001130112;NM_181578;NM_001130113	TSS200;TSS200;TSS200;TSS200	CpG island	0.000244141	0.0288337		0.0649012	0.00926119	0.0559635	0.00724548
3180039	0.000976562	1	ral guanine nucleotide dissociation stimulator like 1	1q25.3	NM_001297669; NM_001297670; NM_001297671; NM_001297672; NM_015149; NP_001284598; NP_001284599; NP_001284600; NP_001284601; NP_055964; XM_011509339; XM_011509341; XM_011509342; XM_017000756; XP_011507641; XP_011507643; XP_011507644; XP_016856245	RGL1	0.00632936	396.111	245.824	619.898	268.142		cg16056272	37	1	183616968	APOBEC4;RGL1	NM_203454;NM_015149	Body;5'UTR	Open sea	0.000244141	0.0288337		0.274451	0.120282	0.332117	0.129166
2900474	0.00195312	19	Ras and Rab interactor like	19q13.2	NM_001195833; NM_198445; NP_001182762; NP_940847; XM_006723015; XM_006723016; XM_011526454; XM_011526455; XP_006723078; XP_006723079; XP_011524756; XP_011524757	RINL	0.00951861	31.7465	10.0969	65.1528	22.5002		cg07965041	37	19	39369004	RINL	NM_198445	TSS200	Open sea	0.000244141	0.0288337		0.838913	0.0683928	0.884108	0.0424903
1090452	0.0136719	1	ring finger protein 115	1q21.1	NM_014455; NP_055270; XM_005272952; XP_005273009; XR_001737118	RNF115	0.0397201	191.364	19.3682	236.037	46.5369		cg02245418	37	1	145609675	POLR3C;RNF115	NM_006468;NM_014455	5'UTR;TSS1500	N_Shore	0.000244141	0.0288337		0.873329	0.0322845	0.823946	0.0581174
3440133	0.00195312	4	ring finger protein 150	4q31.21	NM_020724; NP_065775; XM_005263150; XM_011532147; XM_011532148; XM_017008475; XM_017008476; XP_005263207; XP_011530449; XP_011530450; XP_016863964; XP_016863965	RNF150	0.00951861	58.9196	27.9441	84.643	26.3721		cg01202265	37	4	142053146	RNF150	NM_020724	Body	N_Shore	0.000244141	0.0288337		0.0639386	0.0274803	0.0971631	0.0467139
3440133	0.00195312	4	ring finger protein 150	4q31.21	NM_020724; NP_065775; XM_005263150; XM_011532147; XM_011532148; XM_017008475; XM_017008476; XP_005263207; XP_011530449; XP_011530450; XP_016863964; XP_016863965	RNF150	0.00951861	58.9196	27.9441	84.643	26.3721		cg13953838	37	4	141859472	RNF150	NM_020724	Body	Open sea	0.000244141	0.0288337		0.29896	0.149966	0.375278	0.179301
6200458	0.000976562	17	ring finger protein 213	17q25.3	NM_001256071; NM_020914; NM_020954; NP_001243000; NP_066005; XM_005257545; XM_005257546; XM_006721995; XM_011525084; XM_011525086; XM_011525087; XM_017024905; XP_005257602; XP_005257603; XP_006722058; XP_011523386; XP_011523388; XP_011523389; XP_016880394	RNF213	0.00632936	127.936	25.5865	190.439	37.7705		cg17530782	37	17	78357934	RNF213;LOC100294362	NM_020914;NR_029376	Body;Body	Open sea	0.000244141	0.0288337		0.350573	0.0588032	0.426077	0.0692384
7380689	0.0136719	1	ribosomal protein L22	1p36.31	NM_000983; NP_000974	RPL22	0.0397201	2114.07	320.166	2550.43	298.084		cg23394916	37	1	6246147	RPL22	NM_000983	3'UTR	Open sea	0.000244141	0.0288337		0.645753	0.0579731	0.710302	0.0703016
830739	0.00195312	6	ribonuclease P/MRP subunit p21	6p22.1	NM_001199120; NM_001199121; NM_024839; NP_001186049; NP_001186050; NP_079115	RPP21	0.00951861	2169.21	200.859	1778.27	265.937		cg00258873	37	6	30312687	RPP21	NM_024839	TSS1500	N_Shore	0.000244141	0.0288337		0.451887	0.143306	0.510916	0.137919
2850575	0.000976562	11	ribonucleotide reductase catalytic subunit M1	11p15.5	NM_001033; NM_001318064; NM_001318065; NM_001330193; NP_001024; NP_001304993; NP_001304994; NP_001317122; XM_011520278; XP_011518580	RRM1	0.00632936	2790.61	570.267	1668.14	296.791		cg17565360	37	11	4115872	RRM1	NM_001033	TSS200	CpG island	0.000244141	0.0288337		0.0852582	0.00772345	0.102079	0.0130009
1030639	0.00683594	8	ribonucleotide reductase regulatory TP53 inducible subunit M2B	8q23.1	NM_001172477; NM_001172478; NM_015713; NP_001165948; NP_001165949; NP_056528	RRM2B	0.0234054	140.202	41.3429	208.647	70.6738		cg27484483	37	8	103249853	RRM2B	NM_015713	Body	N_Shore	0.000244141	0.0288337		0.790713	0.0415406	0.696503	0.058264
940504	0.00488281	6	runt related transcription factor 2	6p21	NM_001015051; NM_001024630; NM_001278478; NM_004348; NP_001015051; NP_001019801; NP_001265407; NR_103532; NR_103533; XM_006715232; XM_011514960; XM_011514961; XM_011514962; XM_011514963; XM_011514964; XM_011514965; XM_011514966; XM_017011391; XM_017011392; XM_017011393; XM_017011394; XM_017011395; XM_017011396; XP_006715295; XP_011513262; XP_011513263; XP_011513264; XP_011513265; XP_011513266; XP…	RUNX2	0.0183729	115.998	40.3862	82.5301	38.4575		cg14047339	37	6	45345544	RUNX2;RUNX2;SUPT3H;SUPT3H;SUPT3H;SUPT3H	NM_001015051;NM_001024630;NM_181356;NM_181356;NM_003599;NM_003599	Body;Body;5'UTR;1stExon;1stExon;5'UTR	CpG island	0.000244141	0.0288337		0.357767	0.0628039	0.397201	0.0620454
940504	0.00488281	6	runt related transcription factor 2	6p21	NM_001015051; NM_001024630; NM_001278478; NM_004348; NP_001015051; NP_001019801; NP_001265407; NR_103532; NR_103533; XM_006715232; XM_011514960; XM_011514961; XM_011514962; XM_011514963; XM_011514964; XM_011514965; XM_011514966; XM_017011391; XM_017011392; XM_017011393; XM_017011394; XM_017011395; XM_017011396; XP_006715295; XP_011513262; XP_011513263; XP_011513264; XP_011513265; XP_011513266; XP…	RUNX2	0.0183729	115.998	40.3862	82.5301	38.4575		cg18699466	37	6	45415640	RUNX2;RUNX2;RUNX2	NM_001015051;NM_001024630;NM_004348	Body;Body;Body	Open sea	0.000244141	0.0288337		0.408552	0.102789	0.488418	0.0970871
5860148	0.0136719	1	S100 calcium binding protein A13	1q21	NM_001024210; NM_001024211; NM_001024212; NM_001024213; NM_005979; NP_001019381; NP_001019382; NP_001019383; NP_001019384; NP_005970; XM_005245434; XM_011509862; XM_011509863; XM_011509864; XM_017002034; XM_017002035; XM_017002036; XP_005245491; XP_011508164; XP_011508165; XP_011508166; XP_016857523; XP_016857524; XP_016857525	S100A13	0.0397201	1832.58	409.618	2306.05	360.522		cg15559456	37	1	153600790	S100A13;S100A13;S100A13;S100A1;S100A13;S100A13	NM_001024212;NM_005979;NM_001024211;NM_006271;NM_001024210;NM_001024213	TSS1500;TSS200;TSS1500;TSS200;5'UTR;TSS1500	Open sea	0.000244141	0.0288337		0.544704	0.118649	0.610815	0.10538
4210692	0.000976562	11	SAC3 domain containing 1	11q13.1	NM_013299; NP_037431	SAC3D1	0.00632936	697.625	173.653	428.092	113.335		cg23381363	37	11	64807766	SNX15;SAC3D1;SNX15	NM_147777;NM_013299;NM_013306	3'UTR;TSS1500;3'UTR	N_Shore	0.000244141	0.0288337		0.680521	0.158161	0.753103	0.14662
520239	0.000976562	1	sterile alpha motif domain containing 11	1p36.33	NM_152486; NP_689699	SAMD11	0.00632936	277.529	127.002	38.3279	12.4812		cg02439789	37	1	871441	SAMD11	NM_152486	Body	CpG island	0.000244141	0.0288337		0.437623	0.044778	0.522475	0.0591006
520239	0.000976562	1	sterile alpha motif domain containing 11	1p36.33	NM_152486; NP_689699	SAMD11	0.00632936	277.529	127.002	38.3279	12.4812		cg05527507	37	1	861265	SAMD11	NM_152486	5'UTR	CpG island	0.000244141	0.0288337		0.058966	0.0096088	0.0966752	0.0258444
520239	0.000976562	1	sterile alpha motif domain containing 11	1p36.33	NM_152486; NP_689699	SAMD11	0.00632936	277.529	127.002	38.3279	12.4812		cg06531475	37	1	870791	SAMD11	NM_152486	Body	CpG island	0.000244141	0.0288337		0.301892	0.0690937	0.36965	0.0728414
520239	0.000976562	1	sterile alpha motif domain containing 11	1p36.33	NM_152486; NP_689699	SAMD11	0.00632936	277.529	127.002	38.3279	12.4812		cg14324200	37	1	861317	SAMD11	NM_152486	5'UTR	CpG island	0.000244141	0.0288337		0.0930819	0.0416199	0.164588	0.0455955
520239	0.000976562	1	sterile alpha motif domain containing 11	1p36.33	NM_152486; NP_689699	SAMD11	0.00632936	277.529	127.002	38.3279	12.4812		cg16352085	37	1	859719	SAMD11	NM_152486	TSS1500	CpG island	0.000244141	0.0288337		0.0819903	0.00838954	0.0722211	0.00932941
1980082	0.0136719	1	secretory carrier membrane protein 3	1q21	NM_005698; NM_052837; NP_005689; NP_443069; XM_006711105; XM_006711106; XM_016999991; XP_006711168; XP_006711169; XP_016855480	SCAMP3	0.0397201	52.4463	5.81946	61.4149	12.2722		cg04337796	37	1	155232311	SCAMP3;SCAMP3	NM_005698;NM_052837	TSS200;TSS200	CpG island	0.000244141	0.0288337		0.0593001	0.00898077	0.0496929	0.00550282
1980082	0.0136719	1	secretory carrier membrane protein 3	1q21	NM_005698; NM_052837; NP_005689; NP_443069; XM_006711105; XM_006711106; XM_016999991; XP_006711168; XP_006711169; XP_016855480	SCAMP3	0.0397201	52.4463	5.81946	61.4149	12.2722		cg27503921	37	1	155232289	SCAMP3;SCAMP3	NM_005698;NM_052837	TSS200;TSS200	CpG island	0.000244141	0.0288337		0.043864	0.00710122	0.0548042	0.00825104
7200292	0.000976562	1	secretory carrier membrane protein 3	1q21	NM_005698; NM_052837; NP_005689; NP_443069; XM_006711105; XM_006711106; XM_016999991; XP_006711168; XP_006711169; XP_016855480	SCAMP3	0.00632936	1079.22	136.138	1352.82	100.627		cg04337796	37	1	155232311	SCAMP3;SCAMP3	NM_005698;NM_052837	TSS200;TSS200	CpG island	0.000244141	0.0288337		0.0593001	0.00898077	0.0496929	0.00550282
7200292	0.000976562	1	secretory carrier membrane protein 3	1q21	NM_005698; NM_052837; NP_005689; NP_443069; XM_006711105; XM_006711106; XM_016999991; XP_006711168; XP_006711169; XP_016855480	SCAMP3	0.00632936	1079.22	136.138	1352.82	100.627		cg27503921	37	1	155232289	SCAMP3;SCAMP3	NM_005698;NM_052837	TSS200;TSS200	CpG island	0.000244141	0.0288337		0.043864	0.00710122	0.0548042	0.00825104
3390021	0.000976562	12	serine dehydratase like	12q24.13	NM_001304993; NM_138432; NP_001291922; NP_612441; XM_005253831; XM_011537846; XM_017018763; XP_005253888; XP_011536148; XP_016874252	SDSL	0.00632936	181.507	48.7453	245.869	44.5286		cg16604086	37	12	113860443	SDSL	NM_138432	5'UTR	Open sea	0.000244141	0.0288337		0.105353	0.0321118	0.135866	0.0347484
7050682	0.000976562	5	semaphorin 6A	5q23.1	NM_001300780; NM_020681; NM_020796; NP_001287709; NP_065847; XM_005272042; XM_006714663; XM_017009675; XM_017009676; XP_005272099; XP_006714726; XP_016865164; XP_016865165	SEMA6A	0.00632936	26.1568	9.2523	94.2379	28.7644		cg23342777	37	5	115779713	SEMA6A	NM_020796	3'UTR	N_Shelf	0.000244141	0.0288337		0.684432	0.128193	0.748734	0.123206
7050682	0.000976562	5	semaphorin 6A	5q23.1	NM_001300780; NM_020681; NM_020796; NP_001287709; NP_065847; XM_005272042; XM_006714663; XM_017009675; XM_017009676; XP_005272099; XP_006714726; XP_016865164; XP_016865165	SEMA6A	0.00632936	26.1568	9.2523	94.2379	28.7644		cg23528910	37	5	115871876	SEMA6A	NM_020796	5'UTR	Open sea	0.000244141	0.0288337		0.39337	0.0854293	0.491053	0.114996
4670458	0.000976562	17	septin 4	17q22	NM_001198713; NM_001256782; NM_001256822; NM_004574; NM_080415; NM_080416; NM_080417; NP_001185642; NP_001243711; NP_001243751; NP_004565; NP_536340; NP_536341; NR_037155; NR_104196; NR_104197; XM_006721949; XM_006721950; XM_006721951; XM_006721952; XM_006721954; XM_006721955; XM_011524911; XM_011524912; XP_006722012; XP_006722013; XP_006722014; XP_006722015; XP_006722017; XP_006722018; XP_011523…	2018-09-04	0.00632936	33.1194	9.88351	376.033	168.436		cg01287505	37	17	56607190	SEPT4;SEPT4;SEPT4	NM_080415;NM_080416;NM_004574	Body;Body;TSS1500	N_Shore	0.000244141	0.0288337		0.737642	0.0763299	0.791769	0.0614672
5900543	0.00195312	17	septin 4	17q22	NM_001198713; NM_001256782; NM_001256822; NM_004574; NM_080415; NM_080416; NM_080417; NP_001185642; NP_001243711; NP_001243751; NP_004565; NP_536340; NP_536341; NR_037155; NR_104196; NR_104197; XM_006721949; XM_006721950; XM_006721951; XM_006721952; XM_006721954; XM_006721955; XM_011524911; XM_011524912; XP_006722012; XP_006722013; XP_006722014; XP_006722015; XP_006722017; XP_006722018; XP_011523…	2018-09-04	0.00951861	20.7331	11.1729	77.4308	32.1562		cg01287505	37	17	56607190	SEPT4;SEPT4;SEPT4	NM_080415;NM_080416;NM_004574	Body;Body;TSS1500	N_Shore	0.000244141	0.0288337		0.737642	0.0763299	0.791769	0.0614672
4590110	0.00292969	17	septin 9	17q25	NM_001113491; NM_001113492; NM_001113493; NM_001113494; NM_001113495; NM_001113496; NM_001293695; NM_001293696; NM_001293697; NM_001293698; NM_006640; NP_001106963; NP_001106964; NP_001106965; NP_001106966; NP_001106967; NP_001106968; NP_001280624; NP_001280625; NP_001280626; NP_001280627; NP_006631; XM_005256962; XM_006721643; XM_006721644; XM_011524204; XM_011524206; XM_011524207; XM_011524208;…	2018-09-09	0.0127073	5956.75	1226.29	8962.44	853.099		cg05729480	37	17	75276428	2018-09-09	NM_001113491	TSS1500	N_Shore	0.000244141	0.0288337		0.395578	0.112956	0.459933	0.103793
4590110	0.00292969	17	septin 9	17q25	NM_001113491; NM_001113492; NM_001113493; NM_001113494; NM_001113495; NM_001113496; NM_001293695; NM_001293696; NM_001293697; NM_001293698; NM_006640; NP_001106963; NP_001106964; NP_001106965; NP_001106966; NP_001106967; NP_001106968; NP_001280624; NP_001280625; NP_001280626; NP_001280627; NP_006631; XM_005256962; XM_006721643; XM_006721644; XM_011524204; XM_011524206; XM_011524207; XM_011524208;…	2018-09-09	0.0127073	5956.75	1226.29	8962.44	853.099		cg20030711	37	17	75471308	SEPT9;SEPT9;SEPT9;SEPT9;SEPT9;SEPT9;SEPT9	NM_001113492;NM_001113495;NM_001113496;NM_001113493;NM_001113491;NM_006640;NM_001113494	Body;TSS200;5'UTR;Body;Body;Body;Body	Open sea	0.000244141	0.0288337		0.4838	0.107894	0.542994	0.116853
6280168	0.00683594	14	serpin family A member 3	14q32.1	NM_001085; NP_001076	SERPINA3	0.0234054	31.0851	13.0337	104.116	69.6329		cg06190732	37	14	95078636	SERPINA3	NM_001085	TSS200	Open sea	0.000244141	0.0288337		0.298715	0.0494956	0.372141	0.0725451
2070367	0.00195312	2	SERTA domain containing 2	2p14	NM_014755; NP_055570; XM_005264669; XM_011533204; XM_011533205; XP_005264726; XP_011531506; XP_011531507	SERTAD2	0.00951861	3183.47	675.893	2052.43	614.984		cg11919558	37	2	64872351	SERTAD2	NM_014755	5'UTR	Open sea	0.000244141	0.0288337		0.0392987	0.0033541	0.0489345	0.00992103
6330504	0.000976562	1	SERTA domain containing 4	1q32.1-q41	NM_019605; NP_062551; XM_005273193; XP_005273250; XR_921894	SERTAD4	0.00632936	183.293	103.068	456.895	246.52		cg18234296	37	1	210407896	C1orf133;SERTAD4	NR_024337;NM_019605	TSS1500;5'UTR	S_Shore	0.000244141	0.0288337		0.501558	0.0951658	0.622448	0.0732165
5670082	0.000976562	13	sarcoglycan gamma	13q12	NM_000231; NP_000222; XM_005266505; XM_006719861; XP_005266562; XP_006719924	SGCG	0.00632936	28.4646	7.91755	158.33	120.342		cg02858960	37	13	23898364	SGCG	NM_000231	Body	Open sea	0.000244141	0.0288337		0.342671	0.165341	0.404893	0.168603
6380239	0.00976562	1	SH3 domain GRB2 like endophilin interacting protein 1	1p31.3	NM_001308203; NM_032291; NP_001295132; NP_115667; XM_005271264; XM_005271268; XM_005271270; XM_006710961; XM_006710966; XM_006710967; XM_006710969; XM_006710971; XM_006710972; XM_006710973; XM_006710974; XM_011542291; XM_011542292; XM_011542293; XM_017002505; XM_017002506; XM_017002507; XM_017002508; XM_017002509; XM_017002510; XM_017002511; XM_017002512; XM_017002513; XM_017002514; XM_017002515;…	SGIP1	0.0306623	46.4451	42.9906	82.2806	58.9177		cg09665332	37	1	67022173	SGIP1	NM_032291	Body	Open sea	0.000244141	0.0288337		0.607234	0.0817782	0.70864	0.0683105
6380239	0.00976562	1	SH3 domain GRB2 like endophilin interacting protein 1	1p31.3	NM_001308203; NM_032291; NP_001295132; NP_115667; XM_005271264; XM_005271268; XM_005271270; XM_006710961; XM_006710966; XM_006710967; XM_006710969; XM_006710971; XM_006710972; XM_006710973; XM_006710974; XM_011542291; XM_011542292; XM_011542293; XM_017002505; XM_017002506; XM_017002507; XM_017002508; XM_017002509; XM_017002510; XM_017002511; XM_017002512; XM_017002513; XM_017002514; XM_017002515;…	SGIP1	0.0306623	46.4451	42.9906	82.2806	58.9177		cg25030888	37	1	67156909	SGIP1	NM_032291	Body	Open sea	0.000244141	0.0288337		0.199455	0.0754142	0.249457	0.0716318
6510500	0.00488281	8	serum/glucocorticoid regulated kinase family member 3	8q12	NM_001033578; NM_013257; NM_170709; NP_001028750; NP_037389; NP_733827	SGK3	0.0183729	71.8208	8.4255	57.709	7.36917		cg00345314	37	8	67624394	SGK3	NM_001033578	TSS1500	N_Shore	0.000244141	0.0288337		0.183232	0.0532798	0.268139	0.0777508
4220209	0.000976562	11	SH3 and multiple ankyrin repeat domains 2	11q13.2	NM_012309; NM_133266; NP_036441; NP_573573; NR_110766; XM_005277932; XM_017017387; XM_017017388; XM_017017389; XM_017017390; XP_005277989; XP_016872876; XP_016872877; XP_016872878; XP_016872879	SHANK2	0.00632936	112.055	83.2692	39.0045	20.3905		cg12368694	37	11	70391098	SHANK2;SHANK2	NM_012309;NM_133266	Body;Body	Open sea	0.000244141	0.0288337		0.148116	0.128331	0.192222	0.145131
4220209	0.000976562	11	SH3 and multiple ankyrin repeat domains 2	11q13.2	NM_012309; NM_133266; NP_036441; NP_573573; NR_110766; XM_005277932; XM_017017387; XM_017017388; XM_017017389; XM_017017390; XP_005277989; XP_016872876; XP_016872877; XP_016872878; XP_016872879	SHANK2	0.00632936	112.055	83.2692	39.0045	20.3905		cg15418783	37	11	70557693	SHANK2	NM_012309	Body	Open sea	0.000244141	0.0288337		0.594426	0.134215	0.648973	0.119737
4220209	0.000976562	11	SH3 and multiple ankyrin repeat domains 2	11q13.2	NM_012309; NM_133266; NP_036441; NP_573573; NR_110766; XM_005277932; XM_017017387; XM_017017388; XM_017017389; XM_017017390; XP_005277989; XP_016872876; XP_016872877; XP_016872878; XP_016872879	SHANK2	0.00632936	112.055	83.2692	39.0045	20.3905		cg23740474	37	11	70455140	SHANK2;SHANK2	NM_012309;NM_133266	Body;Body	Open sea	0.000244141	0.0288337		0.066542	0.0136412	0.0953817	0.0166376
2690528	0.000976562	17	serine hydroxymethyltransferase 1	17p11.2	NM_001281786; NM_004169; NM_148918; NP_001268715; NP_004160; NP_683718; XM_005256767; XM_011523992; XM_017024957; XM_017024958; XM_017024959; XM_017024960; XP_005256824; XP_011522294; XP_016880446; XP_016880447; XP_016880448; XP_016880449	SHMT1	0.00632936	228.726	55.7994	96.332	23.718		cg02426414	37	17	18265933	SHMT1;SHMT1	NM_004169;NM_148918	5'UTR;5'UTR	N_Shore	0.000244141	0.0288337		0.153696	0.0587753	0.186309	0.0555236
3130228	0.00195312	5	SIL1 nucleotide exchange factor	5q31	NM_001037633; NM_022464; NP_001032722; NP_071909; XM_011543570; XP_011541872	SIL1	0.00951861	268.278	88.9633	334.204	72.1658		cg07536018	37	5	138495127	SIL1;SIL1	NM_001037633;NM_022464	5'UTR;5'UTR	Open sea	0.000244141	0.0288337		0.457159	0.155058	0.621777	0.14224
6560603	0.000976562	5	SIL1 nucleotide exchange factor	5q31	NM_001037633; NM_022464; NP_001032722; NP_071909; XM_011543570; XP_011541872	SIL1	0.00632936	675.056	200.08	836.357	160.257		cg07536018	37	5	138495127	SIL1;SIL1	NM_001037633;NM_022464	5'UTR;5'UTR	Open sea	0.000244141	0.0288337		0.457159	0.155058	0.621777	0.14224
7160228	0.000976562	16	solute carrier family 12 member 4	16q22.1	NM_001145961; NM_001145962; NM_001145963; NM_001145964; NM_005072; NP_001139433; NP_001139434; NP_001139435; NP_001139436; NP_005063	SLC12A4	0.00632936	176.706	32.8155	240.103	37.2049		cg03400303	37	16	67979541	SLC12A4;SLC12A4;SLC12A4;SLC12A4;SLC12A4	NM_001145963;NM_001145961;NM_001145962;NM_005072;NM_001145964	Body;Body;Body;Body;Body	Open sea	0.000244141	0.0288337		0.353545	0.0533009	0.369944	0.0527898
4220044	0.000976562	11	solute carrier family 15 member 3	11q12.2	NM_016582; NP_057666; NR_027391; XM_011545095; XP_011543397; XR_949960	SLC15A3	0.00632936	101.993	26.2187	249.532	59.1643		cg23572944	37	11	60720130	SLC15A3;SLC15A3	NM_016582;NR_027391	TSS1500;TSS1500	S_Shore	0.000244141	0.0288337		0.0674124	0.0158129	0.0930846	0.0194558
4250241	0.00195312	20	solute carrier family 17 member 9	20q13.33	NM_001302643; NM_022082; NP_001289572; NP_071365; XM_011528978; XP_011527280; XR_936601	SLC17A9	0.00951861	55.1098	17.3152	40.729	14.281		cg00727912	37	20	61583736	SLC17A9	NM_022082	TSS1500	N_Shore	0.000244141	0.0288337		0.227545	0.107293	0.304418	0.106618
4760014	0.00488281	21	solute carrier family 19 member 1	21q22.3	NM_001205206; NM_001205207; NM_003056; NM_194255; NP_001192135; NP_001192136; NP_919231; XM_005261164; XM_011529696; XM_011529698; XM_011529700; XM_011529701; XM_011529702; XM_011529703; XM_011529704; XM_011529706; XM_011529709; XM_017028443; XM_017028444; XM_017028445; XM_017028446; XP_005261221; XP_011527998; XP_011528000; XP_011528002; XP_011528003; XP_011528004; XP_011528005; XP_011528006; XP…	SLC19A1	0.0183729	55.9039	9.5483	38.4947	9.96465		cg19074198	37	21	46954058	SLC19A1	NM_194255	Body	S_Shore	0.000244141	0.0288337		0.408813	0.0870812	0.468431	0.0798705
6590037	0.00195312	8	solute carrier family 20 member 2	8p11.21	NM_001257180; NM_001257181; NM_006749; NP_001244109; NP_001244110; NP_006740; XM_005273613; XM_005273615; XM_006716390; XM_006716391; XM_017013748; XM_017013749; XM_017013750; XM_017013751; XM_017013752; XP_005273670; XP_005273672; XP_006716453; XP_006716454; XP_016869237; XP_016869238; XP_016869239; XP_016869240; XP_016869241	SLC20A2	0.00951861	347.872	79.416	566.001	173.255		cg19504179	37	8	42373715	SLC20A2	NM_006749	5'UTR	Open sea	0.000244141	0.0288337		0.941896	0.0215091	0.902577	0.0345791
7400053	0.00195312	11	solute carrier family 22 member 18	11p15.5	NM_001315501; NM_001315502; NM_002555; NM_183233; NP_001302430; NP_001302431; NP_002546; NP_899056; XM_011520141; XM_011520142; XP_011518443; XP_011518444	SLC22A18	0.00951861	65.6883	11.1313	55.5598	9.45616		cg18471235	37	11	2922395	SLC22A18AS;SLC22A18;SLC22A18	NM_007105;NM_183233;NM_002555	5'UTR;5'UTR;TSS1500	N_Shore	0.000244141	0.0288337		0.483698	0.103145	0.562998	0.117643
7400053	0.00195312	11	solute carrier family 22 member 18	11p15.5	NM_001315501; NM_001315502; NM_002555; NM_183233; NP_001302430; NP_001302431; NP_002546; NP_899056; XM_011520141; XM_011520142; XP_011518443; XP_011518444	SLC22A18	0.00951861	65.6883	11.1313	55.5598	9.45616		cg22833478	37	11	2925623	SLC22A18;SLC22A18;SLC22A18AS	NM_183233;NM_002555;NM_007105	Body;Body;TSS1500	S_Shore	0.000244141	0.0288337		0.252168	0.138493	0.293371	0.131719
7400053	0.00195312	11	solute carrier family 22 member 18	11p15.5	NM_001315501; NM_001315502; NM_002555; NM_183233; NP_001302430; NP_001302431; NP_002546; NP_899056; XM_011520141; XM_011520142; XP_011518443; XP_011518444	SLC22A18	0.00951861	65.6883	11.1313	55.5598	9.45616		cg22858288	37	11	2930322	SLC22A18;SLC22A18	NM_183233;NM_002555	Body;Body	CpG island	0.000244141	0.0288337		0.250683	0.109863	0.306988	0.105021
7550450	0.000976562	6	solute carrier family 22 member 23	6p25.2	NM_001286455; NM_001286456; NM_015482; NM_021945; NP_001273384; NP_001273385; NP_056297; NP_068764; NR_104448; XM_011514801; XM_017011180; XM_017011181; XM_017011182; XM_017011183; XM_017011184; XM_017011185; XM_017011186; XP_011513103; XP_016866669; XP_016866670; XP_016866671; XP_016866672; XP_016866673; XP_016866674; XP_016866675; XR_001743575	SLC22A23	0.00632936	94.0444	22.377	113.411	25.048		cg07081061	37	6	3350901	SLC22A23;SLC22A23	NM_021945;NM_015482	Body;Body	Open sea	0.000244141	0.0288337		0.28152	0.0817646	0.347017	0.0947925
7550450	0.000976562	6	solute carrier family 22 member 23	6p25.2	NM_001286455; NM_001286456; NM_015482; NM_021945; NP_001273384; NP_001273385; NP_056297; NP_068764; NR_104448; XM_011514801; XM_017011180; XM_017011181; XM_017011182; XM_017011183; XM_017011184; XM_017011185; XM_017011186; XP_011513103; XP_016866669; XP_016866670; XP_016866671; XP_016866672; XP_016866673; XP_016866674; XP_016866675; XR_001743575	SLC22A23	0.00632936	94.0444	22.377	113.411	25.048		cg11552025	37	6	3383656	SLC22A23;SLC22A23	NM_021945;NM_015482	Body;Body	Open sea	0.000244141	0.0288337		0.836064	0.0745689	0.869117	0.0687774
7550450	0.000976562	6	solute carrier family 22 member 23	6p25.2	NM_001286455; NM_001286456; NM_015482; NM_021945; NP_001273384; NP_001273385; NP_056297; NP_068764; NR_104448; XM_011514801; XM_017011180; XM_017011181; XM_017011182; XM_017011183; XM_017011184; XM_017011185; XM_017011186; XP_011513103; XP_016866669; XP_016866670; XP_016866671; XP_016866672; XP_016866673; XP_016866674; XP_016866675; XR_001743575	SLC22A23	0.00632936	94.0444	22.377	113.411	25.048		cg13703737	37	6	3386584	SLC22A23;SLC22A23	NM_021945;NM_015482	Body;Body	Open sea	0.000244141	0.0288337		0.524029	0.0861022	0.641813	0.0855202
7050180	0.00683594	5	solute carrier family 22 member 5	5q23.3	NM_001308122; NM_003060; NP_001295051; NP_003051; XM_011543590; XM_017009778; XP_011541892; XP_016865267; XR_001742215; XR_001742216; XR_427718; XR_948290; XR_948291	SLC22A5	0.0234054	67.0217	23.505	88.5417	43.3419		cg21948465	37	5	131705150	SLC22A5	NM_003060	TSS1500	N_Shore	0.000244141	0.0288337		0.110215	0.0136944	0.0993371	0.0128142
6280092	0.000976562	19	solute carrier family 25 member 23	19p13.3	NM_024103; NP_077008; XM_011528274; XM_011528275; XM_011528276; XM_011528277; XM_011528278; XM_011528279; XM_011528280; XM_011528281; XM_011528282; XM_011528283; XM_011528284; XM_011528285; XM_017027285; XM_017027286; XM_017027287; XM_017027288; XM_017027289; XM_017027290; XM_017027291; XM_017027292; XP_011526576; XP_011526577; XP_011526578; XP_011526579; XP_011526580; XP_011526581; XP_011526582;…	SLC25A23	0.00632936	358.019	99.665	646.938	104.005		cg02861527	37	19	6459352	SLC25A23	NM_024103	Body	CpG island	0.000244141	0.0288337		0.0526904	0.00823373	0.0704331	0.0143146
10487	0.00976562	9	solute carrier family 25 member 25	9q34.11	NM_001006641; NM_001006642; NM_001006643; NM_001265614; NM_001330988; NM_052901; NP_001006642; NP_001006643; NP_001252543; NP_001317917; NP_443133; NR_049766; XM_005251688; XM_005251689; XM_006716948; XM_006716949; XP_005251745; XP_005251746; XP_006717011; XP_006717012	SLC25A25	0.0306623	372.771	77.0274	491.265	67.1415		cg14213297	37	9	130870109	SLC25A25;SLC25A25;SLC25A25;SLC25A25	NM_001006643;NM_001006642;NM_001006641;NM_052901	3'UTR;3'UTR;3'UTR;3'UTR	Open sea	0.000244141	0.0288337		0.510472	0.0837336	0.596504	0.092766
1440300	0.000976562	1	solute carrier family 27 member 3	1q21.3	NM_001317929; NM_024330; NP_001304858; NP_077306; XR_001736940	SLC27A3	0.00632936	165.047	34.6724	119.159	30.0757		cg16247817	37	1	153747686	SLC27A3	NM_024330	TSS200	CpG island	0.000244141	0.0288337		0.0727359	0.0160368	0.110259	0.0333395
1580402	0.000976562	6	solute carrier family 35 member B2	6p21.1	NM_001286509; NM_001286510; NM_001286511; NM_001286512; NM_001286513; NM_001286517; NM_001286519; NM_001286520; NM_178148; NP_001273438; NP_001273439; NP_001273440; NP_001273441; NP_001273442; NP_001273446; NP_001273448; NP_001273449; NP_835361	SLC35B2	0.00632936	915.153	73.8583	729.205	57.793		cg06636077	37	6	44224934	SLC35B2	NM_178148	Body	CpG island	0.000244141	0.0288337		0.0405649	0.0062777	0.0325944	0.00627344
6590333	0.0136719	17	solute carrier family 38 member 10	17q25.3	NM_001037984; NM_138570; NP_001033073; NP_612637; XM_005257019; XM_011524288; XM_011524289; XM_011524290; XP_005257076; XP_011522590; XP_011522591; XP_011522592	SLC38A10	0.0397201	222.55	45.5105	266.067	71.6761		cg19776793	37	17	79225974	SLC38A10;SLC38A10	NM_001037984;NM_138570	Body;Body	Open sea	0.000244141	0.0288337		0.345789	0.117111	0.433561	0.106103
2470609	0.00976562	17	solute carrier family 39 member 11	17q24.3-q25.1	NM_001159770; NM_139177; NP_001153242; NP_631916; XM_005257134; XM_006721754; XM_006721755; XM_006721756; XM_006721757; XM_006721758; XM_006721759; XM_011524493; XM_011524494; XM_011524495; XM_011524496; XM_011524498; XM_017024330; XM_017024331; XM_017024332; XM_017024333; XM_017024334; XM_017024335; XM_017024336; XM_017024337; XM_017024338; XM_017024339; XM_017024340; XM_017024341; XM_017024342;…	SLC39A11	0.0306623	108.4	34.8907	138.352	29.8954		cg27248029	37	17	71039644	SLC39A11;SLC39A11	NM_001159770;NM_139177	Body;Body	Open sea	0.000244141	0.0288337		0.0841579	0.0589562	0.126929	0.0778227
1820053	0.00292969	17	solute carrier family 43 member 2	17p13.3	NM_001284498; NM_001284499; NM_001321364; NM_001321365; NM_152346; NP_001271427; NP_001271428; NP_001308293; NP_001308294; NP_689559; XM_017024177; XM_017024178; XM_017024179; XP_016879666; XP_016879667; XP_016879668; XR_933972	SLC43A2	0.0127073	26.1468	5.81082	44.8911	9.68406		cg02426464	37	17	1481305	SLC43A2	NM_152346	Body	S_Shelf	0.000244141	0.0288337		0.142386	0.0580312	0.200624	0.0788568
1820053	0.00292969	17	solute carrier family 43 member 2	17p13.3	NM_001284498; NM_001284499; NM_001321364; NM_001321365; NM_152346; NP_001271427; NP_001271428; NP_001308293; NP_001308294; NP_689559; XM_017024177; XM_017024178; XM_017024179; XP_016879666; XP_016879667; XP_016879668; XR_933972	SLC43A2	0.0127073	26.1468	5.81082	44.8911	9.68406		cg23691006	37	17	1510666	SLC43A2	NM_152346	Body	S_Shore	0.000244141	0.0288337		0.272342	0.13362	0.365502	0.0891504
20241	0.000976562	13	solute carrier family 7 member 1	13q12.3	NM_003045; NP_003036; XM_005266507; XM_017020713; XM_017020714; XM_017020715; XM_017020716; XP_005266564; XP_016876202; XP_016876203; XP_016876204; XP_016876205	SLC7A1	0.00632936	1761.69	208.156	1212.06	158.063		cg04769514	37	13	30088640	SLC7A1	NM_003045	Body	CpG island	0.000244141	0.0288337		0.321778	0.160778	0.3965	0.140034
2470092	0.00488281	15	solute carrier organic anion transporter family member 3A1	15q26	NM_001145044; NM_013272; NP_001138516; NP_037404; NR_135775; XM_005254889; XM_005254891; XM_011521456; XP_005254946; XP_005254948; XP_011519758; XR_931795; XR_931796	SLCO3A1	0.0183729	53.1767	9.91465	78.7203	20.3656		cg17266475	37	15	92642144	SLCO3A1;SLCO3A1	NM_001145044;NM_013272	Body;Body	Open sea	0.000244141	0.0288337		0.0760178	0.0358928	0.0946041	0.0438226
7330477	0.0136719	X	SLIT and NTRK like family member 4	Xq27.3	NM_001184749; NM_001184750; NM_173078; NP_001171678; NP_001171679; NP_775101; XM_005262365; XM_011531265; XP_005262422; XP_011529567	SLITRK4	0.0397201	24.9711	9.52946	47.325	23.9157		cg17740349	37	X	142719630	SLITRK4	NM_173078	5'UTR	N_Shore	0.000244141	0.0288337		0.666066	0.18625	0.726306	0.166007
6840328	0.00195312	15	SMAD family member 3	15q22.33	NM_001145102; NM_001145103; NM_001145104; NM_005902; NP_001138574; NP_001138575; NP_001138576; NP_005893; XM_011521559; XM_011521560; XP_011519861; XP_011519862	SMAD3	0.00951861	659.975	144.402	989.172	214.684		cg26876701	37	15	67458665	SMAD3;SMAD3;SMAD3;SMAD3	NM_005902;NM_001145103;NM_001145102;NM_001145104	Body;Body;Body;5'UTR	Open sea	0.000244141	0.0288337		0.767681	0.100412	0.803033	0.0911751
580711	0.000976562	15	SMAD family member 6	15q22.31	NM_001142861; NM_005585; NP_005576; NR_027654; XM_011521561; XP_011519863; XR_931827	SMAD6	0.00632936	592.226	200.632	65.896	26.0731		cg27514333	37	15	66996626	SMAD6;SMAD6	NR_027654;NM_005585	Body;Body	S_Shore	0.000244141	0.0288337		0.106204	0.0489963	0.135039	0.0645876
7050653	0.000976562	13	SMAD family member 9	13q12-q14	NM_001127217; NM_005905; NP_001120689; NP_005896; XM_005266401; XM_005266403; XM_005266404; XM_006719827; XP_005266458; XP_005266460; XP_005266461; XP_006719890	SMAD9	0.00632936	157.033	52.7651	26.0869	9.9479		cg03071245	37	13	37463034	SMAD9;SMAD9	NM_001127217;NM_005905	5'UTR;5'UTR	Open sea	0.000244141	0.0288337		0.735274	0.109188	0.833883	0.0718024
2970292	0.000976562	10	structural maintenance of chromosomes 3	10q25	NM_005445; NP_005436	SMC3	0.00632936	575.833	137.561	337.931	57.4519		cg11977348	37	10	112327415	SMC3	NM_005445	TSS200	CpG island	0.000244141	0.0288337		0.0530347	0.00613182	0.0645771	0.00470753
4010463	0.00488281	10	structural maintenance of chromosomes 3	10q25	NM_005445; NP_005436	SMC3	0.0183729	139.509	30.8066	95.5695	18.9541		cg11977348	37	10	112327415	SMC3	NM_005445	TSS200	CpG island	0.000244141	0.0288337		0.0530347	0.00613182	0.0645771	0.00470753
7100437	0.00683594	22	synaptosome associated protein 29	22q11.21	NM_004782; NP_004773	SNAP29	0.0234054	201.766	26.3552	170.653	28.7099		cg00335892	37	22	21213899	SNAP29;PI4KA	NM_004782;NM_058004	Body;TSS1500	S_Shore	0.000244141	0.0288337		0.189579	0.0857267	0.234869	0.11835
4850711	0.000976562	11	small nucleolar RNA, H/ACA box 57	11q12.2	NR_004390	SNORA57	0.00632936	69.2206	11.2914	43.9457	8.50253		cg08462117	37	11	62432583	SNORA57;C11orf48;METTL12	NR_004390;NM_024099;NM_001043229	TSS1500;Body;TSS200	CpG island	0.000244141	0.0288337		0.0858901	0.0114959	0.0648651	0.0130577
6840326	0.000976562	6	small nucleolar RNA, C/D box 52	6p21.33	NR_002742	SNORD52	0.00632936	96.2535	19.6367	55.7968	7.13956		cg15948916	37	6	31803378	C6orf48;C6orf48;SNORD52	NM_001040437;NM_001040438;NR_002742	5'UTR;5'UTR;TSS1500	S_Shore	0.000244141	0.0288337		0.152422	0.0285991	0.13169	0.0267971
2000630	0.000976562	4	sorbin and SH3 domain containing 2	4q35.1	NM_001145670; NM_001145671; NM_001145672; NM_001145673; NM_001145674; NM_001145675; NM_001270771; NM_003603; NM_021069; NP_001139142; NP_001139143; NP_001139144; NP_001139145; NP_001139146; NP_001139147; NP_001257700; NP_003594; NP_066547; XM_005263307; XM_005263308; XM_005263310; XM_005263311; XM_005263312; XM_005263313; XM_006714388; XM_006714390; XM_017008738; XM_017008739; XM_017008740; XM_01…	SORBS2	0.00632936	271.512	104.853	821.557	247.658		cg03726209	37	4	186509045	SORBS2;SORBS2;SORBS2;SORBS2;SORBS2;SORBS2;SORBS2;SORBS2	NM_001145670;NM_001145673;NM_001145671;NM_001145675;NM_003603;NM_021069;NM_001145672;NM_001145674	Body;Body;Body;Body;Body;Body;Body;Body	Open sea	0.000244141	0.0288337		0.458894	0.14945	0.511585	0.128153
2000630	0.000976562	4	sorbin and SH3 domain containing 2	4q35.1	NM_001145670; NM_001145671; NM_001145672; NM_001145673; NM_001145674; NM_001145675; NM_001270771; NM_003603; NM_021069; NP_001139142; NP_001139143; NP_001139144; NP_001139145; NP_001139146; NP_001139147; NP_001257700; NP_003594; NP_066547; XM_005263307; XM_005263308; XM_005263310; XM_005263311; XM_005263312; XM_005263313; XM_006714388; XM_006714390; XM_017008738; XM_017008739; XM_017008740; XM_01…	SORBS2	0.00632936	271.512	104.853	821.557	247.658		cg11076487	37	4	186709238	SORBS2;SORBS2;SORBS2;SORBS2;SORBS2	NM_003603;NM_021069;NM_001145670;NM_001145671;NM_001145672	5'UTR;5'UTR;5'UTR;5'UTR;5'UTR	Open sea	0.000244141	0.0288337		0.6577	0.141577	0.747535	0.118062
2750170	0.000976562	4	sorbin and SH3 domain containing 2	4q35.1	NM_001145670; NM_001145671; NM_001145672; NM_001145673; NM_001145674; NM_001145675; NM_001270771; NM_003603; NM_021069; NP_001139142; NP_001139143; NP_001139144; NP_001139145; NP_001139146; NP_001139147; NP_001257700; NP_003594; NP_066547; XM_005263307; XM_005263308; XM_005263310; XM_005263311; XM_005263312; XM_005263313; XM_006714388; XM_006714390; XM_017008738; XM_017008739; XM_017008740; XM_01…	SORBS2	0.00632936	331.97	91.0828	900.269	185.954		cg03726209	37	4	186509045	SORBS2;SORBS2;SORBS2;SORBS2;SORBS2;SORBS2;SORBS2;SORBS2	NM_001145670;NM_001145673;NM_001145671;NM_001145675;NM_003603;NM_021069;NM_001145672;NM_001145674	Body;Body;Body;Body;Body;Body;Body;Body	Open sea	0.000244141	0.0288337		0.458894	0.14945	0.511585	0.128153
2750170	0.000976562	4	sorbin and SH3 domain containing 2	4q35.1	NM_001145670; NM_001145671; NM_001145672; NM_001145673; NM_001145674; NM_001145675; NM_001270771; NM_003603; NM_021069; NP_001139142; NP_001139143; NP_001139144; NP_001139145; NP_001139146; NP_001139147; NP_001257700; NP_003594; NP_066547; XM_005263307; XM_005263308; XM_005263310; XM_005263311; XM_005263312; XM_005263313; XM_006714388; XM_006714390; XM_017008738; XM_017008739; XM_017008740; XM_01…	SORBS2	0.00632936	331.97	91.0828	900.269	185.954		cg11076487	37	4	186709238	SORBS2;SORBS2;SORBS2;SORBS2;SORBS2	NM_003603;NM_021069;NM_001145670;NM_001145671;NM_001145672	5'UTR;5'UTR;5'UTR;5'UTR;5'UTR	Open sea	0.000244141	0.0288337		0.6577	0.141577	0.747535	0.118062
4230739	0.00292969	4	sortilin related VPS10 domain containing receptor 2	4p16.1	NM_020777; NP_065828; XM_005247987; XM_011513514; XM_011513515; XM_011513516; XM_017008481; XP_005248044; XP_011511816; XP_011511817; XP_011511818; XP_016863970	SORCS2	0.0127073	35.9484	18.9993	57.7936	27.8758		cg06570432	37	4	7301176	SORCS2	NM_020777	Body	Open sea	0.000244141	0.0288337		0.25996	0.0922455	0.395357	0.1152
4230739	0.00292969	4	sortilin related VPS10 domain containing receptor 2	4p16.1	NM_020777; NP_065828; XM_005247987; XM_011513514; XM_011513515; XM_011513516; XM_017008481; XP_005248044; XP_011511816; XP_011511817; XP_011511818; XP_016863970	SORCS2	0.0127073	35.9484	18.9993	57.7936	27.8758		cg06626033	37	4	7338792	SORCS2	NM_020777	Body	Open sea	0.000244141	0.0288337		0.166756	0.0999607	0.235875	0.132876
4230739	0.00292969	4	sortilin related VPS10 domain containing receptor 2	4p16.1	NM_020777; NP_065828; XM_005247987; XM_011513514; XM_011513515; XM_011513516; XM_017008481; XP_005248044; XP_011511816; XP_011511817; XP_011511818; XP_016863970	SORCS2	0.0127073	35.9484	18.9993	57.7936	27.8758		cg11443170	37	4	7338837	SORCS2	NM_020777	Body	Open sea	0.000244141	0.0288337		0.321447	0.116249	0.390246	0.14189
4230739	0.00292969	4	sortilin related VPS10 domain containing receptor 2	4p16.1	NM_020777; NP_065828; XM_005247987; XM_011513514; XM_011513515; XM_011513516; XM_017008481; XP_005248044; XP_011511816; XP_011511817; XP_011511818; XP_016863970	SORCS2	0.0127073	35.9484	18.9993	57.7936	27.8758		cg19931925	37	4	7338730	SORCS2	NM_020777	Body	Open sea	0.000244141	0.0288337		0.430294	0.196471	0.562955	0.202274
2680553	0.000976562	8	sperm associated antigen 1	8q22.2	NM_003114; NM_172218; NP_003105; NP_757367; XM_011517240; XM_011517241; XM_011517242; XM_011517243; XM_011517245; XM_017013754; XM_017013755; XP_011515542; XP_011515543; XP_011515544; XP_011515545; XP_011515547; XP_016869243; XP_016869244; XR_001745580; XR_001745581; XR_001745582; XR_001745583	SPAG1	0.00632936	67.6053	17.5929	35.8032	13.2417		cg20500540	37	8	101228448	SPAG1;SPAG1	NM_003114;NM_172218	Body;Body	S_Shelf	0.000244141	0.0288337		0.14974	0.0855708	0.210499	0.10053
2490215	0.00292969	4	spermatogenesis associated 18	4q12	NM_001297608; NM_001346102; NM_001346103; NM_145263; NP_001284537; NP_001333031; NP_001333032; NP_660306; NR_123728; NR_144359; XM_005265716; XM_005265717; XM_005265718; XM_011534369; XM_011534370; XM_011534372; XM_017007731; XP_005265773; XP_005265774; XP_005265775; XP_011532671; XP_011532672; XP_011532674; XP_016863220; XR_001741140; XR_941044	SPATA18	0.0127073	81.7092	33.5609	122.985	26.2558		cg08855504	37	4	52924627	SPATA18	NM_145263	Body	Open sea	0.000244141	0.0288337		0.604029	0.11169	0.684706	0.127352
6760669	0.000976562	4	sprouty RTK signaling antagonist 1	4q28.1	NM_001258038; NM_001258039; NM_005841; NM_199327; NP_001244967; NP_001244968; NP_005832; NP_955359; XM_005262686; XM_017007635; XP_005262743; XP_016863124	SPRY1	0.00632936	68.8278	44.0253	211.572	119.218		cg08251025	37	4	124322371	SPRY1;SPRY1	NM_199327;NM_005841	5'UTR;5'UTR	S_Shelf	0.000244141	0.0288337		0.400592	0.0968338	0.561204	0.112304
6760669	0.000976562	4	sprouty RTK signaling antagonist 1	4q28.1	NM_001258038; NM_001258039; NM_005841; NM_199327; NP_001244967; NP_001244968; NP_005832; NP_955359; XM_005262686; XM_017007635; XP_005262743; XP_016863124	SPRY1	0.00632936	68.8278	44.0253	211.572	119.218		cg21353144	37	4	124323362	SPRY1;SPRY1	NM_199327;NM_005841	Body;Body	S_Shelf	0.000244141	0.0288337		0.256055	0.0478139	0.373891	0.0524477
1770037	0.000976562	2	spectrin beta, non-erythrocytic 1	2p21	NM_003128; NM_178313; NP_003119; NP_842565; XM_005264517; XM_005264518; XM_006712087; XM_017004779; XM_017004780; XM_017004781; XP_005264574; XP_005264575; XP_006712150; XP_016860268; XP_016860269; XP_016860270	SPTBN1	0.00632936	72.1612	12.8419	238.12	68.7674		cg01766943	37	2	54829624	SPTBN1;SPTBN1	NM_178313;NM_003128	Body;Body	Open sea	0.000244141	0.0288337		0.319797	0.075136	0.394999	0.094582
1770037	0.000976562	2	spectrin beta, non-erythrocytic 1	2p21	NM_003128; NM_178313; NP_003119; NP_842565; XM_005264517; XM_005264518; XM_006712087; XM_017004779; XM_017004780; XM_017004781; XP_005264574; XP_005264575; XP_006712150; XP_016860268; XP_016860269; XP_016860270	SPTBN1	0.00632936	72.1612	12.8419	238.12	68.7674		cg06497591	37	2	54891530	SPTBN1	NM_003128	Body	Open sea	0.000244141	0.0288337		0.954692	0.0134324	0.969009	0.00941476
1770037	0.000976562	2	spectrin beta, non-erythrocytic 1	2p21	NM_003128; NM_178313; NP_003119; NP_842565; XM_005264517; XM_005264518; XM_006712087; XM_017004779; XM_017004780; XM_017004781; XP_005264574; XP_005264575; XP_006712150; XP_016860268; XP_016860269; XP_016860270	SPTBN1	0.00632936	72.1612	12.8419	238.12	68.7674		cg09404516	37	2	54832147	SPTBN1;SPTBN1	NM_178313;NM_003128	Body;Body	Open sea	0.000244141	0.0288337		0.324973	0.0562636	0.402478	0.054296
2750609	0.000976562	2	spectrin beta, non-erythrocytic 1	2p21	NM_003128; NM_178313; NP_003119; NP_842565; XM_005264517; XM_005264518; XM_006712087; XM_017004779; XM_017004780; XM_017004781; XP_005264574; XP_005264575; XP_006712150; XP_016860268; XP_016860269; XP_016860270	SPTBN1	0.00632936	54.3198	16.2492	593.15	246.674		cg01766943	37	2	54829624	SPTBN1;SPTBN1	NM_178313;NM_003128	Body;Body	Open sea	0.000244141	0.0288337		0.319797	0.075136	0.394999	0.094582
2750609	0.000976562	2	spectrin beta, non-erythrocytic 1	2p21	NM_003128; NM_178313; NP_003119; NP_842565; XM_005264517; XM_005264518; XM_006712087; XM_017004779; XM_017004780; XM_017004781; XP_005264574; XP_005264575; XP_006712150; XP_016860268; XP_016860269; XP_016860270	SPTBN1	0.00632936	54.3198	16.2492	593.15	246.674		cg06497591	37	2	54891530	SPTBN1	NM_003128	Body	Open sea	0.000244141	0.0288337		0.954692	0.0134324	0.969009	0.00941476
2750609	0.000976562	2	spectrin beta, non-erythrocytic 1	2p21	NM_003128; NM_178313; NP_003119; NP_842565; XM_005264517; XM_005264518; XM_006712087; XM_017004779; XM_017004780; XM_017004781; XP_005264574; XP_005264575; XP_006712150; XP_016860268; XP_016860269; XP_016860270	SPTBN1	0.00632936	54.3198	16.2492	593.15	246.674		cg09404516	37	2	54832147	SPTBN1;SPTBN1	NM_178313;NM_003128	Body;Body	Open sea	0.000244141	0.0288337		0.324973	0.0562636	0.402478	0.054296
5390487	0.000976562	2	spectrin beta, non-erythrocytic 1	2p21	NM_003128; NM_178313; NP_003119; NP_842565; XM_005264517; XM_005264518; XM_006712087; XM_017004779; XM_017004780; XM_017004781; XP_005264574; XP_005264575; XP_006712150; XP_016860268; XP_016860269; XP_016860270	SPTBN1	0.00632936	338.104	41.0171	438.448	57.0132		cg01766943	37	2	54829624	SPTBN1;SPTBN1	NM_178313;NM_003128	Body;Body	Open sea	0.000244141	0.0288337		0.319797	0.075136	0.394999	0.094582
5390487	0.000976562	2	spectrin beta, non-erythrocytic 1	2p21	NM_003128; NM_178313; NP_003119; NP_842565; XM_005264517; XM_005264518; XM_006712087; XM_017004779; XM_017004780; XM_017004781; XP_005264574; XP_005264575; XP_006712150; XP_016860268; XP_016860269; XP_016860270	SPTBN1	0.00632936	338.104	41.0171	438.448	57.0132		cg06497591	37	2	54891530	SPTBN1	NM_003128	Body	Open sea	0.000244141	0.0288337		0.954692	0.0134324	0.969009	0.00941476
5390487	0.000976562	2	spectrin beta, non-erythrocytic 1	2p21	NM_003128; NM_178313; NP_003119; NP_842565; XM_005264517; XM_005264518; XM_006712087; XM_017004779; XM_017004780; XM_017004781; XP_005264574; XP_005264575; XP_006712150; XP_016860268; XP_016860269; XP_016860270	SPTBN1	0.00632936	338.104	41.0171	438.448	57.0132		cg09404516	37	2	54832147	SPTBN1;SPTBN1	NM_178313;NM_003128	Body;Body	Open sea	0.000244141	0.0288337		0.324973	0.0562636	0.402478	0.054296
3390343	0.00292969	17	sterol regulatory element binding transcription factor 1	17p11.2	NM_001005291; NM_001321096; NM_004176; NP_001005291; NP_001308025; NP_004167; XM_005256772; XM_017024970; XM_017024971; XP_005256829; XP_016880459; XP_016880460	SREBF1	0.0127073	136.036	26.3857	203.154	42.0487		cg09186408	37	17	17717967	MIR33B;SREBF1;SREBF1	NR_030361;NM_004176;NM_001005291	TSS1500;Body;Body	S_Shore	0.000244141	0.0288337		0.806445	0.0851456	0.850727	0.0777119
6480349	0.00683594	5	single stranded DNA binding protein 2	5q14.1	NM_001256732; NM_001256733; NM_001256734; NM_001256735; NM_001256736; NM_001345886; NM_012446; NP_001243661; NP_001243662; NP_001243663; NP_001243664; NP_001243665; NP_001332815; NP_036578; XM_011543297; XM_017009304; XM_017009305; XM_017009306; XM_017009307; XM_017009308; XM_017009309; XM_017009310; XP_011541599; XP_016864793; XP_016864794; XP_016864795; XP_016864796; XP_016864797; XP_016864798;…	SSBP2	0.0234054	246.14	51.6839	313.227	36.0753		cg22565961	37	5	81017303	SSBP2	NM_012446	Body	Open sea	0.000244141	0.0288337		0.549589	0.133744	0.663821	0.130679
4120671	0.00195312	1	single stranded DNA binding protein 3	1p32.3	NM_001009955; NM_018070; NM_145716; NP_001009955; NP_060540; NP_663768; XM_006710545; XM_017000897; XM_017000898; XM_017000899; XP_006710608; XP_016856386; XP_016856387; XP_016856388	SSBP3	0.00951861	57.0269	10.5659	39.8862	12.7648		cg00112238	37	1	54719938	SSBP3;SSBP3;SSBP3	NM_001009955;NM_018070;NM_145716	Body;Body;Body	N_Shelf	0.000244141	0.0288337		0.490482	0.111101	0.550181	0.112301
4120671	0.00195312	1	single stranded DNA binding protein 3	1p32.3	NM_001009955; NM_018070; NM_145716; NP_001009955; NP_060540; NP_663768; XM_006710545; XM_017000897; XM_017000898; XM_017000899; XP_006710608; XP_016856386; XP_016856387; XP_016856388	SSBP3	0.00951861	57.0269	10.5659	39.8862	12.7648		cg21159128	37	1	54693933	SSBP3;SSBP3;SSBP3	NM_001009955;NM_018070;NM_145716	Body;Body;Body	Open sea	0.000244141	0.0288337		0.24046	0.0930051	0.363282	0.126047
1500768	0.00488281	1	SSU72 homolog, RNA polymerase II CTD phosphatase	1p36.33	NM_014188; NP_054907	SSU72	0.0183729	2395.33	291.933	2720.53	378.38		cg25018209	37	1	1509362	SSU72	NM_014188	Body	N_Shore	0.000244141	0.0288337		0.037462	0.00482738	0.0429189	0.00428888
2100053	0.000976562	11	suppression of tumorigenicity 5	11p15	NM_005418; NM_139157; NM_213618; NP_005409; NP_631896; NP_998783; XM_005253077; XM_005253083; XM_011520309; XM_011520310; XM_011520311; XM_011520312; XM_011520313; XM_011520314; XM_011520315; XM_011520316; XM_011520317; XM_011520318; XM_011520319; XM_011520320; XM_011520321; XM_011520322; XM_011520323; XM_011520324; XM_011520325; XM_011520326; XM_011520327; XM_011520328; XM_011520329; XM_01701818…	ST5	0.00632936	77.8098	22.9331	119.136	15.3853		cg19019345	37	11	8888814	ST5	NM_005418	5'UTR	N_Shelf	0.000244141	0.0288337		0.213981	0.130052	0.299534	0.14169
4060594	0.00488281	11	suppression of tumorigenicity 5	11p15	NM_005418; NM_139157; NM_213618; NP_005409; NP_631896; NP_998783; XM_005253077; XM_005253083; XM_011520309; XM_011520310; XM_011520311; XM_011520312; XM_011520313; XM_011520314; XM_011520315; XM_011520316; XM_011520317; XM_011520318; XM_011520319; XM_011520320; XM_011520321; XM_011520322; XM_011520323; XM_011520324; XM_011520325; XM_011520326; XM_011520327; XM_011520328; XM_011520329; XM_01701818…	ST5	0.0183729	141.605	31.1416	197.418	30.1067		cg19019345	37	11	8888814	ST5	NM_005418	5'UTR	N_Shelf	0.000244141	0.0288337		0.213981	0.130052	0.299534	0.14169
3190411	0.00195312	13	StAR related lipid transfer domain containing 13	13q13.1	NM_001243466; NM_001243474; NM_001243476; NM_052851; NM_178006; NM_178007; NM_178008; NP_001230395; NP_001230403; NP_001230405; NP_443083; NP_821074; NP_821075; XM_011535299; XM_017020834; XM_017020835; XP_011533601; XP_016876323; XP_016876324	STARD13	0.00951861	328.972	84.6664	526.835	114.421		cg24129390	37	13	33780205	STARD13;STARD13	NM_052851;NM_178006	TSS200;Body	Open sea	0.000244141	0.0288337		0.311472	0.122421	0.400949	0.148118
7320370	0.00976562	2	signal transducer and activator of transcription 4	2q32.2-q32.3	NM_001243835; NM_003151; NP_001230764; NP_003142; XM_006712719; XM_011511705; XM_017004784; XP_006712782; XP_011510007; XP_016860273	STAT4	0.0306623	106.821	75.6101	195.312	129.492		cg25428612	37	2	192016217	STAT4	NM_003151	TSS1500	Open sea	0.000244141	0.0288337		0.600363	0.150676	0.640948	0.14013
1300762	0.000976562	2	STEAP3 metalloreductase	2q14.2	NM_001008410; NM_018234; NM_138637; NM_182915; NP_001008410; NP_060704; NP_619543; NP_878919; XM_006712614; XM_006712615; XM_011511403; XP_006712677; XP_006712678; XP_011509705	STEAP3	0.00632936	394.29	73.4979	192.622	33.2689		cg23822655	37	2	120022976	STEAP3;STEAP3;STEAP3	NM_182915;NM_018234;NM_001008410	3'UTR;3'UTR;3'UTR	S_Shelf	0.000244141	0.0288337		0.515054	0.0951626	0.604759	0.0915813
1300762	0.000976562	2	STEAP3 metalloreductase	2q14.2	NM_001008410; NM_018234; NM_138637; NM_182915; NP_001008410; NP_060704; NP_619543; NP_878919; XM_006712614; XM_006712615; XM_011511403; XP_006712677; XP_006712678; XP_011509705	STEAP3	0.00632936	394.29	73.4979	192.622	33.2689		cg25713625	37	2	120022835	STEAP3;STEAP3;STEAP3	NM_182915;NM_018234;NM_001008410	3'UTR;3'UTR;3'UTR	S_Shore	0.000244141	0.0288337		0.478889	0.0754502	0.548104	0.0900674
2630020	0.00195312	6	SPT3 homolog, SAGA and STAGA complex component	6p21.1-p21.3	NM_001261823; NM_003599; NM_181356; NP_001248752; NP_003590; NP_852001; XM_011514949; XM_011514950; XM_011514951; XM_011514952; XM_011514953; XM_011514954; XM_017011369; XM_017011370; XM_017011371; XM_017011372; XM_017011373; XM_017011374; XP_011513251; XP_011513252; XP_011513253; XP_011513254; XP_011513255; XP_011513256; XP_016866858; XP_016866859; XP_016866860; XP_016866861; XP_016866862; XP_01…	SUPT3H	0.00951861	53.3154	9.28273	38.6392	5.25698		cg14047339	37	6	45345544	RUNX2;RUNX2;SUPT3H;SUPT3H;SUPT3H;SUPT3H	NM_001015051;NM_001024630;NM_181356;NM_181356;NM_003599;NM_003599	Body;Body;5'UTR;1stExon;1stExon;5'UTR	CpG island	0.000244141	0.0288337		0.357767	0.0628039	0.397201	0.0620454
110592	0.00195312	22	sushi domain containing 2	22q11-q12	NM_019601; NP_062547	SUSD2	0.00951861	164.327	172.062	333.103	229.95		cg03641847	37	22	24577443	SUSD2;SUSD2	NM_019601;NM_019601	5'UTR;1stExon	Open sea	0.000244141	0.0288337		0.169307	0.0376542	0.246814	0.0490715
110592	0.00195312	22	sushi domain containing 2	22q11-q12	NM_019601; NP_062547	SUSD2	0.00951861	164.327	172.062	333.103	229.95		cg21504353	37	22	24577288	SUSD2	NM_019601	TSS200	Open sea	0.000244141	0.0288337		0.107661	0.0317209	0.153899	0.0529063
1770168	0.000976562	9	sushi domain containing 3	9q22.31	NM_001287005; NM_001287006; NM_001287007; NM_001287008; NM_145006; NP_001273934; NP_001273935; NP_001273936; NP_001273937; NP_659443; XM_011518358; XM_011518359; XM_011518361; XM_011518362; XM_017014448; XM_017014449; XM_017014450; XM_017014451; XP_011516660; XP_011516661; XP_011516663; XP_011516664; XP_016869937; XP_016869938; XP_016869939; XP_016869940	SUSD3	0.00632936	88.3607	23.3899	31.0412	7.00667		cg13864868	37	9	95820799	SUSD3	NM_145006	TSS200	CpG island	0.000244141	0.0288337		0.106443	0.0286503	0.143039	0.0466306
5910500	0.00683594	1	synaptotagmin 11	1q21.2	NM_152280; NP_689493; XM_005245014; XM_017000759; XP_005245071; XP_016856248	SYT11	0.0234054	1021.86	175.169	1486.31	287.435		cg12738981	37	1	155828357	SYT11;GON4L;GON4L	NM_152280;NM_032292;NM_001037533	TSS1500;TSS1500;TSS1500	N_Shore	0.000244141	0.0288337		0.712178	0.101981	0.785761	0.0930795
3140743	0.000976562	10	transforming acidic coiled-coil containing protein 2	10q26	NM_001291876; NM_001291877; NM_001291878; NM_001291879; NM_006997; NM_206860; NM_206861; NM_206862; NP_001278805; NP_001278806; NP_001278807; NP_001278808; NP_008928; NP_996742; NP_996743; NP_996744; XM_005269388; XM_005269389; XM_005269390; XM_005269391; XM_005269392; XM_005269393; XM_005269394; XM_005269395; XM_005269396; XM_005269397; XM_005269399; XM_006717548; XM_006717552; XM_006717553; XM_…	TACC2	0.00632936	269.156	23.8247	588.044	142.911		cg11404751	37	10	123781561	TACC2;TACC2	NM_206862;NM_206861	Body;Body	Open sea	0.000244141	0.0288337		0.583783	0.149545	0.646954	0.142877
5570286	0.000976562	10	transforming acidic coiled-coil containing protein 2	10q26	NM_001291876; NM_001291877; NM_001291878; NM_001291879; NM_006997; NM_206860; NM_206861; NM_206862; NP_001278805; NP_001278806; NP_001278807; NP_001278808; NP_008928; NP_996742; NP_996743; NP_996744; XM_005269388; XM_005269389; XM_005269390; XM_005269391; XM_005269392; XM_005269393; XM_005269394; XM_005269395; XM_005269396; XM_005269397; XM_005269399; XM_006717548; XM_006717552; XM_006717553; XM_…	TACC2	0.00632936	51.6537	8.80768	97.7242	19.9108		cg11404751	37	10	123781561	TACC2;TACC2	NM_206862;NM_206861	Body;Body	Open sea	0.000244141	0.0288337		0.583783	0.149545	0.646954	0.142877
830341	0.000976562	7	transforming growth factor beta regulator 4	7p13	NM_001261834; NM_004749; NM_030900; NM_199122; NP_001248763; NP_004740; NP_112162; NP_954573	TBRG4	0.00632936	132.971	12.7324	100.375	13.5087		cg19469297	37	7	45151440	TBRG4;TBRG4;TBRG4	NM_030900;NM_004749;NM_199122	TSS200;TSS200;TSS200	CpG island	0.000244141	0.0288337		0.0434948	0.00515732	0.0557293	0.0095007
5810541	0.0136719	7	transforming growth factor beta regulator 4	7p13	NM_001261834; NM_004749; NM_030900; NM_199122; NP_001248763; NP_004740; NP_112162; NP_954573	TBRG4	0.0397201	314.598	31.1112	267.931	28.3604		cg19469297	37	7	45151440	TBRG4;TBRG4;TBRG4	NM_030900;NM_004749;NM_199122	TSS200;TSS200;TSS200	CpG island	0.000244141	0.0288337		0.0434948	0.00515732	0.0557293	0.0095007
4880730	0.0136719	22	T-box 1	22q11.21	NM_005992; NM_080646; NM_080647; NP_005983; NP_542377; NP_542378; XM_006724312; XM_017028925; XM_017028926; XM_017028927; XM_017028928; XP_006724375; XP_016884414; XP_016884415; XP_016884416; XP_016884417	TBX1	0.0397201	46.9152	24.1719	31.9276	23.3324		cg21517904	37	22	19747026	TBX1;TBX1;TBX1	NM_080646;NM_005992;NM_080647	5'UTR;5'UTR;5'UTR	CpG island	0.000244141	0.0288337		0.603368	0.104777	0.559154	0.0921722
4220561	0.000976562	17	titin-cap	17q12	NM_003673; NP_003664	TCAP	0.00632936	14.3842	4.8445	169.899	178.139		cg16027267	37	17	37820515	TCAP	NM_003673	TSS1500	N_Shelf	0.000244141	0.0288337		0.478451	0.0878046	0.536203	0.08208
[truncated: 4,937 more rows]

## Sheet: Men
IlluminaID	p-value_expression	CHR	GENENAME	MAP	REFSEQ	Gene_Symbol	q-value_expression	Myoblasts_Mean_expression	Myoblasts_SD_expression	Myotubes_Mean_expression	Myotubes_SD_expression		ILMNID	GENOME_BUILD	CHR	MAPINFO	UCSC_REFGENE_NAME	UCSC_REFGENE_ACCESSION	UCSC_REFGENE_GROUP	RELATION_TO_UCSC_CPG_CpG island	p-value methylation	q-value methylation	Myoblasts_mean_methylation	Myoblasts_sd_methylation	Myotubes_mean_methylation	Myotubes_sd_meth
[truncated: 5,578 more rows]
