# Supplementary material for: Sex influences DNA methylation and gene expression in human skeletal muscle myoblasts and myotubes
Source: Stem Cell Res Ther. 2019 Jan 15;10:26. doi: 10.1186/s13287-018-1118-4 (PMC6332625; doi:10.1186/s13287-018-1118-4)
Supplement: Supplementary file 9 — DNA methylation and mRNA expression data on the Y-chromosome in myoblasts versus myotubes from 13 men. Different Excel sheets correspond to DNA methylation data and mRNA expression data respectively. (XLSX 61 kb) [file 13287_2018_1118_MOESM9_ESM.xlsx]

## Sheet: Y-chrom methylation
Myoblasts mean	Myoblasts sd	Myotubes mean	Myotubes sd	ILMNID	GENOME_BUILD	CHR	MAPINFO	UCSC_REFGENE_NAME	UCSC_REFGENE_ACCESSION	UCSC_REFGENE_GROUP	RELATION_TO_UCSC_CPG_ISLAND	p-value	q-value
38.7363	24.242	44.4313	24.2502	cg04169747	37	Y	2655740	SRY;SRY	NM_003140;NM_003140	5'UTR;1stExon	N_Shelf	0.000488281	0.121948
42.1732	6.82253	45.0571	7.72498	cg04958669	37	Y	9342990	TSPY4	NM_001164471	Body	N_Shore	0.000732422	0.121948
85.6373	5.37764	78.7867	5.99403	cg00479827	37	Y	21036986	NCRNA00185	NR_001544	Body	Open sea	0.00463867	0.203247
9.59644	1.88508	7.28138	1.22343	cg07456370	37	Y	15863486				Island	0.00610352	0.203247
91.3738	6.37972	89.8646	7.34085	cg10267609	37	Y	24453757	RBMY1F;RBMY2FP	NM_152585;NR_002193	TSS1500;TSS1500	N_Shore	0.00463867	0.203247
71.8381	7.44883	66.537	5.87236	cg10691859	37	Y	21041339	NCRNA00185	NR_001544	TSS1500	Open sea	0.00463867	0.203247
8.79759	1.91495	7.17244	1.26051	cg13268984	37	Y	15863367				Island	0.00610352	0.203247
83.0929	8.3064	89.5229	5.01839	cg14133106	37	Y	14652924				S_Shelf	0.00610352	0.203247
17.0498	4.23021	21.7461	3.4337	cg18077436	37	Y	15016622	DDX3Y;DDX3Y	NM_004660;NM_001122665	TSS200;5'UTR	Island	0.00341797	0.203247
34.2574	25.3237	43.5837	22.1897	cg18085787	37	Y	14646665				N_Shelf	0.00341797	0.203247
86.8287	11.1398	90.221	7.42148	cg00676506	37	Y	22917913	RPS4Y2	NM_001039567	TSS200	Open sea	0.00805664	0.206374
82.7169	2.72714	75.3163	7.17189	cg01900066	37	Y	22754881	EIF1AY	NM_004681	3'UTR	Open sea	0.00805664	0.206374
48.6317	5.08969	44.0232	7.02742	cg15758480	37	Y	13914013				S_Shelf	0.00805664	0.206374
9.31687	1.5372	7.13493	1.76658	cg11816202	37	Y	21239332	TTTY14	NR_001543	TSS200	Island	0.010498	0.233057
74.3598	6.15621	72.5204	6.11805	cg24016855	37	Y	9194584	TSPY4	NM_001164471	TSS1500	Island	0.010498	0.233057
5.12818	0.446181	4.84524	0.61828	cg02004872	37	Y	15815552	TMSB4Y;TMSB4Y	NM_004202;NM_004202	1stExon;5'UTR	Island	0.0134277	0.263026
78.0971	8.11155	74.6753	7.76025	cg23308414	37	Y	20508362				Island	0.0134277	0.263026
6.03493	0.91513	7.21284	1.33474	cg06558765	37	Y	2803610	ZFY;ZFY;ZFY;ZFY;ZFY	NM_003411;NM_001145275;NM_003411;NM_001145275;NM_001145276	5'UTR;1stExon;1stExon;5'UTR;5'UTR	Island	0.0170898	0.284546
24.9652	2.09683	26.2062	1.81676	cg10076560	37	Y	21729144	CYorf15A	NM_001005852	TSS200	Island	0.0170898	0.284546
4.11449	0.39282	4.64367	0.743111	cg20401549	37	Y	7141681	PRKY	NR_028062	TSS1500	Island	0.0170898	0.284546
93.542	5.27709	94.7294	5.13255	cg08593141	37	Y	15866447				S_Shore	0.0214844	0.325195
25.7258	10.1487	21.7148	8.3056	cg17972491	37	Y	6742726	AMELY	NM_001143	TSS1500	Open sea	0.0214844	0.325195
6.67756	0.789276	6.12845	0.852637	cg05608794	37	Y	14649668				Island	0.0266113	0.369232
81.735	10.17	85.5019	6.7029	cg26928789	37	Y	22682393	TTTY10	NR_001542	TSS1500	Open sea	0.0266113	0.369232
7.44179	0.631057	6.64303	0.860575	cg04689676	37	Y	7142046	PRKY	NR_028062	Body	Island	0.0327148	0.403483
83.8053	14.1349	88.8914	5.54156	cg10422744	37	Y	16632438				N_Shelf	0.0327148	0.403483
85.1279	6.73163	86.9886	10.2621	cg13365400	37	Y	27210334	TTTY4B;TTTY4C;TTTY4	NR_002178;NR_002177;NR_001525	Body;Body;Body	Open sea	0.0327148	0.403483
7.27331	1.20248	8.35497	1.47681	cg00214611	37	Y	15815688	TMSB4Y;TMSB4Y	NM_004202;NM_004202	1stExon;5'UTR	Island	0.057373	0.465981
78.1945	8.09967	75.5092	6.87425	cg01209756	37	Y	19671414				Island	0.057373	0.465981
13.4781	2.82237	15.4411	3.49743	cg04448376	37	Y	15591617	UTY;UTY;UTY;UTY;UTY;UTY	NM_182660;NM_182660;NM_007125;NM_182659;NM_182659;NM_007125	1stExon;5'UTR;5'UTR;1stExon;5'UTR;1stExon	Island	0.057373	0.465981
5.859	0.629742	6.5465	0.737297	cg05621349	37	Y	21729069	CYorf15A	NM_001005852	TSS200	N_Shore	0.057373	0.465981
16.4885	4.70575	21.6647	10.6595	cg10172760	37	Y	22736833	EIF1AY	NM_004681	TSS1500	N_Shore	0.057373	0.465981
14.7038	2.10721	16.7917	2.539	cg10213302	37	Y	2802975	ZFY;ZFY;ZFY	NM_003411;NM_001145276;NM_001145275	TSS1500;TSS200;TSS1500	Island	0.0478516	0.465981
71.4009	15.473	75.3213	13.0264	cg11021362	37	Y	23756676	TTTY13	NR_001537	TSS200	Open sea	0.0478516	0.465981
8.56248	4.1632	7.14672	3.98843	cg11684211	37	Y	21239607	TTTY14	NR_001543	TSS1500	Island	0.0397949	0.465981
26.5455	18.4867	24.2263	19.5911	cg14210405	37	Y	9930240				Island	0.057373	0.465981
86.6117	8.19851	85.3467	7.93524	cg14466580	37	Y	10037020				Island	0.057373	0.465981
5.55678	0.528936	5.09337	0.890788	cg15746461	37	Y	14774193	TTTY15	NR_001545	TSS200	Open sea	0.0478516	0.465981
15.2055	10.2735	17.9222	8.59528	cg17430262	37	Y	14649051				Island	0.057373	0.465981
6.4253	3.83348	7.47915	5.77079	cg17812515	37	Y	15863901				Island	0.0478516	0.465981
93.2393	3.85283	92.4483	4.64746	cg25427172	37	Y	23566730				Island	0.0478516	0.465981
47.3987	11.6309	50.5246	11.4818	cg00061679	37	Y	25314171	DAZ1;DAZ4;DAZ4	NM_004081;NM_020420;NM_001005375	Body;Body;Body	Open sea	0.0803223	0.477631
5.63624	1.98644	5.09047	1.9196	cg02233183	37	Y	16634382	NLGN4Y;NLGN4Y	NM_014893;NR_028318	TSS1500;TSS200	N_Shore	0.0803223	0.477631
4.3178	0.48821	4.76751	0.845651	cg02616328	37	Y	2803947	ZFY;ZFY;ZFY	NM_003411;NM_001145275;NM_001145276	5'UTR;5'UTR;5'UTR	Island	0.0803223	0.477631
19.2721	13.8255	20.8396	10.7903	cg04792227	37	Y	17568097				Island	0.0681152	0.477631
6.11819	0.692882	5.50752	0.866534	cg05480730	37	Y	7142073	PRKY	NR_028062	Body	Island	0.0803223	0.477631
89.6962	8.94738	92.812	4.99016	cg05939513	37	Y	16942232	NLGN4Y;NLGN4Y;NLGN4Y	NR_028318;NM_014893;NR_028319	Body;Body;Body	S_Shore	0.0681152	0.477631
5.16161	0.808806	4.42364	0.817606	cg06502680	37	Y	21728952	CYorf15A	NM_001005852	TSS1500	N_Shore	0.0803223	0.477631
84.9989	4.51699	82.489	4.72104	cg08265308	37	Y	28555550				Island	0.0803223	0.477631
41.477	18.2505	47.8298	13.3029	cg14778208	37	Y	7569246	TTTY16	NR_001552	Body	Open sea	0.0803223	0.477631
89.0276	8.30579	90.6189	5.87809	cg15462332	37	Y	24052532	RBMY1D;RBMY1E;RBMY1B	NM_001006120;NM_001006118;NM_001006121	Body;Body;Body	Open sea	0.0803223	0.477631
8.81615	2.15149	9.7953	1.53082	cg15682993	37	Y	21729251	CYorf15A;CYorf15A	NM_001005852;NM_001005852	1stExon;5'UTR	Island	0.0803223	0.477631
9.35931	1.7077	8.19211	1.96838	cg19244032	37	Y	16636990	NLGN4Y;NLGN4Y;NLGN4Y	NR_028318;NM_014893;NR_028319	Body;5'UTR;Body	Island	0.0681152	0.477631
58.3598	6.32553	60.7682	10.7853	cg20106158	37	Y	6388486				Island	0.0803223	0.477631
75.6146	7.48087	77.9131	8.19277	cg25363292	37	Y	13472366				S_Shore	0.0803223	0.477631
13.3612	1.69145	14.756	2.38801	cg27433982	37	Y	2802985	ZFY;ZFY;ZFY	NM_003411;NM_001145276;NM_001145275	TSS1500;TSS200;TSS1500	Island	0.0681152	0.477631
66.6881	8.95077	65.8217	8.38568	cg00050873	37	Y	9363356	TSPY4;FAM197Y2	NM_001164471;NR_001553	Body;TSS1500	N_Shore	0.0942383	0.541058
5.00442	0.702746	4.42507	0.860852	cg27355713	37	Y	6778543	TBL1Y;TBL1Y;TBL1Y	NM_134259;NM_033284;NM_134258	TSS200;TSS200;TSS200	N_Shore	0.0942383	0.541058
87.5502	7.52672	89.5188	5.06594	cg00599377	37	Y	9745678				Island	0.109863	0.543034
18.4485	2.11022	19.5458	2.93184	cg01375382	37	Y	2709598	RPS4Y1	NM_001008	TSS200	Open sea	0.127197	0.543034
86.7424	5.29535	87.6765	6.10582	cg01984154	37	Y	2718782	RPS4Y1	NM_001008	Body	Open sea	0.127197	0.543034
25.3181	14.8644	27.8679	14.0597	cg02107461	37	Y	14103651				N_Shelf	0.127197	0.543034
71.2633	12.8644	69.2385	9.37512	cg02352633	37	Y	23561638	RBMY2EP	NR_001574	Body	Open sea	0.127197	0.543034
6.6645	0.997322	6.13915	0.714631	cg03683899	37	Y	2803070	ZFY;ZFY;ZFY	NM_003411;NM_001145276;NM_001145275	TSS1500;TSS200;TSS1500	Island	0.109863	0.543034
79.286	6.39137	81.7589	6.85172	cg04351468	37	Y	9158941	RBMY1A3P	NR_001547	Body	Open sea	0.109863	0.543034
60.5942	13.4561	64.4727	10.4889	cg05408674	37	Y	6136711				S_Shore	0.127197	0.543034
37.9919	13.6854	40.5846	16.281	cg06060201	37	Y	20488280	LOC401630;LOC401629	NR_002161;NR_002160	TSS200;TSS200	Island	0.109863	0.543034
29.3299	15.8969	32.268	18.0678	cg06628792	37	Y	21240004	TTTY14	NR_001543	TSS1500	Island	0.127197	0.543034
5.09392	0.802547	4.29304	1.25343	cg08596608	37	Y	14533505				Island	0.127197	0.543034
83.4193	8.25518	79.9163	10.4107	cg08673225	37	Y	2708972	RPS4Y1	NM_001008	TSS1500	Open sea	0.127197	0.543034
7.81069	1.11935	7.24397	1.56334	cg10620659	37	Y	22737391	EIF1AY	NM_004681	TSS1500	N_Shore	0.127197	0.543034
14.013	2.25946	14.7993	1.61979	cg10698069	37	Y	15016598	DDX3Y;DDX3Y	NM_004660;NM_001122665	TSS200;5'UTR	Island	0.109863	0.543034
53.0878	25.1864	56.6084	27.3664	cg13654344	37	Y	2654978	SRY;SRY	NM_003140;NM_003140	3'UTR;1stExon	N_Shelf	0.109863	0.543034
74.5359	20.1668	75.6672	21.5407	cg13851368	37	Y	14074873				Island	0.109863	0.543034
5.489	1.1207	4.866	0.893609	cg14157445	37	Y	14774019	TTTY15	NR_001545	TSS1500	Open sea	0.109863	0.543034
64.6242	11.155	61.2403	9.168	cg14933403	37	Y	7146170	PRKY	NR_028062	Body	S_Shelf	0.127197	0.543034
91.3867	2.2209	90.4614	2.43455	cg17560699	37	Y	15593045	UTY;UTY;UTY	NM_182659;NM_007125;NM_182660	TSS1500;TSS1500;TSS1500	S_Shore	0.127197	0.543034
16.6364	3.26699	14.7717	1.94709	cg18113731	37	Y	16636984	NLGN4Y;NLGN4Y;NLGN4Y	NR_028318;NM_014893;NR_028319	Body;5'UTR;Body	Island	0.127197	0.543034
88.1278	8.07798	88.6787	9.03784	cg01943289	37	Y	22917296	RPS4Y2	NM_001039567	TSS1500	Open sea	0.146484	0.573874
87.8596	4.04535	85.9594	6.10408	cg03155755	37	Y	9385861				S_Shore	0.146484	0.573874
53.459	9.71108	55.5436	6.55189	cg05367916	37	Y	6172783				N_Shore	0.146484	0.573874
93.9311	3.37646	92.961	3.71234	cg09228985	37	Y	21666078	BCORL2	NR_002923	TSS1500	S_Shore	0.146484	0.573874
26.6629	14.7188	31.9138	19.9365	cg10363397	37	Y	15864778				Island	0.146484	0.573874
24.0517	14.6378	28.0471	18.3238	cg13308744	37	Y	22736584	EIF1AY	NM_004681	TSS1500	N_Shore	0.146484	0.573874
23.5091	5.60944	26.1551	5.14685	cg15662272	37	Y	21906974	KDM5D;KDM5D;KDM5D	NM_001146706;NM_001146705;NM_004653	TSS200;TSS200;TSS200	Open sea	0.146484	0.573874
24.4379	14.0091	22.2979	13.0731	cg00035864	37	Y	8553009	TTTY18	NR_001550	TSS1500	Open sea	0.167725	0.575797
60.7376	18.1286	57.4761	16.3993	cg03695421	37	Y	14074773				Island	0.167725	0.575797
41.1614	17.4386	44.3228	16.7674	cg05782707	37	Y	9641402	TTTY22	NR_001539	Body	Open sea	0.167725	0.575797
84.0624	10.41	82.0834	10.6943	cg09197443	37	Y	14107195				Island	0.167725	0.575797
91.3444	3.58526	89.3656	3.85812	cg14442616	37	Y	15031167	DDX3Y;DDX3Y	NM_004660;NM_001122665	3'UTR;3'UTR	Open sea	0.167725	0.575797
3.31475	0.677998	2.98126	0.461388	cg14492024	37	Y	21729049	CYorf15A	NM_001005852	TSS200	N_Shore	0.167725	0.575797
72.9128	14.2701	69.7798	15.8059	cg14526044	37	Y	2802103	ZFY;ZFY;ZFY	NM_003411;NM_001145276;NM_001145275	TSS1500;TSS1500;TSS1500	N_Shore	0.167725	0.575797
7.74696	1.2092	7.05512	1.49941	cg15059553	37	Y	22737505	EIF1AY	NM_004681	TSS200	N_Shore	0.167725	0.575797
17.8609	8.91609	19.4652	9.21689	cg18168924	37	Y	7177888	PRKY	NR_028062	Body	Open sea	0.167725	0.575797
85.6788	5.14914	87.568	4.19715	cg25640065	37	Y	23569324				S_Shelf	0.167725	0.575797
80.3735	10.4751	79.028	11.821	cg26058907	37	Y	22917942	RPS4Y2	NM_001039567	TSS200	Open sea	0.167725	0.575797
7.58409	1.14493	8.14699	1.07939	cg26983535	37	Y	22737594	EIF1AY	NM_004681	TSS200	N_Shore	0.167725	0.575797
40.2096	18.0082	44.4152	21.0213	cg02582450	37	Y	14075806				Island	0.190918	0.611305
40.1908	5.22064	41.6782	5.2989	cg02624968	37	Y	10036321				N_Shore	0.190918	0.611305
50.9075	17.7159	47.3342	16.6721	cg03441493	37	Y	14074417				Island	0.190918	0.611305
80.9435	3.05256	81.8728	3.7927	cg04493908	37	Y	7426653				N_Shore	0.190918	0.611305
77.6785	4.05329	79.027	3.46099	cg07747963	37	Y	22917087	RPS4Y2	NM_001039567	TSS1500	Open sea	0.190918	0.611305
97.1102	0.77615	96.2951	1.88112	cg13765957	37	Y	21208621	TTTY14	NR_001543	Body	Open sea	0.190918	0.611305
79.9765	14.7886	83.3023	10.0043	cg27611726	37	Y	6783873	TBL1Y;TBL1Y;TBL1Y	NM_134259;NM_033284;NM_134258	5'UTR;5'UTR;5'UTR	S_Shelf	0.190918	0.611305
85.0748	4.67886	83.222	4.85112	cg01498999	37	Y	16939383	NLGN4Y;NLGN4Y;NLGN4Y	NR_028318;NM_014893;NR_028319	Body;Body;Body	N_Shelf	0.216309	0.615648
7.41528	1.25258	8.03924	1.24258	cg01707559	37	Y	6778695	TBL1Y;TBL1Y;TBL1Y	NM_134259;NM_033284;NM_134258	TSS200;TSS200;TSS200	Island	0.216309	0.615648
79.3036	11.6181	77.9428	7.95123	cg03416979	37	Y	23566288				N_Shore	0.216309	0.615648
4.7383	1.56632	4.10018	1.04848	cg03706273	37	Y	16635745	NLGN4Y;NLGN4Y;NLGN4Y;NLGN4Y	NM_014893;NR_028318;NM_014893;NR_028319	1stExon;Body;5'UTR;TSS1500	Island	0.216309	0.615648
5.22648	1.08302	4.74181	0.733919	cg04419680	37	Y	16637061	NLGN4Y;NLGN4Y;NLGN4Y	NR_028318;NM_014893;NR_028319	Body;5'UTR;Body	S_Shore	0.216309	0.615648
69.8996	14.9141	68.1888	7.3158	cg05954446	37	Y	6738929	AMELY	NM_001143	Body	Open sea	0.216309	0.615648
14.9061	5.22432	18.1667	9.44193	cg14303457	37	Y	14537211				S_Shelf	0.216309	0.615648
7.70977	1.03663	7.27007	1.19594	cg15345074	37	Y	21239461	TTTY14	NR_001543	TSS200	Island	0.216309	0.615648
35.8621	24.2286	39.8972	25.4788	cg17816615	37	Y	15019332	DDX3Y;DDX3Y	NM_001122665;NM_004660	Body;Body	S_Shelf	0.216309	0.615648
17.0765	4.06419	19.8251	5.60454	cg18032798	37	Y	15816361	TMSB4Y	NM_004202	Body	S_Shore	0.216309	0.615648
13.6664	4.75184	14.2973	2.66379	cg25032547	37	Y	14773536	TTTY15	NR_001545	TSS1500	Open sea	0.216309	0.615648
74.1099	16.0846	72.4035	16.8327	cg25667057	37	Y	17567474				N_Shore	0.216309	0.615648
64.0651	3.274	62.6728	3.57726	cg26251715	37	Y	21236229	TTTY14	NR_001543	Body	N_Shelf	0.216309	0.615648
90.8459	8.32759	89.8564	7.64064	cg02288797	37	Y	14532022				N_Shore	0.273438	0.636746
81.4089	6.58801	82.576	7.99661	cg02402208	37	Y	9384707				N_Shore	0.273438	0.636746
82.8426	11.3603	81.9172	12.0824	cg02407581	37	Y	8553302	TTTY18	NR_001550	TSS1500	Open sea	0.243896	0.636746
88.7551	6.80876	89.9109	7.9698	cg02522936	37	Y	22680010	TTTY10	NR_001542	Body	Open sea	0.273438	0.636746
84.4421	11.2378	83.2574	11.7222	cg04576441	37	Y	15866837				S_Shelf	0.273438	0.636746
68.9986	12.3502	71.0208	12.5999	cg04864270	37	Y	13477005				N_Shore	0.243896	0.636746
87.4708	4.98161	85.3772	6.53644	cg05128824	37	Y	15015176	DDX3Y	NM_001122665	TSS1500	N_Shore	0.243896	0.636746
8.80871	1.72683	7.97548	1.72286	cg05163709	37	Y	7141248	PRKY	NR_028062	TSS1500	N_Shore	0.273438	0.636746
7.24743	1.04984	7.60986	1.06489	cg05618150	37	Y	7140718	PRKY	NR_028062	TSS1500	N_Shore	0.273438	0.636746
71.525	19.026	69.2025	21.7896	cg07939587	37	Y	2657936				Island	0.273438	0.636746
83.1097	14.0837	85.005	13.182	cg09081202	37	Y	22735320				N_Shelf	0.273438	0.636746
7.7569	1.22771	8.43637	1.89207	cg09748856	37	Y	16636697	NLGN4Y;NLGN4Y;NLGN4Y	NR_028318;NM_014893;NR_028319	Body;5'UTR;Body	Island	0.273438	0.636746
71.1521	9.82014	70.3943	9.30221	cg14005657	37	Y	9365108	TSPY3;TSPY4	NM_001077697;NM_001164471	TSS1500;Body	N_Shore	0.243896	0.636746
95.1447	1.42521	94.7944	3.48974	cg14742615	37	Y	17569363				S_Shore	0.243896	0.636746
4.40148	0.842891	4.86883	0.925132	cg15197499	37	Y	6778939	TBL1Y;TBL1Y;TBL1Y;TBL1Y;TBL1Y;TBL1Y	NM_134259;NM_134259;NM_033284;NM_134258;NM_134258;NM_033284	1stExon;5'UTR;5'UTR;1stExon;5'UTR;1stExon	Island	0.273438	0.636746
15.2543	2.67647	16.2956	2.9549	cg15329860	37	Y	21906636	KDM5D;KDM5D;KDM5D;KDM5D;KDM5D;KDM5D	NM_001146706;NM_001146705;NM_004653;NM_001146705;NM_004653;NM_001146706	1stExon;5'UTR;1stExon;1stExon;5'UTR;5'UTR	Open sea	0.273438	0.636746
13.574	1.63811	14.0065	1.11991	cg15422579	37	Y	22737424	EIF1AY	NM_004681	TSS200	N_Shore	0.273438	0.636746
6.68077	0.671269	6.89847	0.572473	cg18188392	37	Y	14649262				Island	0.243896	0.636746
89.9792	5.70847	91.1192	4.82129	cg21106100	37	Y	28555536				Island	0.273438	0.636746
35.0069	11.543	37.1798	13.8249	cg25012987	37	Y	19691491	LOC401629;LOC401630	NR_002160;NR_002161	TSS200;TSS200	Island	0.243896	0.636746
77.995	20.6327	78.5831	19.4688	cg25059696	37	Y	7431190				S_Shelf	0.273438	0.636746
5.33525	1.03257	4.97522	0.726067	cg25443613	37	Y	2709605	RPS4Y1	NM_001008	TSS200	Open sea	0.273438	0.636746
77.1615	6.95834	75.4929	8.3143	cg26983430	37	Y	24549675	RBMY1J;RBMY1J;RBMY1F	NM_001006117;NM_001006117;NM_152585	5'UTR;1stExon;5'UTR	Island	0.243896	0.636746
14.9331	3.50099	16.3285	2.7879	cg27049643	37	Y	21906893	KDM5D;KDM5D;KDM5D	NM_001146706;NM_001146705;NM_004653	TSS200;TSS200;TSS200	Open sea	0.243896	0.636746
83.9485	7.71511	82.2582	7.93356	cg27254225	37	Y	15811945				N_Shelf	0.243896	0.636746
10.026	2.8543	10.5518	2.81135	cg27265812	37	Y	16634594	NLGN4Y;NLGN4Y	NR_028318;NM_014893	Body;TSS1500	N_Shore	0.273438	0.636746
91.6946	2.9524	90.2849	3.71287	cg01073572	37	Y	16924422	NLGN4Y;NLGN4Y;NLGN4Y	NR_028318;NM_014893;NR_028319	Body;Body;Body	Open sea	0.30542	0.660421
86.4021	6.25008	87.4572	8.49911	cg01215343	37	Y	10034551				Island	0.30542	0.660421
28.8037	17.7122	26.438	16.5	cg01828798	37	Y	8571457	TTTY19	NR_001549	TSS1500	Open sea	0.30542	0.660421
8.53437	4.01103	7.30589	2.56712	cg02002345	37	Y	6777855	TBL1Y;TBL1Y;TBL1Y	NM_033284;NM_134259;NM_134258	TSS1500;TSS1500;TSS1500	N_Shore	0.30542	0.660421
7.47693	0.717112	7.14514	0.636954	cg02842889	37	Y	2803127	ZFY;ZFY;ZFY;ZFY	NM_003411;NM_001145276;NM_001145275;NM_001145276	TSS1500;1stExon;TSS1500;5'UTR	Island	0.30542	0.660421
55.6443	17.8596	52.3826	16.0049	cg05098815	37	Y	9449618	RBMY3AP	NR_001573	Body	Open sea	0.30542	0.660421
5.52161	1.14257	5.79383	1.13376	cg05890011	37	Y	14774195	TTTY15	NR_001545	TSS200	Open sea	0.30542	0.660421
6.73971	1.39988	6.10628	0.641405	cg10990737	37	Y	16637142	NLGN4Y;NLGN4Y;NLGN4Y	NR_028318;NM_014893;NR_028319	Body;5'UTR;Body	S_Shore	0.30542	0.660421
9.16382	1.24385	8.66637	0.889514	cg14180491	37	Y	15016705	DDX3Y;DDX3Y;DDX3Y	NM_001122665;NM_004660;NM_004660	5'UTR;5'UTR;1stExon	Island	0.30542	0.660421
30.108	16.6214	33.3514	20.3305	cg27443332	37	Y	16634795	NLGN4Y;NLGN4Y	NR_028318;NM_014893	Body;TSS1500	N_Shore	0.30542	0.660421
82.8261	8.84375	80.6744	9.93185	cg27578568	37	Y	8572427	TTTY19	NR_001549	TSS200	Open sea	0.30542	0.660421
65.1557	6.93162	64.0912	5.06653	cg00455876	37	Y	9385539				Island	0.3396	0.677166
3.45704	0.89317	3.16506	0.764343	cg01644972	37	Y	22737556	EIF1AY	NM_004681	TSS200	N_Shore	0.3396	0.677166
6.29327	1.0936	6.19089	2.37362	cg02105393	37	Y	2804282	ZFY;ZFY;ZFY	NM_003411;NM_001145275;NM_001145276	5'UTR;5'UTR;5'UTR	Island	0.3396	0.677166
91.2122	3.46245	92.0324	3.58415	cg02272584	37	Y	8146855				N_Shore	0.3396	0.677166
86.2354	5.97684	88.1373	4.70797	cg03123709	37	Y	15817871	TMSB4Y	NM_004202	3'UTR	S_Shelf	0.3396	0.677166
46.133	17.9722	47.7336	18.6001	cg04021548	37	Y	16634027	NLGN4Y	NR_028318	TSS1500	N_Shore	0.3396	0.677166
66.0135	15.8207	64.3404	14.0784	cg04831594	37	Y	8501021				Open sea	0.3396	0.677166
84.9848	8.65137	84.2729	7.39852	cg08702825	37	Y	8148094				Island	0.3396	0.677166
4.47227	0.909496	4.97701	0.947012	cg09856092	37	Y	15016590	DDX3Y;DDX3Y	NM_004660;NM_001122665	TSS200;5'UTR	Island	0.3396	0.677166
84.3057	6.65019	86.9299	3.44383	cg09898573	37	Y	14100824				S_Shore	0.3396	0.677166
37.6077	18.8535	40.0943	21.301	cg10338539	37	Y	2655977	SRY	NM_003140	TSS200	N_Shore	0.3396	0.677166
4.58868	0.675012	4.97011	0.627206	cg10811597	37	Y	21239219	TTTY14	NR_001543	Body	Island	0.3396	0.677166
62.8018	15.6028	60.9289	16.9914	cg14151065	37	Y	19678535				N_Shore	0.3396	0.677166
22.9192	22.5279	23.8093	19.1423	cg00271873	37	Y	14649908				S_Shore	0.375732	0.687466
13.5311	2.14736	14.4043	2.60403	cg00272582	37	Y	2802965	ZFY;ZFY;ZFY	NM_003411;NM_001145276;NM_001145275	TSS1500;TSS200;TSS1500	Island	0.375732	0.687466
58.598	19.0625	57.7304	18.9582	cg00639218	37	Y	14096487				N_Shelf	0.375732	0.687466
60.8172	19.1853	62.1259	20.5327	cg01061520	37	Y	9478342				Island	0.375732	0.687466
84.2267	13.1034	83.8108	11.1632	cg01911472	37	Y	6781164	TBL1Y;TBL1Y;TBL1Y	NM_134259;NM_033284;NM_134258	5'UTR;5'UTR;5'UTR	S_Shore	0.375732	0.687466
53.57	16.4487	52.8454	14.654	cg03359666	37	Y	13332435				S_Shelf	0.375732	0.687466
27.0657	22.5085	30.5727	24.752	cg03672679	37	Y	17567897				Island	0.375732	0.687466
36.2316	12.1403	34.4781	16.1223	cg04170994	37	Y	20488293	LOC401630;LOC401629	NR_002161;NR_002160	TSS200;TSS200	Island	0.375732	0.687466
84.0856	8.01044	83.0545	7.11167	cg04462340	37	Y	13911503				S_Shore	0.375732	0.687466
13.7872	16.5868	13.0278	9.73318	cg04691144	37	Y	16634373	NLGN4Y;NLGN4Y	NM_014893;NR_028318	TSS1500;TSS200	N_Shore	0.375732	0.687466
91.8366	4.145	91.4688	4.81531	cg05544622	37	Y	9303646	TSPY1;TSPY4	NM_003308;NM_001164471	TSS1500;Body	Island	0.375732	0.687466
33.6345	18.9649	33.3976	19.4257	cg06065495	37	Y	21666309	BCORL2	NR_002923	TSS1500	S_Shore	0.375732	0.687466
6.37492	1.21468	6.04839	1.32034	cg08820785	37	Y	22738029	EIF1AY	NM_004681	Body	Island	0.375732	0.687466
94.9905	3.61681	95.3198	2.5911	cg10666546	37	Y	23566863				Island	0.375732	0.687466
96.035	5.94067	94.8988	9.62829	cg20474581	37	Y	14812997	USP9Y	NM_004654	TSS200	Open sea	0.375732	0.687466
45.1678	12.2574	43.1135	14.1476	cg00311963	37	Y	9747781	LOC100101121;TTTY23	NR_003593;NR_001540	TSS1500;TSS1500	S_Shore	0.414307	0.722325
88.81	11.9829	89.4019	12.6475	cg01463110	37	Y	14648161				N_Shore	0.414307	0.722325
22.8004	10.1777	22.7781	7.09204	cg05557315	37	Y	9476544				N_Shore	0.414307	0.722325
89.9217	4.94964	89.5519	4.63418	cg06636270	37	Y	9173300	TTTY20	NR_001546	TSS1500	N_Shore	0.414307	0.722325
10.7655	0.953389	10.3275	0.981682	cg09546548	37	Y	7141818	PRKY	NR_028062	TSS200	Island	0.414307	0.722325
52.1464	15.3535	51.7328	12.6004	cg10051237	37	Y	14074025				N_Shore	0.414307	0.722325
31.2895	16.6743	32.5896	13.7321	cg14463736	37	Y	15817372	TMSB4Y	NM_004202	3'UTR	S_Shore	0.414307	0.722325
57.9464	8.67158	59.0976	7.09848	cg16552926	37	Y	23694891				N_Shore	0.414307	0.722325
75.2123	7.49492	76.7006	6.82891	cg17741448	37	Y	22917782	RPS4Y2	NM_001039567	TSS200	Open sea	0.414307	0.722325
67.8965	3.49114	67.6509	4.17937	cg01086462	37	Y	7429349				S_Shore	0.454834	0.738828
72.0006	7.51719	71.2601	8.39327	cg03443143	37	Y	9363365	TSPY4;FAM197Y2	NM_001164471;NR_001553	Body;TSS1500	N_Shore	0.454834	0.738828
8.70336	1.75135	7.96841	2.50372	cg04790916	37	Y	15591260	UTY;UTY;UTY	NM_182660;NM_007125;NM_182659	Body;Body;Body	Island	0.454834	0.738828
3.18517	0.549807	3.23648	0.346263	cg05672930	37	Y	21729555	CYorf15A	NM_001005852	5'UTR	Island	0.454834	0.738828
80.0015	7.66677	77.4065	10.2187	cg06865724	37	Y	24445690	TTTY5	NR_001541	TSS1500	Open sea	0.454834	0.738828
3.27953	0.385972	3.18147	0.374229	cg07731488	37	Y	21729314	CYorf15A;CYorf15A	NM_001005852;NM_001005852	1stExon;5'UTR	Island	0.454834	0.738828
83.8018	15.3302	85.7311	10.137	cg07795413	37	Y	16733930	NLGN4Y;NLGN4Y;NLGN4Y;NLGN4Y;NLGN4Y	NM_001164238;NR_028318;NM_014893;NM_001164238;NR_028319	5'UTR;Body;5'UTR;1stExon;Body	Open sea	0.454834	0.738828
32.7108	9.50279	30.7831	8.4321	cg08921682	37	Y	6891543	TBL1Y;TBL1Y;TBL1Y	NM_134259;NM_033284;NM_134258	5'UTR;5'UTR;5'UTR	Open sea	0.454834	0.738828
69.4892	5.60631	67.1361	6.21412	cg10841270	37	Y	22917104	RPS4Y2	NM_001039567	TSS1500	Open sea	0.454834	0.738828
55.456	22.6512	53.8187	20.1523	cg15700967	37	Y	6954228	TBL1Y;TBL1Y;TBL1Y	NM_134259;NM_134258;NM_033284	Body;Body;Body	Open sea	0.454834	0.738828
6.48078	0.948412	6.10695	0.873595	cg17660627	37	Y	21729665	CYorf15A	NM_001005852	5'UTR	S_Shore	0.454834	0.738828
76.8749	14.3086	76.1848	11.2179	cg18058072	37	Y	2807288	ZFY;ZFY;ZFY	NM_003411;NM_001145275;NM_001145276	5'UTR;5'UTR;5'UTR	S_Shelf	0.454834	0.738828
7.28233	5.70526	7.64132	6.07321	cg25918849	37	Y	23753332	TTTY13	NR_001537	Body	Open sea	0.454834	0.738828
15.5753	2.86407	14.8186	1.79871	cg26517491	37	Y	21906943	KDM5D;KDM5D;KDM5D	NM_001146706;NM_001146705;NM_004653	TSS200;TSS200;TSS200	Open sea	0.454834	0.738828
61.8022	13.6172	59.7861	11.6121	cg00213748	37	Y	8148233				S_Shore	0.497314	0.759659
78.3974	11.0089	79.3175	11.0114	cg01882666	37	Y	17571429				S_Shelf	0.497314	0.759659
5.0258	0.754623	4.80823	0.893486	cg02839557	37	Y	6778641	TBL1Y;TBL1Y;TBL1Y	NM_134259;NM_033284;NM_134258	TSS200;TSS200;TSS200	Island	0.497314	0.759659
11.4795	1.10534	11.0891	1.96315	cg02884332	37	Y	22737946	EIF1AY	NM_004681	Body	Island	0.497314	0.759659
4.05803	0.634782	3.79054	0.789098	cg03430010	37	Y	15591607	UTY;UTY;UTY;UTY;UTY;UTY	NM_182660;NM_182660;NM_007125;NM_182659;NM_182659;NM_007125	1stExon;5'UTR;5'UTR;1stExon;5'UTR;1stExon	Island	0.497314	0.759659
79.7481	9.28632	78.8747	10.878	cg06322277	37	Y	22917937	RPS4Y2	NM_001039567	TSS200	Open sea	0.497314	0.759659
74.8543	11.5228	76.0118	14.1649	cg07765982	37	Y	6263841	TTTY1;LOC100101116	NR_001538;NR_003589	Body;Body	Open sea	0.497314	0.759659
76.4676	11.6307	75.5933	13.351	cg10557773	37	Y	2801877	ZFY	NM_001145276	TSS1500	N_Shore	0.497314	0.759659
93.8157	2.25531	92.4714	5.21336	cg10799208	37	Y	22681436	TTTY10	NR_001542	TSS1500	Open sea	0.497314	0.759659
86.7905	6.75659	86.3986	8.70328	cg13808036	37	Y	24453658	RBMY1F;RBMY2FP	NM_152585;NR_002193	TSS1500;TSS1500	N_Shore	0.497314	0.759659
15.5809	2.41471	16.2842	2.43846	cg14170959	37	Y	2802217	ZFY;ZFY;ZFY	NM_003411;NM_001145276;NM_001145275	TSS1500;TSS1500;TSS1500	N_Shore	0.497314	0.759659
35.6808	9.47885	34.9311	12.0247	cg14467015	37	Y	23757241	TTTY13	NR_001537	TSS1500	Open sea	0.497314	0.759659
76.345	17.3685	75.9395	17.6208	cg26488634	37	Y	14108207				S_Shore	0.497314	0.759659
12.4787	2.5601	12.0864	2.0764	cg03244189	37	Y	21238472	TTTY14	NR_001543	Body	Island	0.541748	0.794723
6.22928	1.09817	5.75738	1.27303	cg07607525	37	Y	7142752	PRKY	NR_028062	Body	Island	0.541748	0.794723
89.1968	10.0924	88.6184	10.2792	cg09350919	37	Y	9365070	TSPY3;TSPY4	NM_001077697;NM_001164471	TSS1500;Body	N_Shore	0.541748	0.794723
92.097	3.18794	91.2571	6.157	cg09460641	37	Y	9385586				Island	0.541748	0.794723
61.6696	17.2835	60.2489	18.2587	cg15431336	37	Y	4872931	PCDH11Y	NM_032971	5'UTR	S_Shore	0.541748	0.794723
41.7918	11.0627	42.8106	13.9777	cg16292375	37	Y	19691502	LOC401629;LOC401630	NR_002160;NR_002161	TSS200;TSS200	Island	0.541748	0.794723
90.8115	6.76723	91.0103	5.49106	cg27248959	37	Y	10035199				N_Shore	0.541748	0.794723
39.7877	5.99757	41.2303	7.53837	cg27402302	37	Y	13589640				S_Shelf	0.541748	0.794723
90.0778	8.23798	90.2236	9.34123	cg27509967	37	Y	21877683	KDM5D;KDM5D;KDM5D	NM_001146706;NM_004653;NM_001146705	Body;Body;Body	Open sea	0.541748	0.794723
40.3678	20.1346	42.5755	20.1278	cg00876332	37	Y	21664717	BCORL2	NR_002923	Body	Island	0.587891	0.833054
82.5608	12.372	80.0507	13.8268	cg03258315	37	Y	14077975				Island	0.587891	0.833054
87.0261	5.90254	85.8904	7.00472	cg04964672	37	Y	7428198				Island	0.587891	0.833054
80.3252	14.5386	81.0797	12.9633	cg09223632	37	Y	10033460				Island	0.587891	0.833054
62.1364	16.262	61.7354	15.3346	cg09408193	37	Y	20501241				S_Shore	0.587891	0.833054
15.4695	3.39199	16.5175	5.28403	cg15273954	37	Y	14773684	TTTY15	NR_001545	TSS1500	Open sea	0.587891	0.833054
22.0983	11.6872	23.1409	12.473	cg15794778	37	Y	21665021	BCORL2	NR_002923	Body	Island	0.587891	0.833054
54.7216	17.3183	55.6056	20.4609	cg17115812	37	Y	19678528				N_Shore	0.587891	0.833054
90.4461	5.05309	89.9263	5.33746	cg02056550	37	Y	8552374	TTTY18	NR_001550	TSS1500	Open sea	0.635498	0.878095
72.4182	17.9573	71.825	19.2985	cg05213048	37	Y	14100276				Island	0.635498	0.878095
65.2537	12.9227	65.6912	14.1389	cg06855731	37	Y	9931079				S_Shore	0.635498	0.878095
81.8804	11.5943	78.8207	18.2642	cg20764275	37	Y	17568616				Island	0.635498	0.878095
32.938	20.5216	32.6252	21.7218	cg27214488	37	Y	16635501	NLGN4Y;NLGN4Y;NLGN4Y	NM_014893;NR_028318;NR_028319	TSS200;Body;TSS1500	N_Shore	0.635498	0.878095
40.62	23.3527	40.217	24.0914	cg27636129	37	Y	2655927	SRY	NM_003140	TSS200	N_Shore	0.635498	0.878095
65.6054	17.2145	66.0444	13.4786	cg01141334	37	Y	13477785				Island	0.684814	0.904933
95.614	0.991949	95.8484	1.05629	cg03601053	37	Y	15016101	DDX3Y;DDX3Y;DDX3Y	NM_001122665;NM_001122665;NM_004660	5'UTR;1stExon;TSS1500	N_Shore	0.684814	0.904933
77.1232	8.52344	76.5642	8.47856	cg03827298	37	Y	24454927	RBMY1F;RBMY2FP	NM_152585;NR_002193	TSS200;TSS200	Island	0.684814	0.904933
88.8937	6.07783	88.4389	7.51748	cg04016144	37	Y	9215053	TSPY4;TSPY4	NM_001164471;NM_001164471	TSS1500;Body	N_Shore	0.684814	0.904933
58.7901	5.66285	58.8969	6.42321	cg05678960	37	Y	6133838				Island	0.684814	0.904933
83.2962	9.74881	83.7403	10.6601	cg05964935	37	Y	13462412				N_Shore	0.684814	0.904933
87.7459	4.87043	86.776	5.50651	cg06231362	37	Y	21726406				N_Shelf	0.684814	0.904933
35.9693	13.2095	35.6963	14.4584	cg16894943	37	Y	20488269	LOC401630;LOC401629	NR_002161;NR_002160	TSS200;TSS200	Island	0.684814	0.904933
52.4521	18.161	53.2448	17.0723	cg18163559	37	Y	9742930				N_Shelf	0.684814	0.904933
14.0627	2.47365	14.238	1.78009	cg25518695	37	Y	16636258	NLGN4Y;NLGN4Y;NLGN4Y	NR_028318;NR_028319;NM_014893	Body;TSS200;5'UTR	N_Shore	0.684814	0.904933
41.0737	14.973	41.3795	15.1933	cg26046487	37	Y	20736147	HSFY1;HSFY2;HSFY2;HSFY1	NM_152584;NM_001001877;NR_003509;NR_003510	Body;Body;Body;Body	Open sea	0.684814	0.904933
91.8884	3.56954	91.6112	2.36975	cg00063477	37	Y	22741795	EIF1AY	NM_004681	Body	S_Shelf	0.735352	0.920572
52.2463	7.93173	52.0325	8.56253	cg00543493	37	Y	9342875	TSPY4	NM_001164471	Body	N_Shore	0.735352	0.920572
78.7728	12.2642	79.4539	10.7525	cg02012379	37	Y	22917894	RPS4Y2	NM_001039567	TSS200	Open sea	0.735352	0.920572
7.38117	1.30138	7.61796	0.968477	cg03750315	37	Y	22737896	EIF1AY	NM_004681	Body	Island	0.735352	0.920572
66.7257	12.7023	65.8645	14.3935	cg04193779	37	Y	9170562	TTTY20	NR_001546	Body	N_Shelf	0.735352	0.920572
12.7299	2.41735	13.0205	1.44296	cg04840163	37	Y	2804320	ZFY;ZFY;ZFY	NM_003411;NM_001145275;NM_001145276	5'UTR;5'UTR;5'UTR	S_Shore	0.735352	0.920572
85.5519	10.9411	85.6759	10.6554	cg06576965	37	Y	8551551	TTTY18	NR_001550	Body	Open sea	0.735352	0.920572
83.0365	14.0613	83.3502	13.4499	cg07728631	37	Y	14100068				Island	0.735352	0.920572
47.7669	19.588	48.4461	20.8074	cg09595415	37	Y	2655942	SRY	NM_003140	TSS200	N_Shore	0.735352	0.920572
52.5953	18.8871	53.3284	18.2337	cg13805219	37	Y	6137453				S_Shelf	0.735352	0.920572
49.7074	17.8748	49.0224	19.0671	cg14029254	37	Y	22918261	RPS4Y2	NM_001039567	Body	Open sea	0.735352	0.920572
90.2402	8.08731	91.0782	3.21326	cg14931215	37	Y	21867702	KDM5D;KDM5D;KDM5D	NM_001146705;NM_004653;NM_001146706	3'UTR;3'UTR;3'UTR	Open sea	0.735352	0.920572
92.5504	2.60191	92.1059	2.064	cg15281205	37	Y	21100472	TTTY14	NR_001543	Body	Open sea	0.735352	0.920572
68.7903	17.7401	68.5999	20.5377	cg15563434	37	Y	2657879				Island	0.735352	0.920572
24.9247	6.42293	26.0816	9.56525	cg01988452	37	Y	22736528	EIF1AY	NM_004681	TSS1500	N_Shore	0.786865	0.939162
5.05444	0.628705	5.04054	1.01101	cg03266527	37	Y	15591101	UTY;UTY;UTY	NM_182660;NM_007125;NM_182659	Body;Body;Body	N_Shore	0.786865	0.939162
93.2894	1.25801	93.4012	2.29373	cg03278611	37	Y	16941591	NLGN4Y;NLGN4Y;NLGN4Y	NR_028318;NM_014893;NR_028319	Body;Body;Body	N_Shore	0.786865	0.939162
4.05449	0.782409	3.91406	0.581527	cg04042030	37	Y	6778623	TBL1Y;TBL1Y;TBL1Y	NM_134259;NM_033284;NM_134258	TSS200;TSS200;TSS200	Island	0.786865	0.939162
74.8889	15.0664	75.7656	14.1595	cg04559508	37	Y	9387798				S_Shelf	0.786865	0.939162
12.825	2.72816	13.4048	2.44329	cg05940236	37	Y	15017297	DDX3Y;DDX3Y	NM_001122665;NM_004660	Body;Body	Island	0.786865	0.939162
84.6295	3.74894	84.8285	4.66499	cg06237805	37	Y	8147958				Island	0.786865	0.939162
40.1048	23.7827	39.3082	23.3493	cg06247034	37	Y	16634255	NLGN4Y;NLGN4Y	NR_028318;NM_014893	TSS1500;TSS1500	N_Shore	0.786865	0.939162
8.4645	1.56618	8.64985	1.7101	cg08715207	37	Y	22737969	EIF1AY	NM_004681	Body	Island	0.786865	0.939162
5.90523	0.565927	5.93195	1.197	cg13845521	37	Y	21238886	TTTY14	NR_001543	Body	Island	0.786865	0.939162
3.74675	0.52598	3.65892	0.618956	cg20864678	37	Y	21729037	CYorf15A	NM_001005852	TSS200	N_Shore	0.786865	0.939162
9.00646	2.05254	8.83863	1.11903	cg25815185	37	Y	21906868	KDM5D;KDM5D;KDM5D	NM_001146706;NM_001146705;NM_004653	TSS200;TSS200;TSS200	Open sea	0.786865	0.939162
79.5189	10.4865	77.4311	14.5989	cg25914522	37	Y	24452543				N_Shelf	0.786865	0.939162
88.1601	7.55702	87.8155	9.08995	cg03533500	37	Y	21668420				S_Shelf	0.839355	0.9605
78.0149	20.1474	75.7391	26.5922	cg03769088	37	Y	8120126				Open sea	0.839355	0.9605
11.6892	3.45599	11.5974	2.17044	cg04303809	37	Y	14649201				Island	0.839355	0.9605
68.7728	10.8283	68.1373	10.572	cg05051262	37	Y	23566572				Island	0.839355	0.9605
5.9525	0.798619	5.94123	0.9165	cg05725925	37	Y	21729058	CYorf15A	NM_001005852	TSS200	N_Shore	0.839355	0.9605
94.0255	2.02879	94.0204	2.29494	cg08816194	37	Y	16733442	NLGN4Y;NLGN4Y;NLGN4Y;NLGN4Y	NM_001164238;NR_028318;NM_014893;NR_028319	TSS1500;Body;5'UTR;Body	Open sea	0.839355	0.9605
76.5861	14.5784	77.2933	13.2667	cg14273923	37	Y	28555912				Island	0.839355	0.9605
89.3846	9.41443	90.6415	5.46615	cg14671357	37	Y	7676811	TTTY12	NR_001551	Body	Open sea	0.839355	0.9605
14.7427	6.6111	16.1411	8.46029	cg15027426	37	Y	21664604	BCORL2	NR_002923	Body	Island	0.839355	0.9605
77.337	5.06704	77.0898	6.75105	cg17769199	37	Y	9193058	FAM197Y2	NR_001553	TSS1500	N_Shore	0.839355	0.9605
54.0259	23.9764	53.9174	26.2372	cg23834181	37	Y	17567486				N_Shore	0.839355	0.9605
14.4975	3.2993	14.7125	4.35057	cg24837623	37	Y	2802900	ZFY;ZFY;ZFY	NM_003411;NM_001145276;NM_001145275	TSS1500;TSS1500;TSS1500	N_Shore	0.839355	0.9605
94.1585	1.00511	94.1358	1.37275	cg00308367	37	Y	21868532	KDM5D;KDM5D;KDM5D	NM_001146706;NM_004653;NM_001146705	Body;Body;Body	Open sea	0.892578	0.97452
2.62943	0.637979	2.59349	0.615223	cg00762184	37	Y	14774526	TTTY15	NR_001545	Body	Open sea	0.892578	0.97452
9.3329	1.49575	9.41025	1.7003	cg01311227	37	Y	2709627	RPS4Y1;RPS4Y1	NM_001008;NM_001008	1stExon;5'UTR	Open sea	0.892578	0.97452
79.7417	9.38544	79.2806	8.54909	cg02129146	37	Y	7138198				N_Shelf	0.892578	0.97452
54.3039	17.4447	55.1134	14.1489	cg02340092	37	Y	16945913	NLGN4Y;NLGN4Y;NLGN4Y	NR_028318;NM_014893;NR_028319	Body;Body;Body	S_Shelf	0.892578	0.97452
15.635	3.0281	15.4863	2.99481	cg02577797	37	Y	2802968	ZFY;ZFY;ZFY	NM_003411;NM_001145276;NM_001145275	TSS1500;TSS200;TSS1500	Island	0.892578	0.97452
73.7522	16.6748	74.3167	16.4976	cg03767353	37	Y	2658057				Island	0.892578	0.97452
65.4929	10.6935	65.4533	11.4425	cg05230942	37	Y	21155270	CD24;TTTY14	NM_013230;NR_001543	TSS1500;Body	S_Shore	0.892578	0.97452
89.5863	15.1834	89.2276	16.4527	cg07950979	37	Y	15451782	UTY;UTY;UTY	NM_182660;NM_007125;NM_182659	Body;Body;Body	Open sea	0.892578	0.97452
11.7169	4.95618	12.6258	7.84493	cg09728865	37	Y	6780027	TBL1Y;TBL1Y;TBL1Y	NM_134259;NM_033284;NM_134258	5'UTR;5'UTR;5'UTR	Island	0.892578	0.97452
71.3438	16.7383	72.8649	14.9078	cg09829904	37	Y	2823782	ZFY;ZFY;ZFY	NM_001145276;NM_003411;NM_001145275	Body;Body;5'UTR	Open sea	0.892578	0.97452
89.1133	15.6778	89.0096	14.9955	cg10067523	37	Y	8681688	TTTY11	NR_001548	Body	Open sea	0.892578	0.97452
77.8773	10.171	79.2168	5.45798	cg10835413	37	Y	10035202				N_Shore	0.892578	0.97452
84.3086	6.0201	83.444	5.70523	cg17651935	37	Y	14078666				S_Shore	0.892578	0.97452
48.5895	22.5909	49.0206	22.5604	cg00679624	37	Y	17568445				Island	0.946045	0.993795
89.1026	6.34804	88.5801	7.09603	cg02050847	37	Y	22918038	RPS4Y2;RPS4Y2	NM_001039567;NM_001039567	1stExon;5'UTR	Open sea	0.946045	0.993795
87.2559	8.70681	87.2965	9.22823	cg02730008	37	Y	15814320	TMSB4Y	NM_004202	TSS1500	N_Shore	0.946045	0.993795
91.2622	4.37507	91.2336	4.83171	cg03052502	37	Y	9193029	FAM197Y2	NR_001553	TSS1500	N_Shore	0.946045	0.993795
67.5512	20.4896	66.6235	25.0327	cg08160949	37	Y	8150875				S_Shelf	0.946045	0.993795
89.9413	4.62661	90.6328	2.9934	cg08528516	37	Y	15015995	DDX3Y;DDX3Y	NM_001122665;NM_004660	TSS200;TSS1500	N_Shore	0.946045	0.993795
80.5699	16.6317	81.3927	14.2914	cg09093035	37	Y	14074689				Island	0.946045	0.993795
88.3216	3.43381	87.732	3.93256	cg09804407	37	Y	16733251	NLGN4Y;NLGN4Y;NLGN4Y;NLGN4Y	NM_001164238;NR_028318;NM_014893;NR_028319	TSS1500;Body;5'UTR;Body	Open sea	0.946045	0.993795
30.3758	14.4448	30.0457	10.7868	cg11131351	37	Y	2802287	ZFY;ZFY;ZFY	NM_003411;NM_001145276;NM_001145275	TSS1500;TSS1500;TSS1500	N_Shore	0.946045	0.993795
35.3115	22.6948	34.5721	22.611	cg11898347	37	Y	2655866	SRY	NM_003140	TSS200	N_Shore	0.946045	0.993795
24.2545	7.84227	24.1753	6.92495	cg25756647	37	Y	21728575	CYorf15A	NM_001005852	TSS1500	N_Shore	0.946045	0.993795
91.7615	5.05811	91.7812	5.21262	cg26198148	37	Y	15814685	TMSB4Y	NM_004202	TSS1500	N_Shore	0.946045	0.993795
5.87727	1.01358	5.89048	0.614497	cg00212031	37	Y	21239348	TTTY14	NR_001543	TSS200	Island	1	1
94.3731	1.23872	94.3145	1.22951	cg01426558	37	Y	15015682	DDX3Y;DDX3Y	NM_001122665;NM_004660	TSS1500;TSS1500	N_Shore	1	1
4.82189	0.782663	4.77994	0.34252	cg02233190	37	Y	22737591	EIF1AY	NM_004681	TSS200	N_Shore	1	1
45.5838	14.3007	45.9354	14.1933	cg05202434	37	Y	8571846	TTTY19	NR_001549	TSS1500	Open sea	1	1
76.907	15.3082	76.8384	12.8273	cg05530472	37	Y	6742689	AMELY	NM_001143	TSS1500	Open sea	1	1
10.6719	1.33109	10.7302	1.74851	cg06479204	37	Y	15591533	UTY;UTY;UTY	NM_182660;NM_182659;NM_007125	1stExon;1stExon;1stExon	Island	1	1
90.7884	1.96771	90.3557	2.58242	cg08314875	37	Y	15015601	DDX3Y;DDX3Y	NM_001122665;NM_004660	TSS1500;TSS1500	N_Shore	1	1
68.5899	15.1947	69.2355	14.256	cg09732580	37	Y	15012764				N_Shelf	1	1
6.62354	1.16723	6.65841	1.22561	cg11225091	37	Y	22737663	EIF1AY;EIF1AY	NM_004681;NM_004681	5'UTR;1stExon	N_Shore	1	1
69.7819	22.061	69.9163	21.4046	cg13618458	37	Y	6775803				N_Shelf	1	1
69.0886	14.7422	67.0828	17.2966	cg14248084	37	Y	14076009				Island	1	1
41.8465	16.2396	42.3851	18.2125	cg14720093	37	Y	10033382				Island	1	1
3.92478	0.455436	3.93383	0.280552	cg14741114	37	Y	14774198	TTTY15	NR_001545	TSS200	Open sea	1	1
6.28022	0.872919	6.25562	0.529939	cg15429127	37	Y	15016579	DDX3Y;DDX3Y	NM_004660;NM_001122665	TSS200;5'UTR	Island	1	1
80.8069	6.85192	80.5607	7.64512	cg22051787	37	Y	24549725	RBMY1J;RBMY1J;RBMY1F	NM_001006117;NM_001006117;NM_152585	5'UTR;1stExon;5'UTR	S_Shore	1	1
85.4298	18.1762	84.1419	17.1205	cg27545697	37	Y	10037049				Island	1	1

## Sheet: Y-chr expression
IlluminaID	p-value	q_value_only_Y	Mb_Males_mean	Mb_Males_sd	Mt_Males_mean	Mt_Males_sd	CHR	GENENAME	MAP	REFSEQ	SYMBOL
5870739	0.000244140625	0.00415039	6.81604350793786	0.279379347453987	7.35484898407378	0.253693866590969	Y	lysine demethylase 5D	Yq11	NM_001146705; NM_001146706; NM_004653; NP_001140177; NP_001140178; NP_004644; XM_005262560; XM_005262561; XM_011531468; XP_005262617; XP_005262618; XP_011529770; XR_001756009; XR_001756010; XR_001756011; XR_001756012; XR_001756013; XR_244571; XR_430568	KDM5D
4390070	0.001220703125	0.010376	7.47458278618367	0.248569438809045	8.05701066594386	0.373119758275036	Y	eukaryotic translation initiation factor 1A, Y-linked	Yq11.223	NM_001278612; NM_004681; NP_001265541; NP_004672	EIF1AY
4150600	0.00805664062500001	0.0456543	10.503915512079	0.143023761637337	10.7826332014235	0.272632620357826	Y	eukaryotic translation initiation factor 1A, Y-linked	Yq11.223	NM_001278612; NM_004681; NP_001265541; NP_004672	EIF1AY
3450100	0.013427734375	0.0570679	6.77146850399144	0.662309936305384	6.36725366768858	0.827923942179162	Y	neuroligin 4, Y-linked	Yq11.221	NM_001164238; NM_001206850; NM_014893; NP_001157710; NP_001193779; NP_055708; NR_028319; NR_046355; XM_006724874; XM_011531424; XM_011531425; XM_011531426; XM_011531427; XM_011531428; XM_011531429; XM_011531430; XM_017030034; XM_017030035; XM_017030036; XM_017030037; XM_017030038; XM_017030039; XM_017030040; XM_017030041; XP_006724937; XP_011529726; XP_011529727; XP_011529728; XP_011529729; XP_01…	NLGN4Y
130369	0.039794921875	0.135303	5.4749741141381	0.804528072325041	5.87017025602266	0.865197304664238	Y	DEAD-box helicase 3, Y-linked	Yq11	NM_001122665; NM_001302552; NM_001324195; NM_004660; NP_001116137; NP_001289481; NP_001311124; NP_004651; NR_136716; NR_136717; NR_136718; NR_136719; NR_136720; NR_136721; NR_136722; NR_136723; NR_136724; XR_001756014	DDX3Y
1850687	0.0942382812500001	0.160205	6.2166091562391	0.289785747320916	6.0503157561179	0.305953376397317	Y	protein kinase, Y-linked, pseudogene	Yp11.2	NM_002760; NR_028062	PRKY
6370037	0.0803222656250001	0.160205	5.57322020413436	0.295543589364294	5.40219656838774	0.320913416020013	Y	RNA binding motif protein, Y-linked, family 2, member F pseudogene	Yq11.223	NR_002193	RBMY2FP
6020273	0.0942382812500001	0.160205	9.69699549320928	0.344971400886921	9.83595201488138	0.41665951225441	Y	ribosomal protein S4, Y-linked 2	Yq11.223	NM_001039567; NP_001034656	RPS4Y2
2030592	0.0681152343750001	0.160205	5.33233252442419	0.414493628312222	5.71451756476711	0.407982553146646	Y	testis-specific transcript, Y-linked 14 (non-protein coding)	Yq11.222	NR_001543; NR_001544; NR_125733; NR_125734; NR_125735; NR_125736; NR_125737	TTTY14
3370270	0.0942382812500001	0.160205	5.63103666145067	0.363216761347534	5.35002615039807	0.406619420929536	Y	zinc finger protein, Y-linked	Yp11.3	NM_001145275; NM_001145276; NM_003411; NP_001138747; NP_001138748; NP_003402; XM_005262570; XM_011531473; XM_011531474; XM_011531475; XM_017030075; XM_017030076; XM_017030077; XP_005262627; XP_011529775; XP_011529776; XP_011529777; XP_016885564; XP_016885565; XP_016885566	ZFY
3840561	0.146484375	0.226385	5.63281815596519	0.345436139096744	5.89864556690517	0.363956463635888	Y	ubiquitously transcribed tetratricopeptide repeat containing, Y-linked	Yq11	NM_001258249; NM_001258250; NM_001258251; NM_001258252; NM_001258253; NM_001258254; NM_001258255; NM_001258256; NM_001258257; NM_001258258; NM_001258259; NM_001258260; NM_001258261; NM_001258262; NM_001258263; NM_001258264; NM_001258265; NM_001258266; NM_001258267; NM_001258268; NM_001258269; NM_001258270; NM_007125; NM_182659; NM_182660; NP_001245178; NP_001245179; NP_001245180; NP_001245181; NP…	UTY
50253	0.167724609375	0.23761	6.15659793112556	0.792586261373782	5.86782790023915	0.716335048968916	Y	zinc finger protein, Y-linked	Yp11.3	NM_001145275; NM_001145276; NM_003411; NP_001138747; NP_001138748; NP_003402; XM_005262570; XM_011531473; XM_011531474; XM_011531475; XM_017030075; XM_017030076; XM_017030077; XP_005262627; XP_011529775; XP_011529776; XP_011529777; XP_016885564; XP_016885565; XP_016885566	ZFY
5860465	0.414306640625	0.541786	6.01888694782889	0.308723682199638	6.12323709279474	0.382545629121376	Y	ubiquitin specific peptidase 9, Y-linked	Yq11.2	NM_004654; NP_004645; XM_017030078; XP_016885567	USP9Y
6100687	0.454833984375	0.552298	12.2669117341514	0.235656874332136	12.3074508213527	0.144366087250765	Y	ribosomal protein S4, Y-linked 1	Yp11.3	NM_001008; NP_000999; XM_017030061; XP_016885550	RPS4Y1
1300044	0.587890625	0.666276	5.45493218460635	0.301720370146324	5.26394590040079	0.522870314315568	Y	testis-specific transcript, Y-linked 15 (non-protein coding)	Yq11.1	NR_001545	TTTY15
6860102	0.7353515625	0.735352	8.14173928016955	0.277241368562285	8.14597690285864	0.225220630794287	Y	taxilin gamma pseudogene, Y-linked	Yq11.222	NM_001005852; NR_045128; NR_045129	TXLNGY
1770288	0.7353515625	0.735352	6.73427318207372	0.208308758474274	6.7669180116249	0.231280344004493	Y	testis-specific transcript, Y-linked 14 (non-protein coding)	Yq11.222	NR_001543; NR_001544; NR_125733; NR_125734; NR_125735; NR_125736; NR_125737	TTTY14
