# Supplementary material for: Sex influences DNA methylation and gene expression in human skeletal muscle myoblasts and myotubes
Source: Stem Cell Res Ther. 2019 Jan 15;10:26. doi: 10.1186/s13287-018-1118-4 (PMC6332625; doi:10.1186/s13287-018-1118-4)
Supplement: Supplementary file 11 — DNA methylation and mRNA expression data in skeletal muscle from women (N = 7) and men (N = 10–12). Different Excel sheets correspond to DNA methylation data and mRNA expression data respectively. (XLSX 1230 kb) [file 13287_2018_1118_MOESM11_ESM.xlsx]

## Sheet: Methylation, autosomes - Muscle
TargetID	GENOME_BUILD	CHR	MAPINFO	UCSC_REFGENE_NAME	UCSC_REFGENE_ACCESSION	UCSC_REFGENE_GROUP	RELATION_TO_UCSC_CPG_ISLAND	Women_Mean	Women_SD	Men_Mean	Men_SD	Difference (women-men)	Fold change (women/men)	p-value	q-value
cg00167275	37	10	88854588	FAM35A;GLUD1;GLUD1	NM_019054;NM_005271;NM_005271	TSS1500;5'UTR;1stExon	Island	0.254276	0.0253621	0.0390081	0.00681728	0.215268	6.51854	1.24476e-13	1.85473e-12
cg04588356	37	2	3473852	TTC15	NM_016030	Body		0.745412	0.055579	0.3215	0.0288038	0.423911	2.31854	4.71684e-11	2.48804e-10
cg18156963	37	1	23153308	EPHB2;EPHB2	NM_004442;NM_017449	Body;Body		0.634649	0.0231968	0.376351	0.0298369	0.258298	1.68632	4.88964e-11	2.56955e-10
cg06358300	37	9	84302344	TLE1	NM_005077	Body	Island	0.30817	0.0196338	0.12874	0.0153661	0.17943	2.39374	1.85663e-10	8.40921e-10
cg17765025	37	2	84105169					0.817593	0.0297229	0.574765	0.0193495	0.242829	1.42248	4.22878e-10	1.75238e-09
cg20181928	37	11	68702291	IGHMBP2	NM_002180	Body		0.831614	0.0393474	0.571672	0.0300069	0.259942	1.45471	6.52008e-10	2.60046e-09
cg14254480	37	2	26927693	KCNK3	NM_002246	Body		0.824897	0.020966	0.522547	0.0592268	0.30235	1.57861	6.07827e-09	2.02841e-08
cg05166801	37	7	116143459	CAV2;CAV2	NM_198212;NM_001233	Body;Body	S_Shelf	0.66786	0.034432	0.361613	0.0476404	0.306247	1.84689	9.29663e-09	3.00361e-08
cg11598897	37	5	37209268	C5orf42	NM_023073	Body	Island	0.398628	0.011091	0.459646	0.00968673	-0.0610186	0.867249	1.13096e-08	3.60967e-08
cg07894983	37	16	714970	WDR90	NM_145294	Body	S_Shore	0.838334	0.0248366	0.534749	0.0610625	0.303585	1.56772	1.18137e-08	3.75971e-08
cg12691488	37	1	243053673				Island	0.123588	0.0203679	0.353475	0.0503746	-0.229888	0.349635	1.41688e-08	4.45409e-08
cg05037024	37	5	155848920	SGCD;SGCD;SGCD	NM_001128209;NM_172244;NM_000337	Body;Body;Body		0.839476	0.0235245	0.663262	0.039376	0.176214	1.26568	1.86341e-08	5.76274e-08
cg05949667	37	11	134126504	ACAD8	NM_014384	Body	S_Shelf	0.791842	0.0419362	0.602538	0.0403322	0.189304	1.31418	3.34077e-08	9.93424e-08
cg19097082	37	11	130201322					0.874252	0.0366687	0.564165	0.0586016	0.310087	1.54964	4.34271e-08	1.27153e-07
cg05158165	37	6	108965753	FOXO3;FOXO3	NM_001455;NM_201559	Body;Body		0.834055	0.0269658	0.667667	0.0332766	0.166388	1.24921	6.58834e-08	1.88414e-07
cg23950473	37	5	154393265	KIF4B;KIF4B	NM_001099293;NM_001099293	1stExon;5'UTR		0.442811	0.0306317	0.307547	0.0179882	0.135265	1.43982	7.49694e-08	2.12747e-07
cg17956819	37	17	22191704				N_Shore	0.88807	0.0143413	0.787855	0.0270483	0.100215	1.1272	1.34424e-07	3.69698e-07
cg26446832	37	11	12015695	DKK3;DKK3;DKK3	NM_001018057;NM_015881;NM_013253	Body;Body;Body		0.827622	0.0277621	0.60863	0.0537911	0.218992	1.35981	2.31608e-07	6.19265e-07
cg20891225	37	3	57994481	FLNB;FLNB;FLNB;FLNB	NM_001164319;NM_001164317;NM_001164318;NM_001457	1stExon;1stExon;1stExon;1stExon	Island	0.18601	0.00944215	0.100912	0.0171296	0.0850985	1.8433	2.64914e-07	7.05757e-07
cg09867883	37	1	227962873	SNAP47	NM_053052	Body		0.620636	0.0367496	0.495046	0.0191486	0.125589	1.25369	4.2259e-07	1.10375e-06
cg10331234	37	16	81665575	CMIP;CMIP	NM_030629;NM_198390	Body;Body		0.868855	0.010037	0.772244	0.0272068	0.0966113	1.1251	4.35505e-07	1.13694e-06
cg03691818	37	12	53085038	KRT77	NM_175078	Body		0.108783	0.0149159	0.0498987	0.00946888	0.0588842	2.18007	4.8025e-07	1.24904e-06
cg23273465	37	2	36588933	CRIM1	NM_016441	Body	S_Shelf	0.815563	0.0500883	0.536389	0.0612172	0.279174	1.52047	5.39405e-07	1.39762e-06
cg07549526	37	16	91663					0.899495	0.00916421	0.808518	0.0290681	0.0909772	1.11252	8.23165e-07	2.09747e-06
cg17238319	37	3	16428391	RFTN1	NM_015150	Body		0.797666	0.0199328	0.706972	0.0246807	0.0906947	1.12829	9.49715e-07	2.40551e-06
cg16609139	37	11	23962902					0.740638	0.0194318	0.63375	0.0295219	0.106887	1.16866	1.11356e-06	2.8019e-06
cg23719534	37	15	101099284				Island	0.923351	0.00988752	0.828821	0.0375711	0.0945296	1.11405	1.15587e-06	2.90437e-06
cg21009420	37	7	146484504	CNTNAP2	NM_014141	Body		0.816742	0.0139865	0.72343	0.0261284	0.0933115	1.12898	1.15988e-06	2.91247e-06
cg13451651	37	9	92301815	LOC100129066	NR_024280	Body		0.709606	0.0266091	0.571323	0.0358392	0.138283	1.24204	1.28155e-06	3.20708e-06
cg06585734	37	3	46037942	FYCO1	NM_024513	TSS1500	S_Shore	0.764439	0.0330464	0.570475	0.0555737	0.193964	1.34	1.68755e-06	4.17674e-06
cg02556954	37	5	137848577	ETF1	NM_004730	Body		0.594072	0.0279585	0.690604	0.0222035	-0.0965322	0.860221	1.87399e-06	4.6165e-06
cg01162378	37	16	65063803	CDH11	NM_001797	5'UTR		0.757628	0.0473804	0.5339	0.0565068	0.223728	1.41905	2.13055e-06	5.21946e-06
cg17307919	37	8	4441859	CSMD1	NM_033225	Body		0.941086	0.012025	0.852124	0.0332321	0.0889613	1.1044	2.23545e-06	5.46917e-06
cg00804338	37	13	114239234	TFDP1;TFDP1	NM_007111;NR_026580	5'UTR;Body		0.206044	0.030303	0.0841068	0.0195062	0.121937	2.44979	2.26532e-06	5.53733e-06
cg24990400	37	8	102006838					0.778171	0.0348119	0.638348	0.0303098	0.139823	1.21904	2.29755e-06	5.61116e-06
cg07381872	37	1	61408076					0.642153	0.0342778	0.748623	0.03031	-0.106471	0.857778	2.41276e-06	5.88083e-06
cg25294185	37	11	65487814	RNASEH2C	NM_032193	Body	Island	0.0551295	0.0125634	0.114953	0.0180094	-0.0598231	0.479584	2.43927e-06	5.94282e-06
cg23880533	37	12	124896079	NCOR2;NCOR2	NM_006312;NM_001077261	Body;Body		0.68584	0.0283007	0.549374	0.0352951	0.136466	1.2484	3.24004e-06	7.79584e-06
cg23814743	37	3	49466685	NICN1;NICN1	NM_032316;NM_032316	1stExon;5'UTR	Island	0.291189	0.0160977	0.231899	0.0150206	0.0592902	1.25567	3.24496e-06	7.80599e-06
cg24047926	37	1	204095587	SOX13	NM_005686	3'UTR		0.490077	0.0710224	0.311479	0.0153048	0.178598	1.57339	3.78695e-06	9.06442e-06
cg07891268	37	17	3794118	CAMKK1;CAMKK1;CAMKK1	NM_172207;NM_172206;NM_032294	5'UTR;TSS200;5'UTR	N_Shore	0.616201	0.0241482	0.499605	0.0306983	0.116595	1.23337	4.15299e-06	9.90197e-06
cg14268200	37	17	21094779	DHRS7B	NM_015510	3'UTR		0.726137	0.0623794	0.45093	0.0676858	0.275206	1.61031	4.29272e-06	1.02285e-05
cg17915961	37	10	103881480	LDB1	NM_001113407	TSS1500	S_Shore	0.271162	0.0241422	0.180739	0.0209023	0.0904231	1.5003	4.37162e-06	1.04098e-05
cg18159289	37	3	140811608	SPSB4	NM_080862	Body	N_Shelf	0.601109	0.0480669	0.44073	0.0329871	0.16038	1.3639	4.48412e-06	1.06662e-05
cg06710937	37	13	23489940				Island	0.10022	0.0247209	0.0452434	0.00871977	0.0549769	2.21513	4.59729e-06	1.09142e-05
cg02758552	37	3	49395714	GPX1;GPX1;GPX1;GPX1	NM_000581;NM_201397;NM_201397;NM_000581	1stExon;1stExon;5'UTR;5'UTR	Island	0.281417	0.0321059	0.177846	0.0246748	0.103571	1.58236	4.72796e-06	1.121e-05
cg04858776	37	11	59318494					0.111535	0.017471	0.0564352	0.0114481	0.0550999	1.97634	4.95132e-06	1.1717e-05
cg08656326	37	9	84304414	TLE1	NM_005077	TSS1500	Island	0.259961	0.0239704	0.133164	0.0312672	0.126797	1.95219	6.26494e-06	1.46966e-05
cg21686944	37	1	144887235	PDE4DIP	NM_014644	Body		0.813519	0.0336162	0.674539	0.0372396	0.138979	1.20604	6.28783e-06	1.47441e-05
cg13421194	37	21	15448544				N_Shelf	0.941567	0.00788756	0.892195	0.0198261	0.0493719	1.05534	7.03528e-06	1.64514e-05
cg06489965	37	16	3062975	CLDN9;CLDN9	NM_020982;NM_020982	1stExon;5'UTR	N_Shore	0.448948	0.0374412	0.360115	0.0138222	0.0888328	1.24668	8.83857e-06	2.04776e-05
cg06829645	37	13	106759718					0.786738	0.0198766	0.699478	0.0265474	0.0872596	1.12475	9.29589e-06	2.15146e-05
cg11708778	37	1	56057356					0.853395	0.0275832	0.735553	0.0370957	0.117842	1.16021	9.31229e-06	2.15481e-05
cg06642617	37	2	73461528	CCT7;CCT7;CCT7;CCT7;CCT7;C2orf7;CCT7	NR_029402;NR_029403;NM_001009570;NM_006429;NM_001166284;NM_032319;NM_001166285	Body;Body;Body;Body;Body;TSS1500;5'UTR	Island	0.0236723	0.00204781	0.052269	0.0129598	-0.0285967	0.452893	1.10337e-05	2.53667e-05
cg26949715	37	16	14603915	PARN;PARN	NM_001134477;NM_002582	Body;Body		0.699234	0.0372099	0.501072	0.0634872	0.198162	1.39548	1.17512e-05	2.69603e-05
cg14089067	37	1	55442785				N_Shelf	0.813605	0.0174001	0.738944	0.0229723	0.0746609	1.10104	1.25253e-05	2.86886e-05
cg13212831	37	1	56046343					0.860813	0.0297014	0.764732	0.0274278	0.0960813	1.12564	1.29633e-05	2.96549e-05
cg09725915	37	2	70369583				Island	0.0464969	0.00450271	0.0354381	0.00273888	0.0110588	1.31206	1.32946e-05	3.03625e-05
cg08733250	37	7	604141	PRKAR1B;PRKAR1B;PRKAR1B;PRKAR1B;PRKAR1B;PRKAR1B	NM_001164759;NM_001164762;NM_001164758;NM_001164760;NM_001164761;NM_002735	Body;Body;Body;Body;Body;Body	S_Shelf	0.645814	0.021856	0.545835	0.0314116	0.0999794	1.18317	1.52555e-05	3.46832e-05
cg09253679	37	13	27135699	WASF3	NM_006646	5'UTR	S_Shelf	0.61348	0.0672724	0.407664	0.0481301	0.205816	1.50487	1.61177e-05	3.65833e-05
cg02798874	37	17	3469326	TRPV1;TRPV1;TRPV1;TRPV1	NM_080706;NM_018727;NM_080705;NM_080704	3'UTR;3'UTR;3'UTR;3'UTR		0.685717	0.0175771	0.775021	0.0274495	-0.0893041	0.884772	1.63561e-05	3.70864e-05
cg12771852	37	4	8354138					0.668024	0.0171956	0.563344	0.0355101	0.10468	1.18582	1.64883e-05	3.73784e-05
cg02675179	37	16	20686073	ACSM1	NM_052956	Body		0.745517	0.0392298	0.615049	0.0440207	0.130468	1.21213	2.08764e-05	4.7008e-05
cg16810031	37	17	38024146	ZPBP2;ZPBP2	NM_199321;NM_198844	TSS1500;TSS1500	Island	0.785118	0.0253847	0.61236	0.0709058	0.172758	1.28212	2.16815e-05	4.87415e-05
cg03687700	37	2	24271844	FKBP1B;FKBP1B	NM_004116;NM_054033	TSS1500;TSS1500	N_Shore	0.318989	0.0314452	0.200702	0.0350266	0.118287	1.58937	2.21414e-05	4.97047e-05
cg13093934	37	20	43356125	WISP2	NM_003881	3'UTR		0.801088	0.0298587	0.696964	0.0375508	0.104124	1.1494	2.30668e-05	5.16875e-05
cg23667071	37	7	158954960				Island	0.709761	0.044128	0.563282	0.0451686	0.146479	1.26004	2.50461e-05	5.59752e-05
cg09118400	37	7	17402192					0.81118	0.0165435	0.741752	0.0238638	0.0694278	1.0936	2.64544e-05	5.89678e-05
cg12580580	37	10	74544059	CCDC109A	NM_138357	Body		0.618747	0.0294269	0.491746	0.0410834	0.127	1.25826	2.82876e-05	6.29194e-05
cg13551098	37	14	101289470				N_Shore	0.582629	0.0540692	0.465102	0.0339135	0.117526	1.25269	2.84543e-05	6.32471e-05
cg21880765	37	1	227962793	SNAP47	NM_053052	Body		0.666519	0.0545918	0.537848	0.0220604	0.128671	1.23923	2.89499e-05	6.4284e-05
cg19047335	37	20	46288320	SULF2;SULF2;SULF2	NM_198596;NM_001161841;NM_018837	Body;Body;Body		0.863858	0.0218679	0.78138	0.0288948	0.0824788	1.10556	3.15518e-05	6.99913e-05
cg17612569	37	21	27107221	GABPA;ATP5J;ATP5J;ATP5J;ATP5J;ATP5J;ATP5J	NM_002040;NM_001003697;NM_001685;NM_001003703;NM_001003701;NM_001003703;NM_001003696	TSS200;5'UTR;5'UTR;1stExon;Body;5'UTR;5'UTR	Island	0.0614107	0.0100683	0.10382	0.0195887	-0.042409	0.591513	3.22323e-05	7.14292e-05
cg20299935	37	17	21795943					0.821608	0.0400647	0.71393	0.0265396	0.107678	1.15082	3.32964e-05	7.37281e-05
cg05901196	37	10	61664954	CCDC6	NM_005436	Body	N_Shore	0.49417	0.0384888	0.341092	0.0514378	0.153077	1.44879	3.41396e-05	7.55047e-05
cg07093091	37	1	146807706					0.743607	0.0316653	0.598744	0.0517389	0.144863	1.24194	3.79781e-05	8.37762e-05
cg27018944	37	3	187754696					0.675082	0.0450849	0.477031	0.0751433	0.198051	1.41517	4.08387e-05	8.99069e-05
cg25548834	37	7	28319343	LOC402644	NM_001126493	TSS200		0.837501	0.0513499	0.710633	0.0335065	0.126868	1.17853	4.14248e-05	9.1179e-05
cg22679316	37	12	54396990	HOXC9	NM_006897	3'UTR	N_Shelf	0.276546	0.0405455	0.168558	0.0279843	0.107988	1.64066	4.27389e-05	9.40341e-05
cg14242526	37	7	107948864	NRCAM;NRCAM	NM_001037132;NM_005010	5'UTR;5'UTR		0.808417	0.0266348	0.74086	0.0187739	0.0675571	1.09119	4.42733e-05	9.73714e-05
cg14414501	37	4	7512016	SORCS2	NM_020777	Body	Island	0.801679	0.0571915	0.655518	0.0463745	0.146161	1.22297	4.59459e-05	0.000100809
cg22001208	37	19	18782374				S_Shelf	0.731157	0.0845808	0.478002	0.0872671	0.253156	1.52961	5.0146e-05	0.00010972
cg03630790	37	3	30702018	TGFBR2;TGFBR2	NM_001024847;NM_003242	Body;Body		0.584584	0.0412353	0.376081	0.0771562	0.208503	1.55441	5.15623e-05	0.000112707
cg23746518	37	8	82371529	FABP9	NM_001080526	Body		0.816638	0.026588	0.734329	0.0341071	0.0823091	1.11209	5.22972e-05	0.000114201
cg27300185	37	1	214366877					0.41037	0.0420712	0.309282	0.0318143	0.101088	1.32685	5.41436e-05	0.000118093
cg26022257	37	1	24275836					0.64577	0.0135901	0.699115	0.0212821	-0.0533454	0.923696	5.97636e-05	0.000130043
cg18352721	37	14	100215423					0.832088	0.0202406	0.750692	0.030241	0.0813962	1.10843	6.17551e-05	0.00013427
cg15141204	37	2	242665852	ING5	NM_032329	3'UTR	S_Shore	0.742507	0.0153325	0.670032	0.0279307	0.0724749	1.10817	6.30436e-05	0.000136964
cg00095326	37	1	228940949					0.402263	0.0691269	0.225286	0.0463304	0.176977	1.78556	6.417e-05	0.000139356
cg11118198	37	8	128403369					0.710124	0.0393803	0.584808	0.0451249	0.125316	1.21429	6.51861e-05	0.000141452
cg19925186	37	1	89725637	GBP5;GBP5	NM_052942;NM_001134486	3'UTR;3'UTR		0.690028	0.0484639	0.595867	0.02813	0.0941608	1.15802	6.54096e-05	0.000141853
cg24619895	37	12	123633728				N_Shore	0.734492	0.053824	0.593384	0.0374239	0.141107	1.2378	6.61881e-05	0.000143485
cg00735329	37	18	74732603	MBP;MBP	NM_001025100;NM_001025101	Body;Body		0.822873	0.0212359	0.747108	0.0291824	0.0757658	1.10141	6.84764e-05	0.000148359
cg01765600	37	1	228395239	OBSCN;OBSCN	NM_052843;NM_001098623	TSS1500;TSS1500		0.646988	0.0596738	0.51003	0.0243593	0.136958	1.26853	6.89056e-05	0.00014926
cg07700393	37	5	33788976	ADAMTS12	NM_030955	Body		0.677236	0.0635912	0.533296	0.0460493	0.143941	1.26991	7.0988e-05	0.00015371
cg05001908	37	7	128045859	IMPDH1;IMPDH1;IMPDH1;IMPDH1;IMPDH1;IMPDH1;IMPDH1	NM_001142576;NM_183243;NM_000883;NM_001142573;NM_001102605;NM_001142575;NM_001142574	Body;Body;Body;1stExon;Body;1stExon;1stExon	Island	0.254521	0.0338723	0.198499	0.013125	0.0560215	1.28223	7.33144e-05	0.000158685
cg01465527	37	6	29548535	SNORD32B	NR_003049	TSS1500		0.59371	0.0401983	0.490011	0.0311398	0.1037	1.21163	7.51371e-05	0.000162535
cg03111576	37	16	11268374	CLEC16A	NM_015226	Body	S_Shore	0.900349	0.0117446	0.875119	0.0125219	0.0252293	1.02883	7.82057e-05	0.000169007
cg13372314	37	6	88873995	CNR1;CNR1;CNR1;CNR1	NM_016083;NM_001160259;NM_001160226;NM_001160258	5'UTR;5'UTR;5'UTR;5'UTR	N_Shore	0.853348	0.0330335	0.815696	0.0108668	0.0376517	1.04616	7.94224e-05	0.000171536
cg12184120	37	19	38188083	ZNF607	NM_032689	3'UTR		0.784342	0.0194115	0.846893	0.0200573	-0.0625514	0.92614	7.9791e-05	0.000172299
cg19305938	37	8	28363767	FZD3	NM_017412	Body		0.877729	0.00998119	0.823831	0.0250083	0.0538976	1.06542	8.34801e-05	0.000179948
cg02077669	37	1	66730524	PDE4B;PDE4B;PDE4B	NM_001037341;NM_001037340;NM_002600	Body;Body;Body		0.793667	0.0565041	0.605767	0.0608547	0.1879	1.31019	9.02525e-05	0.000194017
cg02989351	37	2	9770584	YWHAQ	NM_006826	5'UTR	Island	0.156383	0.00936275	0.118436	0.0127127	0.0379469	1.3204	9.22097e-05	0.000197956
cg01463644	37	16	48115640					0.72891	0.0289844	0.63094	0.0379721	0.0979696	1.15528	9.40601e-05	0.00020185
cg26056348	37	7	75932317	HSPB1	NM_001540	1stExon	Island	0.0545432	0.00764943	0.0399178	0.00275017	0.0146254	1.36639	9.63178e-05	0.000206574
cg12254415	37	3	116428101	LOC285194	NR_015391	TSS1500		0.796579	0.022698	0.703651	0.0395658	0.0929283	1.13207	9.68681e-05	0.000207714
cg21111812	37	19	52673362	ZNF836	NM_001102657	5'UTR	N_Shore	0.877005	0.0101634	0.858937	0.0121266	0.0180685	1.02104	9.979e-05	0.000213795
cg02325951	37	14	89878619	FOXN3;FOXN3	NM_005197;NM_001085471	Body;Body	N_Shelf	0.696542	0.0370758	0.776297	0.0206185	-0.0797553	0.897262	0.00010521	0.000224992
cg26921482	37	16	2570283	AMDHD2;AMDHD2	NM_001145815;NM_015944	TSS200;TSS200	Island	0.404688	0.0820439	0.223995	0.0578663	0.180693	1.80668	0.000108007	0.000230837
cg09971754	37	16	89557657	ANKRD11	NM_013275	TSS1500	Island	0.0377083	0.0037878	0.0640785	0.013146	-0.0263701	0.588471	0.000112123	0.000239358
cg05908691	37	10	78870221	KCNMA1;KCNMA1;KCNMA1;KCNMA1	NM_001161353;NM_001161352;NM_002247;NM_001014797	Body;Body;Body;Body		0.818715	0.0187852	0.733195	0.0366224	0.0855204	1.11664	0.000115911	0.000247157
cg13061976	37	15	85359001	ALPK3	NM_020778	TSS1500	N_Shore	0.774501	0.0215843	0.685557	0.0380869	0.088944	1.12974	0.000123181	0.000262153
cg19561615	37	15	66584218	DIS3L	NM_133375	TSS1500	N_Shore	0.78329	0.0299019	0.678837	0.0410866	0.104453	1.15387	0.000123754	0.000263272
cg02573551	37	3	184299439	EPHB3	NM_004443	3'UTR	N_Shore	0.58984	0.0179251	0.517038	0.0336853	0.0728015	1.1408	0.000126919	0.000269745
cg19969694	37	15	41185800	VPS18	NM_020857	TSS1500	N_Shore	0.459997	0.0828042	0.295033	0.0402974	0.164964	1.55914	0.000129028	0.000274123
cg13328496	37	10	81227764					0.596531	0.0439511	0.461996	0.0477917	0.134536	1.29121	0.000131649	0.000279316
cg09439054	37	19	10691954	AP1M2	NM_005498	Body	Island	0.18212	0.0222936	0.132988	0.0187351	0.0491318	1.36945	0.000136116	0.000288516
cg08134818	37	15	70232766					0.581592	0.0966161	0.390145	0.0296829	0.191447	1.49071	0.000137878	0.000292083
cg24506434	37	10	49656920	ARHGAP22	NM_021226	Body	N_Shore	0.838917	0.0239457	0.760946	0.0311679	0.0779714	1.10247	0.000142568	0.000301729
cg08129366	37	11	621297	MUPCDH;MUPCDH	NM_021924;NM_031264	Body;Body	N_Shore	0.722839	0.0263225	0.65638	0.0229651	0.066459	1.10125	0.000151943	0.000320956
cg11540932	37	8	97631939					0.808325	0.0437251	0.664136	0.0554568	0.144189	1.21711	0.000153305	0.000323708
cg12177922	37	1	154245232	HAX1;HAX1	NM_001018837;NM_006118	1stExon;1stExon	Island	0.204144	0.0307343	0.137978	0.0174802	0.0661665	1.47954	0.000160522	0.000338753
cg15644626	37	8	11616798	GATA4	NM_002052	3'UTR		0.555058	0.0560247	0.410315	0.0507446	0.144743	1.35276	0.000161759	0.0003413
cg00202496	37	16	11037903	CLEC16A	NM_015226	TSS1500	N_Shore	0.605998	0.0280038	0.508343	0.0387921	0.0976543	1.1921	0.000164182	0.000346147
cg08498539	37	17	42013514				N_Shore	0.626308	0.0636099	0.472008	0.0506531	0.1543	1.3269	0.000166973	0.000351898
cg17841545	37	10	115371055	NRAP;NRAP	NM_006175;NM_198060	Body;Body		0.650135	0.0786047	0.449794	0.0630094	0.200342	1.44541	0.000170276	0.000358585
cg04723449	37	16	23420567	COG7	NM_153603	Body		0.866389	0.0239835	0.764476	0.0452413	0.101913	1.13331	0.000183213	0.000385023
cg26707052	37	11	13250995					0.580302	0.0527965	0.453814	0.0409846	0.126488	1.27872	0.000187499	0.000393805
cg06879222	37	16	85730838					0.502524	0.0415655	0.396506	0.0337169	0.106019	1.26738	0.000190645	0.000399958
cg01426303	37	1	227962723	SNAP47	NM_053052	Body		0.633268	0.0433245	0.506262	0.0466977	0.127006	1.25087	0.000190691	0.000399978
cg03199192	37	15	34491893	C15orf29	NM_024713	5'UTR		0.869144	0.0203641	0.784656	0.0450786	0.0844885	1.10768	0.000201149	0.000421195
cg17743279	37	7	92463268	CDK6;CDK6	NM_001145306;NM_001259	5'UTR;TSS200	Island	0.0497186	0.00821608	0.0356979	0.00416953	0.0140207	1.39276	0.000205398	0.000429603
cg10341310	37	8	66582206	MTFR1;MTFR1;MTFR1	NM_001145839;NM_014637;NM_001145838	Body;Body;1stExon		0.49412	0.0308496	0.607211	0.0461539	-0.113091	0.813753	0.00021507	0.000449323
cg22403469	37	12	130939700	RIMBP2	NM_015347	Body	S_Shelf	0.865963	0.043883	0.776524	0.0462254	0.0894383	1.11518	0.000231498	0.000482368
cg20370281	37	15	41185803	VPS18	NM_020857	TSS1500	N_Shore	0.628567	0.0645705	0.499205	0.0352124	0.129361	1.25913	0.000234312	0.000488139
cg23166740	37	15	45440540	DUOX1;DUOX1	NM_175940;NM_017434	Body;Body	N_Shelf	0.850056	0.0143997	0.799898	0.0220305	0.0501575	1.0627	0.000236362	0.000492133
cg26730036	37	17	172159	RPH3AL	NM_006987	Body	S_Shore	0.852232	0.0240907	0.79863	0.0207376	0.0536013	1.06712	0.00024112	0.000501472
cg03218192	37	17	33914403	AP2B1;AP2B1;AP2B1;AP2B1	NM_001282;NM_001282;NM_001030006;NM_001030006	1stExon;5'UTR;5'UTR;1stExon		0.259021	0.0502853	0.175808	0.0222049	0.0832131	1.47332	0.000247056	0.000513528
cg09917029	37	4	24263676					0.652718	0.0489289	0.528121	0.0527884	0.124597	1.23592	0.000250165	0.000519892
cg10107248	37	2	238579778	LRRFIP1	NM_001137550	Body		0.525899	0.0705824	0.379402	0.0480226	0.146496	1.38612	0.000254108	0.000527789
cg18463417	37	20	30796991	PLAGL2;POFUT1;POFUT1	NM_002657;NM_015352;NM_172236	TSS1500;Body;Body	S_Shore	0.800308	0.0466409	0.703544	0.0414367	0.0967642	1.13754	0.000266711	0.000552719
cg13423554	37	1	42317463	HIVEP3;HIVEP3	NM_024503;NM_001127714	5'UTR;5'UTR		0.453427	0.0471017	0.367363	0.0188363	0.0860644	1.23428	0.000268474	0.000555957
cg15751948	37	11	74870268	SLCO2B1;SLCO2B1;SLCO2B1	NM_007256;NM_001145212;NM_001145211	Body;Body;TSS1500		0.880652	0.00997879	0.836806	0.0219735	0.0438458	1.0524	0.000270212	0.00055945
cg00739353	37	12	38546326					0.897354	0.0149046	0.859344	0.0149213	0.03801	1.04423	0.000275638	0.000570578
cg07628841	37	2	27851430	GPN1;CCDC121;GPN1;GPN1;CCDC121;CCDC121;GPN1;GPN1	NM_001145048;NM_001142683;NM_001145047;NR_026735;NM_024584;NM_001142682;NM_001145049;NM_007266	TSS200;1stExon;TSS200;TSS1500;5'UTR;1stExon;TSS200;TSS1500		0.411868	0.0242945	0.353851	0.0249554	0.0580162	1.16396	0.000279824	0.000578701
cg26324366	37	6	99283652	POU3F2	NM_005604	1stExon	Island	0.16258	0.0235299	0.0972759	0.0256044	0.0653037	1.67132	0.000295292	0.000609663
cg10392572	37	1	56046489					0.505268	0.0484478	0.391938	0.0404012	0.11333	1.28915	0.000306069	0.000631088
cg25697152	37	12	3067777	TEAD4;TEAD4;TEAD4	NM_201443;NM_003213;NM_201441	TSS1500;TSS1500;TSS1500	N_Shore	0.160085	0.0229297	0.119542	0.0100993	0.0405431	1.33915	0.000309399	0.000637599
cg08125181	37	4	41361743	LIMCH1;LIMCH1;LIMCH1	NM_001112718;NM_001112717;NM_014988	TSS1500;TSS1500;TSS1500	N_Shore	0.790965	0.0168094	0.725737	0.0309226	0.065228	1.08988	0.000315143	0.000648952
cg10553890	37	11	83074588					0.427081	0.0364416	0.346858	0.0281416	0.0802233	1.23129	0.000316368	0.00065111
cg10457079	37	16	12298857	SNX29	NM_001080530	Body		0.764962	0.0461756	0.662945	0.0453398	0.102017	1.15389	0.000324347	0.000667035
cg02735733	37	11	119995687	TRIM29	NM_012101	Body		0.600194	0.027354	0.535035	0.0302246	0.0651596	1.12179	0.00033587	0.000690091
cg20699839	37	5	4942023					0.856361	0.0253186	0.803632	0.0214751	0.0527293	1.06561	0.000368556	0.000755144
cg22542685	37	17	16520559				N_Shore	0.668628	0.0455832	0.772916	0.0350978	-0.104287	0.865073	0.000370351	0.000758681
cg16597728	37	20	57037440	APCDD1L	NM_153360	Body	S_Shore	0.859158	0.0167721	0.817658	0.0186969	0.0415001	1.05075	0.000383936	0.000785638
cg24399395	37	21	34392203				Island	0.134233	0.0611269	0.0530223	0.0155448	0.0812105	2.53163	0.000391529	0.000799989
cg10961733	37	10	6807134					0.742711	0.0788384	0.580595	0.0654154	0.162116	1.27922	0.000393142	0.00080299
cg15601452	37	1	28906382	SNHG12;SNORD99;SNORA61	NR_024127;NR_003077;NR_002987	Body;TSS1500;Body	N_Shore	0.78585	0.01672	0.739442	0.0201093	0.0464088	1.06276	0.000394387	0.000805086
cg12931929	37	6	170238635				N_Shore	0.555088	0.0480828	0.449467	0.0384571	0.105621	1.23499	0.000409977	0.000836137
cg00243574	37	12	54410727	HOXC4;HOXC5;HOXC4;HOXC6;HOXC6	NM_014620;NR_003084;NM_014620;NM_153693;NM_153693	5'UTR;Body;1stExon;1stExon;5'UTR	N_Shore	0.114807	0.021665	0.15769	0.0176698	-0.0428831	0.728054	0.000411534	0.000839158
cg20629587	37	15	31689706				Island	0.276884	0.0276881	0.216952	0.0283693	0.0599318	1.27624	0.000414616	0.000845288
cg10434977	37	8	67472493					0.564245	0.05415	0.421428	0.061582	0.142817	1.33889	0.000432939	0.000881505
cg03608000	37	19	11998623	ZNF69	NM_021915	TSS200	N_Shore	0.0743135	0.00626483	0.0574784	0.00791863	0.0168351	1.29289	0.000437178	0.000889972
cg22016859	37	22	50750549	FAM116B	NM_001001794	3'UTR		0.734644	0.0179136	0.661259	0.0355267	0.0733847	1.11098	0.000446898	0.000909257
cg26428032	37	11	67387935					0.841741	0.0133154	0.802438	0.0185145	0.0393028	1.04898	0.000447973	0.000911277
cg03371962	37	12	1772323				Island	0.652329	0.0497323	0.569664	0.0255938	0.0826653	1.14511	0.000451171	0.000917613
cg04455759	37	11	111956131	TIMM8B;SDHD;TIMM8B	NM_012459;NM_003002;NR_028383	Body;TSS1500;Body	N_Shore	0.819131	0.0187621	0.868216	0.0184233	-0.0490849	0.943465	0.000455722	0.000926529
cg23346237	37	22	46685655	TTC38	NM_017931	Body	Island	0.68647	0.0420886	0.593279	0.0355815	0.093191	1.15708	0.000462491	0.000939427
cg23679432	37	12	32836024	DNM1L;DNM1L;DNM1L	NM_012062;NM_005690;NM_012063	Body;Body;Body	S_Shelf	0.717828	0.064588	0.597104	0.0447449	0.120725	1.20218	0.000474949	0.000963846
cg06848073	37	1	11713540	FBXO44;FBXO2;FBXO44;FBXO44;FBXO44	NM_183413;NM_012168;NM_183412;NM_033182;NM_001014765	TSS1500;Body;TSS1500;TSS1500;TSS1500	N_Shore	0.561521	0.0347304	0.454586	0.0532138	0.106935	1.23524	0.000493568	0.00100126
cg15011775	37	3	25482937	RARB;RARB	NM_016152;NM_000965	5'UTR;Body		0.640515	0.0146004	0.715646	0.0353143	-0.0751313	0.895016	0.000497799	0.00100929
cg02040972	37	3	125436009					0.691719	0.0223891	0.610364	0.039616	0.0813553	1.13329	0.000516641	0.00104653
cg21347347	37	8	123446268					0.761299	0.0270172	0.646967	0.0598037	0.114332	1.17672	0.000540705	0.00109348
cg12304133	37	1	2947695					0.566451	0.0817062	0.439098	0.0385755	0.127353	1.29003	0.000542567	0.00109684
cg01119374	37	2	109742964				N_Shore	0.648497	0.0329546	0.528261	0.0564338	0.120236	1.22761	0.000553011	0.00111693
cg13936061	37	7	2170630	MAD1L1;MAD1L1;MAD1L1	NM_003550;NM_001013837;NM_001013836	Body;Body;Body		0.854771	0.0157424	0.802007	0.0261793	0.0527638	1.06579	0.000583927	0.00117808
cg04313071	37	14	102685619	WDR20	NM_181291	Body		0.639449	0.0474238	0.53116	0.0430813	0.108289	1.20387	0.000605573	0.00122086
cg24407827	37	1	111889159	C1orf88	NM_181643	TSS200	Island	0.0843962	0.00899607	0.0977121	0.00859251	-0.013316	0.863722	0.00060886	0.00122727
cg00238570	37	2	110871644	MALL	NM_005434	Body	N_Shore	0.674503	0.057967	0.546707	0.0479302	0.127796	1.23376	0.000639816	0.00128896
cg24406754	37	12	64783110	C12orf56;C12orf56	NM_001170633;NM_001099676	Body;Body	N_Shore	0.899907	0.0247582	0.82768	0.0386363	0.0722268	1.08726	0.000645602	0.00130014
cg15414745	37	6	74064047	DPPA5	NM_001025290	TSS200	Island	0.57585	0.0690502	0.435643	0.071834	0.140207	1.32184	0.000664089	0.00133591
cg08284496	37	17	37894027	GRB7;GRB7	NM_001030002;NM_005310	TSS1500;TSS200		0.363038	0.028959	0.285321	0.0339359	0.0777174	1.27239	0.000675809	0.00135875
cg04946709	37	16	59789030	LOC644649	NR_028471	Body	Island	0.745924	0.0367554	0.814438	0.0243201	-0.0685142	0.915876	0.000697218	0.00140001
cg07835141	37	17	8817218	PIK3R5;PIK3R5	NM_001142633;NM_014308	5'UTR;TSS1500		0.753454	0.0489137	0.696315	0.029186	0.0571391	1.08206	0.000713437	0.00143205
cg17478979	37	6	149772150	ZC3H12D	NM_207360	Body	Island	0.211119	0.0326507	0.137964	0.0269404	0.0731551	1.53025	0.000717255	0.0014392
cg22239213	37	7	2679726	TTYH3	NM_025250	Body		0.824443	0.0652599	0.719834	0.0496714	0.104609	1.14532	0.000718891	0.00144222
cg14320729	37	19	45807023	MARK4	NM_031417	3'UTR	S_Shore	0.788877	0.0675299	0.707114	0.0825104	0.0817629	1.11563	0.00073489	0.00147324
cg17223846	37	19	3480363	C19orf77	NM_001136503	Body	N_Shore	0.368999	0.0534793	0.281504	0.0314335	0.087495	1.31081	0.000735408	0.00147402
cg13774825	37	14	105263191	AKT1;AKT1	NM_001014432;NM_001014431	TSS1500;TSS1500	S_Shore	0.575727	0.0211071	0.508944	0.0314781	0.066783	1.13122	0.000747513	0.00149692
cg04803944	37	8	27450844				S_Shore	0.874521	0.0202076	0.812183	0.0305676	0.0623381	1.07675	0.00074883	0.00149902
cg18090970	37	11	11409294	GALNTL4	NM_198516	Body		0.883829	0.0189917	0.833769	0.0327894	0.0500595	1.06004	0.000749789	0.00150066
cg12697116	37	9	129453085	LMX1B	NM_002316	Body	Island	0.653622	0.0330841	0.592288	0.0193856	0.0613338	1.10355	0.000753942	0.00150866
cg23909075	37	7	151546240	PRKAG2	NM_016203	Body		0.92257	0.00897685	0.899334	0.0122793	0.0232361	1.02584	0.000755743	0.00151176
cg14513778	37	4	8022647	ABLIM2;ABLIM2;ABLIM2;ABLIM2;ABLIM2;ABLIM2;ABLIM2	NM_032432;NM_001130083;NM_001130087;NM_001130088;NM_001130084;NM_001130085;NM_001130086	Body;Body;Body;Body;Body;Body;Body		0.693653	0.025729	0.562297	0.0697254	0.131356	1.23361	0.000771122	0.00154197
cg16782719	37	12	129280334	SLC15A4	NM_145648	Body	Island	0.806328	0.0351656	0.68725	0.0698398	0.119078	1.17327	0.000806206	0.00160979
cg22281935	37	2	162934111				S_Shelf	0.417638	0.0295681	0.371777	0.0168459	0.0458608	1.12336	0.000820847	0.00163755
cg25943661	37	11	122662714	UBASH3B	NM_032873	Body		0.730198	0.0654688	0.628242	0.0332108	0.101956	1.16229	0.000821408	0.00163837
cg08931129	37	20	29535007				Island	0.261794	0.075855	0.108286	0.045702	0.153508	2.41761	0.000866001	0.00172296
cg26355737	37	13	114292172	TFDP1;TFDP1	NR_026580;NM_007111	Body;Body	N_Shore	0.835267	0.0168009	0.866218	0.01363	-0.0309506	0.964269	0.000874432	0.0017388
cg19380722	37	10	102090351	PKD2L1	NM_016112	TSS200		0.519126	0.0262401	0.463784	0.0335084	0.0553417	1.11933	0.000879732	0.00174902
cg07432579	37	5	170962385					0.860616	0.0162161	0.809671	0.0265774	0.0509453	1.06292	0.000892709	0.00177387
cg06962442	37	16	68271698				Island	0.0709209	0.0099035	0.0890814	0.00853849	-0.0181605	0.796136	0.000901358	0.00179041
cg21642632	37	2	101729035	TBC1D8	NM_001102426	Body		0.605592	0.126875	0.392205	0.037014	0.213388	1.54407	0.000904865	0.00179705
cg21323630	37	3	51995784	PCBP4;PCBP4;PCBP4	NM_033010;NM_020418;NM_033008	5'UTR;TSS200;5'UTR		0.651684	0.0648267	0.521924	0.0465078	0.129761	1.24862	0.000940504	0.00186548
cg24557281	37	4	4547745				S_Shelf	0.893411	0.00867855	0.874123	0.011268	0.019288	1.02207	0.000942117	0.00186835
cg13133835	37	12	125239803					0.446657	0.087396	0.29037	0.0496362	0.156288	1.53824	0.00094895	0.00188122
cg08421983	37	3	183892060	AP2M1;AP2M1	NM_001025205;NM_004068	TSS1500;TSS1500	N_Shore	0.680814	0.0323367	0.596283	0.0450303	0.0845311	1.14176	0.000950143	0.00188325
cg06412358	37	21	34392373				Island	0.203119	0.0704367	0.112297	0.0221415	0.0908224	1.80877	0.000974731	0.00193095
cg01183586	37	2	111980326				N_Shore	0.816136	0.0133775	0.777065	0.0219784	0.0390715	1.05028	0.000982596	0.00194479
cg18991242	37	7	154722142	LOC100132707;LOC100132707	NR_024476;NR_024477	Body;Body		0.797209	0.0398256	0.734753	0.0226384	0.0624566	1.085	0.000990886	0.00196049
cg14612133	37	5	14406585	TRIO	NM_007118	Body		0.826163	0.036708	0.754105	0.0249878	0.0720577	1.09555	0.00101561	0.00200797
cg11706999	37	1	249105862	SH3BP5L	NM_030645	3'UTR	N_Shore	0.660269	0.0190454	0.577871	0.0516074	0.0823972	1.14259	0.00104283	0.00205957
cg09456516	37	16	437148	LOC100134368	NR_024453	Body		0.834141	0.0324381	0.748559	0.0485966	0.0855819	1.11433	0.00104495	0.00206341
cg08350960	37	3	125656714	ALG1L	NM_001015050	TSS1500		0.707338	0.0296735	0.666109	0.0179015	0.0412288	1.0619	0.00104779	0.00206863
cg08282578	37	16	70733234	VAC14	NM_018052	Body		0.814296	0.0337146	0.743198	0.0432169	0.0710984	1.09567	0.00109296	0.00215282
cg10004114	37	19	18715471	CRLF1	NM_004750	Body	N_Shore	0.656453	0.0371102	0.565806	0.0427867	0.0906469	1.16021	0.0010961	0.00215861
cg24016844	37	1	111506641	C1orf103;C1orf103	NM_001006945;NM_018372	TSS200;TSS200	Island	0.0872886	0.0177366	0.127263	0.0280364	-0.0399744	0.685891	0.00112717	0.00221744
cg10171307	37	16	33943970				S_Shore	0.73183	0.0246525	0.688959	0.0286219	0.0428713	1.06223	0.00115415	0.00226971
cg03890691	37	16	30023615	DOC2A	NM_003586	TSS1500	S_Shore	0.184042	0.0345255	0.114457	0.0303066	0.0695851	1.60796	0.00117294	0.00230543
cg02400942	37	15	76006125	CSPG4	NM_001897	TSS1500		0.59981	0.0461808	0.463591	0.0714811	0.136219	1.29383	0.00119794	0.00235206
cg11093872	37	11	70829968	SHANK2	NM_012309	Body		0.857463	0.0144809	0.811691	0.026071	0.0457717	1.05639	0.0012146	0.00238433
cg24894970	37	11	122655638	UBASH3B	NM_032873	Body		0.405597	0.0853542	0.267172	0.0424631	0.138425	1.51811	0.00121617	0.00238701
cg00936935	37	10	52271899	SGMS1	NM_147156	5'UTR		0.758526	0.0439135	0.624913	0.072018	0.133614	1.21381	0.00123973	0.00243022
cg08710757	37	1	22962506	C1QA	NM_015991	TSS1500		0.52641	0.042096	0.466348	0.0194006	0.0600624	1.12879	0.00125378	0.00245689
cg09595290	37	10	125807504	CHST15	NM_015892	TSS1500	S_Shelf	0.830859	0.0245094	0.776077	0.0323733	0.0547826	1.07059	0.00126624	0.00248087
cg07751753	37	2	109905948	SH3RF3	NM_001099289	Body		0.811982	0.0162877	0.748131	0.0373671	0.0638509	1.08535	0.00128675	0.00252015
cg01558110	37	22	50607681	PANX2;PANX2;PANX2	NM_001160300;NM_052839;NR_027691	TSS1500;TSS1500;TSS1500	N_Shore	0.524244	0.0294703	0.416444	0.0614769	0.1078	1.25886	0.00132754	0.00259822
cg20156139	37	7	138125778					0.90654	0.0176311	0.888144	0.0132697	0.0183958	1.02071	0.00133965	0.00262145
cg11218176	37	1	16403434				S_Shelf	0.686248	0.0482511	0.606415	0.0440298	0.0798321	1.13165	0.00135528	0.00265109
cg06060874	37	1	3269315	PRDM16;PRDM16	NM_022114;NM_199454	Body;Body		0.634046	0.0356044	0.545107	0.0432951	0.0889394	1.16316	0.00137393	0.00268567
cg07019835	37	7	1849671					0.682903	0.0645741	0.578361	0.0303497	0.104542	1.18076	0.001379	0.00269462
cg01802898	37	1	16069621	TMEM82	NM_001013641	Body	N_Shore	0.776547	0.0263238	0.718778	0.0287527	0.0577693	1.08037	0.00138182	0.00269871
cg27329196	37	16	67008435	CES3	NM_024922	3'UTR		0.898837	0.0207752	0.854508	0.0219668	0.0443286	1.05188	0.00138679	0.00270746
cg13976205	37	9	92049191	SEMA4D;SEMA4D	NM_001142287;NM_006378	5'UTR;5'UTR		0.77521	0.0597049	0.684587	0.027916	0.0906229	1.13238	0.00139543	0.00272385
cg05806717	37	16	30102542	TBX6	NM_004608	5'UTR	N_Shore	0.823189	0.028429	0.748256	0.0418703	0.074933	1.10014	0.00142127	0.00277379
cg24104569	37	1	247269425				S_Shore	0.852088	0.0303347	0.791154	0.0394056	0.0609342	1.07702	0.00145409	0.00283534
cg11460509	37	21	15445421				S_Shelf	0.811103	0.0398473	0.761318	0.0214613	0.049785	1.06539	0.00148331	0.00289079
cg11179695	37	6	129982785	ARHGAP18	NM_033515	Body		0.564144	0.162397	0.31719	0.0531835	0.246955	1.77857	0.00151641	0.00295427
cg17151621	37	3	186330067	AHSG	NM_001622	TSS1500		0.76218	0.0292499	0.662871	0.0589711	0.0993093	1.14982	0.00154405	0.00300492
cg01616356	37	22	50895351	SBF1	NM_002972	Body	N_Shelf	0.524795	0.0253263	0.482291	0.0177165	0.042504	1.08813	0.00156663	0.00304565
cg07227769	37	11	67479369				Island	0.325967	0.0438751	0.257746	0.0246636	0.0682213	1.26468	0.00156907	0.00304987
cg00755130	37	6	32729587	HLA-DQB2	NR_003937	Body	Island	0.520724	0.0867463	0.352865	0.0774941	0.167859	1.4757	0.00162386	0.00315248
cg18320505	37	15	22954415	CYFIP1;CYFIP1	NM_014608;NM_001033028	Body;TSS1500		0.845067	0.0166642	0.801729	0.0231904	0.0433386	1.05406	0.00163746	0.00317721
cg26535547	37	17	42151680	G6PC3;G6PC3;G6PC3	NR_028582;NM_138387;NR_028581	Body;Body;Body	S_Shelf	0.784332	0.053819	0.692656	0.041963	0.0916758	1.13235	0.00169679	0.00328771
cg01553584	37	1	224400672					0.83648	0.081547	0.657662	0.0970226	0.178819	1.2719	0.00169875	0.00329093
cg02069524	37	10	1234332	ADARB2	NM_018702	Body	S_Shelf	0.503799	0.0680974	0.386165	0.0465182	0.117633	1.30462	0.00171497	0.00332003
cg03701266	37	5	10649678	ANKRD33B	NM_001164440	Body	Island	0.617226	0.0534475	0.526223	0.0390763	0.0910022	1.17293	0.00172673	0.00334221
cg07093748	37	1	17996881	ARHGEF10L;ARHGEF10L	NM_001011722;NM_018125	Body;Body		0.654948	0.0332816	0.603655	0.027236	0.0512933	1.08497	0.00172899	0.00334601
cg04683830	37	9	140417551	PNPLA7;PNPLA7	NM_152286;NM_001098537	Body;Body	N_Shore	0.828269	0.0114358	0.78721	0.0256071	0.0410582	1.05216	0.00173944	0.00336564
cg15130481	37	22	26937502	TPST2;TPST2	NM_001008566;NM_003595	Body;Body	Island	0.809445	0.042585	0.72786	0.0339886	0.0815849	1.11209	0.00174203	0.00337006
cg25309292	37	13	113613574					0.380572	0.0582248	0.264278	0.0500973	0.116294	1.44004	0.00174554	0.00337567
cg04544908	37	5	178833490					0.735656	0.0297141	0.680386	0.0270601	0.0552698	1.08123	0.00178888	0.00345646
cg07337544	37	2	96013196	KCNIP3;KCNIP3	NM_001034914;NM_013434	Body;Body	Island	0.801978	0.0216959	0.739645	0.0401529	0.0623332	1.08427	0.00179363	0.00346443
cg14885038	37	4	169937327					0.583963	0.0434479	0.474582	0.0560707	0.109382	1.23048	0.00180243	0.00348082
cg09363206	37	1	3617823	TP73;TP73;TP73;TP73	NM_001126240;NM_005427;NM_001126242;NM_001126241	Body;Body;Body;Body		0.855726	0.0323342	0.777916	0.0432723	0.0778107	1.10002	0.0018127	0.00350004
cg25002125	37	14	74115032	DNAL1	NM_031427	Body	S_Shelf	0.853598	0.0182039	0.827956	0.0173023	0.0256411	1.03097	0.00184269	0.00355484
cg12368960	37	10	53165239	PRKG1;PRKG1	NM_001098512;NM_006258	Body;Body		0.734495	0.0341757	0.65528	0.0474002	0.0792145	1.12089	0.00188067	0.00362431
cg23001456	37	17	2615074	KIAA0664	NM_015229	TSS200	Island	0.0577179	0.00976539	0.0423049	0.00821997	0.0154129	1.36433	0.00188597	0.0036339
cg03987648	37	4	140958771	MAML3	NM_018717	Body		0.774534	0.0286989	0.691805	0.0502856	0.0827294	1.11958	0.00188639	0.00363408
cg21807930	37	1	9074902	SLC2A7	NM_207420	Body		0.82842	0.0540523	0.726603	0.0499901	0.101816	1.14013	0.00192303	0.00370401
cg17844599	37	1	14279855					0.883073	0.0149396	0.847794	0.0223094	0.0352794	1.04161	0.0019413	0.00373724
cg18085683	37	4	124468840					0.790396	0.0423562	0.717014	0.024873	0.0733824	1.10234	0.00196794	0.00378786
cg17844553	37	12	11322611	PRR4;PRH1	NM_001098538;NM_006250	5'UTR;5'UTR	N_Shore	0.854634	0.0276492	0.797871	0.0400333	0.0567633	1.07114	0.00197235	0.00379504
cg05658811	37	11	62066606	SCGB1D4	NM_206998	TSS200		0.56693	0.0461147	0.485792	0.0358754	0.0811381	1.16702	0.00203042	0.00390269
cg00715999	37	1	3083173	PRDM16;PRDM16	NM_022114;NM_199454	Body;Body	S_Shore	0.891403	0.0167004	0.830676	0.0442202	0.0607268	1.07311	0.00204715	0.00393149
cg04245026	37	10	1510077	ADARB2	NM_018702	Body	S_Shelf	0.402368	0.0267224	0.333198	0.0463816	0.0691705	1.2076	0.00204718	0.00393149
cg14219599	37	6	30523389	GNL1;PRR3;PRR3	NM_005275;NM_025263;NM_001077497	Body;TSS1500;TSS1500	Island	0.0746073	0.0164872	0.050864	0.00717154	0.0237433	1.4668	0.0020558	0.00394736
cg21196839	37	9	116358024	RGS3;RGS3;RGS3;RGS3;RGS3	NM_130795;NM_134427;NM_021106;NM_144488;NM_144489	Body;Body;Body;Body;Body		0.661764	0.0551572	0.563143	0.038694	0.0986208	1.17513	0.00205786	0.00394994
cg16248390	37	3	112854924					0.79458	0.0252395	0.750213	0.0221033	0.0443669	1.05914	0.00206088	0.00395506
cg05970434	37	6	32134461	EGFL8	NM_030652	Body	Island	0.842045	0.019693	0.788682	0.0316628	0.0533621	1.06766	0.00206585	0.0039639
cg11207839	37	22	31301895	OSBP2	NM_030758	Body	Island	0.936006	0.0104174	0.923353	0.00876782	0.0126537	1.0137	0.00209084	0.00401046
cg00150785	37	20	25581368				N_Shore	0.701053	0.0285137	0.640367	0.0345918	0.0606862	1.09477	0.00209693	0.00402075
cg00228796	37	1	21670736	ECE1	NM_001113348	Body	N_Shore	0.647789	0.0199179	0.577664	0.0432779	0.0701253	1.12139	0.00214345	0.0041064
cg09916212	37	11	2498390	KCNQ1;KCNQ1	NM_000218;NM_181798	Body;Body		0.766768	0.0384566	0.682435	0.0434101	0.0843322	1.12358	0.00215312	0.00412421
cg07897180	37	16	85787024				S_Shore	0.568758	0.0546955	0.468981	0.0407667	0.0997769	1.21275	0.00215851	0.00413309
cg00001269	37	20	48959004				N_Shore	0.85608	0.0169725	0.816526	0.0279024	0.0395545	1.04844	0.00219094	0.00419375
cg27135936	37	10	103882855				S_Shelf	0.79835	0.0243035	0.753721	0.0222764	0.0446295	1.05921	0.00221747	0.00424084
cg01583021	37	2	242138541	ANO7	NM_001001891	Body	N_Shore	0.616869	0.0286719	0.551552	0.0341059	0.0653176	1.11843	0.00223101	0.004266
cg24546942	37	18	61310626	SERPINB4	NM_002974	Body		0.876447	0.0065438	0.853838	0.0135543	0.0226083	1.02648	0.0022614	0.00432262
cg14667799	37	17	17253104					0.826293	0.0354841	0.752151	0.0377657	0.0741422	1.09857	0.00227864	0.00435379
cg01916918	37	8	27461199	CLU;CLU;CLU	NM_001831;NM_203339;NM_001171138	Body;Body;Body		0.853745	0.0138766	0.817052	0.0237818	0.0366932	1.04491	0.00227928	0.00435379
cg18280126	37	11	57235389	RTN4RL2	NM_178570	Body	S_Shelf	0.793841	0.0604227	0.692762	0.0451065	0.101079	1.14591	0.00232417	0.0044357
cg06080729	37	16	3067626	CLDN6	NM_021195	5'UTR	Island	0.612635	0.0146097	0.559216	0.0311181	0.0534189	1.09552	0.00237444	0.00452773
cg18359618	37	14	104648508				S_Shelf	0.624186	0.0279209	0.552295	0.0407717	0.0718908	1.13017	0.00238439	0.00454592
cg24827071	37	2	238446774	MLPH;MLPH	NM_001042467;NM_024101	Body;Body		0.79481	0.0318336	0.721924	0.0405521	0.0728864	1.10096	0.00238795	0.00455193
cg22606179	37	17	21825432	FAM27L	NR_028336	Body		0.737757	0.0246655	0.693623	0.0224538	0.044134	1.06363	0.00238978	0.00455462
cg25028308	37	6	33877469					0.874743	0.0220396	0.83829	0.01985	0.0364531	1.04349	0.00239169	0.00455749
cg07338205	37	2	169757780	G6PC2;G6PC2;G6PC2;G6PC2	NM_001081686;NM_021176;NM_001081686;NM_021176	5'UTR;5'UTR;1stExon;1stExon		0.582864	0.100798	0.483963	0.0371846	0.0989014	1.20436	0.00241308	0.00459667
cg15217044	37	6	159466054	TAGAP;TAGAP;TAGAP;TAGAP;TAGAP;TAGAP	NM_152133;NM_152133;NM_054114;NM_138810;NM_138810;NM_054114	1stExon;5'UTR;5'UTR;1stExon;5'UTR;1stExon		0.390186	0.104103	0.26111	0.040893	0.129077	1.49434	0.00249708	0.00475178
cg05497689	37	5	908683	TRIP13;TRIP13	NM_001166260;NM_004237	3'UTR;Body	N_Shelf	0.879531	0.0128737	0.85225	0.0144059	0.027281	1.03201	0.00252102	0.00479588
cg01306824	37	17	77834118				Island	0.798807	0.0444046	0.68643	0.0665337	0.112377	1.16371	0.00252113	0.00479588
cg23519421	37	12	10364612	GABARAPL1	NM_031412	TSS1500	N_Shore	0.757501	0.0368088	0.679847	0.037443	0.0776542	1.11422	0.00260992	0.0049605
cg12662007	37	1	201250185				N_Shelf	0.875345	0.0187868	0.830501	0.0273315	0.0448434	1.054	0.00262534	0.00498896
cg22062667	37	2	187081534					0.894726	0.0244269	0.860023	0.0128073	0.034703	1.04035	0.00265038	0.00503395
cg05607320	37	12	53342553	KRT18;KRT18	NM_199187;NM_000224	TSS200;TSS1500	N_Shore	0.678631	0.0228156	0.640491	0.0201576	0.0381401	1.05955	0.00267528	0.00507949
cg08430972	37	16	54153079				N_Shelf	0.883776	0.0183013	0.839155	0.0312305	0.044621	1.05317	0.00268984	0.00510363
cg03222066	37	11	119019384	ABCG4;ABCG4	NM_001142505;NM_022169	TSS1500;TSS1500	N_Shore	0.62498	0.0276528	0.559814	0.0346892	0.0651654	1.11641	0.00269279	0.00510836
cg00809267	37	18	55816433	NEDD4L;NEDD4L;NEDD4L;NEDD4L;NEDD4L;NEDD4L;NEDD4L	NM_001144971;NM_001144964;NM_001144965;NM_001144969;NM_015277;NM_001144968;NM_001144967	TSS200;5'UTR;TSS200;TSS200;Body;TSS200;Body		0.703151	0.0301238	0.617664	0.0487095	0.0854873	1.1384	0.00273247	0.00517855
cg05293762	37	8	8581449				S_Shore	0.552703	0.0708634	0.454443	0.0457708	0.0982608	1.21622	0.00273559	0.00518332
cg05985070	37	7	2050170	MAD1L1;MAD1L1;MAD1L1	NM_003550;NM_001013837;NM_001013836	Body;Body;Body	N_Shelf	0.797338	0.0422116	0.749295	0.0300625	0.0480433	1.06412	0.00277016	0.00524702
cg17445490	37	1	21642517	ECE1	NM_001113348	Body		0.654771	0.105192	0.529647	0.0419165	0.125124	1.23624	0.00278877	0.00528136
cg22004774	37	6	137495354	IL22RA2;IL22RA2;IL22RA2	NM_181310;NM_052962;NM_181309	TSS1500;TSS1500;TSS1500		0.624102	0.0927489	0.50244	0.0480038	0.121662	1.24214	0.00282016	0.00533899
cg05100634	37	18	45457604	SMAD2;SMAD2;SMAD2	NM_001003652;NM_005901;NM_001135937	TSS200;TSS1500;TSS200	Island	0.0478395	0.00553131	0.0378556	0.00461833	0.00998392	1.26374	0.00283733	0.00537058
cg05116378	37	3	141377105				N_Shore	0.728132	0.0268069	0.690969	0.0190305	0.0371638	1.05379	0.00288957	0.00546385
cg05667379	37	2	115920764	DPP10;DPP10	NM_001004360;NM_020868	Body;Body	Island	0.102407	0.0133619	0.082605	0.00938992	0.019802	1.23972	0.00289911	0.00548094
cg12854979	37	17	78134143					0.799877	0.0197509	0.749715	0.0326596	0.050162	1.06691	0.00295437	0.00558064
cg02100602	37	21	34396665				Island	0.221268	0.0536675	0.151034	0.0205467	0.0702341	1.46502	0.00301656	0.00569452
cg25729166	37	15	77933790					0.607594	0.0317755	0.546033	0.0326335	0.0615612	1.11274	0.00309182	0.00583131
cg13159060	37	8	145701897	FOXH1	NM_003923	TSS200	N_Shore	0.655248	0.0300224	0.590079	0.0344431	0.0651689	1.11044	0.00310616	0.00585736
cg16509710	37	7	28319364	LOC402644	NM_001126493	TSS200		0.680922	0.0602215	0.583996	0.045506	0.096926	1.16597	0.00312687	0.00589541
cg18581292	37	10	131348541	MGMT	NM_002412	Body		0.944194	0.0106928	0.912624	0.0232168	0.0315698	1.03459	0.00314099	0.00592101
cg23283320	37	21	48055893	PRMT2;PRMT2	NM_001535;NM_206962	5'UTR;5'UTR	Island	0.0798875	0.0119232	0.0630609	0.00709856	0.0168266	1.26683	0.00318801	0.00600556
cg09022852	37	5	161555	PLEKHG4B	NM_052909	Body	N_Shelf	0.817699	0.0162096	0.769352	0.0315902	0.0483471	1.06284	0.00321569	0.00605564
cg16417301	37	1	35251421	GJB3;GJB3	NM_001005752;NM_024009	3'UTR;3'UTR	S_Shore	0.842906	0.0212521	0.808809	0.0253468	0.0340969	1.04216	0.00329187	0.00619698
cg00394658	37	11	48001669	PTPRJ;PTPRJ	NM_001098503;NM_002843	TSS1500;TSS1500	Island	0.204397	0.0311789	0.149892	0.0230305	0.054505	1.36363	0.00330724	0.00622379
cg13374026	37	7	158955107				Island	0.793599	0.0319194	0.723774	0.0437475	0.0698249	1.09647	0.00336821	0.00633424
cg14332653	37	9	126331815	DENND1A;DENND1A	NM_024820;NM_020946	Body;Body		0.4963	0.038106	0.415737	0.0449279	0.0805625	1.19378	0.00347598	0.00653134
cg26881761	37	1	47698493				S_Shore	0.632567	0.0378983	0.55366	0.0408725	0.0789061	1.14252	0.00347975	0.00653733
cg16945415	37	3	125980095					0.404793	0.059062	0.444713	0.0447317	-0.0399193	0.910236	0.00349732	0.0065692
cg16900964	37	18	77280354	NFATC1;NFATC1;NFATC1;NFATC1	NM_006162;NM_172388;NM_172389;NM_172387	Body;Body;Body;Body	Island	0.522746	0.0422205	0.431963	0.0550286	0.0907833	1.21016	0.00363977	0.00682981
cg23900225	37	10	35894222	GJD4	NM_153368	TSS200	N_Shelf	0.617514	0.0569315	0.552982	0.0293874	0.0645324	1.1167	0.00364092	0.00683083
cg06044945	37	2	131722957	ARHGEF4;ARHGEF4	NM_032995;NM_015320	Body;Body	S_Shore	0.559186	0.065845	0.45094	0.0456058	0.108246	1.24005	0.00365106	0.00684752
cg05797178	37	1	201909218	LMOD1	NM_012134	Body		0.85704	0.0238378	0.827073	0.0216472	0.0299664	1.03623	0.00368854	0.00691664
cg16327338	37	10	116232841	ABLIM1;ABLIM1;ABLIM1;ABLIM1	NM_001003408;NM_001003407;NM_002313;NM_006720	Body;Body;Body;Body		0.547783	0.112244	0.412162	0.0426914	0.135621	1.32905	0.00369061	0.00691935
cg23195435	37	5	60933135	FLJ37543	NM_173667	TSS1500		0.86486	0.0203042	0.830815	0.0172822	0.0340452	1.04098	0.00369742	0.00693093
cg25447164	37	17	78417789				N_Shore	0.588352	0.0313571	0.515561	0.0443201	0.0727913	1.14119	0.00371238	0.0069578
cg04876124	37	1	3160911	PRDM16;PRDM16	NM_022114;NM_199454	Body;Body	N_Shelf	0.78666	0.0877653	0.663939	0.0545796	0.122721	1.18484	0.00379614	0.00710755
cg08957564	37	16	12071814	RUNDC2A	NM_032167	Body	S_Shore	0.386433	0.0408075	0.295402	0.0489967	0.0910318	1.30816	0.0039057	0.00731144
cg18565711	37	19	55870393	FAM71E2	NM_001145402	Body	Island	0.544193	0.0516738	0.488035	0.0172677	0.0561574	1.11507	0.00392777	0.00735028
cg06606198	37	12	124086727	DDX55	NM_020936	1stExon	Island	0.0337166	0.00499806	0.0419391	0.00607403	-0.00822242	0.803944	0.00393836	0.0073676
cg24634746	37	1	7538723	CAMTA1	NM_015215	Body		0.698268	0.0489501	0.604475	0.054571	0.0937928	1.15516	0.00396568	0.00741745
cg02484476	37	1	3301446	PRDM16;PRDM16	NM_022114;NM_199454	Body;Body		0.412919	0.0251796	0.370541	0.022393	0.042378	1.11437	0.00402133	0.00751772
cg17561891	37	7	86849173	C7orf23	NM_024315	TSS200	Island	0.140835	0.0164662	0.113853	0.014625	0.026982	1.23699	0.00403232	0.007537
cg14007694	37	14	101531857	MIR369;MIR410;MIR412;MIR656	NR_029862;NR_030156;NR_030155;NR_030392	TSS200;TSS1500;Body;TSS1500	Island	0.866861	0.0298801	0.820958	0.0324137	0.0459024	1.05591	0.00408671	0.00763609
cg07193389	37	22	17290861	XKR3	NM_175878	5'UTR		0.437261	0.0408996	0.392888	0.0291645	0.0443729	1.11294	0.00408805	0.0076373
cg18673825	37	12	121647177	P2RX4	NM_002560	TSS1500	N_Shore	0.847969	0.0384146	0.775595	0.0439258	0.0723739	1.09331	0.00413653	0.00772265
cg25352592	37	1	6481151	HES2	NM_019089	TSS1500	S_Shore	0.571928	0.0480632	0.514053	0.0243767	0.0578756	1.11259	0.00417088	0.00778414
cg13280108	37	11	70398751	SHANK2;SHANK2	NM_012309;NM_133266	Body;Body		0.626199	0.100566	0.507287	0.0285644	0.118912	1.23441	0.00419356	0.00782119
cg00906169	37	2	178062730					0.834425	0.0156102	0.789666	0.0289125	0.0447593	1.05668	0.00422201	0.00787159
cg05457221	37	10	134272437					0.666369	0.030709	0.609444	0.0307758	0.0569247	1.0934	0.00422506	0.00787595
cg26656202	37	4	1043421				Island	0.828536	0.026836	0.781286	0.02726	0.0472504	1.06048	0.00429222	0.00799576
cg08082862	37	16	67807580	RANBP10	NM_020850	Body		0.506891	0.0438089	0.40809	0.0644852	0.0988006	1.2421	0.00429584	0.00800115
cg01020801	37	20	61297564	SLCO4A1;LOC100127888	NM_016354;NR_024470	Body;Body		0.758292	0.0422777	0.704153	0.0386134	0.0541394	1.07689	0.00435845	0.00811093
cg00920337	37	13	52392151	FLJ37307;FLJ37307	NR_027048;NR_027047	Body;Body		0.8924	0.0162845	0.866167	0.0181372	0.0262329	1.03029	0.00441006	0.00820146
cg22494725	37	22	38709636	CSNK1E;CSNK1E	NM_001894;NM_152221	Body;Body	N_Shelf	0.239622	0.073291	0.157167	0.0180103	0.0824543	1.52463	0.00442566	0.00822908
cg15125056	37	3	23691152					0.521188	0.0811061	0.424364	0.0339222	0.0968233	1.22816	0.00449455	0.00835156
cg25749512	37	12	52301580	ACVRL1	NM_000020	5'UTR	Island	0.307657	0.0574392	0.234547	0.0318735	0.0731104	1.31171	0.00454662	0.00844263
cg21332277	37	12	3403432					0.677582	0.0583437	0.590979	0.0306703	0.0866035	1.14654	0.00456893	0.00848263
cg15711976	37	1	25230218	RUNX3;RUNX3	NM_001031680;NM_004350	Body;Body	S_Shore	0.669273	0.0298396	0.616009	0.0268052	0.0532639	1.08647	0.00457122	0.00848547
cg04754615	37	6	32032723	TNXB	NM_019105	Body		0.908274	0.0369963	0.880723	0.0320432	0.0275515	1.03128	0.00458739	0.00851405
cg02500042	37	4	77342788				S_Shore	0.459861	0.0463802	0.388178	0.0319116	0.0716825	1.18466	0.00461239	0.00855901
cg06746997	37	6	110301179	GPR6	NM_005284	1stExon	Island	0.754534	0.0531883	0.68261	0.0432674	0.0719235	1.10537	0.00470007	0.00872025
cg10035831	37	17	78865087	RPTOR;RPTOR	NM_001163034;NM_020761	Body;Body	S_Shore	0.791518	0.0233177	0.737806	0.0364431	0.053712	1.0728	0.0047315	0.00877414
cg20336460	37	18	12064388				N_Shelf	0.879293	0.0126813	0.85871	0.0117776	0.020583	1.02397	0.00473932	0.00878718
cg03174038	37	16	2134317	TSC2;TSC2;TSC2	NM_001077183;NM_000548;NM_001114382	Body;Body;Body	Island	0.946196	0.0135054	0.914549	0.0238802	0.0316475	1.0346	0.00482154	0.00893811
cg24463527	37	1	215648453					0.805355	0.0482354	0.696033	0.0701466	0.109322	1.15706	0.00483259	0.0089571
cg19192934	37	10	1260004	ADARB2	NM_018702	Body		0.860976	0.0178065	0.829014	0.0198734	0.0319622	1.03855	0.00484978	0.00898745
cg24529771	37	3	178978849	KCNMB3;KCNMB3;KCNMB3;KCNMB3	NM_171829;NM_001163677;NR_028135;NM_171828	TSS1500;Body;TSS1500;Body	N_Shore	0.418122	0.088952	0.328396	0.0410838	0.0897262	1.27323	0.00488316	0.00904779
cg26797158	37	1	236511546				Island	0.887018	0.0309416	0.811333	0.0515462	0.0756848	1.09328	0.00489773	0.00907327
cg24737374	37	15	77933785					0.593377	0.0712276	0.500136	0.0381871	0.0932411	1.18643	0.00491141	0.00909709
cg23771956	37	10	45720040				Island	0.755328	0.0863845	0.606724	0.0843305	0.148604	1.24493	0.00492621	0.00912144
cg23565826	37	17	75548591					0.518347	0.026157	0.450979	0.0412865	0.067368	1.14938	0.00493346	0.00913335
cg20963597	37	11	77791011	NDUFC2;NDUFC2	NM_004549;NM_004549	5'UTR;1stExon	Island	0.0319195	0.00241567	0.0389625	0.00470563	-0.00704303	0.819236	0.00495214	0.00916485
cg09652526	37	20	57833352	ZNF831	NM_178457	3'UTR		0.454898	0.0887482	0.347239	0.0516487	0.107659	1.31004	0.00502554	0.00929759
cg26337868	37	2	151345498	RND3	NM_005168	TSS1500	S_Shelf	0.636431	0.0396016	0.581418	0.0381286	0.0550128	1.09462	0.00502753	0.00929972
cg27466104	37	17	75117335					0.537142	0.119282	0.389272	0.0421471	0.14787	1.37986	0.00510062	0.00943175
cg06342072	37	13	50985639					0.648056	0.0533519	0.551176	0.0560697	0.0968795	1.17577	0.00514062	0.00950413
cg22994198	37	19	1508528	ADAMTSL5	NM_213604	Body	N_Shore	0.164398	0.0411738	0.109409	0.0162224	0.0549888	1.5026	0.00514469	0.00951006
cg25681339	37	17	1174148	BHLHA9	NM_001164405	1stExon	Island	0.191085	0.0543391	0.115844	0.0256353	0.0752404	1.6495	0.00515225	0.00952245
cg14126884	37	9	134533116	RAPGEF1;RAPGEF1	NM_198679;NM_005312	Body;Body		0.811761	0.0320551	0.755364	0.0338655	0.0563971	1.07466	0.00519761	0.00960306
cg01948275	37	16	8620727	TMEM114	NM_001146336	Body	S_Shore	0.688271	0.0621137	0.608582	0.0322969	0.0796897	1.13094	0.00520237	0.00961026
cg10854423	37	11	100275402					0.61069	0.0401031	0.554969	0.0327637	0.0557211	1.1004	0.00522762	0.00965206
cg09976876	37	16	57184713					0.874525	0.0172937	0.838055	0.0233175	0.0364704	1.04352	0.00523735	0.00966681
cg11244640	37	6	161538175	MAP3K4;MAP3K4	NM_006724;NM_005922	3'UTR;3'UTR		0.91568	0.00882118	0.90223	0.00855764	0.0134499	1.01491	0.00536358	0.00989483
cg27007197	37	6	44120547	TMEM63B	NM_018426	Body	Island	0.866073	0.0127075	0.838635	0.0159819	0.027438	1.03272	0.00541478	0.00998596
cg25165860	37	10	96551	TUBB8;TUBB8	NM_001164154;NM_177987	TSS1500;TSS1500	S_Shore	0.415599	0.064412	0.332626	0.0297256	0.0829737	1.24945	0.00545313	0.0100533
cg06263077	37	11	126156996	TIRAP;TIRAP	NM_001039661;NM_148910	5'UTR;5'UTR	S_Shelf	0.818562	0.0306356	0.775314	0.0271942	0.0432475	1.05578	0.0054686	0.0100802
cg25119077	37	5	16881431	MYO10	NM_012334	Body		0.69852	0.0766194	0.584136	0.0576861	0.114384	1.19582	0.00547822	0.0100962
cg14794480	37	17	14367085					0.725787	0.0519661	0.655396	0.0228212	0.0703908	1.1074	0.00549825	0.0101314
cg03464692	37	4	1631517				S_Shelf	0.637727	0.0455406	0.571574	0.0302173	0.0661526	1.11574	0.00551753	0.0101653
cg14644378	37	9	34988588	DNAJB5;DNAJB5	NM_001135004;NM_012266	TSS1500;TSS1500	N_Shore	0.465149	0.0516587	0.371485	0.0472733	0.0936637	1.25213	0.00552312	0.0101739
cg18431957	37	14	99643510	BCL11B;BCL11B	NM_022898;NM_138576	Body;Body	S_Shore	0.772742	0.0472124	0.691295	0.0443384	0.0814478	1.11782	0.00554217	0.0102056
cg16065050	37	5	43000640				Island	0.316068	0.0381099	0.244067	0.0434235	0.0720016	1.29501	0.00556388	0.0102438
cg27554649	37	16	89152692					0.868617	0.0272376	0.831141	0.0237406	0.0374765	1.04509	0.00558083	0.0102733
cg23976652	37	10	133879088				Island	0.0650006	0.00898251	0.0464066	0.0114927	0.0185939	1.40067	0.00569933	0.0104845
cg26408364	37	12	53108600				S_Shore	0.448186	0.0459207	0.392116	0.0168726	0.05607	1.14299	0.00570147	0.0104867
cg19313402	37	1	220102307	SLC30A10	NM_018713	TSS1500	S_Shore	0.569097	0.0487458	0.502791	0.0270701	0.0663051	1.13187	0.00571644	0.0105125
cg24317122	37	11	1705432	HCCA2;FAM99B	NM_053005;NR_026642	Body;Body		0.732875	0.0804139	0.589414	0.0769412	0.143462	1.2434	0.00575732	0.0105824
cg06796869	37	1	228471009	OBSCN;OBSCN	NM_052843;NM_001098623	Body;Body	N_Shelf	0.731011	0.122913	0.604837	0.0706213	0.126174	1.20861	0.00579346	0.0106435
cg12071536	37	12	54393971	HOXC9;HOXC9	NM_006897;NM_006897	5'UTR;1stExon	Island	0.149812	0.0197109	0.116908	0.0203335	0.0329047	1.28146	0.00588706	0.0108101
cg12372745	37	20	62187666	C20orf195	NM_024059	Body	Island	0.966151	0.00849833	0.948462	0.0138002	0.0176896	1.01865	0.0059841	0.0109846
cg00732166	37	4	40566405	RBM47	NM_001098634	5'UTR		0.846897	0.0150812	0.826344	0.0152654	0.0205532	1.02487	0.00603275	0.0110702
cg21302796	37	2	71913841	DYSF;DYSF;DYSF;DYSF;DYSF;DYSF;DYSF;DYSF;DYSF;DYSF;DYSF;DYSF;DYSF;DYSF	NM_001130983;NM_001130984;NM_001130981;NM_001130979;NM_001130982;NM_001130977;NM_001130987;NM_001130978;NM_001130986;NM_001130976;NM_003494;NM_001130980;NM_001130985;NM_001130455	3'UTR;3'UTR;3'UTR;3'UTR;3'UTR;3'UTR;3'UTR;3'UTR;3'UTR;3'UTR;3'UTR;3'UTR;3'UTR;3'UTR		0.84106	0.0198169	0.792979	0.032242	0.0480813	1.06063	0.00604554	0.0110919
cg05554151	37	16	56700796	MT1G	NM_005950	Body	N_Shore	0.874621	0.0193745	0.825413	0.0361689	0.0492078	1.05962	0.00605505	0.0111075
cg09616787	37	15	67477726	SMAD3;SMAD3;SMAD3;SMAD3	NM_005902;NM_001145103;NM_001145104;NM_001145102	Body;Body;Body;Body		0.828791	0.024106	0.777067	0.0349897	0.0517241	1.06656	0.00608875	0.0111637
cg12659494	37	21	38073934	SIM2;SIM2	NM_009586;NM_005069	Body;Body	S_Shore	0.167049	0.0454548	0.211	0.0491796	-0.0439509	0.791702	0.00610874	0.0111985
cg24157598	37	4	164254508	NPY1R	NM_000909	TSS1500	S_Shore	0.682491	0.0484701	0.616377	0.0454711	0.0661135	1.10726	0.00613673	0.0112461
cg02475871	37	19	5684969	HSD11B1L;HSD11B1L;HSD11B1L;HSD11B1L;HSD11B1L;HSD11B1L	NM_198533;NM_198706;NM_198707;NM_198708;NM_198705;NM_198704	Body;Body;5'UTR;5'UTR;Body;5'UTR	N_Shore	0.927328	0.0135903	0.900178	0.0199171	0.0271503	1.03016	0.00618567	0.0113302
cg08904363	37	7	102790119	NAPEPLD;NAPEPLD	NM_198990;NM_001122838	TSS1500;TSS1500	Island	0.204217	0.0394799	0.168313	0.02884	0.0359035	1.21331	0.00625251	0.0114488
cg21611775	37	3	11058836	SLC6A1	NM_003042	5'UTR	Island	0.841452	0.040605	0.787514	0.0334394	0.0539372	1.06849	0.006392	0.0116945
cg25302015	37	19	18713816	CRLF1	NM_004750	Body	N_Shelf	0.857571	0.0299087	0.786285	0.0509144	0.0712856	1.09066	0.00640719	0.0117204
cg07226171	37	2	28680056					0.858167	0.0187033	0.822691	0.0246362	0.035476	1.04312	0.00644311	0.0117841
cg00479347	37	14	105851951	PACS2;PACS2	NM_015197;NM_001100913	Body;Body	Island	0.822972	0.021512	0.779596	0.0324053	0.0433752	1.05564	0.00644657	0.0117885
cg01960128	37	16	85730777					0.629929	0.0184678	0.595304	0.0249262	0.034625	1.05816	0.00650453	0.011892
cg16166160	37	6	108479144				Island	0.134339	0.0198197	0.156216	0.019985	-0.0218772	0.859955	0.00650533	0.011892
cg09322259	37	6	106434131				Island	0.279156	0.0845973	0.17903	0.0704745	0.100126	1.55927	0.00653136	0.0119376
cg26957560	37	18	77308241				Island	0.790033	0.0314183	0.7442	0.0254182	0.0458335	1.06159	0.00655245	0.0119742
cg21940308	37	1	167766195					0.577635	0.0340399	0.498561	0.0492292	0.079074	1.1586	0.00655734	0.0119804
cg01297896	37	8	142628827				N_Shore	0.539029	0.0308519	0.498991	0.0190841	0.0400377	1.08024	0.0065661	0.0119912
cg13425938	37	9	139562397	EGFL7;EGFL7	NM_201446;NM_016215	5'UTR;5'UTR	S_Shore	0.461883	0.0274344	0.407329	0.0313494	0.0545533	1.13393	0.00666408	0.0121681
cg16718760	37	3	55721067	ERC2	NM_015576	Body		0.679965	0.0563287	0.587665	0.0494786	0.0922991	1.15706	0.00676369	0.0123439
cg11866303	37	19	40732691	CNTD2	NM_024877	TSS200	S_Shore	0.125679	0.0153909	0.0994306	0.0141208	0.0262488	1.26399	0.00687856	0.0125473
cg01775523	37	8	143460155	TSNARE1	NM_145003	5'UTR		0.883177	0.017081	0.855839	0.0200266	0.0273373	1.03194	0.00695771	0.0126854
cg05973317	37	8	142437236	PTP4A3;PTP4A3	NM_007079;NM_032611	Body;Body	Island	0.77087	0.0402639	0.707521	0.0556031	0.0633486	1.08954	0.00699223	0.0127463
cg21629640	37	6	98493397					0.609436	0.0629746	0.52992	0.046584	0.0795157	1.15005	0.00699515	0.0127495
cg04639555	37	6	131893378	ARG1	NM_000045	TSS1500		0.706596	0.040928	0.655098	0.0478173	0.0514977	1.07861	0.00700465	0.0127647
cg01789926	37	16	1477111	C16orf91	NM_001010878	Body	N_Shore	0.879348	0.0280512	0.812992	0.0451242	0.0663561	1.08162	0.00707052	0.0128826
cg02287056	37	16	90038868	CENPBD1;AFG3L1;AFG3L1;CENPBD1;AFG3L1	NM_145039;NR_003228;NR_003227;NM_145039;NR_003226	5'UTR;TSS200;TSS200;1stExon;TSS200	Island	0.0479792	0.011497	0.0596339	0.00804214	-0.0116547	0.804563	0.00710052	0.012933
cg17175364	37	17	1308675					0.530695	0.114958	0.423499	0.0444745	0.107195	1.25312	0.00713588	0.0129953
cg09652746	37	16	67225437	E2F4;EXOC3L	NM_001950;NM_178516	TSS1500;TSS1500		0.530085	0.032737	0.460971	0.0456764	0.0691142	1.14993	0.00713802	0.012997
cg09249877	37	7	111731013	DOCK4	NM_014705	Body		0.855311	0.0221284	0.822075	0.0250595	0.0332357	1.04043	0.00715457	0.013025
cg10364942	37	21	34401201	OLIG2	NM_005806	3'UTR	S_Shore	0.497581	0.121239	0.344582	0.072196	0.152999	1.44401	0.00722681	0.0131544
cg07933035	37	10	131557294	MGMT	NM_002412	Body		0.898202	0.00989172	0.876527	0.0169958	0.0216753	1.02473	0.00724876	0.0131921
cg07779699	37	19	55873983	FAM71E2	NM_001145402	Body	Island	0.688432	0.0186798	0.656865	0.020761	0.0315676	1.04806	0.00725291	0.0131975
cg02853801	37	13	111766339	ARHGEF7;ARHGEF7;ARHGEF7	NM_001113511;NM_001113512;NM_145735	TSS1500;TSS1500;TSS1500		0.573109	0.0598754	0.477758	0.0528791	0.095351	1.19958	0.00728143	0.0132472
cg03567120	37	16	959952	LMF1	NM_022773	Body	Island	0.895034	0.0102937	0.870048	0.0228059	0.024986	1.02872	0.00728579	0.013253
cg05262335	37	6	159466062	TAGAP;TAGAP;TAGAP;TAGAP;TAGAP;TAGAP	NM_152133;NM_152133;NM_054114;NM_138810;NM_138810;NM_054114	1stExon;5'UTR;5'UTR;1stExon;5'UTR;1stExon		0.554167	0.0840361	0.434302	0.0675058	0.119866	1.276	0.00730772	0.0132907
cg02233217	37	6	147891156	SAMD5	NM_001030060	3'UTR		0.784861	0.0409625	0.692731	0.0696911	0.0921299	1.133	0.00732415	0.0133184
cg04607334	37	17	27568523					0.910521	0.0121761	0.886909	0.0187215	0.0236118	1.02662	0.00732629	0.0133201
cg25746394	37	19	45450501	APOC2	NM_000483	5'UTR		0.717157	0.0533774	0.627344	0.0550588	0.0898121	1.14316	0.00743833	0.0135149
cg11301077	37	10	48441927				S_Shelf	0.844719	0.0137962	0.807736	0.0278593	0.0369823	1.04579	0.00749095	0.0136083
cg00318436	37	16	67696181	PARD6A;ACD;ACD;PARD6A;ACD	NM_016948;NM_022914;NM_001082487;NM_001037281;NM_001082486	Body;TSS1500;TSS1500;Body;TSS1500	S_Shore	0.692537	0.0427446	0.635684	0.0364138	0.0568532	1.08944	0.00750354	0.0136289
cg15913846	37	3	155027522				Island	0.842507	0.00437339	0.789933	0.0448738	0.0525742	1.06656	0.00756057	0.0137302
cg11850549	37	17	46675892	LOC404266;LOC404266;LOC404266;LOC404266;HOXB6;LOC404266	NR_033203;NR_033205;NR_033204;NR_033201;NM_018952;NR_033202	Body;Body;Body;Body;5'UTR;Body	S_Shore	0.198856	0.0148116	0.168463	0.0199174	0.0303929	1.18041	0.00756604	0.0137379
cg06616976	37	7	1361231				N_Shore	0.415734	0.0574937	0.340755	0.0394651	0.0749794	1.22004	0.00757969	0.0137582
cg04967009	37	4	852566	GAK	NM_005255	Body		0.835279	0.0450889	0.753794	0.0516286	0.0814857	1.1081	0.00762302	0.0138346
cg01065161	37	10	98130127	TLL2	NM_012465	Body		0.927478	0.00879672	0.906032	0.0153948	0.0214458	1.02367	0.00763037	0.0138456
cg12608132	37	2	46564242	EPAS1	NM_001430	Body		0.530023	0.102011	0.418495	0.0416158	0.111528	1.2665	0.00763299	0.0138462
cg04025965	37	7	150779110	FASTK;TMUB1;TMUB1;FASTK	NM_033015;NM_031434;NM_001136044;NM_006712	TSS1500;Body;Body;TSS1500	Island	0.791361	0.0487936	0.713464	0.0434637	0.0778972	1.10918	0.00765995	0.0138925
cg11426800	37	2	23710000	KLHL29	NM_052920	5'UTR		0.390481	0.0859177	0.295084	0.0247914	0.0953974	1.32329	0.00776049	0.0140702
cg15600124	37	3	127314357				N_Shelf	0.656044	0.0279196	0.616499	0.0263871	0.0395452	1.06414	0.00776604	0.0140779
cg21446772	37	2	222807796					0.571961	0.093298	0.452831	0.0683729	0.119129	1.26308	0.00785339	0.0142316
cg06523516	37	2	794646					0.464728	0.071002	0.382569	0.0374605	0.082159	1.21476	0.00786743	0.0142547
cg10841138	37	12	130959214	RIMBP2	NM_015347	Body		0.731134	0.0523531	0.683449	0.0299639	0.0476845	1.06977	0.00798525	0.0144611
cg14075424	37	19	13988235	NANOS3	NM_001098622	1stExon	Island	0.890642	0.0338015	0.849343	0.0241934	0.0412991	1.04862	0.00805155	0.0145764
cg02302097	37	10	95723150	PIPSL	NR_002319	TSS1500		0.817539	0.0175797	0.775511	0.029559	0.0420279	1.05419	0.00805618	0.0145824
cg10612451	37	10	132943102	TCERG1L	NM_174937	Body		0.784359	0.0261115	0.751718	0.0226953	0.0326404	1.04342	0.00820931	0.0148522
cg26257145	37	17	78156161	CARD14	NM_024110	Body	N_Shore	0.959417	0.0060539	0.940548	0.0187107	0.0188696	1.02006	0.00822372	0.0148759
cg17714010	37	17	78968450	CHMP6	NM_024591	Body	S_Shore	0.59435	0.135427	0.458322	0.060568	0.136027	1.29679	0.00831448	0.0150376
cg00454864	37	7	150819434	AGAP3;AGAP3	NM_001042535;NM_031946	Body;Body	N_Shore	0.756442	0.0329512	0.702235	0.0309706	0.0542074	1.07719	0.00832693	0.0150577
cg05654197	37	17	77704772	ENPP7	NM_178543	TSS200		0.922576	0.024569	0.885985	0.0294729	0.0365909	1.0413	0.00834078	0.0150802
cg03987842	37	16	68321858	SLC7A6;SLC7A6	NM_003983;NM_001076785	Body;Body		0.372459	0.108281	0.260081	0.0312413	0.112378	1.43209	0.00834342	0.0150825
cg01634982	37	20	48504795	SLC9A8	NM_015266	3'UTR		0.648089	0.0359182	0.604195	0.0264854	0.0438943	1.07265	0.00834502	0.015083
cg23919865	37	19	587177				N_Shore	0.697886	0.0502546	0.632641	0.0331872	0.0652453	1.10313	0.0083491	0.0150858
cg11643285	37	3	16411667	RFTN1	NM_015150	Body		0.619702	0.122077	0.482387	0.0390867	0.137315	1.28466	0.00837159	0.0151211
cg27187555	37	1	3269252	PRDM16;PRDM16	NM_022114;NM_199454	Body;Body		0.499215	0.0264361	0.452888	0.026324	0.0463273	1.10229	0.00837718	0.0151287
cg13390480	37	6	33138503	COL11A2;COL11A2;COL11A2	NM_080679;NM_080681;NM_080680	Body;Body;Body		0.794288	0.0308059	0.752678	0.0371795	0.0416106	1.05528	0.00840019	0.0151653
cg02962952	37	17	75789439				Island	0.688772	0.0468584	0.622753	0.0372469	0.0660182	1.10601	0.00840432	0.0151703
cg15370235	37	17	80831409	TBCD	NM_005993	Body	S_Shore	0.899258	0.0231359	0.869673	0.0232628	0.0295841	1.03402	0.00841992	0.015196
cg05786348	37	2	157295032	GPD2;GPD2	NM_000408;NM_001083112	5'UTR;5'UTR	S_Shelf	0.869912	0.0201859	0.836193	0.0341433	0.033719	1.04032	0.00848508	0.0153086
cg08416676	37	8	103562972	ODF1	NM_024410	TSS1500		0.909301	0.00748708	0.892694	0.0142785	0.0166069	1.0186	0.00861983	0.0155466
cg12309817	37	6	111946770					0.812997	0.0255442	0.762217	0.0351373	0.0507796	1.06662	0.00868524	0.015662
cg06584121	37	5	131993818	IL13	NM_002188	TSS200	S_Shore	0.896143	0.0119918	0.913252	0.00878231	-0.0171087	0.981266	0.00872359	0.0157261
cg11512704	37	12	2057358	DCP1B	NM_152640	Body		0.746812	0.0541142	0.663381	0.0548397	0.0834317	1.12577	0.0087493	0.0157699
cg02458689	37	2	27343123	CGREF1;CGREF1;CGREF1	NM_006569;NM_001166240;NM_001166239	TSS1500;TSS1500;TSS1500	S_Shore	0.839641	0.0168626	0.812833	0.0185097	0.0268084	1.03298	0.00883577	0.0159231
cg07360480	37	8	141503042					0.823036	0.030727	0.777662	0.0390832	0.0453736	1.05835	0.00884019	0.0159285
cg18283673	37	3	52523650	NISCH	NM_007184	Body	S_Shore	0.697112	0.104302	0.583627	0.0348139	0.113486	1.19445	0.00889102	0.0160175
cg23678274	37	11	11567210	GALNTL4	NM_198516	Body		0.721237	0.0288698	0.660835	0.0399196	0.0604024	1.0914	0.0089329	0.0160903
cg24018756	37	11	300286	IFITM5	NM_001025295	TSS1500	S_Shore	0.287341	0.0294531	0.226362	0.0372572	0.0609788	1.26939	0.00895894	0.0161319
cg03117487	37	1	181478149	CACNA1E	NM_000721	Body		0.721991	0.050881	0.623283	0.0625098	0.0987079	1.15837	0.00897704	0.0161613
cg17181255	37	12	6419412	PLEKHG6;PLEKHG6	NM_001144856;NM_018173	TSS1500;TSS200	N_Shore	0.791127	0.0582788	0.696581	0.0548852	0.0945464	1.13573	0.00897819	0.0161613
cg19762747	37	19	48325089	CRX	NM_000554	TSS200		0.150399	0.0280137	0.116352	0.0175432	0.0340468	1.29262	0.00905862	0.0162981
cg16479474	37	6	28041457					0.803688	0.0404855	0.770155	0.0253593	0.0335326	1.04354	0.00909511	0.0163585
cg13139838	37	6	31382197	MICA	NM_000247	Body		0.812577	0.023206	0.777826	0.0224531	0.0347506	1.04468	0.00909682	0.0163589
cg24568468	37	4	157997064	GLRB;GLRB;GLRB	NM_001166060;NM_000824;NM_001166061	TSS1500;TSS1500;TSS1500	N_Shore	0.247966	0.0451005	0.191907	0.0242315	0.0560594	1.29212	0.009116	0.0163881
cg09764761	37	17	44105544	MAPT;MAPT;MAPT;MAPT;MAPT;MAPT	NM_001123066;NM_016835;NM_005910;NM_001123067;NM_016834;NM_016841	3'UTR;3'UTR;3'UTR;3'UTR;3'UTR;3'UTR		0.245268	0.0799034	0.166928	0.0255148	0.0783398	1.4693	0.00915999	0.0164645
cg15633893	37	5	25909518				Island	0.682636	0.0362027	0.572877	0.0871795	0.109759	1.19159	0.00917106	0.0164817
cg01709316	37	16	2732203	KCTD5	NM_018992	TSS1500	N_Shore	0.0974483	0.0124285	0.083316	0.0118177	0.0141322	1.16962	0.00917574	0.0164874
cg04900882	37	3	126024980					0.836069	0.0199649	0.801015	0.0235881	0.0350541	1.04376	0.00921335	0.0165496
cg24015175	37	4	3319247	RGS12;RGS12	NM_198229;NM_002926	Body;Body	S_Shore	0.876726	0.0112935	0.856718	0.0159247	0.0200079	1.02335	0.00926109	0.01663
cg08713626	37	4	1334814				S_Shore	0.85602	0.0186861	0.81502	0.033818	0.0410001	1.05031	0.00927878	0.016659
cg00259019	37	2	236611999	AGAP1;AGAP1	NM_014914;NM_001037131	Body;Body		0.470568	0.0990658	0.366737	0.0406157	0.103831	1.28312	0.00932788	0.0167417
cg05253480	37	3	9944537	IL17RE;IL17RE;IL17RE;IL17RE;IL17RE	NM_153480;NM_153483;NM_153481;NM_153480;NM_153481	1stExon;5'UTR;1stExon;5'UTR;5'UTR		0.700765	0.0237142	0.651529	0.0330179	0.0492361	1.07557	0.00939948	0.0168648
cg07125541	37	12	113534668	DTX1	NM_004416	Body	S_Shelf	0.806543	0.0476775	0.738154	0.0384309	0.0683886	1.09265	0.00941304	0.0168863
cg12162886	37	21	47318899	PCBP3;PCBP3	NM_020528;NM_001130141	Body;Body	Island	0.543769	0.102176	0.418908	0.0521432	0.124861	1.29806	0.00943144	0.0169166
cg17886715	37	1	247269490				S_Shore	0.720155	0.0247635	0.762722	0.0310142	-0.0425675	0.94419	0.00944264	0.016934
cg03158063	37	2	10395333					0.603354	0.0882712	0.511089	0.0411925	0.0922645	1.18053	0.00953367	0.0170917
cg05397535	37	17	4536237	ALOX15	NM_001140	Body		0.69559	0.0311947	0.631025	0.0438347	0.0645652	1.10232	0.00953828	0.0170972
cg04456689	37	3	193986629				N_Shore	0.874178	0.0176919	0.843005	0.0224432	0.031173	1.03698	0.00954591	0.017108
cg18023666	37	5	173148154					0.596702	0.0299027	0.536196	0.0408691	0.0605059	1.11284	0.00954915	0.0171111
cg07852945	37	9	84303915	TLE1	NM_005077	TSS1500	Island	0.153601	0.0224811	0.124164	0.0170513	0.0294372	1.23708	0.00957764	0.0171566
cg09057412	37	6	158903203	TULP4;TULP4	NM_020245;NM_001007466	Body;Body		0.825218	0.0396529	0.767138	0.0363834	0.0580799	1.07571	0.00958916	0.0171744
cg19907305	37	19	18902117	COMP	NM_000095	TSS200	Island	0.332218	0.0542736	0.265936	0.0289967	0.0662821	1.24924	0.00959492	0.017182
cg05389686	37	16	49448778					0.665504	0.0636648	0.586339	0.0397206	0.079165	1.13502	0.00961192	0.0172079
cg01101873	37	1	3269478	PRDM16;PRDM16	NM_022114;NM_199454	Body;Body		0.48651	0.0412927	0.419423	0.0380412	0.0670867	1.15995	0.00961253	0.0172079
cg24227397	37	22	49640134				S_Shelf	0.830065	0.0362722	0.792032	0.025396	0.0380331	1.04802	0.00964318	0.01726
cg22643193	37	6	1326215					0.788585	0.0358229	0.739433	0.03372	0.0491525	1.06647	0.00967201	0.0173088
cg14914238	37	15	83620321	HOMER2;HOMER2;HOMER2;HOMER2	NM_199330;NM_004839;NM_199332;NM_199331	Body;Body;Body;Body	N_Shore	0.606265	0.119693	0.467895	0.0390723	0.138369	1.29573	0.0097534	0.0174488
cg06551905	37	8	11303039	FAM167A	NM_053279	5'UTR		0.796555	0.0214345	0.75176	0.0321701	0.0447942	1.05959	0.00990086	0.0177097
cg12201380	37	10	123717181	NSMCE4A;NSMCE4A	NM_017615;NM_001167865	3'UTR;3'UTR		0.548279	0.0637122	0.471171	0.0610165	0.0771078	1.16365	0.0099191	0.0177395
cg03706154	37	8	80789586					0.763135	0.0280174	0.717187	0.0266659	0.0459476	1.06407	0.00996735	0.0178171
cg00791764	37	4	53727839	RASL11B	NM_023940	TSS1500	N_Shore	0.461187	0.0626291	0.358567	0.0628673	0.10262	1.2862	0.00999351	0.017861
cg14615807	37	1	55464173	BSND	NM_057176	TSS1500	S_Shore	0.800877	0.018581	0.766305	0.0256901	0.0345722	1.04512	0.0100494	0.017958
cg08877188	37	3	195943579	OSTalpha;OSTalpha	NM_152672;NM_152672	1stExon;5'UTR		0.357284	0.0553068	0.292801	0.026039	0.0644831	1.22023	0.0101016	0.0180469
cg05652569	37	2	74750704	DQX1	NM_133637	Body		0.277261	0.0266257	0.235796	0.0274788	0.0414643	1.17585	0.0101024	0.0180469
cg09886336	37	3	13083307	IQSEC1	NM_001134382	Body		0.881366	0.0191067	0.860922	0.0150938	0.0204438	1.02375	0.0101147	0.0180658
cg12457376	37	22	19928061	COMT;TXNRD2	NM_000754;NM_006440	TSS1500;Body	N_Shore	0.876346	0.0102698	0.842537	0.0271127	0.0338088	1.04013	0.010187	0.0181921
cg13574999	37	12	132981875				N_Shore	0.432329	0.055944	0.370061	0.0184727	0.0622673	1.16826	0.010535	0.0187953
cg22114954	37	6	146281683	SHPRH;SHPRH	NM_173082;NM_001042683	5'UTR;5'UTR	N_Shelf	0.898534	0.0149428	0.864732	0.0329479	0.0338013	1.03909	0.0105637	0.0188435
cg10622684	37	1	40720209				N_Shelf	0.613581	0.0236179	0.591105	0.0167492	0.0224761	1.03802	0.0106224	0.0189442
cg21208734	37	4	183710395	ODZ3	NM_001080477	Body		0.611396	0.0552061	0.520563	0.0573996	0.0908332	1.17449	0.0106742	0.019031
cg20442078	37	2	27531360	UCN	NM_003353	TSS1500	Island	0.342842	0.0472314	0.282122	0.0245034	0.0607201	1.21523	0.0106757	0.019031
cg05963354	37	7	525943					0.65471	0.0328904	0.610878	0.0211919	0.0438321	1.07175	0.0107277	0.0191197
cg26178217	37	2	233747903	NGEF;NGEF	NM_019850;NM_001114090	Body;Body		0.786632	0.0207038	0.743331	0.0315173	0.0433008	1.05825	0.010792	0.0192229
cg01795660	37	16	30024074				S_Shore	0.724639	0.0228765	0.683469	0.0262316	0.0411706	1.06024	0.0108686	0.0193468
cg27143703	37	17	77961719	TBC1D16	NM_019020	Body		0.845077	0.033259	0.788398	0.0405779	0.0566789	1.07189	0.010942	0.0194743
cg01644112	37	14	100795619	C14orf68	NM_207117	Body	Island	0.769902	0.0154027	0.73333	0.0263118	0.0365724	1.04987	0.0109804	0.0195396
cg05184586	37	17	40265827	KAT2A;DHX58	NM_021078;NM_024119	Body;TSS1500	N_Shelf	0.962721	0.00473426	0.954299	0.00716384	0.00842253	1.00883	0.0109845	0.0195406
cg25727572	37	2	242157117	ANO7	NM_001001891	Body	Island	0.041121	0.0038858	0.0500857	0.00627222	-0.00896469	0.821013	0.010999	0.0195632
cg06718920	37	2	133110927				Island	0.257886	0.0644124	0.190674	0.0204666	0.0672119	1.3525	0.0110399	0.0196328
cg02894966	37	2	192700717	SDPR	NM_004657	Body		0.914639	0.0173133	0.896259	0.00541533	0.0183799	1.02051	0.011075	0.0196921
cg16568084	37	7	93811563					0.710146	0.0507718	0.646957	0.0332427	0.0631884	1.09767	0.0110905	0.0197165
cg15240419	37	6	4350359					0.888659	0.0168643	0.861218	0.0234706	0.0274404	1.03186	0.0110945	0.0197204
cg15125891	37	1	220470753					0.830728	0.0115954	0.802161	0.0236521	0.0285669	1.03561	0.0112052	0.0199043
cg09949775	37	19	18902107	COMP;COMP	NM_000095;NM_000095	1stExon;5'UTR	Island	0.305978	0.0503567	0.235856	0.0350251	0.0701213	1.29731	0.0112513	0.0199779
cg19182633	37	6	30070348				N_Shore	0.601136	0.0404581	0.542811	0.0318358	0.0583245	1.10745	0.011252	0.0199779
cg18356732	37	7	95056850	PON2;PON2	NM_000305;NM_001018161	Body;Body		0.755519	0.0787967	0.700567	0.0473852	0.0549523	1.07844	0.0113075	0.0200733
cg01853079	37	11	108370607	KDELC2	NM_153705	TSS1500	S_Shore	0.889095	0.0156254	0.859675	0.019681	0.02942	1.03422	0.0113689	0.0201756
cg25171685	37	15	63334355	TPM1;TPM1;TPM1;TPM1;TPM1;TPM1	NM_001018020;NM_001018007;NM_000366;NM_001018005;NM_001018006;NM_001018004	TSS1500;TSS1500;TSS1500;TSS1500;TSS1500;TSS1500	Island	0.238571	0.0422914	0.183749	0.0374671	0.0548216	1.29835	0.0114126	0.0202501
cg26104551	37	2	27851776	GPN1;GPN1;CCDC121;GPN1;GPN1;CCDC121;GPN1;CCDC121	NM_001145049;NM_001145048;NM_001142682;NM_007266;NR_026735;NM_001142683;NM_001145047;NM_024584	5'UTR;5'UTR;TSS200;TSS200;TSS200;TSS200;Body;5'UTR		0.182421	0.014704	0.150715	0.0204185	0.031706	1.21037	0.0114202	0.0202603
cg08139855	37	1	110452372	CSF1;CSF1;CSF1;CSF1	NM_172212;NM_000757;NM_172211;NM_172210	TSS1500;TSS1500;TSS1500;TSS1500	N_Shore	0.608983	0.0240471	0.549839	0.0431735	0.0591448	1.10757	0.0114295	0.0202703
cg24125828	37	6	32117049	PRRT1	NM_030651	Body	Island	0.600224	0.0378204	0.525073	0.0538382	0.0751511	1.14312	0.0114295	0.0202703
cg10544272	37	1	236184787	NID1	NM_002508	Body		0.404317	0.0759803	0.320737	0.0434983	0.0835807	1.26059	0.0115388	0.020449
cg12205903	37	19	57352021	ZIM2;PEG3;ZIM2;ZIM2;PEG3;PEG3;PEG3;MIMT1;ZIM2;PEG3;PEG3;PEG3;ZIM2;ZIM2;PEG3	NM_001146326;NM_001146184;NM_015363;NM_001146327;NM_006210;NM_001146187;NM_001146185;NR_024059;NM_001146326;NM_001146187;NM_006210;NM_001146184;NM_001146327;NM_015363;NM_001146185	1stExon;5'UTR;1stExon;5'UTR;1stExon;1stExon;5'UTR;TSS1500;5'UTR;5'UTR;5'UTR;1stExon;1stExon;5'UTR;1stExon	N_Shore	0.417023	0.0317669	0.374291	0.0398938	0.0427322	1.11417	0.0115395	0.020449
cg07942783	37	7	150861595	GBX1	NM_001098834	Body	N_Shelf	0.811857	0.0475019	0.758436	0.0351445	0.0534216	1.07044	0.0115473	0.0204595
cg13401581	37	2	38624504					0.898285	0.0225808	0.856769	0.0365903	0.0415156	1.04846	0.0115528	0.020466
cg13607179	37	20	62738314	NPBWR2	NM_005286	TSS200	S_Shore	0.462067	0.0625643	0.39563	0.0247707	0.0664363	1.16793	0.0115913	0.0205308
cg00182937	37	6	44123614				S_Shelf	0.892774	0.0225484	0.863805	0.0282849	0.0289689	1.03354	0.0116609	0.0206501
cg07212543	37	13	113613737					0.375343	0.086924	0.279543	0.028561	0.0957993	1.3427	0.0117055	0.0207197
cg03177034	37	2	168921027	STK39	NM_013233	Body		0.909013	0.00927794	0.888695	0.0203399	0.0203175	1.02286	0.0117485	0.0207926
cg17498717	37	2	241372344				N_Shelf	0.864576	0.0220499	0.82276	0.0305252	0.041816	1.05082	0.011774	0.0208311
cg14772050	37	3	122631242	SEMA5B	NM_001031702	Body	N_Shore	0.866472	0.0163843	0.829335	0.028162	0.0371369	1.04478	0.0117953	0.0208655
cg20360437	37	3	153898958	SGEF	NM_015595	Body		0.627957	0.0547328	0.550175	0.0495357	0.0777813	1.14138	0.0118564	0.0209669
cg01341076	37	7	36124405					0.783784	0.0581226	0.730099	0.039971	0.0536853	1.07353	0.0118629	0.0209749
cg15101394	37	5	172296781	ERGIC1	NM_001031711	Body		0.582088	0.0440405	0.521978	0.032604	0.0601098	1.11516	0.0118687	0.0209818
cg19662611	37	14	79989467	NRXN3;NRXN3;NRXN3	NM_004796;NM_001105250;NM_138970	Body;Body;Body		0.825203	0.0215544	0.774167	0.0407023	0.0510357	1.06592	0.0118897	0.0210156
cg13903282	37	9	128819969					0.433953	0.0565006	0.363037	0.030271	0.0709165	1.19534	0.0119302	0.0210803
cg00305878	37	10	45694301				Island	0.514187	0.0540662	0.466859	0.0350643	0.0473285	1.10138	0.0119372	0.0210895
cg08007647	37	1	92683675	C1orf146	NM_001012425	5'UTR	Island	0.958203	0.00983437	0.946388	0.0125122	0.0118143	1.01248	0.0119598	0.0211261
cg26819718	37	10	77872170	C10orf11	NM_032024	Body	Island	0.663774	0.0686136	0.574834	0.0558762	0.08894	1.15472	0.0119823	0.0211624
cg05810872	37	22	17851653				S_Shore	0.732065	0.0452602	0.654625	0.0595503	0.0774404	1.1183	0.0120906	0.0213467
cg17944001	37	1	15610717	FHAD1	NM_052929	Body		0.817805	0.0212387	0.775403	0.035303	0.0424026	1.05468	0.0122001	0.0215323
cg20462129	37	17	78607095	RPTOR;RPTOR	NM_001163034;NM_020761	Body;Body		0.696458	0.0910757	0.574129	0.0740384	0.122329	1.21307	0.0122015	0.0215323
cg08698856	37	8	61458099	RAB2A	NM_002865	Body		0.684823	0.0444028	0.616811	0.0392944	0.068012	1.11026	0.0122983	0.0216962
cg24736274	37	6	33868438					0.822744	0.0177839	0.781677	0.0299435	0.0410673	1.05254	0.0123401	0.0217629
cg08036514	37	16	67313600	PLEKHG4;PLEKHG4;PLEKHG4;PLEKHG4;PLEKHG4;PLEKHG4;PLEKHG4	NM_015432;NM_001129731;NM_001129731;NM_001129728;NM_001129729;NM_001129727;NM_015432	1stExon;5'UTR;1stExon;5'UTR;5'UTR;5'UTR;5'UTR	Island	0.58509	0.0352518	0.530433	0.0361521	0.0546569	1.10304	0.0124442	0.021936
cg03034880	37	14	91720696	GPR68	NM_003485	TSS1500	S_Shore	0.834362	0.0382677	0.773452	0.0457046	0.0609099	1.07875	0.0124618	0.0219636
cg25676905	37	17	41173720	VAT1	NM_006373	Body	N_Shore	0.24436	0.0274256	0.197176	0.0317907	0.0471843	1.2393	0.0124923	0.0220103
cg18436984	37	7	27198374				Island	0.74221	0.074846	0.653244	0.0453699	0.0889657	1.13619	0.0125573	0.0221214
cg11032077	37	6	32032728	TNXB	NM_019105	Body		0.880473	0.0362758	0.847838	0.0305877	0.0326344	1.03849	0.0125925	0.0221658
cg03724059	37	6	30611046	C6orf134	NM_024909	Body	N_Shelf	0.904409	0.00748889	0.890274	0.0097636	0.0141352	1.01588	0.0126636	0.0222873
cg02185160	37	8	61833707				N_Shore	0.810676	0.0195185	0.758838	0.0387644	0.0518384	1.06831	0.01271	0.0223619
cg24517686	37	1	1005398				S_Shore	0.727055	0.0230481	0.671326	0.0428935	0.0557293	1.08301	0.0127582	0.0224396
cg00031722	37	8	57361263				S_Shore	0.83612	0.0397974	0.799413	0.031891	0.036707	1.04592	0.0128609	0.0226165
cg21277452	37	6	28829340				N_Shelf	0.872461	0.0191416	0.83788	0.0382464	0.0345816	1.04127	0.0128953	0.0226734
cg15547959	37	15	80618079					0.800928	0.0397121	0.734346	0.05188	0.0665815	1.09067	0.0129238	0.0227199
cg20962938	37	1	3302968	PRDM16;PRDM16	NM_022114;NM_199454	Body;Body		0.601383	0.0615762	0.522932	0.0386117	0.0784515	1.15002	0.012938	0.0227387
cg12584785	37	15	32325334	CHRNA7	NM_000746	Body	S_Shelf	0.554159	0.0853769	0.460631	0.0458809	0.0935279	1.20304	0.0129386	0.0227387
cg23790567	37	22	36003390	MB;MB;MB	NM_005368;NM_203377;NM_203378	Body;Body;Body		0.655166	0.102966	0.557227	0.0378319	0.0979384	1.17576	0.0129707	0.0227915
cg14684068	37	11	63894400	MACROD1	NM_014067	Body		0.533458	0.0958506	0.445702	0.0338759	0.0877564	1.1969	0.0130944	0.0230052
cg08415582	37	8	57030523				Island	0.733387	0.0673007	0.604895	0.0917636	0.128492	1.21242	0.013263	0.0232977
cg09820101	37	1	162792092				N_Shore	0.483092	0.0355287	0.427582	0.0379251	0.0555095	1.12982	0.0134719	0.0236496
cg25912328	37	2	233757784	NGEF;NGEF	NM_019850;NM_001114090	Body;Body		0.940692	0.00609959	0.923803	0.0143913	0.016889	1.01828	0.0134887	0.0236754
cg14523204	37	9	116359818	RGS3;RGS3;RGS3;RGS3;RGS3	NM_144488;NM_130795;NM_144489;NM_021106;NM_134427	3'UTR;3'UTR;3'UTR;3'UTR;3'UTR		0.667533	0.101511	0.549452	0.0431441	0.118081	1.21491	0.0136331	0.0239174
cg26224473	37	7	9672879	PER4	NR_002790	TSS1500		0.752243	0.0523025	0.699325	0.0427116	0.0529185	1.07567	0.0136833	0.0239978
cg13878136	37	1	61948305					0.531744	0.0918106	0.439665	0.0301913	0.0920789	1.20943	0.0137593	0.0241274
cg03655371	37	5	134827355				Island	0.262706	0.061019	0.186307	0.0422546	0.0763997	1.41008	0.013885	0.02434
cg19520763	37	3	38534710				N_Shelf	0.311232	0.128307	0.1932	0.0249271	0.118032	1.61093	0.0138964	0.0243522
cg00830435	37	1	2918526				Island	0.893665	0.0272222	0.846302	0.0376451	0.0473628	1.05596	0.0140658	0.0246453
cg04256965	37	15	23888961	MAGEL2;MAGEL2	NM_019066;NM_019066	1stExon;3'UTR		0.765352	0.0543584	0.708631	0.0430491	0.0567213	1.08004	0.014085	0.0246749
cg09876202	37	6	5145019	LYRM4;LYRM4	NM_001164841;NM_020408	Body;Body		0.886412	0.013943	0.870007	0.0119554	0.0164043	1.01886	0.0140905	0.0246807
cg12451679	37	19	47617189	ZC3H4	NM_015168	TSS200	S_Shore	0.142466	0.0123019	0.180525	0.0359365	-0.0380586	0.789178	0.0141228	0.0247334
cg06106763	37	21	34444104	OLIG1;OLIG1	NM_138983;NM_138983	1stExon;3'UTR	Island	0.233301	0.0606694	0.162323	0.0331759	0.0709775	1.43726	0.0141755	0.0248217
cg22332339	37	1	2003605	PRKCZ;PRKCZ	NM_001033581;NM_002744	TSS1500;Body	N_Shore	0.469211	0.103171	0.375908	0.0311182	0.0933035	1.24821	0.0141842	0.024833
cg23244910	37	6	106434169				Island	0.19076	0.0511118	0.133659	0.0373462	0.0571014	1.42722	0.014219	0.0248901
cg13923497	37	2	153258890	FMNL2	NM_052905	Body		0.869566	0.0201271	0.827453	0.0325523	0.0421129	1.05089	0.0143463	0.025101
cg16585946	37	1	6831719					0.265268	0.0669179	0.193442	0.0352064	0.0718257	1.3713	0.0144012	0.0251931
cg27517563	37	20	61447330	COL9A3	NM_001853	TSS1500	N_Shore	0.70953	0.0313153	0.637497	0.0582238	0.0720331	1.11299	0.0144481	0.025271
cg03306615	37	11	2292890	ASCL2	NM_005170	TSS1500	Island	0.367876	0.135889	0.241263	0.0464067	0.126613	1.52479	0.0146024	0.0255337
cg27229251	37	7	2680532	TTYH3	NM_025250	Body		0.878197	0.0182282	0.846615	0.0234959	0.0315821	1.0373	0.0146029	0.0255337
cg00011924	37	17	8301192	RNF222	NM_001146684	TSS200		0.456139	0.0640994	0.399293	0.0485395	0.0568458	1.14237	0.0146147	0.0255503
cg00820718	37	2	119914744	C1QL2	NM_182528	Body	Island	0.0883788	0.0122876	0.101278	0.0103332	-0.0128996	0.872632	0.0146588	0.0256234
cg18494421	37	1	228548329	OBSCN;OBSCN	NM_052843;NM_001098623	Body;Body	Island	0.864729	0.0311356	0.821676	0.037547	0.0430531	1.0524	0.0146672	0.0256331
cg25568337	37	6	157098338	ARID1B;ARID1B;ARID1B	NM_175863;NM_017519;NM_020732	TSS1500;TSS1500;TSS1500		0.223586	0.0426176	0.157979	0.0413682	0.065607	1.41529	0.014671	0.0256331
cg00912164	37	12	133020327				S_Shore	0.842854	0.0165228	0.864423	0.0133807	-0.0215689	0.975048	0.0146713	0.0256331
cg20300707	37	1	1162156	SDF4;SDF4	NM_016176;NM_016547	Body;Body	Island	0.896191	0.0158035	0.871954	0.0222143	0.024237	1.0278	0.0146779	0.0256406
cg12611527	37	2	157257110				Island	0.106853	0.0167926	0.0855841	0.0127725	0.0212691	1.24852	0.0147363	0.0257384
cg15480485	37	22	41775266	TEF	NM_001145398	Body	N_Shelf	0.835847	0.0279539	0.802149	0.0252018	0.0336978	1.04201	0.0148215	0.0258791
cg08441839	37	6	168091995					0.780844	0.0802668	0.714872	0.035541	0.0659728	1.09229	0.0148639	0.025949
cg11623476	37	7	2566027	LFNG;LFNG;LFNG;LFNG	NM_001166355;NM_001040167;NM_001040168;NM_002304	Body;Body;Body;Body	Island	0.852552	0.0136403	0.744642	0.113388	0.107911	1.14492	0.0148742	0.025963
cg14172108	37	21	34405553				N_Shore	0.462427	0.0540134	0.368065	0.0666367	0.094362	1.25637	0.0149369	0.0260576
cg11584246	37	13	113676726	MCF2L;MCF2L	NM_001112732;NM_024979	Body;Body	N_Shore	0.687464	0.0416034	0.63197	0.034683	0.0554948	1.08781	0.0149378	0.0260576
cg25972714	37	10	88024569	MIR346;GRID1	NR_029907;NM_017551	TSS200;Body	S_Shore	0.738599	0.0672613	0.66018	0.0464478	0.0784189	1.11878	0.0149823	0.0261296
cg22789065	37	7	129912627	CPA2	NM_001869	Body		0.453938	0.0924845	0.363094	0.0389765	0.090844	1.25019	0.0149839	0.0261296
cg16169375	37	6	43197328	C6orf108;C6orf108	NM_199184;NM_006443	TSS200;TSS200	Island	0.102459	0.016695	0.0860617	0.01051	0.0163974	1.19053	0.0150103	0.0261716
cg24728018	37	6	123317875	CLVS2;CLVS2	NM_001010852;NM_001010852	5'UTR;1stExon	S_Shore	0.131319	0.0276384	0.151348	0.0249121	-0.0200296	0.867659	0.0151102	0.0263375
cg07041428	37	4	1763019				N_Shore	0.750221	0.0630864	0.682542	0.0315249	0.0676788	1.09916	0.015113	0.0263382
cg27542552	37	19	11689488	ACP5;ACP5;ACP5;ACP5;ACP5	NM_001611;NM_001111036;NM_001111034;NM_001111035;NM_001111034	TSS1500;5'UTR;5'UTR;5'UTR;1stExon	Island	0.175638	0.0456701	0.203284	0.0317467	-0.0276457	0.864004	0.0151292	0.0263622
cg18062651	37	19	5841170	FUT6;FUT6	NM_001040701;NM_000150	TSS1500;TSS1500	N_Shelf	0.799243	0.0355351	0.768966	0.0233307	0.0302776	1.03937	0.0152993	0.0266461
cg19813187	37	1	9671004	TMEM201	NM_001130924	Body	S_Shore	0.892154	0.0126262	0.866464	0.0213856	0.0256902	1.02965	0.0153314	0.0266894
cg07574686	37	8	144208564					0.679065	0.0582838	0.621047	0.034723	0.0580181	1.09342	0.0154395	0.0268648
cg15034754	37	6	90596146				N_Shore	0.894688	0.0158848	0.869313	0.0240886	0.0253755	1.02919	0.0154693	0.0269125
cg11423630	37	9	93879726				Island	0.889812	0.0235945	0.852276	0.033816	0.0375364	1.04404	0.0156174	0.0271616
cg25818697	37	11	69934795	ANO1;ANO1	NM_018043;NR_030691	Body;Body	S_Shore	0.536981	0.0342968	0.466756	0.051044	0.0702249	1.15045	0.0156895	0.0272827
cg00016968	37	1	113250448	RHOC;RHOC;RHOC	NM_001042679;NM_175744;NM_001042678	TSS1500;TSS1500;TSS1500	S_Shore	0.624155	0.0745691	0.546146	0.0558795	0.0780089	1.14284	0.0157049	0.0273051
cg11507187	37	5	149636432	CAMK2A;CAMK2A	NM_015981;NM_171825	Body;Body		0.861924	0.0257745	0.800765	0.0501413	0.0611587	1.07638	0.0157166	0.0273212
cg18595542	37	17	77770301	CBX8	NM_020649	Body	N_Shore	0.305137	0.0523906	0.344509	0.0275619	-0.0393716	0.885717	0.0159222	0.0276655
cg01302101	37	6	67041119					0.842189	0.0151888	0.805046	0.03333	0.0371431	1.04614	0.0159757	0.0277541
cg21572914	37	6	28829332				N_Shelf	0.920616	0.0125395	0.878966	0.0404	0.04165	1.04739	0.0160608	0.0278976
cg25910519	37	7	157389729	PTPRN2;PTPRN2;PTPRN2	NM_002847;NM_130842;NM_130843	Body;Body;Body	S_Shelf	0.471116	0.0737036	0.398892	0.0331441	0.0722239	1.18106	0.0160662	0.0278981
cg27000386	37	12	123463006	OGFOD2	NM_024623	Body	N_Shore	0.604322	0.0467918	0.560041	0.0299035	0.0442807	1.07907	0.0160899	0.027935
cg04088773	37	5	16936478	MYO10	NM_012334	TSS200	N_Shore	0.0414767	0.00745508	0.0549358	0.010859	-0.0134591	0.755004	0.0161022	0.027952
cg19907812	37	13	112757082				N_Shore	0.837009	0.0255571	0.789299	0.0420378	0.0477109	1.06045	0.0161179	0.0279748
cg17572903	37	20	47713223	CSE1L	NM_001316	3'UTR		0.847149	0.022557	0.810432	0.0288732	0.0367165	1.0453	0.0161522	0.02803
cg08973688	37	17	47983990				N_Shelf	0.628158	0.0461822	0.573342	0.0376352	0.0548162	1.09561	0.0161729	0.0280599
cg16151651	37	2	1609119					0.159916	0.0843406	0.09862	0.0159355	0.0612956	1.62153	0.0161745	0.0280599
cg07232103	37	12	112566177	TRAFD1;TRAFD1	NM_006700;NM_001143906	5'UTR;5'UTR	S_Shelf	0.832619	0.0234055	0.792341	0.0340245	0.0402781	1.05083	0.0162265	0.0281456
cg14058754	37	11	58912236	FAM111A;FAM111A;FAM111A;FAM111A;FAM111A	NM_198847;NM_001142520;NM_001142521;NM_022074;NM_001142519	TSS200;5'UTR;5'UTR;TSS200;5'UTR	S_Shore	0.0469369	0.00491421	0.0569274	0.00859106	-0.00999053	0.824504	0.0165224	0.0286543
cg03951180	37	7	72742151	TRIM50;FKBP6;FKBP6	NM_178125;NM_003602;NM_001135211	TSS200;TSS200;TSS200	Island	0.871454	0.0222743	0.818809	0.0479458	0.0526448	1.06429	0.016541	0.0286821
cg20318845	37	2	45237781	SIX2	NM_016932	TSS1500	Island	0.349483	0.0806735	0.4334	0.0568465	-0.0839168	0.806376	0.0165577	0.0287066
cg24733126	37	11	9112214	SCUBE2;SCUBE2	NM_020974;NM_001170690	Body;Body	N_Shore	0.82534	0.0308087	0.770047	0.0512653	0.0552928	1.0718	0.0165736	0.0287296
cg26223536	37	1	212820166					0.887221	0.0238529	0.825983	0.0528537	0.0612373	1.07414	0.016623	0.0288063
cg12873610	37	17	27044322	RAB34;RAB34;RAB34;RAB34;RAB34;RAB34;RAB34;RAB34;RAB34	NM_001144943;NR_024579;NM_031934;NM_001142624;NM_001144942;NM_031934;NM_001142625;NR_024575;NM_001144942	Body;Body;5'UTR;Body;5'UTR;1stExon;Body;Body;1stExon	Island	0.190273	0.0279771	0.153738	0.0314826	0.0365346	1.23764	0.0169171	0.0293021
cg15939937	37	19	14676202	TECR	NM_138501	Body	Island	0.729616	0.0820325	0.655774	0.0642525	0.0738414	1.1126	0.016956	0.029365
cg09958560	37	10	114571695	VTI1A	NM_145206	Body		0.677516	0.070243	0.561086	0.0814348	0.11643	1.20751	0.016989	0.0294174
cg09443347	37	12	88178374					0.665739	0.0503268	0.59883	0.0573442	0.0669092	1.11173	0.0170524	0.0295204
cg01634213	37	5	176982179	FAM193B;FAM193B	NR_024019;NM_019057	TSS1500;TSS1500	S_Shore	0.488249	0.126908	0.387796	0.041928	0.100453	1.25904	0.0170642	0.0295338
cg09796739	37	1	227924055	JMJD4;SNAP47;JMJD4	NM_023007;NM_053052;NM_001161465	TSS1500;Body;TSS1500	S_Shore	0.689868	0.0650629	0.638912	0.0279491	0.0509563	1.07975	0.0170771	0.0295514
cg04521449	37	9	94184131	NFIL3	NM_005384	5'UTR	N_Shore	0.3336	0.0445849	0.291536	0.0208037	0.0420638	1.14428	0.0171333	0.0296394
cg27131955	37	14	52736038	PTGDR	NM_000953	Body	S_Shore	0.357487	0.0295001	0.329116	0.0279456	0.0283711	1.0862	0.0171486	0.0296613
cg01013595	37	16	3130324					0.758317	0.0345463	0.726962	0.0206376	0.0313549	1.04313	0.0172184	0.0297774
cg23459416	37	2	32483392	NLRC4	NM_021209	5'UTR		0.838541	0.0230792	0.803088	0.0261782	0.0354528	1.04415	0.0172368	0.0298046
cg25852978	37	6	41424732					0.583806	0.020429	0.506218	0.0668123	0.0775882	1.15327	0.0172776	0.0298703
cg11172629	37	10	11047354	CUGBP2	NM_001025077	1stExon		0.754544	0.0736864	0.681101	0.0830124	0.0734431	1.10783	0.017323	0.0299442
cg07077459	37	6	144329052	HYMAI;PLAGL1;PLAGL1;PLAGL1;PLAGL1;PLAGL1;PLAGL1;PLAGL1;PLAGL1	NR_002768;NM_001080956;NM_001080951;NM_001080953;NM_001080952;NM_002656;NM_001080955;NM_001080954;NM_006718	Body;5'UTR;5'UTR;5'UTR;5'UTR;5'UTR;5'UTR;5'UTR;5'UTR	Island	0.574412	0.0423596	0.523679	0.0499365	0.0507328	1.09688	0.017339	0.0299671
cg03660134	37	7	149195865	ZNF746;ZNF746	NM_001163474;NM_152557	TSS1500;TSS1500	S_Shore	0.818741	0.0157403	0.778721	0.0316368	0.0400201	1.05139	0.0173664	0.0300004
cg26261361	37	17	33673708					0.102085	0.00991672	0.0879433	0.00954699	0.0141418	1.16081	0.0174742	0.0301773
cg11243371	37	10	135029097	KNDC1	NM_152643	Body	N_Shore	0.839457	0.0486165	0.792922	0.030289	0.0465351	1.05869	0.017484	0.0301895
cg19732625	37	19	33212901	TDRD12	NM_001110822	Body	S_Shore	0.721003	0.0198017	0.689564	0.0280683	0.0314387	1.04559	0.0174952	0.030204
cg00976949	37	3	127950782	EEFSEC	NM_021937	Body		0.853043	0.0159845	0.831543	0.0167098	0.0214995	1.02585	0.01765	0.0304666
cg23856299	37	19	8555465	PRAM1	NM_032152	Body	Island	0.829725	0.0211653	0.803778	0.0180958	0.0259468	1.03228	0.0177544	0.0306419
cg13231302	37	14	103467798	CDC42BPB	NM_006035	Body		0.6974	0.107502	0.622527	0.0473088	0.074873	1.12027	0.0178369	0.0307795
cg27096292	37	16	89422212	ANKRD11	NM_013275	5'UTR		0.926014	0.00519616	0.916756	0.0082179	0.00925848	1.0101	0.0180238	0.0310828
cg01902939	37	1	54304230	TMEM48;TMEM48;TMEM48	NM_001168551;NM_018087;NR_033142	TSS200;TSS200;TSS200	Island	0.083201	0.0148369	0.103859	0.0180396	-0.0206579	0.801096	0.0180543	0.0311304
cg03032098	37	8	15397899	TUSC3;TUSC3;TUSC3;TUSC3	NM_006765;NM_006765;NM_178234;NM_178234	5'UTR;1stExon;1stExon;5'UTR	Island	0.0436022	0.0124005	0.0319472	0.00654797	0.011655	1.36482	0.0181346	0.031264
cg08869031	37	15	90436841	AP3S2;AP3S2	NM_005829;NR_023361	Body;Body	N_Shore	0.142195	0.0168304	0.122344	0.0118293	0.019851	1.16226	0.0182556	0.031458
cg03345699	37	9	140268730	EXD3	NM_017820	Body	Island	0.908617	0.0167157	0.889534	0.0229444	0.0190828	1.02145	0.0182595	0.0314597
cg12116192	37	8	27730485	SCARA5	NM_173833	Body		0.299339	0.0784238	0.226111	0.0356956	0.0732281	1.32386	0.0184036	0.0316981
cg21748136	37	3	195943366	OSTalpha	NM_152672	TSS200		0.542683	0.113115	0.44674	0.041623	0.0959434	1.21476	0.0185975	0.0320221
cg00073549	37	16	87609078					0.721985	0.0363332	0.685794	0.024843	0.0361917	1.05277	0.0186293	0.0320669
cg03923423	37	16	703961	WDR90	NM_145294	Body	S_Shore	0.873473	0.0224514	0.831161	0.0357978	0.0423121	1.05091	0.0187258	0.0322179
cg16749093	37	11	65352605	EHBP1L1	NM_001099409	Body	Island	0.881303	0.0263592	0.837226	0.0412074	0.0440769	1.05265	0.0187642	0.032279
cg16925003	37	2	1684003	PXDN	NM_012293	Body		0.920418	0.01078	0.906898	0.0112579	0.0135209	1.01491	0.0187703	0.0322844
cg10850054	37	5	55290839	IL6ST;IL6ST	NM_002184;NM_175767	TSS200;TSS200	Island	0.0728647	0.0108041	0.0647898	0.00467453	0.00807495	1.12463	0.0187877	0.0323093
cg06488081	37	1	17248394	CROCC	NM_014675	TSS200		0.348945	0.0554171	0.282871	0.0312163	0.0660742	1.23358	0.0187924	0.0323119
cg19626726	37	11	65668074	FOSL1	NM_005438	TSS200	Island	0.0834991	0.00569584	0.0952704	0.00895101	-0.0117713	0.876443	0.018795	0.0323119
cg00611485	37	16	25078439				Island	0.0567623	0.00520818	0.050999	0.00282388	0.00576326	1.11301	0.0188697	0.0324353
cg03954086	37	12	117540072				S_Shelf	0.338345	0.0833443	0.260166	0.0377201	0.0781792	1.3005	0.0189023	0.0324862
cg19159404	37	17	79041535	BAIAP2;BAIAP2;BAIAP2;BAIAP2	NM_017450;NM_006340;NM_001144888;NM_017451	Body;Body;Body;Body	N_Shelf	0.687419	0.0926668	0.581915	0.0499969	0.105504	1.1813	0.0189423	0.0325429
cg06720713	37	13	114059522				S_Shelf	0.552529	0.122746	0.453704	0.0328494	0.0988253	1.21782	0.0189441	0.0325429
cg12901689	37	13	81064771					0.723192	0.0321392	0.67426	0.0463704	0.0489326	1.07257	0.0189663	0.0325759
cg19205037	37	2	8736346					0.848004	0.0190241	0.822241	0.0163265	0.0257624	1.03133	0.0189702	0.0325776
cg21156276	37	9	4491917	SLC1A1	NM_004170	Body	S_Shore	0.656047	0.0529025	0.604461	0.0527168	0.0515863	1.08534	0.0189805	0.0325901
cg15600051	37	4	2341440	ZFYVE28	NM_020972	Body	Island	0.760838	0.0367675	0.707741	0.0372171	0.0530973	1.07502	0.01903	0.0326499
cg03751649	37	7	99017097	PTCD1;BUD31	NM_015545;NM_003910	3'UTR;3'UTR	Island	0.90765	0.0200816	0.883155	0.0237263	0.0244958	1.02774	0.0190595	0.0326903
cg06361522	37	10	5566805	CALML3	NM_005185	TSS200	N_Shore	0.837483	0.0258419	0.807034	0.0304741	0.0304489	1.03773	0.0190917	0.0327405
cg22835724	37	2	205125510					0.511447	0.145618	0.384829	0.0378521	0.126618	1.32902	0.0191242	0.0327911
cg27624471	37	18	77280171	NFATC1;NFATC1;NFATC1;NFATC1	NM_006162;NM_172388;NM_172389;NM_172387	Body;Body;Body;Body	Island	0.657344	0.0990006	0.527731	0.090158	0.129613	1.2456	0.0191411	0.032815
cg06532387	37	10	134511494	INPP5A	NM_005539	Body		0.881301	0.0141635	0.856774	0.0188957	0.0245264	1.02863	0.0192053	0.03292
cg12736760	37	15	99330290	IGF1R	NM_000875	Body		0.81556	0.0623729	0.75408	0.0426581	0.0614792	1.08153	0.0192484	0.0329887
cg26083825	37	6	363972					0.907664	0.0116453	0.891084	0.0150208	0.0165802	1.01861	0.0192615	0.0330018
cg02241145	37	22	29706754	GAS2L1;GAS2L1;GAS2L1	NM_152237;NM_006478;NM_152236	Body;Body;Body	N_Shore	0.565349	0.0599963	0.497814	0.03571	0.0675349	1.13566	0.0192883	0.0330417
cg04227739	37	4	7435639	PSAPL1;SORCS2	NM_001085382;NM_020777	1stExon;Body		0.817591	0.0426491	0.757534	0.0456226	0.0600571	1.07928	0.0193198	0.0330906
cg18897335	37	11	3187790	OSBPL5;OSBPL5;OSBPL5	NM_001144063;NM_020896;NM_145638	TSS1500;TSS1500;TSS1500	S_Shore	0.864441	0.0223776	0.823501	0.0373602	0.0409401	1.04971	0.0194291	0.0332675
cg07816873	37	12	1100472	ERC1;ERC1;ERC1;ERC1;ERC1;ERC1;ERC1	NM_178039;NM_178040;NR_027948;NM_178040;NR_027949;NM_178039;NR_027946	1stExon;5'UTR;Body;1stExon;Body;5'UTR;Body	Island	0.270789	0.0240339	0.242876	0.0274041	0.0279131	1.11493	0.0194844	0.033353
cg01783051	37	1	241679938	FH	NM_000143	Body	N_Shelf	0.453894	0.0751235	0.540777	0.043295	-0.0868838	0.839335	0.0194851	0.033353
cg17428913	37	1	36563557	COL8A2	NM_005202	Body		0.844145	0.0352274	0.801852	0.0304808	0.0422927	1.05274	0.0195721	0.0334969
cg22716633	37	4	6449781	PPP2R2C	NM_020416	Body		0.60831	0.0637644	0.545637	0.031309	0.0626728	1.11486	0.0196184	0.0335709
cg00097940	37	3	197476561	KIAA0226;KIAA0226;FYTTD1;FYTTD1;FYTTD1	NM_001145642;NM_001145642;NM_001011537;NM_032288;NR_027840	1stExon;5'UTR;5'UTR;TSS200;TSS1500	Island	0.0460466	0.00530685	0.0533437	0.00699645	-0.0072971	0.863206	0.0196903	0.0336886
cg02063827	37	6	33878127					0.816345	0.0256534	0.772069	0.0363012	0.0442755	1.05735	0.0197066	0.0337113
cg26712605	37	6	37745367					0.559287	0.102512	0.462886	0.0484516	0.096401	1.20826	0.0197126	0.0337163
cg18471687	37	4	2743860	TNIP2;TNIP2	NM_001161527;NM_024309	3'UTR;3'UTR		0.887558	0.0199762	0.855688	0.0256846	0.0318697	1.03724	0.0197707	0.0338053
cg23723194	37	1	7318905	CAMTA1	NM_015215	Body		0.817153	0.0209908	0.796344	0.0117108	0.0208091	1.02613	0.0197841	0.033823
cg09929164	37	17	48423123	XYLT2	NM_022167	TSS1500	Island	0.0386891	0.00605599	0.0455903	0.0103775	-0.00690119	0.848626	0.0197893	0.0338266
cg16695548	37	7	43946651	URGCP;URGCP;URGCP	NM_001077664;NM_017920;NM_001077663	5'UTR;TSS1500;TSS1500	S_Shore	0.253691	0.0384571	0.197578	0.0423625	0.0561125	1.284	0.0198337	0.0338868
cg01747862	37	4	174457371	NBLA00301	NR_003679	Body	N_Shore	0.61249	0.0470098	0.53242	0.0601113	0.0800703	1.15039	0.0200588	0.0342608
cg12854458	37	6	46703670	PLA2G7;PLA2G7	NM_005084;NM_001168357	TSS1500;TSS1500	S_Shore	0.378596	0.0521193	0.3211	0.0443596	0.0574959	1.17906	0.0200689	0.0342727
cg06515159	37	21	34400659	OLIG2	NM_005806	3'UTR	S_Shore	0.126708	0.0373174	0.0933423	0.0184832	0.0333652	1.35745	0.0201497	0.0344055
cg19513484	37	10	33748942					0.863014	0.0375833	0.809876	0.0430457	0.0531384	1.06561	0.0202046	0.0344939
cg01172234	37	7	157403114	PTPRN2;PTPRN2;PTPRN2	NM_002847;NM_130842;NM_130843	Body;Body;Body	N_Shore	0.713942	0.0588168	0.664199	0.0306817	0.0497438	1.07489	0.020219	0.0345131
cg08630639	37	12	121666925	P2RX4	NM_002560	Body		0.898669	0.0187627	0.870138	0.0244805	0.0285311	1.03279	0.0202373	0.0345389
cg26217185	37	17	9850262	GAS7;GAS7;GAS7;GAS7	NM_201432;NM_001130831;NM_201433;NM_003644	Body;Body;Body;Body		0.854592	0.0229153	0.828905	0.0203683	0.0256868	1.03099	0.0203435	0.0347148
cg24927841	37	8	129702875					0.714892	0.0679844	0.633588	0.0817784	0.0813032	1.12832	0.0204862	0.034953
cg24608144	37	20	62398219	ZBTB46	NM_025224	Body	N_Shore	0.749036	0.0629623	0.666161	0.0611923	0.0828749	1.12441	0.0206959	0.0352945
cg07600533	37	22	50986031	KLHDC7B	NM_138433	TSS1500	Island	0.284695	0.0639181	0.220407	0.0432486	0.0642873	1.29168	0.0208921	0.0356235
cg00415276	37	5	55033711	DDX4;DDX4;DDX4	NM_024415;NM_001142549;NM_001166533	TSS200;TSS200;TSS200	Island	0.948161	0.0121245	0.931864	0.0157361	0.0162972	1.01749	0.0209026	0.035636
cg03435439	37	1	66458361	PDE4B;PDE4B;PDE4B	NM_001037340;NM_001037341;NM_002600	TSS200;Body;Body		0.770266	0.0267915	0.745735	0.0175096	0.0245307	1.03289	0.0209703	0.0357459
cg01564165	37	13	114109526					0.870127	0.0203676	0.822054	0.0411677	0.0480729	1.05848	0.0209954	0.0357832
cg22475071	37	3	64338594					0.596086	0.0462865	0.539085	0.0386079	0.0570005	1.10574	0.0210526	0.0358751
cg15355111	37	11	45433358					0.27466	0.0400097	0.229397	0.0240374	0.0452629	1.19731	0.0210949	0.0359416
cg26955834	37	15	57682357	CGNL1	NM_032866	5'UTR		0.896078	0.00928259	0.874859	0.0180247	0.0212191	1.02425	0.0211813	0.0360777
cg13851744	37	9	140092222	C9orf75;C9orf75	NM_001128228;NM_173691	Body;Body	N_Shore	0.698399	0.032589	0.655625	0.0294975	0.0427737	1.06524	0.0212111	0.0361229
cg12123728	37	14	65457053	FNTB	NM_002028	Body	S_Shelf	0.763379	0.0661264	0.814194	0.0188792	-0.0508148	0.937589	0.0212447	0.0361745
cg11377464	37	1	2766719					0.846311	0.0204861	0.834678	0.0195554	0.0116329	1.01394	0.0212678	0.0362084
cg13698125	37	9	140391480	PNPLA7;PNPLA7	NM_152286;NM_001098537	Body;Body	S_Shore	0.864545	0.0172961	0.833282	0.0301826	0.0312631	1.03752	0.0212719	0.0362098
cg14110444	37	6	31689996	C6orf25;C6orf25;C6orf25;C6orf25;C6orf25;C6orf25;LY6G6C	NM_138272;NM_138277;NM_138275;NM_138274;NM_025260;NM_138273;NM_025261	TSS1500;TSS1500;TSS1500;TSS1500;TSS1500;TSS1500;TSS1500	N_Shore	0.712179	0.0493289	0.660769	0.0271017	0.0514098	1.0778	0.0213907	0.0364064
cg24049348	37	8	17433926	PDGFRL	NM_006207	TSS1500	N_Shore	0.33208	0.0990914	0.251344	0.0331274	0.0807361	1.32122	0.0214015	0.0364192
cg21472642	37	7	29233468	CHN2	NM_004067	TSS1500	N_Shore	0.588262	0.0396107	0.525704	0.0430822	0.0625578	1.119	0.0215645	0.0366908
cg00347757	37	13	20768560	GJB2	NM_004004	TSS1500	S_Shore	0.174469	0.060324	0.123848	0.0220378	0.0506211	1.40874	0.0216078	0.0367581
cg00766220	37	5	72598865				N_Shore	0.304396	0.0445132	0.25664	0.0227313	0.0477561	1.18608	0.0216107	0.0367581
cg13255440	37	11	120461641					0.865386	0.0121807	0.853204	0.0136293	0.0121817	1.01428	0.021719	0.0369367
cg03071530	37	12	95773482					0.825282	0.0219692	0.801186	0.0178726	0.0240963	1.03008	0.0218055	0.037078
cg06996147	37	13	112331836					0.592214	0.114755	0.488591	0.0482082	0.103623	1.21209	0.0218933	0.0372216
cg02611466	37	7	101901707	CUX1;CUX1	NM_181500;NM_001913	Body;Body		0.851861	0.0241903	0.815929	0.027689	0.0359313	1.04404	0.0219249	0.0372696
cg22771759	37	13	24902376				Island	0.16976	0.0211175	0.276912	0.11702	-0.107152	0.613048	0.0219329	0.0372775
cg14497545	37	4	140754475	MAML3	NM_018717	Body		0.617401	0.0649908	0.567513	0.0186011	0.0498876	1.08791	0.021958	0.0373145
cg02196671	37	14	104931470				S_Shelf	0.885977	0.0152755	0.85693	0.0254369	0.0290473	1.0339	0.0220217	0.0374169
cg18794473	37	8	77617694	ZFHX4	NM_024721	Body		0.878733	0.018463	0.849243	0.0217981	0.0294904	1.03473	0.0220554	0.0374684
cg21355619	37	7	1008260	COX19	NM_001031617	3'UTR	S_Shore	0.856868	0.0225488	0.821969	0.02941	0.0348986	1.04246	0.0220881	0.0375182
cg02007786	37	7	91767798				S_Shelf	0.79348	0.0310865	0.722125	0.0747762	0.0713548	1.09881	0.0222181	0.0377332
cg19641266	37	12	132423637	PUS1;PUS1;PUS1	NM_001002020;NM_001002019;NM_025215	Body;Body;Body		0.908651	0.00787121	0.889356	0.0171984	0.0192948	1.0217	0.0223156	0.0378911
cg14651705	37	9	136226035	SURF2	NM_017503	Body	S_Shelf	0.653101	0.0664082	0.602776	0.0236213	0.0503251	1.08349	0.0223182	0.0378911
cg12098569	37	10	1594637	ADARB2	NM_018702	Body	N_Shore	0.48307	0.0856898	0.409579	0.016285	0.0734917	1.17943	0.0224058	0.0380286
cg12177182	37	6	168918116	SMOC2;SMOC2	NM_022138;NM_001166412	Body;Body	N_Shore	0.858005	0.0336369	0.801461	0.0427484	0.0565446	1.07055	0.0225033	0.0381883
cg25877436	37	13	27998191	GTF3A	NM_002097	TSS1500	N_Shore	0.372112	0.0585665	0.31314	0.0463465	0.0589717	1.18832	0.0225318	0.0382307
cg27606341	37	5	39219632	FYB;FYB;FYB;FYB	NM_199335;NM_001465;NM_199335;NM_001465	1stExon;5'UTR;5'UTR;1stExon		0.582157	0.0560525	0.494831	0.0640198	0.0873256	1.17648	0.0225699	0.0382896
cg23796040	37	8	132952251	EFR3A	NM_015137	Body		0.865468	0.0130582	0.839987	0.0255022	0.0254817	1.03034	0.0227033	0.038504
cg16883805	37	17	52946				N_Shelf	0.582795	0.06769	0.515171	0.0387216	0.0676242	1.13127	0.0229318	0.0388797
cg12251779	37	22	45608440	C22orf9;C22orf9	NM_001009880;NM_015264	Body;TSS200		0.246512	0.0813461	0.167959	0.0317424	0.0785531	1.46769	0.0229432	0.038893
cg15974698	37	14	24733439	TGM1	NM_000359	TSS1500		0.784565	0.0257473	0.753958	0.0201292	0.0306077	1.0406	0.0229613	0.0389177
cg24385632	37	11	16838615	PLEKHA7	NM_175058	Body		0.943047	0.0080698	0.935781	0.006216	0.00726587	1.00776	0.0229985	0.0389747
cg06118056	37	6	166711138				N_Shore	0.914841	0.0121978	0.892002	0.0205386	0.0228387	1.0256	0.0230199	0.0390051
cg02235659	37	3	45066580	CLEC3B	NM_003278	TSS1500		0.266846	0.0345526	0.228988	0.0326958	0.0378579	1.16533	0.0231773	0.0392477
cg26826077	37	16	88537508	ZFPM1	NM_153813	Body	S_Shore	0.847774	0.0151969	0.813454	0.0330246	0.0343194	1.04219	0.0231862	0.0392567
cg00405069	37	1	52455390	RAB3B	NM_002867	5'UTR	N_Shore	0.313193	0.0416686	0.267457	0.0213637	0.045736	1.171	0.0232691	0.0393906
cg21448444	37	3	128765558				Island	0.733428	0.0391947	0.666631	0.0550928	0.0667971	1.1002	0.0232724	0.0393906
cg12432526	37	17	79354702					0.7212	0.051377	0.667497	0.0344815	0.0537029	1.08045	0.0233677	0.0395398
cg01163071	37	16	46881511				S_Shelf	0.710164	0.037748	0.653237	0.0399217	0.0569274	1.08715	0.0234018	0.0395914
cg09713616	37	3	75717453				N_Shore	0.671176	0.0335759	0.623423	0.0325303	0.0477526	1.0766	0.0235573	0.0398423
cg04213700	37	5	118309460	DTWD2	NM_173666	Body	Island	0.733155	0.0773623	0.665076	0.0702217	0.0680791	1.10236	0.0235999	0.0399082
cg07250771	37	12	70289007					0.669155	0.0922912	0.569034	0.0517251	0.100121	1.17595	0.0238071	0.0402463
cg07447742	37	13	49793170	MLNR	NM_001507	TSS1500	N_Shore	0.291137	0.0573729	0.227434	0.0297082	0.0637037	1.2801	0.0238727	0.040351
cg03640969	37	10	77234698					0.823074	0.0394087	0.789897	0.0186167	0.0331771	1.042	0.0241104	0.0407466
cg01344738	37	6	30067108				N_Shore	0.632599	0.0524914	0.573022	0.0338393	0.0595769	1.10397	0.0242017	0.0408884
cg23530707	37	7	72983995	TBL2	NM_012453	3'UTR	N_Shore	0.726228	0.0639239	0.673954	0.0302574	0.0522747	1.07756	0.0244507	0.0413028
cg06531916	37	12	121106640					0.733192	0.0271899	0.696471	0.0266639	0.0367209	1.05272	0.0244578	0.0413084
cg06934038	37	12	94468759					0.42881	0.0184822	0.390035	0.0333548	0.0387755	1.09942	0.0245357	0.0414274
cg01489177	37	19	55828178	TMEM150B	NM_001085488	Body	S_Shelf	0.561129	0.0297423	0.520807	0.0297487	0.0403223	1.07742	0.0245604	0.0414627
cg08124722	37	17	32597714	CCL7	NM_006273	Body		0.867425	0.0159649	0.856123	0.0186897	0.0113017	1.0132	0.0245656	0.0414652
cg09540085	37	5	178650512	ADAMTS2;ADAMTS2	NM_021599;NM_014244	Body;Body	N_Shore	0.835725	0.0191884	0.807989	0.0251211	0.027736	1.03433	0.024579	0.0414816
cg05234958	37	8	41557710	ANK1;ANK1;ANK1;ANK1;ANK1	NM_020476;NM_020475;NM_001142446;NM_020477;NM_000037	Body;Body;Body;Body;Body	N_Shore	0.819408	0.0333139	0.774761	0.042644	0.0446464	1.05763	0.0245942	0.0415009
cg01566213	37	4	1579287				N_Shore	0.815567	0.0219468	0.771501	0.0355355	0.0440653	1.05712	0.0246059	0.0415142
cg09413529	37	12	115112225	TBX3;TBX3	NM_005996;NM_016569	Body;Body	Island	0.711278	0.0519961	0.637363	0.0502529	0.0739151	1.11597	0.024667	0.0416047
cg10982664	37	5	78407418	BHMT	NM_001713	TSS200		0.669081	0.0494969	0.612903	0.0425325	0.0561783	1.09166	0.0247156	0.0416802
cg16692757	37	10	88024572	MIR346;GRID1	NR_029907;NM_017551	TSS200;Body	S_Shore	0.627185	0.0513314	0.577528	0.0195624	0.049657	1.08598	0.0247561	0.0417359
cg19893820	37	17	46871794	TTLL6;TTLL6	NM_001130918;NM_173623	Body;TSS200		0.746328	0.0153646	0.714869	0.0257827	0.0314593	1.04401	0.0249451	0.0420481
cg05580415	37	17	80553970	FOXK2	NM_004514	Body	N_Shore	0.769998	0.0355592	0.716992	0.0390047	0.0530059	1.07393	0.0250429	0.0422065
cg02794418	37	15	22695917				S_Shelf	0.85301	0.0124101	0.843015	0.00876608	0.00999426	1.01186	0.0250579	0.0422202
cg18546236	37	21	37255384				N_Shelf	0.408448	0.0454657	0.345417	0.0535207	0.0630312	1.18248	0.0250587	0.0422202
cg02376940	37	20	34677010				N_Shelf	0.903368	0.010978	0.885017	0.0166902	0.0183509	1.02074	0.025122	0.0423204
cg01446324	37	8	98784523				N_Shelf	0.881363	0.00939405	0.840137	0.0353355	0.0412264	1.04907	0.0252146	0.04247
cg15241499	37	18	76635712				N_Shelf	0.19196	0.0324122	0.157838	0.0207172	0.034122	1.21618	0.0252947	0.0425984
cg18049328	37	11	1421209	BRSK2	NM_003957	Body		0.722362	0.0569745	0.659064	0.0423494	0.0632976	1.09604	0.0253317	0.0426476
cg03746930	37	21	34165763	C21orf62;C21orf49;C21orf62;C21orf49;C21orf62	NM_001162495;NR_024623;NM_019596;NR_024622;NM_001162496	3'UTR;Body;3'UTR;Body;3'UTR		0.649443	0.0573203	0.579967	0.0544032	0.0694759	1.11979	0.0254478	0.0428367
cg22352499	37	22	30812642	SEC14L2;SEC14L2	NM_012429;NM_033382	Body;3'UTR		0.869858	0.0170534	0.844429	0.0224161	0.0254292	1.03011	0.0255482	0.0429926
cg15104066	37	12	90102578	LOC338758	NR_028138	TSS200	Island	0.0608732	0.00573578	0.0506268	0.00847454	0.0102464	1.20239	0.0255874	0.0430519
cg18085333	37	4	48905159	OCIAD2;OCIAD2	NM_152398;NM_001014446	Body;Body	N_Shelf	0.829076	0.0124674	0.812883	0.0206551	0.0161923	1.01992	0.0256089	0.043075
cg11970804	37	8	8084126				N_Shore	0.812094	0.0268976	0.783818	0.01628	0.0282759	1.03607	0.0258183	0.0434083
cg14995475	37	19	6534774	TNFSF9	NM_003811	Body	Island	0.50074	0.104539	0.40979	0.0374801	0.0909505	1.22194	0.0258189	0.0434083
cg24838661	37	7	140112249	RAB19	NM_001008749	Body		0.806039	0.0279923	0.754916	0.0413409	0.051123	1.06772	0.0258961	0.0435317
cg06363129	37	7	16505602	SOSTDC1	NM_015464	TSS200		0.543734	0.0790615	0.469975	0.0360561	0.0737593	1.15694	0.0260261	0.0437301
cg05732725	37	18	59712034	PIGN;PIGN	NM_176787;NM_012327	3'UTR;3'UTR		0.594744	0.038062	0.54787	0.0311869	0.0468746	1.08556	0.0261191	0.0438797
cg08485590	37	19	49110224	SPACA4;FAM83E;SPACA4	NM_133498;NM_017708;NM_133498	1stExon;Body;5'UTR	S_Shelf	0.851503	0.0235595	0.809193	0.0378311	0.0423109	1.05229	0.0262027	0.0440068
cg02848401	37	11	47617346	C1QTNF4	NM_031909	TSS1500	S_Shore	0.714335	0.0726224	0.656301	0.0334887	0.0580343	1.08843	0.0262389	0.0440561
cg25143609	37	7	87936901	STEAP4	NM_024636	TSS1500		0.63132	0.0188167	0.578273	0.0451388	0.0530465	1.09173	0.02624	0.0440561
cg08785164	37	4	37591965	C4orf19;C4orf19	NM_001104629;NM_018302	Body;Body		0.878977	0.0159912	0.858916	0.019742	0.0200609	1.02336	0.0262614	0.0440853
cg25438440	37	3	98241168	CLDND1;CLDND1;CLDND1;CLDND1;CLDND1;CLDND1	NM_019895;NM_001040182;NM_001040200;NM_001040199;NM_001040183;NM_001040181	5'UTR;Body;Body;5'UTR;5'UTR;5'UTR	N_Shore	0.101128	0.0150724	0.0852666	0.0149824	0.0158614	1.18602	0.0266434	0.044713
cg19913118	37	1	145471701	POLR3GL;ANKRD34A	NM_032305;NM_001039888	TSS1500;5'UTR	N_Shore	0.330642	0.0626607	0.268331	0.0426135	0.0623111	1.23222	0.0266942	0.0447915
cg02085294	37	2	65220148	SLC1A4;SLC1A4	NM_003038;NM_001135581	Body;5'UTR	S_Shelf	0.541448	0.165821	0.390728	0.0714713	0.15072	1.38574	0.0267426	0.0448658
cg00052578	37	3	132843565	TMEM108;TMEM108	NM_001136469;NM_023943	5'UTR;5'UTR		0.41144	0.0565636	0.342969	0.041725	0.0684711	1.19964	0.0268498	0.0450389
cg02858594	37	21	34400211	OLIG2	NM_005806	3'UTR	Island	0.175264	0.0351926	0.136217	0.0219431	0.0390468	1.28665	0.0268705	0.0450669
cg06791719	37	5	87979441	LOC645323	NR_015436	Body	N_Shore	0.172632	0.0216174	0.200458	0.0302301	-0.0278258	0.861189	0.0268831	0.0450812
cg24877129	37	10	133606492					0.814732	0.0254215	0.792666	0.0118607	0.0220668	1.02784	0.0269217	0.0451389
cg00508965	37	13	113651326	MCF2L;MCF2L	NM_001112732;NM_024979	Body;Body	S_Shore	0.676161	0.0773327	0.586536	0.0514391	0.0896254	1.1528	0.0269666	0.0452074
cg21492877	37	18	47009535	C18orf32	NM_001035005	Body	N_Shelf	0.866495	0.0135866	0.842505	0.0204246	0.02399	1.02847	0.0270267	0.0453013
cg19773937	37	1	60216631	FGGY;FGGY	NM_018291;NM_001113411	Body;Body		0.683559	0.0479506	0.611608	0.0544644	0.071951	1.11764	0.0271316	0.0454583
cg09008589	37	7	42214329	GLI3	NM_000168	Body		0.815957	0.0347372	0.777543	0.0245165	0.0384142	1.0494	0.0271327	0.0454583
cg03859028	37	15	99949289					0.345319	0.0345361	0.291033	0.0389545	0.0542861	1.18653	0.0273288	0.0457799
cg11825302	37	17	39382445	KRTAP9-2	NM_031961	TSS1500		0.862263	0.0133531	0.837377	0.0242362	0.024886	1.02972	0.0274033	0.0458977
cg00869941	37	3	187929592	LPP;LPP	NM_005578;NM_001167672	TSS1500;5'UTR		0.808226	0.0249955	0.765777	0.0371062	0.0424485	1.05543	0.0274418	0.0459483
cg08108679	37	1	2003274	PRKCZ	NM_002744	Body	N_Shore	0.468405	0.0938924	0.387238	0.019724	0.0811673	1.20961	0.0275044	0.0460392
cg15188252	37	5	43000612				Island	0.459381	0.0356967	0.422938	0.028912	0.0364435	1.08617	0.0277134	0.0463819
cg05527267	37	17	1472819					0.829645	0.0295179	0.791775	0.0293802	0.0378698	1.04783	0.0277758	0.0464794
cg12904569	37	7	4050647	SDK1	NM_152744	Body		0.872054	0.0203895	0.840296	0.0251552	0.0317581	1.03779	0.0277907	0.0464973
cg15479752	37	19	35940862	FFAR2	NM_005306	1stExon		0.862443	0.0167358	0.830466	0.0278985	0.0319767	1.0385	0.0278094	0.0465215
cg26160196	37	6	18264854	DEK;DEK	NM_001134709;NM_003472	TSS200;TSS200	Island	0.124036	0.0255579	0.0993557	0.0109213	0.0246806	1.24841	0.0278571	0.0465871
cg01497747	37	11	130079200	ST14	NM_021978	Body	Island	0.711012	0.0423089	0.671105	0.0470659	0.0399069	1.05946	0.0278679	0.0465982
cg06185532	37	16	72987360	ZFHX3;ZFHX3	NM_006885;NM_001164766	Body;5'UTR		0.437951	0.105902	0.345692	0.0373512	0.092259	1.26688	0.0280522	0.0468923
cg24519347	37	8	27327348	CHRNA2	NM_000742	Body		0.92064	0.0142327	0.897493	0.0292612	0.0231468	1.02579	0.0283994	0.0474654
cg14292314	37	19	28293235				N_Shelf	0.791869	0.0261561	0.76534	0.0165605	0.0265289	1.03466	0.0284809	0.0475801
cg20374928	37	20	42087910	SFRS6	NM_006275	Body	S_Shore	0.553089	0.0449476	0.489016	0.0564206	0.0640732	1.13102	0.0284991	0.0476032
cg23729277	37	12	6658945	IFFO1;IFFO1;IFFO1	NM_080730;NM_080731;NM_001039670	Body;TSS1500;Body	S_Shore	0.761254	0.0490139	0.693535	0.0562163	0.0677192	1.09764	0.0287095	0.0479475
cg22779765	37	14	103369786	TRAF3;TRAF3;TRAF3	NM_145726;NM_003300;NM_145725	Body;Body;Body		0.899396	0.0134295	0.878384	0.0181767	0.0210117	1.02392	0.0287584	0.0480188
cg13611173	37	14	57857305	NAA30;NAA30	NM_001011713;NM_001011713	5'UTR;1stExon	Island	0.0293989	0.00598014	0.0367824	0.0087204	-0.00738344	0.799267	0.028839	0.048142
cg23431444	37	6	15512633	JARID2	NM_004973	Body		0.809387	0.0312204	0.777188	0.0235575	0.0321989	1.04143	0.0289654	0.0483456
cg01141413	37	4	1764152				N_Shore	0.699772	0.0287631	0.656093	0.0331204	0.0436782	1.06657	0.0290065	0.0483997
cg23347911	37	11	67194909	RPS6KB2	NM_003952	TSS1500	N_Shore	0.818731	0.0598344	0.77562	0.0446281	0.0431103	1.05558	0.0291004	0.0485416
cg09727148	37	21	43560719	UMODL1;UMODL1	NM_173568;NM_001004416	3'UTR;3'UTR		0.622566	0.0361279	0.578767	0.0293097	0.0437995	1.07568	0.0292484	0.0487812
cg27061836	37	19	49310606	BCAT2;BCAT2;BCAT2;BCAT2	NR_028451;NM_001164773;NM_001190;NR_028450	Body;Body;Body;Body	N_Shelf	0.875745	0.0210697	0.854442	0.0176789	0.0213039	1.02493	0.0294515	0.0490977
cg08688317	37	12	52289218					0.645224	0.0413988	0.580529	0.0498603	0.0646943	1.11144	0.0298751	0.0497964
cg01589587	37	14	76002440	BATF	NM_006399	Body		0.308233	0.10946	0.220819	0.0243526	0.0874137	1.39586	0.0299334	0.0498859

## Sheet: Methylation, X-chrom - Muscle
TargetID	GENOME_BUILD	CHR	MAPINFO	UCSC_REFGENE_NAME	UCSC_REFGENE_ACCESSION	UCSC_REFGENE_GROUP	RELATION_TO_UCSC_CPG_ISLAND	Women_Mean	Women_SD	Men_Mean	Men_SD	Difference (women-men)	Fold change (women/men)	p-value	q-value
cg06266461	37	X	153719192	SLC10A3;SLC10A3;SLC10A3	NM_001142391;NM_001142392;NM_019848	TSS200;TSS200;TSS200	Island	0.511439	0.0185591	0.0330496	0.00260153	0.47839	15.4749	7.77005e-21	8.59056e-17
cg00458505	37	X	17393449	NHS	NM_198270	TSS200	Island	0.44685	0.00696773	0.0253033	0.0019551	0.421547	17.6597	1.63153e-20	9.01909e-17
cg14625604	37	X	118708625	UBE2A;UBE2A;UBE2A;UBE2A	NM_003336;NM_003336;NM_181762;NM_181762	5'UTR;1stExon;5'UTR;1stExon	Island	0.338152	0.017123	0.0413316	0.00208826	0.29682	8.18142	1.17459e-19	4.32875e-16
cg12452512	37	X	100740439	ARMCX4	NR_028407	Body	Island	0.522454	0.00902052	0.035596	0.00315032	0.486858	14.6773	1.72688e-19	4.77309e-16
cg03335173	37	X	151806923	GABRQ	NM_018558	Body	Island	0.503262	0.0213071	0.0357267	0.00296647	0.467535	14.0865	2.81284e-19	5.63537e-16
cg09309899	37	X	148586967	IDS;IDS;IDS	NM_006123;NM_000202;NM_001166550	TSS200;TSS200;TSS200	Island	0.390254	0.0176486	0.0353758	0.00182261	0.354878	11.0317	3.05827e-19	5.63537e-16
cg12137402	37	X	68836202	EDA;EDA;EDA;EDA;EDA;EDA	NM_001005610;NM_001005615;NM_001399;NM_001005611;NM_001005609;NM_001005612	1stExon;1stExon;1stExon;1stExon;1stExon;1stExon	Island	0.397211	0.0288011	0.02603	0.00147311	0.371181	15.2597	6.80814e-19	8.7673e-16
cg21966453	37	X	151999309	NSDHL;NSDHL;CETN2	NM_001129765;NM_015922;NM_004344	TSS1500;TSS1500;TSS200	Island	0.392592	0.0165657	0.0248495	0.00192314	0.367743	15.7988	7.06941e-19	8.7673e-16
cg00622384	37	X	118925635	RPL39	NM_001000	TSS200	Island	0.418324	0.0177054	0.0322079	0.00253235	0.386116	12.9883	7.13691e-19	8.7673e-16
cg24597825	37	X	117480246	WDR44;WDR44	NM_019045;NM_019045	1stExon;5'UTR	Island	0.360742	0.0225597	0.0237605	0.00202942	0.336981	15.1824	1.04787e-18	1.15852e-15
cg24818939	37	X	101906109	GPRASP1;GPRASP1;GPRASP1	NM_001099410;NM_001099411;NM_014710	TSS200;TSS200;TSS200	Island	0.54633	0.0306809	0.0375787	0.00392514	0.508752	14.5383	1.26094e-18	1.26736e-15
cg27609596	37	X	23351750	PTCHD1	NM_173495	TSS1500	Island	0.489455	0.0223538	0.0305562	0.00283354	0.458899	16.0182	1.78823e-18	1.64756e-15
cg14513804	37	X	129040123	UTP14A;UTP14A;UTP14A;UTP14A	NM_001166221;NM_001166221;NM_006649;NM_006649	1stExon;5'UTR;1stExon;5'UTR	Island	0.470705	0.0293133	0.0359533	0.00414688	0.434752	13.0921	2.06019e-18	1.68936e-15
cg06136002	37	X	150151615	HMGB3	NM_005342	TSS200	Island	0.500861	0.0347959	0.0313111	0.00170525	0.46955	15.9963	2.13921e-18	1.68936e-15
cg11653864	37	X	47509884	ELK1;ELK1;ELK1;ELK1	NM_001114123;NM_001114123;NM_005229;NM_005229	5'UTR;1stExon;1stExon;5'UTR	Island	0.466243	0.0210136	0.0472047	0.00391278	0.419038	9.87705	2.92697e-18	1.96564e-15
cg14350469	37	X	153991165	DKC1;DKC1;DKC1;DKC1	NM_001142463;NM_001363;NM_001363;NM_001142463	1stExon;1stExon;5'UTR;5'UTR	Island	0.519186	0.0179354	0.025044	0.00293627	0.494142	20.731	2.935e-18	1.96564e-15
cg16221895	37	X	68835891	EDA;EDA;EDA;EDA;EDA;EDA	NM_001005615;NM_001005609;NM_001005610;NM_001005612;NM_001399;NM_001005611	TSS200;TSS200;TSS200;TSS200;TSS200;TSS200	Island	0.588467	0.0263624	0.0351367	0.00356911	0.553331	16.7479	3.22768e-18	1.96564e-15
cg06615444	37	X	19533456	MAP3K15	NM_001001671	TSS200	Island	0.499722	0.0255652	0.0399648	0.00335231	0.459757	12.504	3.36137e-18	1.96564e-15
cg06834235	37	X	48334621	FTSJ1;FTSJ1;FTSJ1;FTSJ1	NM_177439;NM_177439;NM_012280;NM_012280	5'UTR;1stExon;5'UTR;1stExon	Island	0.521035	0.0172104	0.0287709	0.003002	0.492264	18.1098	3.378e-18	1.96564e-15
cg17399684	37	X	47510170	ELK1;ELK1	NM_005229;NM_001114123	TSS200;TSS200	Island	0.542238	0.0190175	0.0405229	0.00407844	0.501715	13.381	3.6197e-18	2.00097e-15
cg11186981	37	X	150151784	HMGB3;HMGB3	NM_005342;NM_005342	1stExon;5'UTR	Island	0.442316	0.018969	0.0398817	0.00375854	0.402434	11.0907	5.34605e-18	2.63921e-15
cg00114625	37	X	24483478	PDK3;PDK3;PDK3;PDK3	NM_001142386;NM_001142386;NM_005391;NM_005391	5'UTR;1stExon;5'UTR;1stExon	Island	0.532312	0.0178527	0.0336729	0.00364842	0.498639	15.8083	5.70194e-18	2.63921e-15
cg26023405	37	X	117629911	DOCK11;DOCK11	NM_144658;NM_144658	5'UTR;1stExon	Island	0.625584	0.0186759	0.031732	0.0037613	0.593852	19.7146	5.86181e-18	2.63921e-15
cg23214760	37	X	70752794	OGT;OGT;BCYRN1	NM_181673;NM_181672;NR_001568	TSS200;TSS200;Body	Island	0.291596	0.0255524	0.0313348	0.00274151	0.260261	9.3058	6.05005e-18	2.63921e-15
cg09229960	37	X	153607856	EMD	NM_000117	1stExon	Island	0.522698	0.0374747	0.029639	0.00458922	0.493059	17.6355	6.47858e-18	2.63921e-15
cg11286196	37	X	48931623	PRAF2	NM_007213	1stExon	Island	0.364084	0.0203655	0.0463507	0.00279709	0.317733	7.85498	6.60611e-18	2.63921e-15
cg20445038	37	X	150565466	VMA21	NM_001017980	TSS200	Island	0.512037	0.0292598	0.0370403	0.00289008	0.474997	13.8238	6.66122e-18	2.63921e-15
cg13766601	37	X	153657086	ATP6AP1	NM_001183	1stExon	Island	0.492172	0.0265925	0.032196	0.00386511	0.459976	15.2867	6.68397e-18	2.63921e-15
cg24740922	37	X	151999330	NSDHL;NSDHL;CETN2	NM_001129765;NM_015922;NM_004344	TSS200;TSS200;TSS200	Island	0.465638	0.0292372	0.0355015	0.00420792	0.430137	13.116	7.61997e-18	2.72288e-15
cg27207144	37	X	153626500	RPL10;RPL10	NM_006013;NR_026898	TSS200;TSS200	Island	0.460459	0.0212585	0.0457294	0.00439379	0.41473	10.0692	7.73088e-18	2.72288e-15
cg14308265	37	X	51361547				Island	0.536663	0.0343296	0.0362748	0.00314104	0.500388	14.7944	8.23997e-18	2.72288e-15
cg12298823	37	X	48815744	OTUD5;OTUD5;OTUD5;OTUD5	NM_017602;NM_001136159;NM_001136158;NM_001136157	TSS1500;TSS200;TSS1500;TSS1500	Island	0.476873	0.0305613	0.0341163	0.00313464	0.442757	13.9779	8.32672e-18	2.72288e-15
cg02615131	37	X	152066735				Island	0.555811	0.022978	0.0314373	0.00325475	0.524373	17.68	8.35725e-18	2.72288e-15
cg15257930	37	X	11776337	MSL3;MSL3;MSL3;MSL3;MSL3;MSL3;MSL3	NM_078629;NM_078628;NM_078630;NM_078629;NM_078628;NM_078630;NM_006800	5'UTR;5'UTR;1stExon;1stExon;1stExon;5'UTR;TSS1500	Island	0.543777	0.0254142	0.0667337	0.00543102	0.477043	8.14846	8.37356e-18	2.72288e-15
cg07419801	37	X	131157622	MST4;MST4;MST4	NM_001042453;NM_001042452;NM_016542	5'UTR;TSS200;5'UTR	Island	0.48218	0.0218589	0.0269446	0.00287031	0.455235	17.8952	8.70513e-18	2.74983e-15
cg27069132	37	X	135991543				Island	0.500572	0.0252569	0.0254971	0.00267252	0.475075	19.6325	9.45131e-18	2.9026e-15
cg00810519	37	X	48769107	SLC35A2;SLC35A2;SLC35A2;SLC35A2	NM_001042498;NM_005660;NM_001032289;NM_001042498	5'UTR;TSS200;TSS200;1stExon	Island	0.54623	0.0158885	0.0266602	0.00362307	0.51957	20.4886	1.0026e-17	2.99589e-15
cg01120894	37	X	129305726	RAB33A	NM_004794	TSS200	Island	0.494771	0.034224	0.0394525	0.0058307	0.455318	12.5409	1.03612e-17	3.01456e-15
cg27501723	37	X	107070027	MID2;MID2	NM_052817;NM_012216	Body;Body	Island	0.56022	0.0321152	0.0427408	0.00414498	0.517479	13.1074	1.10541e-17	3.13369e-15
cg18878700	37	X	131623878	MBNL3;MBNL3	NM_001170704;NM_001170704	1stExon;5'UTR	Island	0.367848	0.0233313	0.0342018	0.00339771	0.333646	10.7552	1.16773e-17	3.22759e-15
cg15806723	37	X	49056711	SYP	NM_003179	TSS200	Island	0.336984	0.0273587	0.0281077	0.00177588	0.308876	11.989	1.25798e-17	3.24855e-15
cg13311758	37	X	55026811	APEX2;APEX2	NM_014481;NM_014481	1stExon;5'UTR	Island	0.382942	0.024942	0.0305278	0.00285989	0.352414	12.5441	1.31482e-17	3.24855e-15
cg00996177	37	X	38186710	RPGR;RPGR;RPGR;RPGR	NM_000328;NM_001034853;NM_000328;NM_001034853	5'UTR;1stExon;1stExon;5'UTR	Island	0.398798	0.0229082	0.0209631	0.00288248	0.377835	19.0238	1.35027e-17	3.24855e-15
cg19168249	37	X	153657001	ATP6AP1;ATP6AP1	NM_001183;NM_001183	5'UTR;1stExon	Island	0.481282	0.0243183	0.0317926	0.00294879	0.449489	15.1382	1.37659e-17	3.24855e-15
cg12026625	37	X	49028165	PLP2	NM_002668	TSS200	Island	0.447123	0.0402505	0.034948	0.00189709	0.412175	12.794	1.3894e-17	3.24855e-15
cg06945800	37	X	118892610	ANKRD58;ANKRD58	NM_001105576;NM_001105576	1stExon;5'UTR	Island	0.519259	0.0241614	0.0329569	0.00330308	0.486302	15.7557	1.39131e-17	3.24855e-15
cg10315562	37	X	149533878				Island	0.490734	0.0260034	0.0352376	0.00316353	0.455496	13.9264	1.39213e-17	3.24855e-15
cg13915481	37	X	17878772	RAI2	NM_021785	5'UTR	Island	0.516823	0.0213971	0.0296983	0.00466648	0.487124	17.4025	1.43032e-17	3.24855e-15
cg01215118	37	X	152066708				Island	0.528717	0.0379306	0.0442702	0.00480889	0.484447	11.943	1.43975e-17	3.24855e-15
cg19062189	37	X	101771625	TMSB15A;TMSB15A	NM_021992;NM_021992	1stExon;5'UTR	Island	0.558753	0.0315312	0.0794838	0.00631475	0.479269	7.02977	1.48503e-17	3.2837e-15
cg13014545	37	X	77359749	PGK1;PGK1	NM_000291;NM_000291	1stExon;5'UTR	Island	0.451128	0.0295526	0.025309	0.00232584	0.425819	17.8248	1.64864e-17	3.42211e-15
cg15418221	37	X	77359544	PGK1	NM_000291	TSS200	Island	0.510244	0.0356549	0.0280492	0.00334368	0.482195	18.191	1.65592e-17	3.42211e-15
cg26744454	37	X	77359613	PGK1	NM_000291	TSS200	Island	0.383782	0.016673	0.0399606	0.00330088	0.343821	9.60399	1.66338e-17	3.42211e-15
cg23712855	37	X	153991009	DKC1;DKC1	NM_001363;NM_001142463	TSS200;TSS200	Island	0.555497	0.0291443	0.0383581	0.00690596	0.517139	14.4819	1.68499e-17	3.42211e-15
cg15511516	37	X	151999486	NSDHL;NSDHL;CETN2	NM_001129765;NM_015922;NM_004344	TSS200;TSS200;TSS200	Island	0.489906	0.033755	0.0336236	0.00278692	0.456282	14.5703	1.70239e-17	3.42211e-15
cg04026379	37	X	47483043				Island	0.533709	0.0143851	0.0770215	0.00755914	0.456688	6.92935	1.79083e-17	3.48715e-15
cg11184697	37	X	48755102	PQBP1;PQBP1;TIMM17B;PQBP1;PQBP1;PQBP1;TIMM17B;PQBP1;PQBP1;PQBP1;PQBP1	NM_001167992;NM_001032383;NM_005834;NM_001032384;NM_144495;NM_001032382;NM_001167947;NM_001167990;NM_005710;NM_001032381;NM_001167989	TSS1500;TSS200;5'UTR;TSS1500;TSS200;TSS200;5'UTR;TSS200;TSS1500;TSS200;TSS200	Island	0.536043	0.0270429	0.0282161	0.00424836	0.507827	18.9978	1.79783e-17	3.48715e-15
cg23121114	37	X	153285118	IRAK1;IRAK1;IRAK1	NM_001025243;NM_001569;NM_001025242	Body;Body;Body	Island	0.543086	0.018708	0.0262809	0.00344319	0.516805	20.6646	2.04449e-17	3.82074e-15
cg17363084	37	X	118603274	LOC100303728;SLC25A5	NR_028443;NM_001152	TSS200;Body	Island	0.524103	0.0203857	0.0331723	0.00417437	0.490931	15.7994	2.06051e-17	3.82074e-15
cg03691313	37	X	153603062	FLNA;FLNA	NM_001456;NM_001110556	TSS200;TSS200	Island	0.492661	0.0297992	0.0384502	0.00358463	0.45421	12.813	2.07348e-17	3.82074e-15
cg07648454	37	X	124337761				Island	0.565925	0.0327777	0.0319673	0.00329413	0.533958	17.7033	2.20692e-17	3.99994e-15
cg05088151	37	X	152677200				Island	0.531937	0.0205903	0.0553756	0.00681442	0.476562	9.606	2.6959e-17	4.80739e-15
cg00200463	37	X	67913573	STARD8;STARD8;STARD8;STARD8	NM_001142504;NM_001142504;NM_014725;NM_001142503	5'UTR;1stExon;5'UTR;Body	Island	0.487779	0.0229002	0.0418787	0.00579444	0.4459	11.6474	2.82647e-17	4.96022e-15
cg06616857	37	X	153719132	SLC10A3;SLC10A3;SLC10A3	NM_001142391;NM_001142392;NM_019848	TSS200;TSS200;TSS200	Island	0.520919	0.0166563	0.0439847	0.00542767	0.476935	11.8432	2.87646e-17	4.96909e-15
cg12521790	37	X	49056693	SYP	NM_003179	TSS200	Island	0.468246	0.0277816	0.0440022	0.00583399	0.424244	10.6414	3.04105e-17	5.09682e-15
cg12064531	37	X	55515952	USP51	NM_201286	TSS1500	S_Shore	0.469712	0.0319118	0.039869	0.00398227	0.429843	11.7814	3.0426e-17	5.09682e-15
cg27327591	37	X	149106889	LOC100272228;CXorf40B	NR_027456;NM_001013845	Body;TSS200	S_Shore	0.394626	0.0323813	0.0527517	0.00504285	0.341874	7.48082	3.16738e-17	5.16394e-15
cg20421037	37	X	131157627	MST4;MST4;MST4	NM_001042453;NM_001042452;NM_016542	5'UTR;TSS200;5'UTR	Island	0.477313	0.024768	0.0360784	0.00404243	0.441234	13.2299	3.24013e-17	5.16394e-15
cg16501779	37	X	148713353	TMEM185A;TMEM185A	NM_032508;NM_032508	5'UTR;1stExon	Island	0.388451	0.0319115	0.0300808	0.00287022	0.35837	12.9136	3.24113e-17	5.16394e-15
cg07261646	37	X	153602918	FLNA;FLNA;FLNA;FLNA	NM_001456;NM_001110556;NM_001456;NM_001110556	5'UTR;1stExon;1stExon;5'UTR	Island	0.475024	0.0304956	0.0359678	0.00417741	0.439056	13.2069	3.2695e-17	5.16394e-15
cg11902811	37	X	129473879	SLC25A14;SLC25A14	NM_003951;NM_022810	TSS200;TSS200	Island	0.486298	0.0314004	0.0335671	0.00370036	0.452731	14.4874	3.44453e-17	5.36376e-15
cg04027312	37	X	46618632	SLC9A7	NM_032591	TSS200	Island	0.487605	0.0315021	0.031557	0.0036988	0.456048	15.4516	3.53511e-17	5.42835e-15
cg10983111	37	X	49056686	SYP	NM_003179	TSS200	Island	0.411234	0.0294294	0.02808	0.00264711	0.383154	14.6451	3.61886e-17	5.44137e-15
cg01303569	37	X	48755020	TIMM17B;PQBP1;PQBP1;PQBP1;PQBP1;PQBP1;PQBP1;TIMM17B;PQBP1;PQBP1;PQBP1	NM_001167947;NM_001167992;NM_001032383;NM_001032384;NM_144495;NM_001032382;NM_001167990;NM_005834;NM_005710;NM_001032381;NM_001167989	Body;TSS1500;TSS200;TSS1500;TSS200;TSS200;TSS200;Body;TSS1500;TSS200;TSS200	Island	0.431199	0.0183668	0.0279945	0.00330057	0.403204	15.403	3.64202e-17	5.44137e-15
cg05438092	37	X	153603066	FLNA;FLNA	NM_001456;NM_001110556	TSS200;TSS200	Island	0.525408	0.0177771	0.0392217	0.00506599	0.486186	13.3958	3.83317e-17	5.6506e-15
cg00666173	37	X	46433828	CHST7	NM_019886	1stExon	Island	0.539384	0.0243475	0.0297238	0.00370442	0.50966	18.1465	4.25372e-17	6.18804e-15
cg14295915	37	X	48334557	FTSJ1;FTSJ1;FTSJ1;FTSJ1	NM_177439;NM_177439;NM_012280;NM_012280	5'UTR;1stExon;5'UTR;1stExon	Island	0.526411	0.0282379	0.0221263	0.00300713	0.504285	23.7912	4.35033e-17	6.2464e-15
cg24202706	37	X	151806678	GABRQ	NM_018558	1stExon	Island	0.510449	0.0235027	0.0453847	0.00481161	0.465065	11.2472	4.62813e-17	6.56008e-15
cg10645578	37	X	47863501	ZNF182;ZNF182;SPACA5	NM_006962;NM_001007088;NM_205856	TSS200;TSS200;TSS1500	Island	0.447249	0.021973	0.0432916	0.00438747	0.403958	10.3311	4.74549e-17	6.64128e-15
cg18102950	37	X	122866938	THOC2	NM_001081550	TSS200	Island	0.477611	0.0319437	0.0449948	0.00344435	0.432616	10.6148	5.00369e-17	6.9151e-15
cg27123903	37	X	153672721	FAM50A	NM_004699	Body	Island	0.501078	0.028475	0.0284133	0.00375529	0.472665	17.6353	5.08513e-17	6.94088e-15
cg25837617	37	X	152599662	ZNF275;ZNF275	NM_001080485;NM_001080485	5'UTR;1stExon	Island	0.363589	0.0225056	0.0443116	0.00336267	0.319277	8.20528	5.42951e-17	7.32057e-15
cg10201390	37	X	37706936	DYNLT3	NM_006520	TSS200	Island	0.454275	0.0369823	0.0368148	0.00346288	0.41746	12.3395	5.62123e-17	7.40358e-15
cg05461361	37	X	154299395	MTCP1;MTCP1NB;BRCC3;MTCP1;BRCC3;MTCP1NB	NM_001018025;NM_001018024;NM_001018055;NM_001018025;NM_024332;NM_001018024	1stExon;5'UTR;TSS1500;5'UTR;TSS1500;1stExon	Island	0.438659	0.0214152	0.0343477	0.00364886	0.404312	12.7711	5.66711e-17	7.40358e-15
cg18998000	37	X	153284959	IRAK1;IRAK1;IRAK1	NM_001025243;NM_001569;NM_001025242	Body;Body;Body	Island	0.580352	0.0379666	0.0286144	0.00289805	0.551738	20.2819	5.69197e-17	7.40358e-15
cg01873087	37	X	48397836	TBC1D25	NM_002536	TSS1500	Island	0.422888	0.0309852	0.0289197	0.00308291	0.393968	14.6228	5.86301e-17	7.5354e-15
cg05908188	37	X	134478884	ZNF75D;ZNF449	NM_007131;NM_152695	TSS1500;5'UTR	Island	0.374793	0.0260296	0.03609	0.00334547	0.338703	10.3849	5.92963e-17	7.5354e-15
cg05424879	37	X	153719176	SLC10A3;SLC10A3;SLC10A3	NM_001142391;NM_001142392;NM_019848	TSS200;TSS200;TSS200	Island	0.409133	0.015139	0.0412529	0.00639178	0.367881	9.91769	6.05277e-17	7.5488e-15
cg08784874	37	X	119695210	CUL4B;CUL4B	NM_003588;NM_001079872	Body;TSS1500	Island	0.406169	0.0222203	0.0285129	0.00365577	0.377656	14.2451	6.07673e-17	7.5488e-15
cg00484940	37	X	85403143	DACH2;DACH2	NM_001139514;NM_053281	TSS1500;TSS1500	Island	0.404517	0.0163496	0.09702	0.006762	0.307497	4.16942	6.3704e-17	7.75001e-15
cg20208613	37	X	109561147	AMMECR1;AMMECR1;AMMECR1	NM_001171689;NM_015365;NM_001025580	5'UTR;1stExon;1stExon	Island	0.476428	0.0220466	0.0340267	0.00375353	0.442401	14.0016	6.3789e-17	7.75001e-15
cg13532816	37	X	128674686	OCRL;OCRL	NM_000276;NM_001587	Body;Body	Island	0.355104	0.0362398	0.0301467	0.00271447	0.324957	11.7792	6.85771e-17	8.24118e-15
cg00026186	37	X	48367230	PORCN;PORCN;PORCN;PORCN;PORCN	NM_203476;NM_203473;NM_022825;NM_203474;NM_203475	TSS200;TSS200;TSS200;TSS1500;TSS1500	Island	0.4718	0.0128458	0.0277395	0.00371037	0.44406	17.0082	7.03899e-17	8.36808e-15
cg05803370	37	X	153715241	UBL4A	NM_014235	TSS1500	Island	0.485442	0.0253151	0.0324559	0.00632117	0.452986	14.957	7.28797e-17	8.57189e-15
cg14772107	37	X	23350419				Island	0.436988	0.0226301	0.0352627	0.00362367	0.401726	12.3924	7.59703e-17	8.84134e-15
cg11520843	37	X	153059894	IDH3G;SSR4;IDH3G;IDH3G;IDH3G	NM_004135;NM_006280;NM_174869;NM_174869;NM_004135	5'UTR;TSS200;1stExon;5'UTR;1stExon	Island	0.410373	0.0308613	0.0300872	0.00240077	0.380286	13.6395	7.81253e-17	8.99743e-15
cg07674503	37	X	131352282	RAP2C	NM_021183	TSS200	Island	0.534601	0.0148927	0.0294871	0.00460035	0.505114	18.13	8.30561e-17	9.34941e-15
cg01825872	37	X	67653324	OPHN1	NM_002547	TSS200	Island	0.363253	0.0352562	0.0340659	0.0025867	0.329187	10.6633	8.31548e-17	9.34941e-15
cg04225046	37	X	101906179	GPRASP1;GPRASP1;GPRASP1	NM_001099410;NM_001099411;NM_014710	TSS200;TSS200;TSS200	Island	0.43964	0.0292836	0.024661	0.00287306	0.414979	17.8273	8.37185e-17	9.34941e-15
cg16680922	37	X	23761492	ACOT9;ACOT9	NM_001033583;NM_001037171	TSS200;TSS200	Island	0.368963	0.0161095	0.0356438	0.0044701	0.333319	10.3514	9.30156e-17	1.02838e-14
cg06139288	37	X	11683125	ARHGAP6;ARHGAP6;ARHGAP6;ARHGAP6	NM_006125;NM_013427;NM_006125;NM_013427	1stExon;1stExon;5'UTR;5'UTR	Island	0.471685	0.024532	0.0289628	0.00590704	0.442722	16.2859	9.4235e-17	1.03155e-14
cg18989810	37	X	152907969	DUSP9;DUSP9	NM_001395;NM_001395	1stExon;5'UTR	Island	0.505231	0.014793	0.0474926	0.00617906	0.457738	10.6381	1.00851e-16	1.09315e-14
cg25427918	37	X	49687176	CLCN5;CLCN5	NM_001127898;NM_001127899	TSS200;TSS200	Island	0.508403	0.017859	0.0284793	0.00416081	0.479924	17.8517	1.03427e-16	1.10739e-14
cg26777760	37	X	132092564	HS6ST2;HS6ST2	NM_147175;NM_001077188	Body;Body	Island	0.545307	0.0272528	0.0437755	0.00536593	0.501531	12.4569	1.04169e-16	1.10739e-14
cg27268405	37	X	154299322	MTCP1;MTCP1NB;BRCC3;MTCP1;BRCC3;MTCP1NB	NM_001018025;NM_001018024;NM_001018055;NM_001018025;NM_024332;NM_001018024	1stExon;5'UTR;TSS1500;5'UTR;TSS1500;1stExon	Island	0.470079	0.0219717	0.0351816	0.00435535	0.434898	13.3615	1.06124e-16	1.11744e-14
cg24479484	37	X	153362589	MECP2;MECP2	NM_001110792;NM_004992	Body;5'UTR	Island	0.610862	0.0264783	0.10841	0.00939594	0.502452	5.63473	1.08558e-16	1.12764e-14
cg24156746	37	X	153775711	IKBKG;IKBKG;IKBKG;G6PD;IKBKG;IKBKG;IKBKG;G6PD;G6PD	NM_001145255;NM_001145255;NM_001099857;NM_001042351;NM_003639;NM_001099856;NM_001099857;NM_001042351;NM_000402	1stExon;5'UTR;1stExon;1stExon;TSS1500;Body;5'UTR;5'UTR;TSS1500	Island	0.419907	0.0229871	0.0506024	0.00669304	0.369304	8.29816	1.09133e-16	1.12764e-14
cg13941987	37	X	129118022	BCORL1	NM_021946	5'UTR	Island	0.534603	0.0180557	0.0474029	0.00584799	0.4872	11.2779	1.11368e-16	1.14008e-14
cg16641060	37	X	118739737	NKRF;NKRF	NM_017544;NM_017544	1stExon;5'UTR	Island	0.537468	0.0177309	0.0566964	0.00701221	0.480771	9.47975	1.16006e-16	1.16636e-14
cg00832270	37	X	77359535	PGK1	NM_000291	TSS200	Island	0.508924	0.025141	0.0212096	0.00299384	0.487714	23.995	1.16748e-16	1.16636e-14
cg25940844	37	X	19533340	MAP3K15	NM_001001671	1stExon	Island	0.537955	0.014987	0.0449236	0.00597507	0.493032	11.9749	1.171e-16	1.16636e-14
cg10088372	37	X	133507354	PHF6;PHF6;PHF6;PHF6;PHF6;PHF6	NM_001015877;NM_032335;NM_032458;NM_001015877;NM_032458;NM_032335	1stExon;5'UTR;1stExon;5'UTR;5'UTR;1stExon	Island	0.446849	0.0418437	0.0329749	0.00279425	0.413875	13.5512	1.19226e-16	1.17693e-14
cg08873063	37	X	153776107	IKBKG;IKBKG;IKBKG;IKBKG;G6PD;G6PD;IKBKG	NM_001145255;NM_001099857;NM_003639;NM_003639;NM_000402;NM_001042351;NM_001099856	5'UTR;5'UTR;1stExon;5'UTR;TSS1500;TSS1500;Body	Island	0.515676	0.0302054	0.106261	0.0073542	0.409415	4.8529	1.22078e-16	1.19442e-14
cg15565409	37	X	118533172	SLC25A43	NM_145305	TSS200	Island	0.56531	0.0192539	0.0413777	0.00580216	0.523932	13.6622	1.29401e-16	1.25497e-14
cg11851349	37	X	153603154	FLNA;FLNA	NM_001456;NM_001110556	TSS200;TSS200	Island	0.491711	0.0425053	0.0379124	0.00428427	0.453799	12.9697	1.30706e-16	1.2566e-14
cg07867687	37	X	48334539	FTSJ1;FTSJ1	NM_177439;NM_012280	TSS200;TSS200	Island	0.399308	0.0262433	0.0240594	0.00328518	0.375248	16.5968	1.31999e-16	1.25809e-14
cg22164912	37	X	54556670	GNL3L;GNL3L	NM_019067;NM_019067	1stExon;5'UTR	Island	0.463541	0.0293922	0.0288707	0.00356668	0.43467	16.0557	1.34658e-16	1.27246e-14
cg25888700	37	X	21676344	KLHL34;KLHL34	NM_153270;NM_153270	5'UTR;1stExon	Island	0.558988	0.028846	0.0408562	0.00548255	0.518132	13.6818	1.45723e-16	1.36535e-14
cg01807728	37	X	150151624	HMGB3	NM_005342	TSS200	Island	0.34685	0.0309343	0.0269671	0.00317725	0.319883	12.8619	1.46988e-16	1.36563e-14
cg26380710	37	X	45711234				S_Shore	0.495491	0.0244588	0.0453098	0.00473167	0.450181	10.9356	1.49465e-16	1.37707e-14
cg26505478	37	X	119695213	CUL4B;CUL4B	NM_003588;NM_001079872	Body;TSS1500	Island	0.566886	0.0174688	0.0328843	0.00618681	0.534002	17.2388	1.54274e-16	1.40722e-14
cg10860619	37	X	46771853	PHF16;PHF16	NM_001077445;NM_014735	5'UTR;TSS200	Island	0.541516	0.015419	0.0265745	0.00455513	0.514942	20.3773	1.55283e-16	1.40722e-14
cg12413138	37	X	153640475	TAZ;TAZ;TAZ;TAZ;DNASE1L1;DNASE1L1;TAZ;DNASE1L1	NM_181311;NM_181312;NM_000116;NM_181313;NM_001009933;NM_001009934;NR_024048;NM_001009932	Body;Body;Body;Body;TSS200;TSS200;Body;TSS200	Island	0.596279	0.0247759	0.0375825	0.00650155	0.558697	15.8659	1.57769e-16	1.41812e-14
cg07038409	37	X	47509941	ELK1;ELK1;ELK1;ELK1	NM_001114123;NM_001114123;NM_005229;NM_005229	5'UTR;1stExon;1stExon;5'UTR	Island	0.443157	0.0164441	0.0798357	0.00810465	0.363322	5.55087	1.60682e-16	1.43266e-14
cg05100261	37	X	153626754	RPL10;RPL10	NR_026898;NM_006013	Body;5'UTR	Island	0.36782	0.0188787	0.0255869	0.00364035	0.342233	14.3753	1.63365e-16	1.44493e-14
cg13304035	37	X	135333674	MAP7D3	NM_024597	TSS200	Island	0.469259	0.0227708	0.0315112	0.00413698	0.437748	14.8918	1.73052e-16	1.51412e-14
cg11186637	37	X	118925725	RPL39	NM_001000	TSS200	Island	0.322502	0.019276	0.0374292	0.00354375	0.285073	8.61632	1.73927e-16	1.51412e-14
cg24559073	37	X	47342471	ZNF41;ZNF41	NM_007130;NM_153380	TSS200;TSS200	Island	0.423476	0.0225173	0.0425627	0.00474699	0.380913	9.94945	1.75839e-16	1.51881e-14
cg11479591	37	X	153362176	MECP2;MECP2	NM_001110792;NM_004992	Body;5'UTR	N_Shore	0.285305	0.0169719	0.0515417	0.00437891	0.233763	5.53541	1.80407e-16	1.54619e-14
cg04675919	37	X	49042889	PRICKLE3	NM_006150	TSS200	Island	0.46592	0.0324429	0.0704413	0.00614244	0.395478	6.61429	1.85618e-16	1.57861e-14
cg24832428	37	X	135849827	ARHGEF6	NM_004840	Body	Island	0.407933	0.0314769	0.0243769	0.0027774	0.383556	16.7344	1.87903e-16	1.58584e-14
cg26950400	37	X	49043021	PRICKLE3	NM_006150	TSS1500	Island	0.378398	0.0250257	0.0305098	0.00492631	0.347888	12.4025	1.94674e-16	1.63055e-14
cg00466309	37	X	148622572	LOC100131434;CXorf40A;CXorf40A	NR_027455;NM_178124;NM_178124	TSS1500;5'UTR;1stExon	Island	0.541978	0.0243392	0.0351363	0.00481753	0.506841	15.425	2.08785e-16	1.73558e-14
cg15391239	37	X	153603171	FLNA;FLNA	NM_001456;NM_001110556	TSS200;TSS200	Island	0.46484	0.0252447	0.0359603	0.00505583	0.42888	12.9265	2.12774e-16	1.74691e-14
cg25528646	37	X	151143302	GABRE	NM_004961	TSS200	Island	0.534353	0.0269866	0.0398819	0.00578446	0.494471	13.3984	2.13595e-16	1.74691e-14
cg13014982	37	X	153776009	IKBKG;IKBKG;G6PD;G6PD;IKBKG;IKBKG	NM_001145255;NM_001099857;NM_000402;NM_001042351;NM_003639;NM_001099856	5'UTR;5'UTR;TSS1500;TSS1500;TSS200;Body	Island	0.32919	0.0302641	0.0297183	0.00240305	0.299472	11.077	2.14888e-16	1.74691e-14
cg04075675	37	X	149861694	MTMR1	NM_003828	TSS200		0.335839	0.0230473	0.0392358	0.00320928	0.296603	8.55949	2.16974e-16	1.751e-14
cg01058588	37	X	153775683	IKBKG;IKBKG;IKBKG;G6PD;IKBKG;IKBKG;IKBKG;G6PD;G6PD	NM_001145255;NM_001145255;NM_001099857;NM_001042351;NM_003639;NM_001099856;NM_001099857;NM_001042351;NM_000402	1stExon;5'UTR;1stExon;1stExon;TSS1500;Body;5'UTR;5'UTR;TSS1500	Island	0.479249	0.028502	0.0255353	0.00357078	0.453714	18.7682	2.21323e-16	1.7663e-14
cg07912337	37	X	153744670	FAM3A;FAM3A;FAM3A;FAM3A;FAM3A	NM_001171133;NR_033237;NM_001171134;NM_021806;NM_001171132	TSS200;TSS200;TSS200;TSS200;TSS200	Island	0.599917	0.0298048	0.0453204	0.00615562	0.554596	13.2372	2.22066e-16	1.7663e-14
cg11185978	37	X	23685722	PRDX4	NM_006406	1stExon	Island	0.522442	0.022969	0.0350065	0.00524111	0.487436	14.9242	2.25108e-16	1.77771e-14
cg13189687	37	X	153363353	MECP2;MECP2	NM_001110792;NM_004992	TSS200;TSS200	Island	0.354577	0.0293125	0.0283116	0.00285871	0.326265	12.5241	2.28163e-16	1.78905e-14
cg21903569	37	X	129194322				Island	0.316625	0.0322933	0.0334283	0.00509261	0.283197	9.47176	2.38221e-16	1.85477e-14
cg19010939	37	X	37430926	LANCL3;LANCL3;LANCL3;LANCL3	NM_198511;NM_198511;NM_001170331;NM_001170331	1stExon;5'UTR;5'UTR;1stExon	Island	0.506701	0.0193482	0.0467523	0.00619531	0.459948	10.838	2.40014e-16	1.85566e-14
cg07781082	37	X	77359553	PGK1	NM_000291	TSS200	Island	0.407401	0.0238684	0.0282805	0.00392342	0.379121	14.4057	2.46298e-16	1.89102e-14
cg25225807	37	X	62974844	ARHGEF9;ARHGEF9	NM_015185;NM_015185	1stExon;5'UTR	Island	0.453674	0.0267144	0.0337262	0.00589703	0.419948	13.4517	2.54667e-16	1.94179e-14
cg15165694	37	X	118533179	SLC25A43	NM_145305	TSS200	Island	0.54926	0.0386356	0.0443076	0.00925533	0.504953	12.3965	2.56756e-16	1.94431e-14
cg07861180	37	X	129066829				Island	0.596775	0.0406139	0.0690608	0.0042511	0.527714	8.64131	2.58569e-16	1.94472e-14
cg20113724	37	X	117957771	ZCCHC12	NM_173798	TSS200	Island	0.428436	0.0150889	0.0298215	0.00488073	0.398615	14.3667	2.70454e-16	2.01825e-14
cg12419462	37	X	25031919	ARX	NM_139058	Body	Island	0.462692	0.0212166	0.0334299	0.00517375	0.429263	13.8407	2.75727e-16	2.01825e-14
cg15308487	37	X	24483292	PDK3;PDK3	NM_005391;NM_001142386	TSS200;TSS200	Island	0.310393	0.0249016	0.0305283	0.00267217	0.279864	10.1674	2.76789e-16	2.01825e-14
cg02869694	37	X	153775262	IKBKG;G6PD;G6PD;IKBKG;IKBKG;IKBKG	NM_001099857;NM_001042351;NM_000402;NM_003639;NM_001099856;NM_001145255	TSS1500;5'UTR;TSS200;TSS1500;Body;TSS1500	Island	0.554185	0.0241697	0.0479202	0.00604191	0.506265	11.5648	2.77242e-16	2.01825e-14
cg14834143	37	X	118109844	LONRF3;LONRF3	NM_001031855;NM_024778	Body;Body	Island	0.43385	0.0308704	0.0900828	0.00788655	0.343767	4.81612	2.77473e-16	2.01825e-14
cg19587616	37	X	48931578	PRAF2	NM_007213	1stExon	Island	0.438766	0.031753	0.0316015	0.00497521	0.407165	13.8844	2.8516e-16	2.06061e-14
cg27501007	37	X	117861380	IL13RA1	NM_001560	TSS200	Island	0.537714	0.0343979	0.0463467	0.00535457	0.491368	11.602	2.89852e-16	2.08091e-14
cg06051391	37	X	131352293	RAP2C	NM_021183	TSS200	Island	0.375292	0.0249454	0.0376856	0.00396032	0.337607	9.95852	2.93913e-16	2.09646e-14
cg14516385	37	X	37003934				Island	0.495874	0.0210096	0.0260978	0.00464128	0.469776	19.0006	2.99747e-16	2.12436e-14
cg03906572	37	X	152676991				Island	0.441737	0.0223152	0.0262101	0.00372404	0.415527	16.8537	3.05851e-16	2.15381e-14
cg01773478	37	X	46434442	CHST7	NM_019886	1stExon	Island	0.262409	0.0161058	0.0310744	0.00268304	0.231335	8.44454	3.09715e-16	2.15868e-14
cg25858008	37	X	71934184	PHKA1;PHKA1	NM_002637;NM_001122670	TSS200;TSS200	Island	0.417893	0.0203026	0.0565655	0.0054807	0.361328	7.38777	3.10447e-16	2.15868e-14
cg06042004	37	X	153707710	LAGE3	NM_006014	TSS200	Island	0.54089	0.015941	0.0508199	0.00656915	0.49007	10.6433	3.26707e-16	2.25754e-14
cg17811760	37	X	49687610	CLCN5;CLCN5	NM_001127899;NM_001127898	5'UTR;5'UTR	Island	0.421511	0.0323781	0.0424176	0.00428408	0.379094	9.93718	3.3421e-16	2.29505e-14
cg23696472	37	X	53111786	TSPYL2	NM_022117	1stExon	Island	0.644468	0.0339028	0.0464021	0.00668564	0.598065	13.8888	3.52527e-16	2.40589e-14
cg16529483	37	X	153046451	SRPK3;SRPK3;SRPK3	NM_001170761;NM_014370;NM_001170760	TSS200;TSS200;TSS200	Island	0.537878	0.0199511	0.0646285	0.00990092	0.47325	8.32262	3.55166e-16	2.40903e-14
cg10305945	37	X	118602187	SLC25A5;LOC100303728	NM_001152;NR_028443	TSS200;Body	Island	0.382235	0.0271007	0.0483922	0.00368759	0.333843	7.8987	3.57459e-16	2.4098e-14
cg00011891	37	X	153714660	UBL4A	NM_014235	Body	Island	0.496463	0.0178987	0.029826	0.00434356	0.466637	16.6453	3.63454e-16	2.43536e-14
cg06469252	37	X	136113985	GPR101	NM_054021	TSS200	Island	0.31386	0.0261162	0.0262371	0.00307682	0.287623	11.9625	3.77133e-16	2.5118e-14
cg11308037	37	X	153744609	FAM3A;FAM3A;FAM3A;FAM3A;FAM3A	NM_001171133;NR_033237;NM_001171134;NM_021806;NM_001171132	TSS200;TSS200;TSS200;TSS200;TSS200	Island	0.506218	0.0207891	0.0454593	0.00591258	0.460758	11.1356	3.84132e-16	2.54309e-14
cg09018810	37	X	148586931	IDS;IDS;IDS	NM_006123;NM_000202;NM_001166550	TSS200;TSS200;TSS200	Island	0.389899	0.0250807	0.0352344	0.00377154	0.354664	11.0658	3.86485e-16	2.54344e-14
cg27519679	37	X	129299533	AIFM1;AIFM1;AIFM1;AIFM1	NM_004208;NM_145813;NM_145812;NM_001130847	1stExon;1stExon;1stExon;1stExon	Island	0.468441	0.0366409	0.0709919	0.00759541	0.397449	6.59851	4.08258e-16	2.67083e-14
cg00192980	37	X	77394971	TAF9B	NM_015975	Body	Island	0.513148	0.0251135	0.05299	0.00621292	0.460158	9.68387	4.19043e-16	2.72526e-14
cg20207108	37	X	101906181	GPRASP1;GPRASP1;GPRASP1	NM_001099410;NM_001099411;NM_014710	TSS200;TSS200;TSS200	Island	0.451212	0.014782	0.0267707	0.00410798	0.424441	16.8547	4.44569e-16	2.87436e-14
cg10286673	37	X	107069680	MID2;MID2	NM_052817;NM_012216	Body;Body	Island	0.422913	0.0414952	0.0383349	0.00327204	0.384578	11.0321	4.5295e-16	2.91152e-14
cg20781383	37	X	153626527	RPL10;RPL10	NM_006013;NR_026898	TSS200;TSS200	Island	0.431998	0.0145416	0.0341409	0.00504711	0.397857	12.6534	4.57264e-16	2.92098e-14
cg06511189	37	X	152864830	FAM58A;FAM58A	NM_001130997;NM_152274	TSS200;TSS200	Island	0.181075	0.0129913	0.0330555	0.00287743	0.148019	5.47791	4.59705e-16	2.92098e-14
cg09091181	37	X	108976749	ACSL4;ACSL4	NM_004458;NM_022977	TSS200;TSS200	Island	0.448886	0.0223318	0.032849	0.00552978	0.416037	13.6651	4.68922e-16	2.96252e-14
cg09056691	37	X	154033836	MPP1;MPP1;MPP1;MPP1	NM_001166460;NM_001166462;NM_002436;NM_001166461	TSS200;TSS200;TSS200;TSS200	Island	0.468449	0.0339753	0.0264959	0.00416294	0.441953	17.68	4.7337e-16	2.97362e-14
cg23429746	37	X	69665118	DLG3	NM_021120	1stExon	Island	0.616142	0.0318133	0.0570336	0.00768941	0.559109	10.8031	5.05655e-16	3.15849e-14
cg05849875	37	X	151806628	GABRQ	NM_018558	TSS200	Island	0.388451	0.0254782	0.0391926	0.0049179	0.349258	9.91133	5.22338e-16	3.24436e-14
cg25656978	37	X	48432846	RBM3;RBM3	NM_006743;NM_006743	1stExon;5'UTR	Island	0.558463	0.0422453	0.0476264	0.00846998	0.510836	11.7259	5.30279e-16	3.26267e-14
cg25813447	37	X	38660511	MID1IP1;MID1IP1	NM_001098791;NM_001098790	TSS200;TSS200	N_Shelf	0.274362	0.011142	0.0686391	0.00540494	0.205723	3.99717	5.31187e-16	3.26267e-14
cg18610025	37	X	153363350	MECP2;MECP2	NM_001110792;NM_004992	TSS200;TSS200	Island	0.271711	0.0313418	0.0203105	0.0015807	0.2514	13.3778	5.42201e-16	3.31192e-14
cg21304892	37	X	134555728	NCRNA00086	NR_024359	TSS200	Island	0.391686	0.0209725	0.0414787	0.00508611	0.350208	9.44308	5.81892e-16	3.52749e-14
cg04524851	37	X	57618891	ZXDB	NM_007157	1stExon	Island	0.445439	0.0336019	0.037726	0.00366911	0.407713	11.8072	5.83873e-16	3.52749e-14
cg19638040	37	X	41782196	CASK;CASK;CASK	NM_001126055;NM_003688;NM_001126054	1stExon;1stExon;1stExon	Island	0.410236	0.0194275	0.0375934	0.00503796	0.372642	10.9124	6.06298e-16	3.64306e-14
cg25132467	37	X	129065735				Island	0.593427	0.0183819	0.0328987	0.0065149	0.560529	18.038	6.36156e-16	3.8018e-14
cg26811602	37	X	46618762	SLC9A7	NM_032591	TSS1500	Island	0.371285	0.0333992	0.0468816	0.00374854	0.324404	7.91964	6.52599e-16	3.8791e-14
cg00583618	37	X	49020114	MAGIX;MAGIX;MAGIX;MAGIX	NM_001099681;NM_001099680;NM_001099682;NM_024859	Body;TSS200;Body;Body	Island	0.476026	0.0157264	0.0352042	0.00522974	0.440822	13.5219	7.10517e-16	4.20079e-14
cg21327581	37	X	47479500	SYN1;SYN1	NM_133499;NM_006950	TSS1500;TSS1500	Island	0.47557	0.0297639	0.0377792	0.00514335	0.437791	12.5882	7.20379e-16	4.21601e-14
cg17620251	37	X	71238649	NHSL2	NM_001013627	Body	Island	0.340962	0.0171863	0.0494861	0.00464542	0.291476	6.89007	7.22526e-16	4.21601e-14
cg07187289	37	X	153059903	IDH3G;SSR4;IDH3G;IDH3G;IDH3G	NM_004135;NM_006280;NM_174869;NM_174869;NM_004135	5'UTR;TSS200;1stExon;5'UTR;1stExon	Island	0.508759	0.0241496	0.0308578	0.00500346	0.477901	16.4872	7.24532e-16	4.21601e-14
cg08648877	37	X	153719071	SLC10A3;SLC10A3;SLC10A3	NM_001142391;NM_001142392;NM_019848	TSS200;TSS200;TSS200	Island	0.444454	0.0198534	0.041031	0.00530927	0.403423	10.8321	7.33815e-16	4.2354e-14
cg21911363	37	X	49687331	CLCN5;CLCN5;CLCN5;CLCN5	NM_001127898;NM_001127899;NM_001127899;NM_001127898	1stExon;5'UTR;1stExon;5'UTR	Island	0.399944	0.0253622	0.0350656	0.00483228	0.364879	11.4056	7.39605e-16	4.2354e-14
cg17788031	37	X	43514189	MAOA	NM_000240	TSS1500	Island	0.418651	0.0226857	0.0524162	0.00554428	0.366235	7.98705	7.39774e-16	4.2354e-14
cg16515238	37	X	119444909	FAM70A;FAM70A;FAM70A	NM_017938;NM_001104544;NM_001104545	Body;Body;Body	Island	0.554863	0.0183443	0.061123	0.00836631	0.49374	9.0778	7.43188e-16	4.2354e-14
cg25206026	37	X	134049257	MOSPD1;MOSPD1	NM_019556;NM_019556	5'UTR;1stExon	Island	0.584399	0.0288759	0.0747086	0.0116597	0.50969	7.82238	7.49416e-16	4.249e-14
cg00265812	37	X	47518579	LOC100133957;LOC100133957;UXT;UXT	NR_028119;NR_027444;NM_004182;NM_153477	Body;Body;TSS200;TSS200	Island	0.525094	0.0392233	0.0464448	0.00528803	0.47865	11.3058	7.54116e-16	4.25383e-14
cg27076487	37	X	140271364	LDOC1	NM_012317	TSS200	Island	0.34152	0.0198456	0.0440062	0.00476441	0.297514	7.76073	7.73291e-16	4.33985e-14
cg06540859	37	X	46434696	CHST7	NM_019886	1stExon	Island	0.55173	0.0189233	0.0569473	0.00785063	0.494783	9.68843	7.77715e-16	4.34264e-14
cg27470278	37	X	123094132	STAG2;STAG2;STAG2;STAG2	NM_001042751;NM_001042749;NM_006603;NM_001042750	TSS1500;TSS1500;TSS1500;TSS1500	Island	0.318438	0.0347435	0.0260901	0.00269207	0.292348	12.2053	7.98047e-16	4.43377e-14
cg05109619	37	X	69509801	PDZD11;KIF4A	NM_016484;NM_012310	TSS200;TSS200	Island	0.520081	0.0362344	0.0527475	0.00555918	0.467333	9.85982	8.0613e-16	4.45629e-14
cg17155577	37	X	109245482	TMEM164;TMEM164	NM_032227;NM_017698	TSS1500;TSS1500	N_Shore	0.423999	0.0110278	0.10337	0.0085408	0.320629	4.10176	8.59502e-16	4.72769e-14
cg27309655	37	X	125300082	DCAF12L2	NM_001013628	TSS200	Island	0.411539	0.0373072	0.0413547	0.00314192	0.370184	9.95146	8.7009e-16	4.76224e-14
cg03244432	37	X	48367513	PORCN;PORCN;PORCN;PORCN;PORCN	NM_203476;NM_203473;NM_022825;NM_203474;NM_203475	5'UTR;5'UTR;5'UTR;TSS1500;TSS1500	Island	0.292317	0.0275823	0.0252355	0.00298941	0.267081	11.5836	8.81863e-16	4.8029e-14
cg16617830	37	X	48748951				Island	0.560439	0.0273275	0.0819394	0.00938441	0.4785	6.83968	9.06449e-16	4.9126e-14
cg13130271	37	X	48694012	PCSK1N	NM_013271	TSS200	Island	0.622264	0.0287936	0.0444076	0.00782076	0.577857	14.0126	9.3673e-16	5.05194e-14
cg11233153	37	X	153718691	SLC10A3;SLC10A3;SLC10A3;SLC10A3	NM_001142391;NM_019848;NM_001142392;NM_019848	5'UTR;1stExon;5'UTR;5'UTR	Island	0.507776	0.041729	0.0363375	0.00546392	0.471439	13.9739	9.45032e-16	5.05967e-14
cg13023833	37	X	47510183	ELK1;ELK1	NM_005229;NM_001114123	TSS200;TSS200	Island	0.61768	0.0227928	0.0424344	0.00817139	0.575245	14.5561	9.47315e-16	5.05967e-14
cg20746035	37	X	49042873	PRICKLE3	NM_006150	TSS200	Island	0.407535	0.0233059	0.0396731	0.00492703	0.367862	10.2723	9.58186e-16	5.09313e-14
cg17720011	37	X	134049345	MOSPD1	NM_019556	TSS200	S_Shore	0.409393	0.01991	0.0428669	0.00543023	0.366526	9.55032	9.63806e-16	5.09849e-14
cg18426655	37	X	14891118	FANCB;MOSPD2;FANCB;FANCB;FANCB	NM_001018113;NM_152581;NM_001018113;NM_152633;NM_152633	1stExon;TSS1500;5'UTR;5'UTR;1stExon	Island	0.433437	0.0241274	0.0345778	0.00519586	0.398859	12.5351	9.96143e-16	5.18804e-14
cg02333283	37	X	153707099	LAGE3	NM_006014	1stExon	Island	0.542093	0.0177946	0.030803	0.00608526	0.51129	17.5987	9.96598e-16	5.18804e-14
cg03513471	37	X	146993485	ASFMR1;FMR1;ASFMR1;ASFMR1;ASFMR1;ASFMR1	NR_024501;NM_002024;NR_024502;NR_024499;NR_024500;NR_024503	Body;TSS200;Body;Body;Body;Body	Island	0.310387	0.037407	0.0322288	0.0027981	0.278158	9.63072	9.97369e-16	5.18804e-14
cg05996419	37	X	38663393	MID1IP1;MID1IP1;MID1IP1;MID1IP1	NM_001098790;NM_021242;NM_021242;NM_001098791	5'UTR;5'UTR;1stExon;5'UTR	Island	0.411216	0.0401567	0.0347647	0.00273062	0.376451	11.8286	9.99506e-16	5.18804e-14
cg10912974	37	X	148713660	TMEM185A	NM_032508	TSS200	Island	0.435124	0.04506	0.0425176	0.00257147	0.392606	10.234	1.00616e-15	5.19817e-14
cg02623256	37	X	24483231	PDK3;PDK3	NM_005391;NM_001142386	TSS200;TSS200	Island	0.339116	0.0311241	0.026421	0.00301632	0.312695	12.8351	1.0206e-15	5.24824e-14
cg00264378	37	X	49687306	CLCN5;CLCN5;CLCN5;CLCN5	NM_001127898;NM_001127899;NM_001127899;NM_001127898	1stExon;5'UTR;1stExon;5'UTR	Island	0.420875	0.0373231	0.04001	0.00398777	0.380865	10.5192	1.03563e-15	5.30087e-14
cg13663706	37	X	144899995	SLITRK2;SLITRK2;SLITRK2;SLITRK2	NM_032539;NM_001144003;NM_001144005;NM_001144004	5'UTR;5'UTR;5'UTR;5'UTR	Island	0.387994	0.0155803	0.0327788	0.00446433	0.355215	11.8367	1.07119e-15	5.45765e-14
cg21881821	37	X	68836113	EDA;EDA;EDA;EDA;EDA;EDA;EDA;EDA;EDA;EDA;EDA;EDA	NM_001399;NM_001005611;NM_001005609;NM_001005610;NM_001005615;NM_001005610;NM_001399;NM_001005615;NM_001005612;NM_001005609;NM_001005612;NM_001005611	5'UTR;1stExon;5'UTR;1stExon;5'UTR;5'UTR;1stExon;1stExon;5'UTR;1stExon;1stExon;5'UTR	Island	0.523208	0.0233737	0.0333447	0.00541961	0.489864	15.6909	1.08079e-15	5.48127e-14
cg17466318	37	X	47383224				Island	0.420646	0.0236382	0.0474812	0.00634718	0.373165	8.85921	1.10205e-15	5.5636e-14
cg25714218	37	X	150151618	HMGB3	NM_005342	TSS200	Island	0.335045	0.0314363	0.028828	0.00342192	0.306217	11.6222	1.10983e-15	5.57738e-14
cg12481479	37	X	38421436	TSPAN7	NM_004615	Body	Island	0.378272	0.0317856	0.0444544	0.003828	0.333817	8.50921	1.13513e-15	5.65892e-14
cg00139317	37	X	24665544	PCYT1B;PCYT1B;PCYT1B	NM_004845;NM_001163264;NM_001163265	TSS200;Body;TSS200		0.42785	0.0222037	0.0326164	0.00475218	0.395234	13.1176	1.13629e-15	5.65892e-14
cg22044840	37	X	11129352	HCCS;HCCS	NM_005333;NM_001122608	TSS200;TSS200	Island	0.314663	0.0188529	0.0344754	0.00392389	0.280187	9.12717	1.14835e-15	5.69337e-14
cg15035437	37	X	63005077					0.475543	0.0226146	0.0292088	0.0047529	0.446334	16.2808	1.16837e-15	5.76675e-14
cg21953876	37	X	12809345	PRPS2;PRPS2	NM_002765;NM_001039091	TSS200;TSS200	N_Shore	0.494549	0.0258024	0.0421239	0.00608208	0.452425	11.7403	1.17467e-15	5.77206e-14
cg22817647	37	X	101967266	GPRASP2;GPRASP2	NM_001004051;NM_138437	TSS200;TSS200	Island	0.422387	0.0290042	0.0367832	0.00497245	0.385604	11.4832	1.19059e-15	5.8244e-14
cg08848711	37	X	118827659	SEPT6;SEPT6;SEPT6;SEPT6	NM_015129;NM_145800;NM_145802;NM_145799	TSS1500;TSS1500;TSS1500;TSS1500	Island	0.551804	0.0341431	0.0374849	0.00544786	0.514319	14.7207	1.2068e-15	5.85562e-14
cg26680189	37	X	48659965	HDAC6	NM_006044	TSS1500	Island	0.474593	0.0294931	0.0251444	0.00421511	0.449449	18.8747	1.20756e-15	5.85562e-14
cg23175583	37	X	153200309	NAA10	NM_003491	Body	Island	0.45604	0.0258874	0.0379119	0.00518506	0.418128	12.0289	1.21906e-15	5.88555e-14
cg20749341	37	X	118108666	LONRF3;LONRF3	NM_024778;NM_001031855	TSS200;TSS200	Island	0.579684	0.0473523	0.036143	0.0046043	0.543541	16.0386	1.22935e-15	5.90945e-14
cg10717149	37	X	129473838	SLC25A14;SLC25A14	NM_003951;NM_022810	TSS1500;TSS1500	Island	0.570474	0.034721	0.0445714	0.00633322	0.525902	12.7991	1.26143e-15	6.0374e-14
cg25591670	37	X	75392807	CXorf26;CXorf26	NM_016500;NM_016500	5'UTR;1stExon		0.407892	0.0134545	0.0706038	0.00847705	0.337288	5.77719	1.27089e-15	6.05645e-14
cg16411111	37	X	57147699	SPIN2B;SPIN2B;SPIN2B;SPIN2B	NM_001006682;NM_001006681;NM_001006683;NM_001006681	5'UTR;1stExon;5'UTR;5'UTR	Island	0.437912	0.0240448	0.0509548	0.00602754	0.386957	8.59413	1.28689e-15	6.1064e-14
cg00529027	37	X	151806225	GABRQ	NM_018558	TSS1500	N_Shore	0.445777	0.029347	0.0660262	0.00966503	0.379751	6.75152	1.33323e-15	6.27517e-14
cg21365235	37	X	128674765	OCRL;OCRL	NM_000276;NM_001587	Body;Body	S_Shore	0.502988	0.0301755	0.0837048	0.00909989	0.419284	6.00907	1.33381e-15	6.27517e-14
cg22404117	37	X	100353450	CENPI	NM_006733	TSS1500	S_Shore	0.485028	0.0346036	0.148471	0.00981978	0.336557	3.26682	1.34e-15	6.27755e-14
cg27124847	37	X	48433165	RBM3	NM_006743	5'UTR	Island	0.401165	0.0324804	0.0583617	0.00650269	0.342803	6.87377	1.35589e-15	6.32518e-14
cg13307142	37	X	74743056	ZDHHC15;ZDHHC15;ZDHHC15;ZDHHC15;ZDHHC15;ZDHHC15	NM_001146256;NM_144969;NM_001146256;NM_001146257;NM_144969;NM_001146257	5'UTR;5'UTR;1stExon;5'UTR;1stExon;1stExon	Island	0.396468	0.0188895	0.0266661	0.00440322	0.369801	14.8678	1.38055e-15	6.4132e-14
cg26246138	37	X	18372612	SCML2	NM_006089	5'UTR	Island	0.331559	0.0445279	0.0305628	0.00260007	0.300997	10.8484	1.3916e-15	6.43746e-14
cg05786601	37	X	66764126	AR;AR	NM_000044;NM_000044	1stExon;5'UTR	N_Shore	0.385429	0.0203197	0.0504338	0.00678407	0.334995	7.64227	1.41849e-15	6.52488e-14
cg17479100	37	X	48768940	SLC35A2;SLC35A2;SLC35A2;SLC35A2	NM_001042498;NM_005660;NM_001032289;NM_001042498	5'UTR;TSS200;TSS200;1stExon	Island	0.529376	0.0363318	0.0682531	0.00774336	0.461123	7.75608	1.4223e-15	6.52488e-14
cg24701794	37	X	46405123	ZNF674;LOC401588;ZNF674	NM_001146291;NR_015378;NM_001039891	TSS1500;Body;TSS1500	Island	0.241417	0.0144956	0.0330197	0.00398039	0.208397	7.31129	1.43251e-15	6.54455e-14
cg06098232	37	X	149106699	LOC100272228;CXorf40B;CXorf40B	NR_027456;NM_001013845;NM_001013845	TSS200;1stExon;5'UTR	S_Shore	0.307696	0.0132796	0.0279598	0.00407786	0.279736	11.005	1.4574e-15	6.63088e-14
cg06721573	37	X	24483234	PDK3;PDK3	NM_005391;NM_001142386	TSS200;TSS200	Island	0.418474	0.0193397	0.0269389	0.00543499	0.391535	15.5342	1.46367e-15	6.6321e-14
cg21364772	37	X	48755433	PQBP1;PQBP1;TIMM17B;PQBP1;TIMM17B;PQBP1;PQBP1;PQBP1;PQBP1;PQBP1;PQBP1	NM_001167992;NM_001167989;NM_005834;NM_001167990;NM_001167947;NM_001032383;NM_001032381;NM_001032384;NM_001032382;NM_005710;NM_144495	TSS1500;5'UTR;TSS200;5'UTR;TSS200;5'UTR;5'UTR;TSS200;5'UTR;TSS200;5'UTR	S_Shore	0.332664	0.0311678	0.0313049	0.00363835	0.301359	10.6266	1.4929e-15	6.73696e-14
cg08087911	37	X	100306877	TRMT2B;TRMT2B;TRMT2B;TRMT2B;TRMT2B;TRMT2B;TRMT2B;TRMT2B	NM_024917;NM_001167972;NM_001167971;NM_001167970;NM_001167971;NM_001167970;NM_024917;NM_001167972	1stExon;5'UTR;5'UTR;1stExon;1stExon;5'UTR;5'UTR;1stExon	Island	0.430666	0.0256517	0.0937452	0.0108132	0.336921	4.59401	1.55368e-15	6.98272e-14
cg09790289	37	X	77359560	PGK1	NM_000291	TSS200	Island	0.4537	0.0237152	0.0332695	0.00495822	0.42043	13.6371	1.59626e-15	7.14504e-14
cg13115118	37	X	154299794	BRCC3;BRCC3;BRCC3;MTCP1;MTCP1NB;BRCC3	NM_001018055;NM_024332;NM_024332;NM_001018025;NM_001018024;NM_001018055	5'UTR;1stExon;5'UTR;TSS1500;TSS1500;1stExon	Island	0.449716	0.0184201	0.0496181	0.00659979	0.400098	9.06355	1.61081e-15	7.18109e-14
cg00554969	37	X	79278012	TBX22;TBX22;TBX22	NM_001109878;NM_001109879;NM_016954	Body;5'UTR;Body		0.404331	0.0157544	0.0367283	0.00543095	0.367603	11.0087	1.63847e-15	7.27508e-14
cg08408091	37	X	153672393	FAM50A	NM_004699	TSS200	Island	0.444399	0.028117	0.0393005	0.00684963	0.405099	11.3077	1.6932e-15	7.488e-14
cg18099006	37	X	38662943	MID1IP1;MID1IP1;MID1IP1	NM_001098790;NM_001098791;NM_021242	5'UTR;5'UTR;TSS200	Island	0.429128	0.0308016	0.0770314	0.0074664	0.352096	5.57082	1.7501e-15	7.70881e-14
cg12472218	37	X	17755211	SCML1;SCML1;SCML1;SCML1	NM_001037540;NM_001037536;NM_006746;NM_001037535	TSS1500;TSS1500;TSS1500;TSS1500	Island	0.569527	0.0362806	0.0597526	0.00857065	0.509774	9.53141	1.75963e-15	7.72004e-14
cg07089242	37	X	149106617	LOC100272228;CXorf40B;CXorf40B	NR_027456;NM_001013845;NM_001013845	TSS200;1stExon;5'UTR	Island	0.424412	0.0244975	0.0357828	0.00506327	0.388629	11.8608	1.78572e-15	7.80353e-14
cg23852001	37	X	153599682	FLNA;FLNA	NM_001456;NM_001110556	5'UTR;5'UTR	Island	0.318622	0.0250254	0.0555189	0.00598629	0.263103	5.73898	1.81434e-15	7.89737e-14
cg00813156	37	X	153775885	IKBKG;IKBKG;IKBKG;G6PD;IKBKG;G6PD;IKBKG;IKBKG	NM_001145255;NM_001145255;NM_001099857;NM_001042351;NM_001099857;NM_000402;NM_003639;NM_001099856	1stExon;5'UTR;5'UTR;TSS200;1stExon;TSS1500;TSS200;Body	Island	0.582193	0.0380157	0.0453313	0.00768006	0.536861	12.8431	1.83952e-15	7.97556e-14
cg24186901	37	X	68835895	EDA;EDA;EDA;EDA;EDA;EDA	NM_001005615;NM_001005609;NM_001005610;NM_001005612;NM_001399;NM_001005611	TSS200;TSS200;TSS200;TSS200;TSS200;TSS200	Island	0.618562	0.0249693	0.0317656	0.00664083	0.586796	19.4727	1.85138e-15	7.99563e-14
cg08081144	37	X	17393772	NHS;NHS	NM_198270;NM_198270	1stExon;5'UTR	Island	0.442317	0.0167391	0.0965087	0.0092792	0.345808	4.58318	1.86343e-15	8.0164e-14
cg14260918	37	X	46306533	ZNF673;ZNF673;ZNF673;ZNF673	NM_017776;NM_001129900;NM_001129899;NM_001129898	TSS200;TSS200;TSS200;TSS200	Island	0.444905	0.0257332	0.0565918	0.0068915	0.388313	7.86166	1.91609e-15	8.21095e-14
cg19415339	37	X	53713491	HUWE1	NM_031407	5'UTR	Island	0.334161	0.0158678	0.0401694	0.0051939	0.293991	8.31879	1.92744e-15	8.22769e-14
cg06124711	37	X	153640000	TAZ;DNASE1L1;DNASE1L1;TAZ;TAZ;TAZ;DNASE1L1;TAZ;TAZ;TAZ;TAZ;TAZ	NM_181313;NM_001009934;NM_001009932;NM_181312;NM_181313;NM_000116;NM_001009933;NM_181311;NM_000116;NM_181312;NR_024048;NM_181311	5'UTR;5'UTR;5'UTR;5'UTR;1stExon;5'UTR;5'UTR;1stExon;1stExon;1stExon;Body;5'UTR	Island	0.389356	0.0343192	0.0345664	0.00414534	0.354789	11.264	1.9445e-15	8.23377e-14
cg25892640	37	X	12809773	PRPS2;PRPS2	NM_002765;NM_001039091	Body;Body	Island	0.337265	0.0148985	0.0507566	0.00546118	0.286509	6.64476	1.94943e-15	8.23377e-14
cg03983969	37	X	41782695	CASK;CASK;CASK	NM_001126054;NM_001126055;NM_003688	TSS1500;TSS1500;TSS1500	Island	0.351588	0.0267434	0.0387591	0.0050234	0.312829	9.07111	1.95293e-15	8.23377e-14
cg17294479	37	X	102470404	BEX4;BEX4	NM_001080425;NM_001127688	5'UTR;5'UTR	Island	0.54408	0.0249806	0.085729	0.0107984	0.45835	6.3465	1.95865e-15	8.23377e-14
cg13203541	37	X	77359450	PGK1	NM_000291	TSS1500	Island	0.558155	0.0300999	0.0387181	0.00626667	0.519437	14.4159	2.06292e-15	8.63925e-14
cg06097615	37	X	68723812	FAM155B	NM_015686	TSS1500	Island	0.429974	0.0222516	0.0314442	0.00540365	0.39853	13.6742	2.11991e-15	8.84443e-14
cg17831869	37	X	23801244	SAT1;SAT1	NR_027783;NM_002970	TSS200;TSS200	Island	0.358675	0.0303485	0.0433586	0.00553851	0.315316	8.27229	2.18199e-15	9.06561e-14
cg16626088	37	X	38080219	SRPX;SRPX;SRPX;SRPX	NM_001170751;NM_001170752;NM_006307;NM_001170750	TSS200;TSS200;TSS200;TSS200	S_Shore	0.462615	0.021162	0.0823723	0.00953386	0.380242	5.61614	2.18932e-15	9.06561e-14
cg26927606	37	X	55026807	APEX2;APEX2	NM_014481;NM_014481	1stExon;5'UTR	Island	0.359659	0.027382	0.0312296	0.00446567	0.32843	11.5166	2.2352e-15	9.22102e-14
cg19180514	37	X	51361516				Island	0.554654	0.0185166	0.130501	0.0116513	0.424153	4.25018	2.2611e-15	9.29321e-14
cg16318983	37	X	149737055	MTM1;MTM1	NM_000252;NM_000252	1stExon;5'UTR	Island	0.484578	0.0294603	0.0609561	0.00696122	0.423622	7.94963	2.29178e-15	9.38443e-14
cg01747155	37	X	154842516	TMLHE;TMLHE	NM_018196;NM_018196	5'UTR;1stExon	Island	0.434186	0.0187269	0.0470007	0.00749704	0.387186	9.23787	2.34323e-15	9.55969e-14
cg22471695	37	X	54522366	FGD1;FGD1	NM_004463;NM_004463	1stExon;5'UTR	Island	0.520032	0.0466707	0.102395	0.0114687	0.417638	5.07871	2.37231e-15	9.64275e-14
cg23685102	37	X	102319111	BEX1;BEX1	NM_018476;NM_018476	5'UTR;1stExon	Island	0.615893	0.028308	0.0435848	0.00803143	0.572308	14.1309	2.40561e-15	9.73438e-14
cg22807592	37	X	101967307	GPRASP2;GPRASP2	NM_001004051;NM_138437	TSS200;TSS200	Island	0.433796	0.0330691	0.0532952	0.00538668	0.380501	8.13949	2.41246e-15	9.73438e-14
cg27059259	37	X	47420742	ARAF	NM_001654	5'UTR	Island	0.419598	0.0237311	0.0616974	0.00693214	0.3579	6.80089	2.42189e-15	9.73688e-14
cg07951153	37	X	103411259	CXorf39	NM_207318	TSS200	Island	0.432972	0.0220974	0.0424603	0.00603918	0.390511	10.1971	2.47454e-15	9.9125e-14
cg25402895	37	X	71459111	ERCC6L;PIN4	NM_017669;NM_001170747	TSS1500;Body	Island	0.425135	0.0149564	0.0466688	0.00719795	0.378467	9.10963	2.4905e-15	9.94044e-14
cg15579650	37	X	101906119	GPRASP1;GPRASP1;GPRASP1	NM_001099410;NM_001099411;NM_014710	TSS200;TSS200;TSS200	Island	0.470447	0.0330669	0.0285668	0.00468912	0.441881	16.4683	2.52484e-15	1.00131e-13
cg02179880	37	X	48456308	WDR13;WDR13;WDR13;WDR13;WDR13	NR_029427;NM_001166426;NM_001166426;NM_017883;NM_017883	Body;5'UTR;1stExon;5'UTR;1stExon	Island	0.499071	0.0374291	0.14045	0.0132956	0.358621	3.55337	2.52683e-15	1.00131e-13
cg12075609	37	X	153979476	GAB3;GAB3	NM_001081573;NM_080612	TSS200;TSS200	Island	0.600844	0.0190574	0.0503581	0.00809133	0.550486	11.9314	2.54956e-15	1.00529e-13
cg20134820	37	X	152783688				Island	0.442503	0.0179394	0.0411413	0.00693091	0.401361	10.7557	2.5586e-15	1.00529e-13
cg25375329	37	X	119006108	RNF113A;NDUFA1	NM_006978;NM_004541	TSS1500;Body	Island	0.470059	0.0272039	0.0812335	0.00963152	0.388825	5.78651	2.56776e-15	1.00529e-13
cg06783548	37	X	47479436	SYN1;SYN1	NM_006950;NM_133499	TSS200;TSS200	Island	0.470656	0.0265143	0.0313661	0.00544826	0.43929	15.0053	2.57324e-15	1.00529e-13
cg20420363	37	X	48901149	TFE3	NM_006521	TSS200	Island	0.335952	0.0323299	0.0311083	0.0033496	0.304843	10.7994	2.77232e-15	1.07662e-13
cg19493242	37	X	66765122	AR	NM_000044	1stExon	N_Shore	0.348588	0.032832	0.0432295	0.0050784	0.305359	8.06367	2.7753e-15	1.07662e-13
cg00769799	37	X	133594079	HPRT1	NM_000194	TSS200	N_Shore	0.479364	0.0283695	0.0645263	0.012054	0.414838	7.42897	2.83414e-15	1.09505e-13
cg18689730	37	X	118370302	PGRMC1;PGRMC1	NM_006667;NM_006667	1stExon;5'UTR	Island	0.499678	0.0370874	0.0430062	0.00569886	0.456672	11.6187	2.8426e-15	1.09505e-13
cg22713892	37	X	47342160	ZNF41;ZNF41;ZNF41;ZNF41	NM_007130;NM_153380;NM_153380;NM_007130	5'UTR;1stExon;5'UTR;1stExon	Island	0.446185	0.0249187	0.0767439	0.00926373	0.369441	5.81395	2.96257e-15	1.1373e-13
cg08202860	37	X	68725052	FAM155B	NM_015686	TSS200	Island	0.493449	0.0245461	0.0364837	0.00618836	0.456965	13.5252	2.97649e-15	1.13869e-13
cg26342575	37	X	48937688	WDR45;WDR45	NM_001029896;NM_007075	TSS200;5'UTR	Island	0.466123	0.0301224	0.0474521	0.00617171	0.418671	9.82304	3.047e-15	1.16142e-13
cg19005062	37	X	49056661	SYP	NM_003179	TSS200	Island	0.516887	0.0147388	0.0486437	0.010875	0.468244	10.626	3.05693e-15	1.16142e-13
cg25777540	37	X	101906428	GPRASP1;GPRASP1;GPRASP1;GPRASP1;GPRASP1;GPRASP1	NM_014710;NM_001099410;NM_014710;NM_001099410;NM_001099411;NM_001099411	1stExon;1stExon;5'UTR;5'UTR;5'UTR;1stExon	Island	0.409372	0.0147353	0.0385961	0.00579871	0.370776	10.6066	3.08405e-15	1.16771e-13
cg05905814	37	X	150151809	HMGB3;HMGB3	NM_005342;NM_005342	1stExon;5'UTR	Island	0.296292	0.0278391	0.0418127	0.00433447	0.254479	7.08618	3.11777e-15	1.17645e-13
cg00373606	37	X	68048660	EFNB1	NM_004429	TSS200	Island	0.388641	0.025822	0.0566917	0.00645699	0.331949	6.85534	3.23623e-15	1.217e-13
cg14137558	37	X	129040091	UTP14A;UTP14A	NM_006649;NM_001166221	TSS200;TSS200	Island	0.481974	0.0247282	0.0462962	0.00698848	0.435678	10.4107	3.27114e-15	1.22328e-13
cg24976080	37	X	100604037	TIMM8A;TIMM8A	NM_001145951;NM_004085	TSS1500;TSS200	S_Shore	0.26096	0.00655603	0.0585529	0.0068335	0.202407	4.45682	3.27505e-15	1.22328e-13
cg01445307	37	X	21959520	SMS	NM_004595	Body	Island	0.467893	0.0414155	0.0776114	0.00640164	0.390282	6.02867	3.32294e-15	1.23698e-13
cg09978401	37	X	12809216	PRPS2;PRPS2	NM_002765;NM_001039091	TSS1500;TSS1500	N_Shore	0.501149	0.023366	0.0439925	0.00689725	0.457157	11.3917	3.38825e-15	1.25706e-13
cg08991015	37	X	134049419	MOSPD1	NM_019556	TSS200	S_Shore	0.496075	0.0285848	0.140966	0.0219553	0.35511	3.51912	3.42463e-15	1.26631e-13
cg23443158	37	X	153607806	EMD;EMD	NM_000117;NM_000117	5'UTR;1stExon	Island	0.499478	0.0312488	0.0536079	0.0093117	0.44587	9.31725	3.48861e-15	1.28567e-13
cg03391801	37	X	153607825	EMD;EMD	NM_000117;NM_000117	5'UTR;1stExon	Island	0.562011	0.0382496	0.0375733	0.00649636	0.524438	14.9577	3.56113e-15	1.30804e-13
cg09950034	37	X	122994069	XIAP;XIAP	NM_001167;NM_001167	5'UTR;1stExon	Island	0.420443	0.0203369	0.107069	0.00842636	0.313374	3.92685	3.57996e-15	1.30947e-13
cg06779802	37	X	107979401	IRS4	NM_003604	1stExon	Island	0.611028	0.0268729	0.0540505	0.0102541	0.556977	11.3048	3.58872e-15	1.30947e-13
cg00623388	37	X	129116224	BCORL1	NM_021946	TSS1500	Island	0.497896	0.0274626	0.118365	0.0094331	0.37953	4.20643	3.6023e-15	1.3101e-13
cg20372745	37	X	30907117	MAP3K7IP3	NM_152787	5'UTR	Island	0.395769	0.0304528	0.0444252	0.00515341	0.351344	8.90867	3.62301e-15	1.31231e-13
cg21864225	37	X	151806556	GABRQ	NM_018558	TSS200	Island	0.29347	0.0145862	0.0364656	0.00416825	0.257005	8.04787	3.64089e-15	1.31231e-13
cg00399450	37	X	73834086	RLIM;RLIM	NM_016120;NM_183353	5'UTR;5'UTR	Island	0.554961	0.0457316	0.0370713	0.00537321	0.51789	14.9701	3.64399e-15	1.31231e-13
cg17639056	37	X	46618639	SLC9A7	NM_032591	TSS200	Island	0.503628	0.0525937	0.034628	0.0045071	0.469	14.5439	3.71596e-15	1.33057e-13
cg21544051	37	X	68048104	EFNB1	NM_004429	TSS1500	N_Shore	0.386591	0.0208836	0.0688312	0.0071499	0.31776	5.6165	3.71875e-15	1.33057e-13
cg23857909	37	X	153362596	MECP2;MECP2	NM_001110792;NM_004992	Body;5'UTR	Island	0.509213	0.0355278	0.0576826	0.00857011	0.45153	8.82785	3.77271e-15	1.33962e-13
cg06558166	37	X	132549003	GPC4;GPC4	NM_001448;NM_001448	5'UTR;1stExon	Island	0.519251	0.0336419	0.0379465	0.00592062	0.481304	13.6838	3.77826e-15	1.33962e-13
cg23834765	37	X	48595920				Island	0.538078	0.0422546	0.0683453	0.0110972	0.469732	7.87293	3.78041e-15	1.33962e-13
cg04149024	37	X	153656891	ATP6AP1	NM_001183	TSS200	Island	0.496572	0.0196278	0.0503341	0.00916766	0.446238	9.86552	3.81937e-15	1.3491e-13
cg00849191	37	X	152939154	PNCK;PNCK	NM_001039582;NM_001135740	Body;TSS1500	Island	0.463459	0.0359933	0.0278911	0.0042502	0.435568	16.6167	3.84996e-15	1.34991e-13
cg18717600	37	X	46404986	ZNF674;LOC401588;ZNF674	NM_001146291;NR_015378;NM_001039891	TSS200;Body;TSS200	Island	0.460695	0.0280451	0.036096	0.00557111	0.424599	12.763	3.85339e-15	1.34991e-13
cg14214586	37	X	117479910	WDR44	NM_019045	TSS200	Island	0.377317	0.0271538	0.0825333	0.00788626	0.294783	4.57169	3.85829e-15	1.34991e-13
cg25165659	37	X	118708113	UBE2A;UBE2A	NM_181762;NM_003336	TSS1500;TSS1500	N_Shore	0.461513	0.0264972	0.0600405	0.008333	0.401472	7.68669	3.96491e-15	1.38284e-13
cg14772068	37	X	55479202	MAGEH1	NM_014061	1stExon		0.548358	0.0326254	0.104618	0.00892969	0.44374	5.24152	4.02438e-15	1.39917e-13
cg07823797	37	X	73513418	NCRNA00182	NR_028379	TSS200	S_Shore	0.25876	0.032134	0.0246148	0.00242095	0.234146	10.5124	4.08849e-15	1.417e-13
cg00765885	37	X	101771142	TMSB15A	NM_021992	5'UTR	N_Shore	0.455835	0.0241974	0.175467	0.00999969	0.280368	2.59784	4.20775e-15	1.45378e-13
cg19265708	37	X	118602490	LOC100303728;SLC25A5	NR_028443;NM_001152	Body;1stExon	Island	0.432765	0.0277255	0.0739593	0.00775347	0.358805	5.85139	4.29875e-15	1.47611e-13
cg00680673	37	X	48815747	OTUD5;OTUD5;OTUD5;OTUD5	NM_017602;NM_001136159;NM_001136158;NM_001136157	TSS1500;TSS200;TSS1500;TSS1500	Island	0.447586	0.0330135	0.0268521	0.00443137	0.420734	16.6686	4.29909e-15	1.47611e-13
cg01758988	37	X	148621525	LOC100131434;CXorf40A	NR_027455;NM_178124	TSS1500;TSS1500	N_Shore	0.483238	0.0203224	0.0514265	0.00822851	0.431811	9.39666	4.32319e-15	1.47979e-13
cg05782975	37	X	102631408	NGFRAP1;NGFRAP1;NGFRAP1;NGFRAP1;NGFRAP1	NM_014380;NM_206917;NM_206917;NM_206915;NM_206915	TSS1500;1stExon;5'UTR;1stExon;5'UTR	Island	0.551472	0.0209953	0.114386	0.0124697	0.437086	4.82113	4.34207e-15	1.48167e-13
cg21046413	37	X	129299367	AIFM1;AIFM1;AIFM1;AIFM1	NM_145813;NM_004208;NM_001130847;NM_145812	Body;Body;Body;Body	N_Shore	0.5173	0.0273484	0.108899	0.00927751	0.408402	4.75029	4.43926e-15	1.50602e-13
cg18395382	37	X	153686199	PLXNA3	NM_017514	TSS1500	Island	0.527749	0.0474979	0.0475713	0.00829508	0.480178	11.0939	4.4407e-15	1.50602e-13
cg23627980	37	X	17755717	SCML1;SCML1;SCML1;SCML1;SCML1;SCML1;SCML1;SCML1	NM_006746;NM_001037536;NM_001037540;NM_001037535;NM_001037536;NM_001037540;NM_001037535;NM_006746	1stExon;1stExon;5'UTR;1stExon;5'UTR;1stExon;5'UTR;5'UTR	Island	0.501335	0.0239764	0.0513526	0.00766974	0.449983	9.76261	4.47914e-15	1.51441e-13
cg17920241	37	X	148586978	IDS;IDS;IDS	NM_006123;NM_000202;NM_001166550	TSS200;TSS200;TSS200	Island	0.394934	0.0400769	0.0331084	0.00484066	0.361825	11.9285	4.53736e-15	1.52942e-13
cg08627233	37	X	153236954	TMEM187;HCFC1	NM_003492;NM_005334	TSS1500;TSS200	Island	0.396959	0.0446965	0.0252861	0.0035587	0.371673	15.6987	4.69884e-15	1.57904e-13
cg24347720	37	X	135333661	MAP7D3	NM_024597	TSS200	Island	0.45138	0.047137	0.0353836	0.00457778	0.415996	12.7567	4.72592e-15	1.58333e-13
cg07507339	37	X	153744384	FAM3A;FAM3A;FAM3A;FAM3A;FAM3A;FAM3A;FAM3A;FAM3A;FAM3A	NM_001171133;NM_021806;NM_001171132;NM_001171132;NM_001171133;NR_033237;NM_021806;NM_001171134;NM_001171134	1stExon;1stExon;5'UTR;1stExon;5'UTR;Body;5'UTR;5'UTR;1stExon	Island	0.536746	0.0308629	0.0827091	0.0120281	0.454037	6.48956	4.83333e-15	1.61442e-13
cg02195366	37	X	11776368	MSL3;MSL3;MSL3;MSL3;MSL3;MSL3;MSL3	NM_078629;NM_078628;NM_078630;NM_078629;NM_078628;NM_078630;NM_006800	5'UTR;5'UTR;1stExon;1stExon;1stExon;5'UTR;TSS1500	Island	0.552659	0.0322475	0.0270727	0.00683648	0.525587	20.4139	4.86108e-15	1.6188e-13
cg16510200	37	X	11129336	HCCS;HCCS	NM_005333;NM_001122608	TSS200;TSS200	Island	0.482602	0.0332465	0.0369758	0.00561307	0.445627	13.0518	4.93435e-15	1.63826e-13
cg25897349	37	X	153979507	GAB3;GAB3	NM_001081573;NM_080612	TSS200;TSS200	Island	0.473134	0.0149185	0.0634151	0.00883487	0.409719	7.4609	4.97901e-15	1.6416e-13
cg12576145	37	X	109560751	AMMECR1;AMMECR1;AMMECR1	NM_001171689;NM_001025580;NM_015365	Body;Body;Body	Island	0.627494	0.0259002	0.119709	0.0151344	0.507786	5.24184	4.98735e-15	1.6416e-13
cg19506937	37	X	55026774	APEX2	NM_014481	TSS200	Island	0.276061	0.0171049	0.0450656	0.00463013	0.230995	6.12575	4.98893e-15	1.6416e-13
cg25698940	37	X	119695102	CUL4B;CUL4B	NM_003588;NM_001079872	Body;TSS1500	Island	0.376006	0.0272244	0.0638693	0.00752442	0.312137	5.88712	5.02164e-15	1.64746e-13
cg02770249	37	X	119603233	LAMP2;LAMP2;LAMP2	NM_002294;NM_001122606;NM_013995	TSS200;TSS200;TSS200		0.503213	0.0302299	0.0561979	0.00830991	0.447016	8.95431	5.12138e-15	1.67521e-13
cg21198428	37	X	118370278	PGRMC1;PGRMC1	NM_006667;NM_006667	1stExon;5'UTR	Island	0.460452	0.0259048	0.0842525	0.00915116	0.376199	5.46514	5.36775e-15	1.75061e-13
cg13244998	37	X	129114666				Island	0.61656	0.0552601	0.0435076	0.00953911	0.573053	14.1713	5.50264e-15	1.78933e-13
cg22452543	37	X	149530926				Island	0.535987	0.0518092	0.0648505	0.0107836	0.471137	8.26497	5.55173e-15	1.8e-13
cg22223600	37	X	119149337				Island	0.500665	0.0341474	0.0654254	0.00722224	0.43524	7.65245	5.60823e-15	1.813e-13
cg04653083	37	X	118827004	SEPT6;SEPT6;SEPT6;SEPT6	NM_015129;NM_145802;NM_145800;NM_145799	Body;Body;Body;Body	Island	0.472807	0.0175567	0.0839245	0.0117128	0.388883	5.63372	5.63866e-15	1.81752e-13
cg18816329	37	X	54070878	PHF8	NM_015107	TSS1500	Island	0.33429	0.03952	0.0427287	0.00195593	0.291561	7.82354	5.70713e-15	1.83424e-13
cg09610589	37	X	149106647	LOC100272228;CXorf40B;CXorf40B	NR_027456;NM_001013845;NM_001013845	TSS200;1stExon;5'UTR	Island	0.26636	0.022811	0.0353257	0.00380528	0.231034	7.54011	5.73943e-15	1.83928e-13
cg21201934	37	X	70474169	ZMYM3;ZMYM3;BCYRN1;ZMYM3;ZMYM3	NM_001171163;NM_201599;NR_001568;NM_005096;NM_001171162	5'UTR;TSS200;Body;5'UTR;5'UTR	Island	0.557184	0.0386129	0.0909754	0.0138429	0.466208	6.12455	5.78084e-15	1.8472e-13
cg24971873	37	X	74144705	KIAA2022	NM_001008537	5'UTR	Island	0.429747	0.030958	0.0379546	0.00547758	0.391793	11.3227	5.79907e-15	1.84768e-13
cg27471304	37	X	124339778				Island	0.35078	0.0345607	0.0411119	0.00369796	0.309668	8.53231	5.82671e-15	1.85115e-13
cg03024957	37	X	106693522				Island	0.352427	0.0119174	0.0436221	0.00616972	0.308804	8.07909	5.91909e-15	1.87511e-13
cg05223760	37	X	49126243	PPP1R3F	NM_033215	TSS200	Island	0.359889	0.0302447	0.0607423	0.00576849	0.299147	5.92485	6.08158e-15	1.92109e-13
cg18632412	37	X	100603351	TIMM8A;TIMM8A	NM_001145951;NM_004085	3'UTR;Body	N_Shore	0.472104	0.0206079	0.0571575	0.00903268	0.414947	8.25971	6.10728e-15	1.92371e-13
cg04371001	37	X	153715321	UBL4A	NM_014235	TSS1500	Island	0.539276	0.0130063	0.122214	0.0136783	0.417062	4.41255	6.16621e-15	1.93675e-13
cg01915804	37	X	77395258	TAF9B	NM_015975	TSS200	Island	0.383329	0.0432038	0.0379071	0.00292934	0.345422	10.1123	6.19163e-15	1.93895e-13
cg10950413	37	X	56590097	UBQLN2;UBQLN2	NM_013444;NM_013444	1stExon;5'UTR	Island	0.297713	0.0286996	0.0426948	0.00530386	0.255018	6.97304	6.2083e-15	1.93895e-13
cg11154719	37	X	153060450	IDH3G;IDH3G;SSR4	NM_174869;NM_004135;NM_006280	TSS1500;TSS1500;Body	Island	0.487853	0.0240075	0.0261177	0.00470138	0.461735	18.679	6.36561e-15	1.98248e-13
cg00428012	37	X	77166217	ATP7A;ATP7A	NM_000052;NM_000052	1stExon;5'UTR	Island	0.455666	0.0221853	0.0997914	0.0101627	0.355874	4.56618	6.49678e-15	2.01765e-13
cg01370077	37	X	150565243	VMA21	NM_001017980	TSS1500	Island	0.462282	0.0467415	0.0370803	0.0067448	0.425202	12.4671	6.65097e-15	2.05975e-13
cg07674075	37	X	55187543	FAM104B;FAM104B;FAM104B;FAM104B;FAM104B;FAM104B;FAM104B;FAM104B;FAM104B	NM_001166699;NR_030722;NM_001166701;NM_001166704;NM_001166700;NM_001166702;NM_001166702;NM_138362;NM_001166703	Body;Body;Body;Body;Body;5'UTR;1stExon;Body;TSS200	Island	0.53954	0.039723	0.0655961	0.0103898	0.473944	8.22519	6.67112e-15	2.06022e-13
cg23543766	37	X	129091396				Island	0.48231	0.0346963	0.0409004	0.00564063	0.441409	11.7923	6.80114e-15	2.09452e-13
cg13574945	37	X	48814580	OTUD5;OTUD5;OTUD5;OTUD5	NM_001136159;NM_017602;NM_001136158;NM_001136157	5'UTR;1stExon;1stExon;1stExon	Island	0.646707	0.0429419	0.051002	0.00793003	0.595705	12.68	6.9296e-15	2.12816e-13
cg11663393	37	X	100663213	HNRNPH2;GLA;HNRNPH2;HNRNPH2;HNRNPH2	NM_001032393;NM_000169;NM_001032393;NM_019597;NM_019597	1stExon;TSS1500;5'UTR;1stExon;5'UTR	Island	0.389404	0.0519032	0.0362256	0.00487279	0.353178	10.7494	6.95352e-15	2.12861e-13
cg09185350	37	X	50556361	SHROOM4;SHROOM4	NM_020717;NR_027121	Body;Body	Island	0.221474	0.0308638	0.0298086	0.00255325	0.191665	7.42986	6.96957e-15	2.12861e-13
cg08783090	37	X	151143125	GABRE;GABRE	NM_004961;NM_004961	1stExon;5'UTR	Island	0.391112	0.0188306	0.0308532	0.00581084	0.360259	12.6765	6.99917e-15	2.13176e-13
cg04059198	37	X	129115067				Island	0.422757	0.0262653	0.101293	0.0100435	0.321464	4.17361	7.08832e-15	2.15298e-13
cg05785344	37	X	129118279	BCORL1	NM_021946	5'UTR	N_Shore	0.447151	0.0406276	0.0624827	0.0080998	0.384669	7.1564	7.11691e-15	2.15574e-13
cg23408987	37	X	153626606	RPL10;RPL10;RPL10	NR_026898;NM_006013;NM_006013	Body;5'UTR;1stExon	Island	0.426229	0.0288294	0.046899	0.00672449	0.37933	9.08822	7.15166e-15	2.16035e-13
cg25124605	37	X	129116500	BCORL1	NM_021946	TSS200	Island	0.456918	0.0325321	0.0473887	0.00616957	0.409529	9.64193	7.18234e-15	2.16371e-13
cg22527050	37	X	100645695	RPL36A	NM_021029	TSS1500	N_Shore	0.46528	0.0334327	0.148927	0.0103507	0.316353	3.12422	7.23037e-15	2.17225e-13
cg14430524	37	X	68385397	PJA1;PJA1;PJA1	NM_022368;NM_001032396;NM_145119	TSS200;TSS200;TSS200	Island	0.459177	0.0285317	0.101878	0.0102551	0.357299	4.50711	7.25791e-15	2.17462e-13
cg14295009	37	X	47518423	LOC100133957;LOC100133957;UXT;UXT;UXT	NR_028119;NR_027444;NM_004182;NM_153477;NM_153477	Body;Body;5'UTR;1stExon;5'UTR	Island	0.448414	0.0116734	0.0506552	0.00823189	0.397759	8.85229	7.28368e-15	2.17644e-13
cg13622893	37	X	69509727	PDZD11;PDZD11;KIF4A	NM_016484;NM_016484;NM_012310	1stExon;5'UTR;TSS200	Island	0.293543	0.0320418	0.0839055	0.00689688	0.209637	3.49849	7.39792e-15	2.20462e-13
cg23954206	37	X	47863441	ZNF182;ZNF182;SPACA5	NM_006962;NM_001007088;NM_205856	TSS200;TSS200;TSS1500	Island	0.415327	0.0313228	0.051569	0.00686005	0.363758	8.05382	7.47786e-15	2.22245e-13
cg20455959	37	X	149861947	MTMR1;MTMR1	NM_003828;NM_003828	1stExon;5'UTR		0.59871	0.0311852	0.0619079	0.0108505	0.536802	9.67098	7.54027e-15	2.23499e-13
cg21290550	37	X	47518559	LOC100133957;LOC100133957;UXT;UXT;UXT	NR_028119;NR_027444;NM_004182;NM_004182;NM_153477	Body;Body;5'UTR;1stExon;TSS200	Island	0.612246	0.033844	0.0488655	0.00819116	0.56338	12.5292	7.60857e-15	2.24428e-13
cg01742836	37	X	135229755	FHL1;FHL1;FHL1;FHL1;FHL1;FHL1;FHL1;FHL1	NM_001159703;NR_027621;NM_001159702;NM_001159703;NM_001449;NM_001159702;NM_001449;NM_001159700	1stExon;Body;1stExon;5'UTR;1stExon;5'UTR;5'UTR;TSS1500	Island	0.651181	0.0295773	0.0420593	0.0087097	0.609122	15.4825	7.61295e-15	2.24428e-13
cg00729461	37	X	133371084	CCDC160;CCDC160	NM_001101357;NM_001101357	5'UTR;1stExon	Island	0.504169	0.0364998	0.0480958	0.00743645	0.456073	10.4826	7.63252e-15	2.24428e-13
cg05534333	37	X	153707029	LAGE3	NM_006014	Body	Island	0.596122	0.0386708	0.0640947	0.0141987	0.532027	9.30063	7.70987e-15	2.26102e-13
cg16641190	37	X	109246250	TMEM164;TMEM164	NM_032227;NM_017698	TSS200;5'UTR	Island	0.290446	0.0304309	0.0531327	0.00309168	0.237313	5.46643	7.87235e-15	2.30256e-13
cg04552106	37	X	146993425	ASFMR1;FMR1;ASFMR1;ASFMR1;ASFMR1;ASFMR1	NR_024501;NM_002024;NR_024502;NR_024499;NR_024500;NR_024503	Body;TSS200;Body;Body;Body;Body	Island	0.477812	0.0343129	0.0344516	0.00691625	0.44336	13.8691	8.00205e-15	2.33432e-13
cg20778411	37	X	37003920				Island	0.433336	0.0387833	0.0297489	0.0055104	0.403587	14.5664	8.16199e-15	2.37471e-13
cg15788661	37	X	68724275	FAM155B	NM_015686	TSS1500	Island	0.427226	0.0339636	0.0744253	0.0123158	0.352801	5.74034	8.2518e-15	2.39454e-13
cg04712194	37	X	153639778	TAZ;DNASE1L1;DNASE1L1;TAZ;TAZ;TAZ;TAZ;DNASE1L1	NM_181311;NM_001009934;NM_001009932;NM_181312;NM_181313;NM_000116;NR_024048;NM_001009933	TSS200;5'UTR;5'UTR;TSS200;TSS200;TSS200;TSS200;5'UTR	Island	0.533017	0.0445936	0.0759656	0.00558859	0.457052	7.01656	8.30803e-15	2.40454e-13
cg13723766	37	X	118739835	NKRF	NM_017544	TSS200	Island	0.402365	0.0151766	0.0434088	0.00720907	0.358956	9.26922	8.45427e-15	2.44048e-13
cg07837161	37	X	153744667	FAM3A;FAM3A;FAM3A;FAM3A;FAM3A	NM_001171133;NR_033237;NM_001171134;NM_021806;NM_001171132	TSS200;TSS200;TSS200;TSS200;TSS200	Island	0.564737	0.0265249	0.061299	0.0130446	0.503438	9.21282	8.61869e-15	2.48147e-13
cg24328927	37	X	152224686	PNMA3	NM_013364	TSS200	Island	0.550399	0.0456094	0.0692319	0.00592675	0.481167	7.95007	8.64395e-15	2.48227e-13
cg23299576	37	X	148713663	TMEM185A	NM_032508	TSS200	Island	0.44143	0.0363286	0.0542463	0.00937397	0.387183	8.13751	8.78966e-15	2.51758e-13
cg14828865	37	X	67653156	OPHN1;OPHN1	NM_002547;NM_002547	1stExon;5'UTR	Island	0.296762	0.0207501	0.0435185	0.00615661	0.253243	6.81921	9.0582e-15	2.5855e-13
cg03605032	37	X	149533195				Island	0.448891	0.0261036	0.0375588	0.00651668	0.411332	11.9517	9.07358e-15	2.5855e-13
cg00116709	37	X	49020091	MAGIX;MAGIX;MAGIX;MAGIX	NM_001099681;NM_001099680;NM_001099682;NM_024859	Body;TSS200;Body;Body	Island	0.525598	0.0619304	0.0521085	0.0075218	0.47349	10.0866	9.22292e-15	2.6213e-13
cg06673178	37	X	50557022	SHROOM4;SHROOM4;SHROOM4	NM_020717;NM_020717;NR_027121	5'UTR;1stExon;Body	Island	0.499688	0.0235581	0.0507995	0.00940098	0.448889	9.83648	9.33164e-15	2.6454e-13
cg13431666	37	X	38420436	TSPAN7	NM_004615	TSS1500	N_Shore	0.519698	0.0401082	0.0709063	0.00901111	0.448791	7.32935	9.60803e-15	2.71679e-13
cg09720515	37	X	71792701	HDAC8;HDAC8;HDAC8;HDAC8;HDAC8;HDAC8;HDAC8;HDAC8;HDAC8;HDAC8;HDAC8;HDAC8	NM_001166418;NM_018486;NM_001166422;NM_001166448;NM_001166419;NM_001166422;NM_001166420;NM_001166420;NM_001166418;NM_018486;NM_001166419;NM_001166448	5'UTR;5'UTR;5'UTR;5'UTR;1stExon;1stExon;5'UTR;1stExon;1stExon;1stExon;5'UTR;1stExon		0.446549	0.0185359	0.0336508	0.00645367	0.412898	13.2701	9.72726e-15	2.74348e-13
cg10674704	37	X	23353620	PTCHD1	NM_173495	Body	Island	0.378414	0.0420887	0.0791697	0.00928706	0.299244	4.77979	9.78654e-15	2.74599e-13
cg08798116	37	X	132548882	GPC4	NM_001448	1stExon	Island	0.414162	0.0237032	0.023735	0.00426332	0.390427	17.4494	9.79066e-15	2.74599e-13
cg20498086	37	X	63425930	FAM123B	NM_152424	TSS1500	Island	0.432995	0.0401897	0.0291361	0.00490417	0.403859	14.8611	9.81064e-15	2.74599e-13
cg14243895	37	X	125300078	DCAF12L2	NM_001013628	TSS200	Island	0.523234	0.0283587	0.115584	0.0109807	0.407651	4.52689	9.84873e-15	2.74969e-13
cg19939909	37	X	53024726				Island	0.481195	0.0183444	0.04494	0.00955492	0.436255	10.7075	9.88913e-15	2.75221e-13
cg26822438	37	X	119134368				Island	0.618589	0.027455	0.187542	0.014001	0.431047	3.29841	9.90754e-15	2.75221e-13
cg11082424	37	X	102470047	BEX4;BEX4;BEX4;BEX4	NM_001080425;NM_001080425;NM_001127688;NM_001127688	1stExon;5'UTR;1stExon;5'UTR	Island	0.484921	0.0297899	0.0411492	0.00846431	0.443772	11.7845	1.01474e-14	2.81176e-13
cg23493872	37	X	135067542	SLC9A6;SLC9A6	NM_001042537;NM_006359	TSS200;TSS200	Island	0.547799	0.0598073	0.0606024	0.00830715	0.487197	9.03924	1.0191e-14	2.8168e-13
cg14854487	37	X	119603098	LAMP2;LAMP2;LAMP2;LAMP2;LAMP2;LAMP2	NM_002294;NM_001122606;NM_001122606;NM_002294;NM_013995;NM_013995	1stExon;1stExon;5'UTR;5'UTR;5'UTR;1stExon		0.4318	0.0331446	0.0840549	0.0120465	0.347745	5.13711	1.02574e-14	2.82807e-13
cg13182391	37	X	17878832	RAI2	NM_021785	5'UTR	Island	0.453856	0.0221516	0.0259576	0.00577966	0.427898	17.4845	1.03756e-14	2.85355e-13
cg22526309	37	X	19003316	PHKA2	NM_000292	TSS1500	S_Shore	0.398008	0.0226233	0.0678606	0.00873186	0.330148	5.86509	1.05733e-14	2.90072e-13
cg11038686	37	X	48595534				Island	0.484212	0.0317012	0.0769756	0.00976102	0.407237	6.29046	1.07493e-14	2.93555e-13
cg00142683	37	X	118708623	UBE2A;UBE2A;UBE2A;UBE2A	NM_003336;NM_003336;NM_181762;NM_181762	5'UTR;1stExon;5'UTR;1stExon	Island	0.476007	0.0320592	0.0305169	0.00572882	0.44549	15.5981	1.07534e-14	2.93555e-13
cg08446187	37	X	154299289	MTCP1;MTCP1NB;BRCC3;MTCP1;BRCC3;MTCP1NB	NM_001018025;NM_001018024;NM_001018055;NM_001018025;NM_024332;NM_001018024	1stExon;5'UTR;TSS1500;5'UTR;TSS1500;1stExon	Island	0.464269	0.0216105	0.0365053	0.00840873	0.427764	12.7178	1.08298e-14	2.94766e-13
cg12544391	37	X	23801333	SAT1;SAT1;SAT1	NR_027783;NM_002970;NM_002970	Body;1stExon;5'UTR	Island	0.415031	0.0310761	0.0332605	0.0060566	0.38177	12.4782	1.08616e-14	2.94766e-13
cg07109010	37	X	48958025	WDR45;WDR45	NM_007075;NM_007075	5'UTR;1stExon	Island	0.294879	0.0297239	0.0348895	0.00439612	0.25999	8.4518	1.08777e-14	2.94766e-13
cg21474854	37	X	70474110	ZMYM3;ZMYM3;BCYRN1;ZMYM3;ZMYM3	NM_001171163;NM_201599;NR_001568;NM_005096;NM_001171162	5'UTR;TSS200;Body;5'UTR;5'UTR	Island	0.334971	0.024335	0.0524729	0.00606965	0.282498	6.38368	1.10671e-14	2.99164e-13
cg18132745	37	X	14891338	MOSPD2;FANCB;FANCB	NM_152581;NM_152633;NM_001018113	TSS1500;TSS200;TSS200	Island	0.44391	0.0284124	0.0331877	0.00599447	0.410722	13.3757	1.13016e-14	3.04757e-13
cg24627956	37	X	152066599				Island	0.423662	0.0142785	0.0255748	0.00572293	0.398087	16.5656	1.13514e-14	3.05343e-13
cg26301245	37	X	46405090	ZNF674;LOC401588;ZNF674	NM_001146291;NR_015378;NM_001039891	TSS200;Body;TSS200	Island	0.534267	0.0363641	0.0634942	0.0118525	0.470773	8.41442	1.13785e-14	3.05343e-13
cg15521289	37	X	105969938	RNF128;RNF128;RNF128	NM_194463;NM_024539;NM_194463	1stExon;Body;5'UTR	Island	0.383383	0.0074767	0.0575651	0.0081439	0.325818	6.65999	1.14546e-14	3.06638e-13
cg10848980	37	X	48931872	PRAF2	NM_007213	TSS1500	Island	0.374627	0.026962	0.0391532	0.00724761	0.335473	9.56824	1.15632e-14	3.07877e-13
cg22055524	37	X	64254667				Island	0.32548	0.0270205	0.0613935	0.00772764	0.264086	5.30153	1.15841e-14	3.07877e-13
cg04376185	37	X	17755081	SCML1;SCML1;SCML1;SCML1	NM_001037540;NM_001037536;NM_006746;NM_001037535	TSS1500;TSS1500;TSS1500;TSS1500	Island	0.466811	0.0181937	0.0367134	0.00735048	0.430098	12.715	1.15844e-14	3.07877e-13
cg26333397	37	X	49048031	SYP	NM_003179	Body	Island	0.486237	0.0178865	0.0425974	0.00777696	0.44364	11.4147	1.16915e-14	3.09979e-13
cg25968748	37	X	117862288	IL13RA1	NM_001560	Body	S_Shore	0.492174	0.0367471	0.098893	0.00771412	0.393281	4.97683	1.17321e-14	3.10311e-13
cg00140085	37	X	152954284	SLC6A8;SLC6A8;SLC6A8	NM_001142805;NM_001142806;NM_005629	1stExon;TSS1500;1stExon		0.406606	0.0242433	0.0464235	0.00876098	0.360182	8.75862	1.17648e-14	3.10433e-13
cg23184276	37	X	69653856				Island	0.476734	0.0181062	0.0303236	0.00591678	0.44641	15.7215	1.17955e-14	3.10502e-13
cg22850802	37	X	153665697	GDI1	NM_001493	Body	Island	0.306213	0.0204324	0.0263114	0.00476242	0.279902	11.6381	1.19284e-14	3.13255e-13
cg02821380	37	X	135579081	HTATSF1;HTATSF1	NM_014500;NM_001163280	TSS1500;TSS200	Island	0.280794	0.0343453	0.059534	0.00776958	0.22126	4.71654	1.21106e-14	3.17286e-13
cg16161440	37	X	56590187	UBQLN2;UBQLN2	NM_013444;NM_013444	1stExon;5'UTR	Island	0.201051	0.0258428	0.0262228	0.00164729	0.174828	7.66702	1.22897e-14	3.21218e-13
cg01364818	37	X	129402953	ZNF280C	NM_017666	TSS200	Island	0.496246	0.0147699	0.0479365	0.00873823	0.44831	10.3522	1.2437e-14	3.23748e-13
cg22969661	37	X	24483476	PDK3;PDK3;PDK3;PDK3	NM_001142386;NM_001142386;NM_005391;NM_005391	5'UTR;1stExon;5'UTR;1stExon	Island	0.459539	0.0338682	0.0416414	0.00679055	0.417897	11.0356	1.24451e-14	3.23748e-13
cg19060387	37	X	129299908	AIFM1;AIFM1;AIFM1;AIFM1	NM_145813;NM_001130847;NM_004208;NM_145812	TSS200;TSS200;TSS200;TSS200	Island	0.420473	0.0368537	0.0343379	0.00501035	0.386135	12.2451	1.2496e-14	3.24309e-13
cg26620546	37	X	117957623	ZCCHC12	NM_173798	TSS200	Island	0.279277	0.0245916	0.0410463	0.00596589	0.238231	6.80394	1.26247e-14	3.26883e-13
cg02871887	37	X	153626455	RPL10;RPL10	NM_006013;NR_026898	TSS200;TSS200	Island	0.491161	0.0340066	0.0712756	0.00930267	0.419885	6.89101	1.27945e-14	3.297e-13
cg20439892	37	X	102631453	NGFRAP1;NGFRAP1;NGFRAP1;NGFRAP1;NGFRAP1	NM_014380;NM_206917;NM_206917;NM_206915;NM_206915	TSS1500;1stExon;5'UTR;1stExon;5'UTR	Island	0.567727	0.0264099	0.0363793	0.00900248	0.531347	15.6058	1.2804e-14	3.297e-13
cg19912739	37	X	149531880				Island	0.342599	0.0142006	0.0946849	0.011781	0.247914	3.61831	1.2823e-14	3.297e-13
cg13177658	37	X	100074985	CSTF2	NM_001325	TSS1500	N_Shore	0.420348	0.0266179	0.0801116	0.00831607	0.340237	5.24703	1.2951e-14	3.32219e-13
cg18383984	37	X	152736387	HAUS7;HAUS7	NM_017518;NM_017518	5'UTR;1stExon	S_Shore	0.393577	0.0259953	0.0328138	0.00541333	0.360763	11.9942	1.32254e-14	3.38471e-13
cg05806018	37	X	147582520	AFF2;AFF2;AFF2;AFF2;AFF2;AFF2;AFF2;AFF2;AFF2;AFF2	NM_001169125;NM_001169124;NM_001169122;NM_002025;NM_001169124;NM_001169123;NM_001169122;NM_001169125;NM_002025;NM_001169123	1stExon;1stExon;5'UTR;5'UTR;5'UTR;5'UTR;1stExon;5'UTR;1stExon;1stExon	Island	0.612446	0.0482145	0.0570592	0.0123269	0.555387	10.7335	1.33347e-14	3.39954e-13
cg11143827	37	X	39961764	BCOR;BCOR	NM_001123384;NM_001123383	5'UTR;5'UTR	Island	0.504224	0.0313316	0.967505	0.00600064	-0.463281	0.521159	1.33737e-14	3.39954e-13
cg23503517	37	X	24712096	POLA1	NM_016937	1stExon	Island	0.508267	0.0449908	0.0333407	0.00632531	0.474926	15.2447	1.33755e-14	3.39954e-13
cg06252876	37	X	129299948	AIFM1;AIFM1;AIFM1;AIFM1	NM_145813;NM_001130847;NM_004208;NM_145812	TSS200;TSS200;TSS200;TSS200	Island	0.223581	0.0179674	0.0371021	0.0034188	0.186479	6.02611	1.36218e-14	3.45119e-13
cg23951868	37	X	49687084	CLCN5;CLCN5	NM_001127898;NM_001127899	TSS200;TSS200	Island	0.543958	0.0250436	0.0406418	0.00787118	0.503316	13.3842	1.36412e-14	3.45119e-13
cg11281291	37	X	62975200	ARHGEF9	NM_015185	TSS200	Island	0.407197	0.0342068	0.0386857	0.00556075	0.368511	10.5258	1.37478e-14	3.47021e-13
cg11329209	37	X	68724047	FAM155B	NM_015686	TSS1500	Island	0.362229	0.0239451	0.0395604	0.00552463	0.322668	9.15634	1.38454e-14	3.48689e-13
cg03759948	37	X	48555275	SUV39H1	NM_003173	Body	Island	0.458799	0.0466518	0.0699048	0.00486752	0.388894	6.56319	1.39821e-14	3.5115e-13
cg14970569	37	X	134555714	NCRNA00086	NR_024359	TSS200	Island	0.443784	0.028011	0.0454954	0.00820839	0.398289	9.75449	1.40066e-14	3.5115e-13
cg07434817	37	X	19906542	SH3KBP1	NM_031892	TSS1500	Island	0.383251	0.0258962	0.0857465	0.00936309	0.297504	4.46958	1.41774e-14	3.54627e-13
cg11720358	37	X	107334809	PSMD10;PSMD10;ATG4A;PSMD10;ATG4A;PSMD10	NM_002814;NM_170750;NM_052936;NM_002814;NM_178270;NM_170750	5'UTR;5'UTR;TSS200;1stExon;TSS200;1stExon	Island	0.529914	0.043661	0.0601054	0.0100382	0.469808	8.8164	1.42251e-14	3.55017e-13
cg01342901	37	X	118892768	ANKRD58	NM_001105576	1stExon	Island	0.571386	0.0276297	0.0971438	0.0175181	0.474243	5.88186	1.43824e-14	3.58136e-13
cg23124867	37	X	135228969	FHL1;FHL1;FHL1;FHL1	NR_027621;NM_001159702;NM_001449;NM_001159703	Body;TSS1500;TSS1500;TSS1500	Island	0.433812	0.0309278	0.04402	0.00636547	0.389792	9.85487	1.44653e-14	3.59389e-13
cg07386410	37	X	55515751	USP51	NM_201286	TSS200	S_Shore	0.361731	0.033505	0.0307623	0.0053851	0.330969	11.7589	1.45572e-14	3.60523e-13
cg11858468	37	X	133371052	CCDC160	NM_001101357	TSS200	N_Shore	0.522122	0.0304651	0.04004	0.00724313	0.482082	13.04	1.45761e-14	3.60523e-13
cg00380985	37	X	101397146	TCEAL6	NM_001006938	5'UTR	N_Shore	0.476286	0.0294203	0.0445347	0.00943405	0.431752	10.6947	1.4701e-14	3.62716e-13
cg19548593	37	X	154444605	VBP1	NM_003372	TSS200		0.444423	0.0243525	0.0690046	0.00895774	0.375418	6.44048	1.47695e-14	3.62716e-13
cg00895705	37	X	54384537	WNK3;WNK3	NM_020922;NM_001002838	TSS200;TSS200	Island	0.346172	0.029385	0.0503656	0.00658801	0.295806	6.87318	1.47835e-14	3.62716e-13
cg16488754	37	X	149861936	MTMR1;MTMR1	NM_003828;NM_003828	1stExon;5'UTR		0.566585	0.0382631	0.0518606	0.0120171	0.514725	10.9252	1.47985e-14	3.62716e-13
cg27665489	37	X	51075530	NUDT10	NM_153183	5'UTR	Island	0.370434	0.0284018	0.0362261	0.00474434	0.334208	10.2256	1.48288e-14	3.62716e-13
cg06055478	37	X	62974905	ARHGEF9;ARHGEF9	NM_015185;NM_015185	1stExon;5'UTR	Island	0.551073	0.0318081	0.0799232	0.0111142	0.47115	6.89503	1.51383e-14	3.69467e-13
cg16638301	37	X	47518552	LOC100133957;LOC100133957;UXT;UXT;UXT	NR_028119;NR_027444;NM_004182;NM_004182;NM_153477	Body;Body;5'UTR;1stExon;TSS200	Island	0.45808	0.0507364	0.03987	0.00459048	0.41821	11.4893	1.5337e-14	3.73492e-13
cg03334316	37	X	54209370	FAM120C	NM_017848	1stExon	Island	0.582394	0.0310608	0.052098	0.0120268	0.530296	11.1788	1.55109e-14	3.76898e-13
cg17976175	37	X	118708089	UBE2A;UBE2A	NM_181762;NM_003336	TSS1500;TSS1500	N_Shore	0.355808	0.0435385	0.0410058	0.00622257	0.314802	8.67701	1.56546e-14	3.79556e-13
cg24657313	37	X	77359739	PGK1;PGK1	NM_000291;NM_000291	1stExon;5'UTR	Island	0.168978	0.0152998	0.0218129	0.00285047	0.147165	7.74668	1.58115e-14	3.8252e-13
cg13677598	37	X	69672096	DLG3;DLG3	NM_020730;NM_021120	TSS200;Body	N_Shelf	0.365497	0.0294365	0.0814536	0.00482327	0.284043	4.48718	1.58898e-14	3.83575e-13
cg09773839	37	X	149106454	LOC100272228;CXorf40B;CXorf40B	NR_027456;NM_001013845;NM_001013845	TSS1500;1stExon;5'UTR	Island	0.321462	0.0315503	0.0307367	0.00448487	0.290726	10.4586	1.5951e-14	3.84213e-13
cg24831179	37	X	119005594	RNF113A;NDUFA1;RNF113A	NM_006978;NM_004541;NM_006978	5'UTR;TSS200;1stExon	Island	0.468072	0.0252141	0.0732097	0.0121696	0.394863	6.39359	1.60401e-14	3.8552e-13
cg17292622	37	X	64254656				Island	0.502478	0.0403185	0.0576806	0.0088376	0.444798	8.71139	1.60994e-14	3.85544e-13
cg15465809	37	X	48931782	PRAF2	NM_007213	TSS200	Island	0.432928	0.0233482	0.0535228	0.0107978	0.379405	8.08867	1.61108e-14	3.85544e-13
cg10874556	37	X	100446569				Island	0.381857	0.0205324	0.0683147	0.0097215	0.313543	5.58968	1.62207e-14	3.87335e-13
cg22817042	37	X	117861413	IL13RA1	NM_001560	TSS200	Island	0.473158	0.0363431	0.0860561	0.00940538	0.387102	5.49825	1.63616e-14	3.89857e-13
cg25941716	37	X	19905525	SH3KBP1;SH3KBP1	NM_031892;NM_031892	1stExon;5'UTR	Island	0.273056	0.0230104	0.0418344	0.00440883	0.231222	6.52708	1.65449e-14	3.93377e-13
cg13232664	37	X	131352497	RAP2C	NM_021183	TSS1500	Island	0.383712	0.0366257	0.0636304	0.00484163	0.320081	6.03033	1.68088e-14	3.98795e-13
cg01530521	37	X	119378908	CXorf42	NR_027131	Body	Island	0.56806	0.025257	0.133703	0.0138668	0.434357	4.24868	1.6899e-14	3.99768e-13
cg10987536	37	X	53711084	HUWE1	NM_031407	5'UTR	Island	0.565648	0.0253455	0.0800635	0.0125356	0.485584	7.06498	1.69222e-14	3.99768e-13
cg22690188	37	X	64627670				Island	0.459132	0.0233917	0.0333127	0.00737789	0.425819	13.7825	1.69904e-14	4.00524e-13
cg22776211	37	X	68725072	FAM155B	NM_015686	TSS200	Island	0.584228	0.0380899	0.076636	0.0154588	0.507592	7.62341	1.73957e-14	4.09207e-13
cg08118032	37	X	46306550	ZNF673;ZNF673;ZNF673;ZNF673	NM_017776;NM_001129900;NM_001129899;NM_001129898	TSS200;TSS200;TSS200;TSS200	Island	0.533221	0.0274936	0.0630603	0.00993979	0.470161	8.45574	1.77256e-14	4.15248e-13
cg18112782	37	X	48814914	OTUD5;OTUD5;OTUD5;OTUD5	NM_001136159;NM_001136157;NM_001136158;NM_017602	5'UTR;TSS200;TSS200;TSS200	Island	0.441686	0.0319043	0.0411764	0.00687682	0.400509	10.7267	1.77373e-14	4.15248e-13
cg05096434	37	X	106243404	MORC4;MORC4;MORC4;MORC4	NM_001085354;NM_024657;NM_024657;NM_001085354	1stExon;5'UTR;1stExon;5'UTR	Island	0.307196	0.0265537	0.0476741	0.00620384	0.259522	6.44366	1.77652e-14	4.15248e-13
cg10721440	37	X	108976619	ACSL4;ACSL4;ACSL4;ACSL4	NM_022977;NM_022977;NM_004458;NM_004458	1stExon;5'UTR;1stExon;5'UTR	Island	0.421706	0.0262432	0.0381519	0.00632814	0.383554	11.0533	1.78783e-14	4.17009e-13
cg20015269	37	X	49687166	CLCN5;CLCN5	NM_001127898;NM_001127899	TSS200;TSS200	Island	0.610789	0.0433052	0.0616165	0.0143599	0.549173	9.91276	1.82623e-14	4.2507e-13
cg21635596	37	X	118603118	LOC100303728;SLC25A5	NR_028443;NM_001152	TSS200;Body	Island	0.473898	0.040369	0.0761765	0.00730236	0.397721	6.22105	1.83287e-14	4.25365e-13
cg08275242	37	X	69353171	IGBP1	NM_001551	TSS200	Island	0.564109	0.0167987	0.175512	0.0192342	0.388597	3.21407	1.8352e-14	4.25365e-13
cg03732411	37	X	136134475				N_Shore	0.483779	0.0322952	0.0993344	0.0101382	0.384445	4.87021	1.87654e-14	4.34038e-13
cg19523014	37	X	148713713	TMEM185A	NM_032508	TSS200	S_Shore	0.448282	0.0183172	0.0852745	0.010503	0.363007	5.25693	1.9016e-14	4.38916e-13
cg01079126	37	X	149861641	MTMR1	NM_003828	TSS1500		0.387695	0.0244797	0.0622564	0.0084239	0.325439	6.22739	1.9102e-14	4.39982e-13
cg10560144	37	X	77359355	PGK1	NM_000291	TSS1500	Island	0.398142	0.0309566	0.0677136	0.0079207	0.330428	5.87979	1.93392e-14	4.44519e-13
cg09514431	37	X	135067539	SLC9A6;SLC9A6	NM_001042537;NM_006359	TSS200;TSS200	Island	0.554049	0.052669	0.0571486	0.00660208	0.496901	9.6949	1.94498e-14	4.46135e-13
cg12517811	37	X	55516236	USP51	NM_201286	TSS1500	S_Shore	0.419223	0.0173595	0.077676	0.0131684	0.341546	5.39706	1.96081e-14	4.48834e-13
cg19944582	37	X	153990954	DKC1;DKC1	NM_001363;NM_001142463	TSS200;TSS200	Island	0.215258	0.024253	0.0366892	0.00473527	0.178569	5.86706	1.986e-14	4.53662e-13
cg09285672	37	X	48980142	GPKOW	NM_015698	TSS200	Island	0.443542	0.0212295	0.0803483	0.0113711	0.363194	5.52025	1.99617e-14	4.55046e-13
cg08656747	37	X	47696169	ZNF81	NM_007137	TSS200	Island	0.448243	0.0116595	0.0528752	0.0081803	0.395368	8.47737	2.00846e-14	4.56904e-13
cg19238394	37	X	48958236	WDR45	NM_007075	TSS200	Island	0.444722	0.0304961	0.0319704	0.00743646	0.412752	13.9104	2.03086e-14	4.61052e-13
cg14258356	37	X	47510110	ELK1;ELK1	NM_005229;NM_001114123	TSS200;TSS200	Island	0.546628	0.0386378	0.0972408	0.0156253	0.449387	5.62138	2.05143e-14	4.64458e-13
cg10291990	37	X	30327615	NR0B1	NM_000475	TSS200	Island	0.282676	0.0262406	0.0494588	0.00419476	0.233217	5.71538	2.05427e-14	4.64458e-13
cg05947181	37	X	50557283	SHROOM4;SHROOM4	NM_020717;NR_027121	TSS1500;TSS1500	S_Shore	0.460119	0.0244127	0.0839717	0.0120483	0.376147	5.47945	2.07013e-14	4.67088e-13
cg18232738	37	X	48769019	SLC35A2;SLC35A2;SLC35A2;SLC35A2	NM_001042498;NM_005660;NM_001032289;NM_001042498	5'UTR;TSS200;TSS200;1stExon	Island	0.414132	0.0293559	0.0354148	0.00655201	0.378718	11.6938	2.0823e-14	4.68877e-13
cg06822229	37	X	108976856	ACSL4;ACSL4	NM_022977;NM_004458	TSS1500;TSS1500	Island	0.553902	0.023328	0.104319	0.0128262	0.449584	5.30972	2.08829e-14	4.69271e-13
cg04665139	37	X	15353772	PIGA;PIGA	NM_002641;NM_020473	TSS200;TSS200	Island	0.400416	0.0375622	0.0432223	0.00584406	0.357194	9.26411	2.10363e-14	4.71759e-13
cg03523199	37	X	133593973	HPRT1	NM_000194	TSS1500	N_Shore	0.253647	0.0332991	0.039839	0.00393541	0.213808	6.3668	2.12479e-14	4.75453e-13
cg25832410	37	X	153096039	PDZD4	NM_032512	TSS200	Island	0.479742	0.0580466	0.0350768	0.00322785	0.444665	13.6769	2.1287e-14	4.75453e-13
cg14783837	37	X	153060166	IDH3G;SSR4;IDH3G	NM_174869;NM_006280;NM_004135	TSS200;1stExon;TSS200	Island	0.266548	0.0258559	0.0405137	0.00372283	0.226034	6.5792	2.18618e-14	4.87307e-13
cg03892808	37	X	153096307	PDZD4	NM_032512	TSS1500	S_Shore	0.34883	0.0484317	0.0395765	0.00368605	0.309254	8.81408	2.19524e-14	4.88341e-13
cg05704524	37	X	119378521	CXorf42	NR_027131	Body	N_Shore	0.39504	0.0176323	0.0437244	0.00695889	0.351315	9.03477	2.22339e-14	4.93611e-13
cg02148711	37	X	77041559	ATRX;ATRX;ATRX;ATRX	NM_000489;NM_138270;NM_138270;NM_000489	1stExon;5'UTR;1stExon;5'UTR	Island	0.485709	0.0325411	0.0872492	0.0140428	0.398459	5.56691	2.24231e-14	4.96814e-13
cg11152253	37	X	48958091	WDR45	NM_007075	TSS200	Island	0.606006	0.015568	0.0509676	0.0112867	0.555039	11.89	2.25243e-14	4.98057e-13
cg01098871	37	X	48958509	WDR45	NM_007075	TSS1500	Island	0.418247	0.0378625	0.094799	0.0116566	0.323448	4.41193	2.26347e-14	4.995e-13
cg17477997	37	X	15353781	PIGA;PIGA	NM_002641;NM_020473	TSS200;TSS200	Island	0.37332	0.027668	0.0397858	0.00583642	0.333534	9.38323	2.27361e-14	5.00739e-13
cg16984885	37	X	118925542	RPL39;RPL39	NM_001000;NM_001000	1stExon;5'UTR	Island	0.433494	0.0224801	0.0685982	0.00957022	0.364896	6.31932	2.27968e-14	5.01077e-13
cg02480419	37	X	48815856	OTUD5;OTUD5;OTUD5;OTUD5	NM_017602;NM_001136159;NM_001136158;NM_001136157	TSS1500;TSS1500;TSS1500;TSS1500	Island	0.339402	0.0328238	0.0378796	0.00480219	0.301522	8.96002	2.31031e-14	5.06801e-13
cg07466166	37	X	77395088	TAF9B	NM_015975	1stExon	Island	0.387584	0.0211394	0.0499121	0.00782189	0.337672	7.76534	2.35801e-14	5.15429e-13
cg02291897	37	X	47509947	ELK1;ELK1;ELK1;ELK1	NM_001114123;NM_001114123;NM_005229;NM_005229	5'UTR;1stExon;1stExon;5'UTR	Island	0.387219	0.0410215	0.0404284	0.00660422	0.346791	9.57788	2.35896e-14	5.15429e-13
cg19579913	37	X	134166344	FAM127A;FAM127A	NM_001078171;NM_001078171	1stExon;5'UTR	Island	0.32878	0.0208308	0.0357625	0.00557672	0.293017	9.19342	2.3772e-14	5.18182e-13
cg04626171	37	X	47510405	ELK1;ELK1	NM_005229;NM_001114123	TSS1500;TSS1500	Island	0.363527	0.0382052	0.0547809	0.00747699	0.308746	6.63602	2.38094e-14	5.18182e-13
cg12726278	37	X	68758370				Island	0.353759	0.0330114	0.0331644	0.00495147	0.320595	10.6668	2.39603e-14	5.20442e-13
cg24546622	37	X	153719308	SLC10A3;SLC10A3;SLC10A3	NM_001142392;NM_001142391;NM_019848	TSS1500;TSS1500;TSS1500	Island	0.370433	0.0204319	0.0451405	0.00745953	0.325293	8.20624	2.48532e-14	5.38778e-13
cg26418790	37	X	48754982	TIMM17B;PQBP1;PQBP1;PQBP1;PQBP1;PQBP1;PQBP1;PQBP1;TIMM17B;PQBP1;PQBP1	NM_001167947;NM_001167992;NM_144495;NM_001032383;NM_001167989;NM_001032384;NM_001032381;NM_001167990;NM_005834;NM_005710;NM_001032382	Body;TSS1500;TSS1500;TSS1500;TSS1500;TSS1500;TSS1500;TSS1500;Body;TSS1500;TSS1500	Island	0.500866	0.0168178	0.0453422	0.00908419	0.455524	11.0464	2.49768e-14	5.40398e-13
cg24034992	37	X	67719066	YIPF6	NM_173834	Body	Island	0.324245	0.0222023	0.0535839	0.00657127	0.270661	6.05115	2.51267e-14	5.4258e-13
cg06297686	37	X	48755002	TIMM17B;PQBP1;PQBP1;PQBP1;PQBP1;PQBP1;PQBP1;TIMM17B;PQBP1;PQBP1;PQBP1	NM_001167947;NM_001167992;NM_001032383;NM_001032384;NM_144495;NM_001032382;NM_001167990;NM_005834;NM_005710;NM_001032381;NM_001167989	Body;TSS1500;TSS200;TSS1500;TSS200;TSS200;TSS1500;Body;TSS1500;TSS200;TSS200	Island	0.463107	0.027873	0.0267606	0.00660928	0.436347	17.3056	2.5768e-14	5.55344e-13
cg01887353	37	X	47342480	ZNF41;ZNF41	NM_007130;NM_153380	TSS200;TSS200	Island	0.386579	0.0218605	0.0936139	0.0128212	0.292965	4.1295	2.58469e-14	5.5596e-13
cg09834142	37	X	64255215				Island	0.378437	0.0455887	0.0431689	0.0034703	0.335268	8.76643	2.60551e-14	5.5935e-13
cg05803913	37	X	38664442	MID1IP1;MID1IP1;MID1IP1	NM_001098790;NM_021242;NM_001098791	Body;Body;Body	Island	0.408105	0.04901	0.0338519	0.00451774	0.374253	12.0556	2.61879e-14	5.61112e-13
cg26457272	37	X	48398004	TBC1D25	NM_002536	TSS200	Island	0.450649	0.0277485	0.0905531	0.015224	0.360096	4.97662	2.63722e-14	5.63967e-13
cg04821091	37	X	129473898	SLC25A14;SLC25A14	NM_003951;NM_022810	TSS200;TSS200	Island	0.438583	0.0283071	0.0798101	0.0110431	0.358773	5.49533	2.65584e-14	5.66854e-13
cg22252245	37	X	41781891	CASK;CASK;CASK	NM_003688;NM_001126054;NM_001126055	Body;Body;Body	N_Shore	0.454305	0.0265567	0.0522883	0.00927303	0.402017	8.68846	2.67936e-14	5.7077e-13
cg06158088	37	X	47518504	LOC100133957;LOC100133957;UXT;UXT;UXT	NR_028119;NR_027444;NM_004182;NM_153477;NM_153477	Body;Body;5'UTR;1stExon;5'UTR	Island	0.438974	0.0306419	0.0453255	0.0079514	0.393649	9.68493	2.73312e-14	5.81103e-13
cg01384686	37	X	135579487	HTATSF1;HTATSF1;HTATSF1	NM_014500;NM_001163280;NM_001163280	TSS200;1stExon;5'UTR	Island	0.498284	0.0261617	0.0953589	0.0159237	0.402925	5.22536	2.74074e-14	5.81605e-13
cg05032903	37	X	99665948	PCDH19;PCDH19	NM_001105243;NM_020766	TSS1500;TSS1500	N_Shore	0.442392	0.0277756	0.041031	0.00711953	0.401361	10.7819	2.751e-14	5.82665e-13
cg26792541	37	X	134555545	NCRNA00086	NR_024359	TSS1500	N_Shore	0.554728	0.0248876	0.136784	0.0171093	0.417944	4.05551	2.80008e-14	5.90327e-13
cg14804181	37	X	149716267				Island	0.518479	0.0480381	0.0505252	0.00951246	0.467954	10.2618	2.80202e-14	5.90327e-13
cg24401557	37	X	137793853	FGF13;FGF13;FGF13;FGF13;FGF13;FGF13	NM_001139500;NM_004114;NM_001139502;NM_001139501;NM_001139498;NM_033642	Body;TSS200;Body;Body;Body;Body	Island	0.504863	0.02741	0.0397117	0.0071971	0.465151	12.7132	2.8032e-14	5.90327e-13
cg01212677	37	X	24483290	PDK3;PDK3	NM_005391;NM_001142386	TSS200;TSS200	Island	0.488089	0.0278126	0.11623	0.0138762	0.371859	4.19933	2.81269e-14	5.91199e-13
cg07516457	37	X	70585931	TAF1;BCYRN1;TAF1	NM_138923;NR_001568;NM_004606	TSS200;Body;TSS200	Island	0.315435	0.0399828	0.0315725	0.00375157	0.283863	9.99082	2.87053e-14	6.02212e-13
cg17800714	37	X	153656771	ATP6AP1	NM_001183	TSS1500	Island	0.50847	0.0274147	0.0402213	0.00932798	0.468249	12.6418	2.88728e-14	6.03495e-13
cg18397310	37	X	23685473	PRDX4	NM_006406	TSS200	Island	0.407459	0.0353478	0.0646127	0.00857268	0.342847	6.30618	2.88756e-14	6.03495e-13
cg04828704	37	X	107070200	MID2;MID2	NM_052817;NM_012216	Body;Body	Island	0.460206	0.0352382	0.0755025	0.0109575	0.384703	6.09524	2.90916e-14	6.06861e-13
cg04014504	37	X	37430717	LANCL3;LANCL3	NM_198511;NM_001170331	TSS200;TSS200	Island	0.477723	0.0315371	0.0423755	0.00831111	0.435347	11.2736	2.91646e-14	6.07238e-13
cg27496708	37	X	133119594	GPC3;GPC3;GPC3;GPC3;GPC3;GPC3;GPC3;GPC3	NM_004484;NM_001164617;NM_001164617;NM_001164618;NM_001164619;NM_004484;NM_001164619;NM_001164618	5'UTR;5'UTR;1stExon;1stExon;1stExon;1stExon;5'UTR;5'UTR	Island	0.332123	0.0225835	0.0472992	0.00715934	0.284824	7.02175	2.94045e-14	6.11084e-13
cg22983460	37	X	48554902	SUV39H1	NM_003173	TSS1500	N_Shore	0.378671	0.0428763	0.0851429	0.00946642	0.293528	4.44748	2.94661e-14	6.11214e-13
cg21331369	37	X	55515154	USP51	NM_201286	Body	Island	0.388413	0.0123891	0.0500892	0.00866433	0.338323	7.75441	2.95827e-14	6.12485e-13
cg21880156	37	X	11683548	ARHGAP6;ARHGAP6;ARHGAP6;ARHGAP6	NM_006125;NM_013427;NM_006125;NM_013427	1stExon;1stExon;5'UTR;5'UTR	Island	0.309531	0.0367598	0.0509885	0.00432159	0.258542	6.0706	3.01283e-14	6.22614e-13
cg03814733	37	X	149106755	CXorf40B;LOC100272228	NM_001013845;NR_027456	TSS200;TSS200	S_Shore	0.391058	0.0440937	0.0589302	0.00829552	0.332128	6.63595	3.05813e-14	6.30796e-13
cg11673471	37	X	128977578	ZDHHC9;ZDHHC9	NM_001008222;NM_016032	TSS200;5'UTR	Island	0.635438	0.0575742	0.0577819	0.0089962	0.577656	10.9972	3.07379e-14	6.32846e-13
cg02621658	37	X	67867676	STARD8;STARD8;STARD8;STARD8	NM_001142503;NM_014725;NM_001142503;NM_014725	1stExon;1stExon;5'UTR;5'UTR		0.444681	0.0332519	0.0519045	0.00855983	0.392777	8.5673	3.10558e-14	6.38203e-13
cg04292836	37	X	23761484	ACOT9;ACOT9	NM_001033583;NM_001037171	TSS200;TSS200	Island	0.354796	0.0199006	0.0404747	0.00696953	0.314321	8.76586	3.11794e-14	6.39553e-13
cg04740028	37	X	47383436				Island	0.544203	0.0375185	0.100424	0.0120441	0.443779	5.41905	3.15262e-14	6.4547e-13
cg15315638	37	X	99664578	PCDH19;PCDH19;PCDH19;PCDH19	NM_001105243;NM_020766;NM_001105243;NM_020766	1stExon;1stExon;5'UTR;5'UTR	Island	0.470517	0.0399313	0.114857	0.0101983	0.35566	4.09656	3.16528e-14	6.46864e-13
cg15755092	37	X	118602418	LOC100303728;SLC25A5;SLC25A5	NR_028443;NM_001152;NM_001152	Body;1stExon;5'UTR	Island	0.491081	0.0215612	0.0947904	0.0141607	0.39629	5.1807	3.17566e-14	6.47788e-13
cg16976875	37	X	38663177	MID1IP1;MID1IP1;MID1IP1;MID1IP1	NM_001098790;NM_021242;NM_021242;NM_001098791	5'UTR;5'UTR;1stExon;5'UTR	Island	0.493844	0.035489	0.0469836	0.00801913	0.446861	10.511	3.19129e-14	6.49777e-13
cg03705894	37	X	49687068	CLCN5;CLCN5	NM_001127898;NM_001127899	TSS200;TSS200	Island	0.417604	0.046648	0.0469772	0.00577839	0.370626	8.88949	3.20059e-14	6.50098e-13
cg16403901	37	X	49126486	PPP1R3F	NM_033215	1stExon	Island	0.478288	0.0222564	0.0704393	0.013267	0.407849	6.79007	3.20463e-14	6.50098e-13
cg20057595	37	X	30907727	MAP3K7IP3	NM_152787	TSS1500	Island	0.444829	0.0350092	0.0602796	0.00956045	0.384549	7.37943	3.21277e-14	6.50254e-13
cg16723510	37	X	70474184	ZMYM3;ZMYM3;BCYRN1;ZMYM3;ZMYM3	NM_001171163;NM_201599;NR_001568;NM_005096;NM_001171162	5'UTR;TSS200;Body;5'UTR;5'UTR	Island	0.631066	0.0366983	0.182712	0.0173263	0.448354	3.45389	3.21716e-14	6.50254e-13
cg06441867	37	X	71130729	NHSL2	NM_001013627	TSS1500	Island	0.513774	0.0271689	0.0935485	0.0127034	0.420226	5.49206	3.24713e-14	6.54906e-13
cg20484507	37	X	21392617	CNKSR2;CNKSR2;CNKSR2;CNKSR2;CNKSR2;CNKSR2;CNKSR2;CNKSR2	NM_001168647;NM_001168648;NM_001168648;NM_014927;NM_001168647;NM_001168649;NM_014927;NM_001168649	1stExon;1stExon;5'UTR;1stExon;5'UTR;5'UTR;5'UTR;1stExon	Island	0.419704	0.0360244	0.0633786	0.00900551	0.356325	6.62216	3.25202e-14	6.54906e-13
cg15199886	37	X	49056688	SYP	NM_003179	TSS200	Island	0.570141	0.0378131	0.0970319	0.0134244	0.473109	5.87581	3.28263e-14	6.59869e-13
cg19407410	37	X	99665951	PCDH19;PCDH19	NM_001105243;NM_020766	TSS1500;TSS1500	N_Shore	0.533384	0.0189331	0.0687552	0.0110207	0.464629	7.75774	3.31374e-14	6.64272e-13
cg19718903	37	X	129091104				Island	0.466988	0.0277262	0.0516091	0.00844597	0.415379	9.04856	3.31656e-14	6.64272e-13
cg04302178	37	X	122993941	XIAP	NM_001167	TSS200	Island	0.447708	0.0415316	0.0440203	0.00674905	0.403688	10.1705	3.39184e-14	6.78122e-13
cg02772106	37	X	152992265	ABCD1	NM_000033	Body	S_Shore	0.588541	0.0321354	0.0550886	0.0133407	0.533452	10.6835	3.44763e-14	6.88032e-13
cg10581449	37	X	51238781	NUDT11	NM_018159	Body	Island	0.498575	0.027639	0.115162	0.0109472	0.383413	4.32933	3.48665e-14	6.94566e-13
cg18107314	37	X	119005714	RNF113A;NDUFA1;RNF113A	NM_006978;NM_004541;NM_006978	5'UTR;TSS200;1stExon	Island	0.551376	0.050603	0.0984095	0.0186918	0.452966	5.60287	3.49336e-14	6.94651e-13
cg00727483	37	X	62975065	ARHGEF9	NM_015185	TSS200	Island	0.306605	0.047532	0.0389647	0.00275228	0.26764	7.86878	3.50171e-14	6.95061e-13
cg03905487	37	X	53123054				N_Shore	0.500386	0.0175966	0.0773153	0.012231	0.42307	6.47201	3.52851e-14	6.99125e-13
cg23143524	37	X	24483077	PDK3;PDK3	NM_005391;NM_001142386	TSS1500;TSS1500	Island	0.528566	0.0335184	0.0524526	0.0109035	0.476113	10.077	3.53857e-14	6.99864e-13
cg06079963	37	X	24711994	POLA1	NM_016937	TSS200	Island	0.470359	0.0402448	0.0416278	0.00904646	0.428731	11.2991	3.55134e-14	7.00152e-13
cg25553924	37	X	129402544	ZNF280C	NM_017666	5'UTR	Island	0.275798	0.027261	0.0401603	0.00418824	0.235638	6.86743	3.55269e-14	7.00152e-13
cg04907664	37	X	68049805	EFNB1	NM_004429	Body	Island	0.558296	0.0467653	0.110493	0.0117823	0.447803	5.05278	3.57391e-14	7.02737e-13
cg27083627	37	X	63425537	FAM123B;FAM123B	NM_152424;NM_152424	5'UTR;1stExon	Island	0.55097	0.0272409	0.0862412	0.0156295	0.464728	6.38871	3.57852e-14	7.02737e-13
cg26799772	37	X	153775496	G6PD;G6PD;IKBKG;IKBKG;IKBKG;IKBKG	NM_001042351;NM_000402;NM_003639;NM_001099856;NM_001145255;NM_001099857	5'UTR;TSS1500;TSS1500;Body;TSS200;TSS200	Island	0.479685	0.0390353	0.051368	0.00722678	0.428317	9.33819	3.60393e-14	7.06473e-13
cg12058262	37	X	152736032	HAUS7	NM_017518	1stExon	Island	0.396746	0.0404987	0.0426333	0.00518011	0.354113	9.30601	3.63469e-14	7.11242e-13
cg22561883	37	X	152736022	HAUS7	NM_017518	1stExon	Island	0.470915	0.0283491	0.0488296	0.00907587	0.422085	9.64404	3.68338e-14	7.19495e-13
cg21545785	37	X	47518592	LOC100133957;LOC100133957;UXT;UXT	NR_028119;NR_027444;NM_004182;NM_153477	Body;Body;TSS200;TSS200	Island	0.403705	0.047936	0.0371224	0.00453796	0.366583	10.875	3.69967e-14	7.21404e-13
cg13788004	37	X	30907515	MAP3K7IP3	NM_152787	TSS200	Island	0.29623	0.0237847	0.0271856	0.00430403	0.269045	10.8966	3.75409e-14	7.30725e-13
cg08673814	37	X	132091640	HS6ST2;HS6ST2	NM_147175;NM_001077188	Body;Body	Island	0.568433	0.0322841	0.113912	0.0146204	0.454521	4.99009	3.78865e-14	7.36157e-13
cg08221357	37	X	48815790	OTUD5;OTUD5;OTUD5;OTUD5	NM_017602;NM_001136159;NM_001136158;NM_001136157	TSS1500;TSS200;TSS1500;TSS1500	Island	0.468083	0.0283731	0.0865297	0.0121089	0.381553	5.40951	3.79986e-14	7.36378e-13
cg24157854	37	X	153979233	GAB3;GAB3	NM_001081573;NM_080612	1stExon;1stExon	Island	0.378366	0.0383941	0.0427947	0.0052041	0.335571	8.84142	3.80311e-14	7.36378e-13
cg04297329	37	X	72434720	NAP1L2	NM_021963	TSS200		0.443228	0.0161574	0.115717	0.0124065	0.327511	3.83027	3.81681e-14	7.37486e-13
cg11859529	37	X	70150922	SLC7A3;SLC7A3;SLC7A3;SLC7A3	NM_032803;NM_032803;NM_001048164;NM_001048164	1stExon;5'UTR;1stExon;5'UTR	Island	0.343248	0.0505965	0.0373117	0.00323829	0.305936	9.19948	3.82217e-14	7.37486e-13
cg03280420	37	X	73640648	SLC16A2	NM_006517	TSS1500	Island	0.273743	0.0326946	0.048545	0.00387255	0.225198	5.63896	3.90874e-14	7.52875e-13
cg12623328	37	X	135229045	FHL1;FHL1;FHL1;FHL1	NR_027621;NM_001159702;NM_001449;NM_001159703	Body;TSS1500;TSS1500;TSS1500	Island	0.451955	0.0263139	0.0847076	0.0119302	0.367247	5.33547	3.92061e-14	7.53849e-13
cg19056391	37	X	68047992	EFNB1	NM_004429	TSS1500	N_Shore	0.538605	0.0432824	0.0629511	0.00881285	0.475654	8.55593	3.92797e-14	7.53953e-13
cg26010110	37	X	128657699	SMARCA1;SMARCA1	NM_003069;NM_139035	TSS1500;TSS1500	S_Shore	0.453654	0.0335316	0.0639543	0.00800314	0.389699	7.0934	3.95875e-14	7.58544e-13
cg21161328	37	X	47342498	ZNF41;ZNF41	NM_007130;NM_153380	TSS200;TSS200	Island	0.350269	0.041831	0.0498434	0.00354432	0.300426	7.02739	4.00284e-14	7.64703e-13
cg26756979	37	X	118109365	LONRF3;LONRF3	NM_024778;NM_001031855	1stExon;1stExon	Island	0.484844	0.0370542	0.0462263	0.00926493	0.438617	10.4885	4.00473e-14	7.64703e-13
cg12920408	37	X	100645993	RPL36A;RPL36A	NM_021029;NM_021029	5'UTR;1stExon	Island	0.322367	0.0376606	0.0242365	0.00359332	0.29813	13.3009	4.0403e-14	7.69542e-13
cg27435491	37	X	153744582	FAM3A;FAM3A;FAM3A;FAM3A;FAM3A	NM_001171133;NR_033237;NM_001171134;NM_021806;NM_001171132	TSS200;TSS200;TSS200;TSS200;TSS200	Island	0.297626	0.0258916	0.0374851	0.0055574	0.260141	7.93985	4.04751e-14	7.69542e-13
cg10906138	37	X	46433744	CHST7	NM_019886	1stExon	Island	0.376876	0.016839	0.0557743	0.00924941	0.321101	6.75715	4.05095e-14	7.69542e-13
cg14332086	37	X	48755145	PQBP1;PQBP1;TIMM17B;PQBP1;PQBP1;PQBP1;TIMM17B;PQBP1;PQBP1;PQBP1;PQBP1	NM_001167992;NM_001032383;NM_005834;NM_001032384;NM_144495;NM_001032382;NM_001167947;NM_001167990;NM_005710;NM_001032381;NM_001167989	TSS1500;TSS200;5'UTR;TSS1500;TSS200;TSS200;5'UTR;TSS200;TSS1500;TSS200;TSS200	Island	0.472039	0.0349438	0.0881603	0.0133714	0.383878	5.35432	4.06093e-14	7.70114e-13
cg09996779	37	X	133594039	HPRT1	NM_000194	TSS200	N_Shore	0.402185	0.0322883	0.0675844	0.00712395	0.334601	5.95086	4.11743e-14	7.79491e-13
cg20453549	37	X	134166287	FAM127A	NM_001078171	TSS200	Island	0.355297	0.0323711	0.0827454	0.0109525	0.272551	4.29386	4.13893e-14	7.82223e-13
cg01397290	37	X	37208295	PRRG1;PRRG1	NM_001142395;NM_000950	TSS1500;TSS1500	N_Shore	0.32702	0.0428923	0.040876	0.00389534	0.286144	8.00031	4.20691e-14	7.93713e-13
cg11637006	37	X	19905535	SH3KBP1;SH3KBP1	NM_031892;NM_031892	1stExon;5'UTR	Island	0.497392	0.0373474	0.0409092	0.00723385	0.456483	12.1585	4.21872e-14	7.94586e-13
cg23446945	37	X	118740132	NKRF	NM_017544	TSS1500	Island	0.388813	0.0310019	0.0721135	0.00861554	0.316699	5.39168	4.29139e-14	8.06899e-13
cg25870731	37	X	140271029	LDOC1	NM_012317	1stExon	Island	0.464925	0.00892348	0.0905236	0.0140177	0.374401	5.13596	4.30877e-14	8.07941e-13
cg23612178	37	X	53111677	TSPYL2;TSPYL2	NM_022117;NM_022117	1stExon;5'UTR	Island	0.242828	0.0193884	0.032246	0.00425343	0.210582	7.53049	4.31155e-14	8.07941e-13
cg19235109	37	X	14891591	FANCB;MOSPD2;FANCB;MOSPD2	NM_001018113;NM_152581;NM_152633;NM_152581	TSS1500;5'UTR;TSS1500;1stExon	Island	0.565998	0.0326475	0.095027	0.0137385	0.470971	5.95618	4.32096e-14	8.08334e-13
cg12857702	37	X	77041745	ATRX;ATRX	NM_000489;NM_138270	TSS200;TSS200	S_Shore	0.471937	0.0275505	0.215806	0.0189108	0.256131	2.18686	4.37194e-14	8.16489e-13
cg19505129	37	X	56258695	KLF8;KLF8	NM_001159296;NM_007250	TSS200;TSS200	N_Shore	0.466198	0.0246005	0.0596735	0.0103215	0.406524	7.81248	4.38135e-14	8.16665e-13
cg20077602	37	X	153775868	IKBKG;IKBKG;IKBKG;G6PD;IKBKG;G6PD;IKBKG;IKBKG	NM_001145255;NM_001145255;NM_001099857;NM_001042351;NM_001099857;NM_000402;NM_003639;NM_001099856	1stExon;5'UTR;5'UTR;TSS200;1stExon;TSS1500;TSS200;Body	Island	0.369955	0.0452503	0.0431434	0.00518909	0.326811	8.57501	4.38765e-14	8.16665e-13
cg08785133	37	X	48367193	PORCN;PORCN;PORCN;PORCN;PORCN	NM_203476;NM_203473;NM_022825;NM_203474;NM_203475	TSS200;TSS200;TSS200;TSS1500;TSS1500	Island	0.457316	0.0359615	0.0808659	0.0112291	0.37645	5.65525	4.50044e-14	8.36249e-13
cg07940380	37	X	67653182	OPHN1;OPHN1	NM_002547;NM_002547	1stExon;5'UTR	Island	0.443396	0.0267924	0.0841054	0.0114672	0.359291	5.27191	4.5272e-14	8.39317e-13
cg22276991	37	X	47863529	ZNF182;ZNF182;SPACA5	NM_006962;NM_001007088;NM_205856	TSS200;TSS200;TSS1500	Island	0.390596	0.028838	0.0823228	0.0105978	0.308273	4.74469	4.53213e-14	8.39317e-13
cg15373098	37	X	152066705				Island	0.360458	0.0349406	0.0333195	0.00553694	0.327139	10.8182	4.5416e-14	8.39664e-13
cg14006678	37	X	48814864	OTUD5;OTUD5;OTUD5;OTUD5;OTUD5;OTUD5;OTUD5	NM_017602;NM_001136159;NM_017602;NM_001136158;NM_001136157;NM_001136157;NM_001136158	5'UTR;5'UTR;1stExon;1stExon;5'UTR;1stExon;5'UTR	Island	0.532127	0.0377581	0.100598	0.014129	0.431529	5.28964	4.5675e-14	8.43044e-13
cg25237542	37	X	142722494	SLITRK4	NM_173078	5'UTR	Island	0.443886	0.0256168	0.0488731	0.00968461	0.395012	9.08241	4.62753e-14	8.51536e-13
cg02318959	37	X	129535800	RBMX2	NM_016024	TSS200	N_Shore	0.354494	0.0255146	0.0562207	0.00813549	0.298273	6.30539	4.62892e-14	8.51536e-13
cg15802548	37	X	109561793	AMMECR1;AMMECR1;AMMECR1	NM_001171689;NM_001025580;NM_015365	5'UTR;TSS1500;TSS1500	S_Shore	0.488543	0.0390687	0.0864302	0.00950906	0.402113	5.65246	4.66962e-14	8.57596e-13
cg26540943	37	X	154842296	TMLHE	NM_018196	5'UTR	Island	0.368267	0.0200526	0.0331893	0.0078558	0.335078	11.0959	4.78191e-14	8.76763e-13
cg18769303	37	X	151806352	GABRQ	NM_018558	TSS1500	Island	0.401688	0.0223081	0.0398244	0.00888585	0.361863	10.0865	4.79166e-14	8.77096e-13
cg03823092	37	X	99891789	TSPAN6;TSPAN6	NM_003270;NM_003270	5'UTR;1stExon	Island	0.433929	0.0290277	0.0868589	0.0105407	0.34707	4.99579	4.80145e-14	8.77435e-13
cg14541448	37	X	23351405				Island	0.333203	0.0384016	0.04685	0.00624774	0.286353	7.11213	4.85564e-14	8.82499e-13
cg14007036	37	X	136113725	GPR101	NM_054021	1stExon	Island	0.546065	0.0316979	0.107546	0.0203153	0.438519	5.07752	4.86003e-14	8.82499e-13
cg09520212	37	X	153285622	IRAK1;MIR718;IRAK1;IRAK1	NM_001025242;NR_031757;NM_001569;NM_001025243	TSS1500;TSS200;TSS1500;TSS1500	Island	0.662416	0.0286051	0.220014	0.0206355	0.442402	3.01079	4.86052e-14	8.82499e-13
cg02634916	37	X	122866442	THOC2	NM_001081550	Body	Island	0.416398	0.0157376	0.0664421	0.013538	0.349956	6.26709	4.86109e-14	8.82499e-13
cg24925526	37	X	47420577	ARAF;ARAF	NM_001654;NM_001654	1stExon;5'UTR	Island	0.487609	0.0300063	0.0703721	0.0108805	0.417236	6.929	4.88786e-14	8.85558e-13
cg12501871	37	X	37208277	PRRG1;PRRG1	NM_001142395;NM_000950	TSS1500;TSS1500	N_Shore	0.419475	0.032521	0.0745565	0.00895586	0.344918	5.62626	4.89396e-14	8.85558e-13
cg15041487	37	X	48958242	WDR45	NM_007075	TSS200	Island	0.466761	0.0301317	0.0670613	0.0100361	0.399699	6.96021	4.90586e-14	8.86261e-13
cg09207137	37	X	21958629	SMS	NM_004595	TSS1500	Island	0.480959	0.0267881	0.0606797	0.00968944	0.42028	7.9262	4.93553e-14	8.90167e-13
cg02129889	37	X	118925789	RPL39	NM_001000	TSS200	Island	0.464288	0.027487	0.0804184	0.0104807	0.38387	5.77341	4.9807e-14	8.9685e-13
cg02205962	37	X	152989807	BCAP31;BCAP31;ABCD1;BCAP31;BCAP31;BCAP31	NR_024450;NM_001139441;NM_000033;NM_005745;NM_001139457;NM_005745	Body;TSS1500;TSS1500;1stExon;TSS1500;5'UTR	Island	0.407099	0.0229238	0.0900631	0.0110379	0.317036	4.52016	5.00741e-14	9.00195e-13
cg05707815	37	X	71934233	PHKA1;PHKA1	NM_002637;NM_001122670	TSS1500;TSS1500	Island	0.497261	0.0326879	0.110312	0.0141527	0.386949	4.50777	5.017e-14	9.00454e-13
cg20766178	37	X	71131060	NHSL2	NM_001013627	1stExon	Island	0.62237	0.0359168	0.0544723	0.0123112	0.567898	11.4254	5.08873e-14	9.11848e-13
cg00883449	37	X	47930854	ZNF630	NM_001037735	TSS1500	Island	0.481685	0.0255717	0.112995	0.011828	0.36869	4.26288	5.10908e-14	9.14013e-13
cg20442640	37	X	50213745	DGKK	NM_001013742	TSS200	Island	0.392655	0.0328258	0.0425717	0.00753659	0.350083	9.22337	5.14591e-14	9.19114e-13
cg19068385	37	X	47483024				N_Shore	0.481636	0.0204255	0.041675	0.00886733	0.439961	11.557	5.23191e-14	9.32968e-13
cg22913932	37	X	133930911	FAM122B;FAM122B;FAM122B;FAM122B;FAM122B;FAM122C;FAM122B	NM_001166600;NM_001166599;NM_001170756;NM_001166599;NM_145284;NM_001170780;NM_001170757	5'UTR;5'UTR;TSS1500;1stExon;TSS1500;5'UTR;5'UTR	Island	0.288447	0.0206213	0.0606294	0.00735663	0.227818	4.75755	5.29488e-14	9.41884e-13
cg09965404	37	X	46404957	ZNF674;LOC401588;ZNF674	NM_001146291;NR_015378;NM_001039891	TSS200;Body;TSS200	Island	0.428822	0.0310387	0.0269563	0.00651964	0.401866	15.9081	5.29895e-14	9.41884e-13
cg16371598	37	X	72433997	NAP1L2	NM_021963	1stExon		0.513798	0.0295888	0.165601	0.0125477	0.348196	3.10262	5.32686e-14	9.45325e-13
cg04388383	37	X	64754908	LAS1L;LAS1L;LAS1L	NM_001170649;NM_031206;NM_001170650	TSS1500;TSS1500;TSS1500	S_Shore	0.44537	0.025835	0.0672665	0.00916977	0.378103	6.62097	5.37361e-14	9.52093e-13
cg00011200	37	X	48380234	EBP;EBP	NM_006579;NM_006579	1stExon;5'UTR	Island	0.436732	0.0274055	0.03987	0.00713593	0.396862	10.9539	5.40632e-14	9.56357e-13
cg26511551	37	X	110339365	PAK3;PAK3;PAK3	NM_001128166;NM_002578;NM_001128167	5'UTR;TSS200;5'UTR	Island	0.338053	0.0301436	0.079762	0.00663844	0.258291	4.23828	5.43348e-14	9.59625e-13
cg03272642	37	X	69509773	PDZD11;PDZD11;KIF4A	NM_016484;NM_016484;NM_012310	1stExon;5'UTR;TSS200	Island	0.436241	0.0260432	0.0403807	0.00771137	0.39586	10.8032	5.48537e-14	9.67244e-13
cg07910525	37	X	51075582	NUDT10	NM_153183	5'UTR	Island	0.358944	0.022535	0.0462112	0.00626605	0.312733	7.76748	5.50634e-14	9.69396e-13
cg16567137	37	X	101410914	BEX5;BEX5;BEX5	NM_001159560;NM_001012978;NM_001012978	TSS200;5'UTR;1stExon		0.543891	0.018896	0.140017	0.0158519	0.403874	3.88447	5.56404e-14	9.77997e-13
cg12865398	37	X	49056670	SYP	NM_003179	TSS200	Island	0.50557	0.0160884	0.0638505	0.0115451	0.44172	7.91803	5.57688e-14	9.78698e-13
cg00878023	37	X	21392544	CNKSR2;CNKSR2;CNKSR2;CNKSR2;CNKSR2;CNKSR2;CNKSR2;CNKSR2	NM_001168647;NM_001168648;NM_001168648;NM_014927;NM_001168647;NM_001168649;NM_014927;NM_001168649	1stExon;1stExon;5'UTR;1stExon;5'UTR;5'UTR;5'UTR;1stExon	Island	0.578484	0.0347512	0.0988966	0.0147803	0.479588	5.84938	5.66105e-14	9.91896e-13
cg23690264	37	X	142721909	SLITRK4	NM_173078	5'UTR	Island	0.421704	0.0394857	0.0443173	0.00660453	0.377387	9.51557	5.78204e-14	1.01149e-12
cg06072560	37	X	100075379	CSTF2;CSTF2	NM_001325;NM_001325	1stExon;5'UTR	Island	0.339139	0.0220857	0.0416652	0.00660624	0.297474	8.13963	5.8016e-14	1.01331e-12
cg07973464	37	X	17393423	NHS	NM_198270	TSS200	Island	0.329721	0.037676	0.0562321	0.00569438	0.273489	5.86357	5.82013e-14	1.01494e-12
cg08417382	37	X	153775328	IKBKG;G6PD;G6PD;IKBKG;IKBKG;IKBKG	NM_001099857;NM_001042351;NM_000402;NM_003639;NM_001099856;NM_001145255	TSS1500;5'UTR;TSS200;TSS1500;Body;TSS1500	Island	0.612695	0.0271463	0.0781298	0.0162575	0.534565	7.84202	5.92485e-14	1.03059e-12
cg09418475	37	X	153718920	SLC10A3;SLC10A3;SLC10A3;SLC10A3	NM_001142391;NM_019848;NM_001142392;NM_019848	5'UTR;1stExon;5'UTR;5'UTR	Island	0.555055	0.0436788	0.0451304	0.00975179	0.509925	12.2989	5.92847e-14	1.03059e-12
cg01600123	37	X	69672435	DLG3;DLG3;DLG3	NM_020730;NM_021120;NM_020730	5'UTR;Body;1stExon	N_Shelf	0.490673	0.0332925	0.0713819	0.0113606	0.419291	6.87391	5.99155e-14	1.03992e-12
cg26682103	37	X	118109413	LONRF3;LONRF3	NM_024778;NM_001031855	1stExon;1stExon	Island	0.524256	0.0260104	0.0449326	0.0122185	0.479323	11.6676	6.03276e-14	1.04543e-12
cg19162841	37	X	50214473	DGKK	NM_001013742	TSS1500	Island	0.487488	0.0376933	0.0697131	0.0126799	0.417775	6.99278	6.04962e-14	1.04671e-12
cg15727409	37	X	38079723	SRPX;SRPX;SRPX;SRPX	NM_001170751;NM_006307;NM_001170750;NM_001170752	Body;Body;Body;Body	Island	0.229331	0.0245749	0.035696	0.00339009	0.193635	6.42456	6.08849e-14	1.05179e-12
cg09112156	37	X	140271259	LDOC1;LDOC1	NM_012317;NM_012317	1stExon;5'UTR	Island	0.410849	0.030368	0.0380461	0.00831882	0.372803	10.7987	6.10133e-14	1.05236e-12
cg10978884	37	X	109561384	AMMECR1;AMMECR1;AMMECR1	NM_001171689;NM_015365;NM_001025580	5'UTR;TSS200;TSS200	Island	0.280376	0.0276434	0.0402845	0.00726893	0.240091	6.9599	6.18291e-14	1.06477e-12
cg09624684	37	X	152599453	ZNF275	NM_001080485	TSS200	Island	0.439067	0.0271979	0.0834868	0.0138302	0.355581	5.25912	6.20414e-14	1.06677e-12
cg11262744	37	X	70586173	BCYRN1;TAF1;TAF1	NR_001568;NM_004606;NM_138923	Body;1stExon;1stExon	Island	0.449785	0.0407893	0.074925	0.00941869	0.37486	6.00314	6.2674e-14	1.07597e-12
cg15259400	37	X	106362067	RBM41;RBM41	NM_018301;NM_001171080	TSS200;TSS200	S_Shore	0.247114	0.0184506	0.0369546	0.00506628	0.21016	6.68697	6.27946e-14	1.07637e-12
cg17195879	37	X	153626255	RPL10;RPL10	NM_006013;NR_026898	TSS1500;TSS1500	Island	0.392439	0.0373057	0.0361473	0.0058396	0.356292	10.8567	6.41322e-14	1.09759e-12
cg21362390	37	X	144903565	SLITRK2;SLITRK2;SLITRK2;SLITRK2;SLITRK2;SLITRK2;SLITRK2;SLITRK2;SLITRK2	NM_001144006;NM_001144009;NM_001144007;NM_001144008;NM_001144003;NM_032539;NM_001144010;NM_001144005;NM_001144004	5'UTR;5'UTR;5'UTR;5'UTR;5'UTR;5'UTR;5'UTR;5'UTR;5'UTR	Island	0.600848	0.032527	0.0682796	0.013957	0.532568	8.79981	6.44845e-14	1.10192e-12
cg21016188	37	X	153672702	FAM50A	NM_004699	Body	Island	0.554682	0.0288197	0.0473993	0.0112184	0.507282	11.7023	6.4976e-14	1.1086e-12
cg02095995	37	X	138774239	MCF2	NM_001099855	5'UTR	Island	0.482901	0.0257766	0.0832838	0.013252	0.399618	5.79826	6.62843e-14	1.12918e-12
cg04886514	37	X	66764893	AR;AR	NM_000044;NM_000044	1stExon;5'UTR	N_Shore	0.381554	0.0251652	0.117008	0.00896017	0.264545	3.26091	6.6534e-14	1.13169e-12
cg09227616	37	X	49056886	SYP	NM_003179	TSS1500	Island	0.514544	0.0359752	0.127924	0.00998526	0.38662	4.02227	6.81424e-14	1.1565e-12
cg17934320	37	X	68385435	PJA1;PJA1;PJA1	NM_022368;NM_001032396;NM_145119	TSS200;TSS200;TSS200	S_Shore	0.530048	0.0257178	0.115438	0.0150622	0.41461	4.59164	6.82588e-14	1.1565e-12
cg08496601	37	X	48380420	EBP	NM_006579	5'UTR	Island	0.482654	0.0233536	0.0637211	0.0101714	0.418933	7.57448	6.83065e-14	1.1565e-12
cg13658777	37	X	19361740	PDHA1	NM_000284	TSS1500	Island	0.404432	0.0332624	0.105802	0.0088735	0.29863	3.82252	6.85674e-14	1.15914e-12
cg24779040	37	X	53111607	TSPYL2;TSPYL2	NM_022117;NM_022117	1stExon;5'UTR	Island	0.450509	0.0220043	0.0837012	0.0123029	0.366808	5.38235	6.88613e-14	1.16234e-12
cg26428339	37	X	54209679	FAM120C;FAM120C	NM_017848;NM_017848	5'UTR;1stExon	Island	0.55635	0.0225786	0.0841698	0.0155367	0.47218	6.60986	6.90074e-14	1.16303e-12
cg04586456	37	X	46696297	RP2	NM_006915	TSS200	Island	0.540645	0.0379776	0.0826364	0.0111237	0.458009	6.54246	6.93766e-14	1.16682e-12
cg07056506	37	X	103357323	MCART6;ZCCHC18;ZCCHC18;ZCCHC18	NM_001012755;NR_026694;NM_001143978;NM_001143978	5'UTR;Body;5'UTR;1stExon	Island	0.514835	0.0278996	0.0389083	0.00892345	0.475926	13.232	6.94435e-14	1.16682e-12
cg22166305	37	X	135067468	SLC9A6;SLC9A6	NM_001042537;NM_006359	TSS200;TSS200	N_Shore	0.355783	0.0319654	0.0959657	0.0076377	0.259817	3.70739	6.98973e-14	1.17266e-12
cg04691867	37	X	124339261				Island	0.31132	0.0271594	0.0369859	0.00760216	0.274334	8.41725	7.28427e-14	1.22023e-12
cg08447449	37	X	117250943	KLHL13;KLHL13;KLHL13	NM_001168303;NM_001168301;NM_001168302	TSS200;5'UTR;TSS200	S_Shore	0.213253	0.0330256	0.0266469	0.00190311	0.186606	8.00292	7.33895e-14	1.22753e-12
cg15450782	37	X	54209682	FAM120C;FAM120C	NM_017848;NM_017848	5'UTR;1stExon	Island	0.572297	0.0271226	0.104154	0.0190683	0.468143	5.49474	7.49835e-14	1.25163e-12
cg14051366	37	X	49126150	PPP1R3F	NM_033215	TSS200	Island	0.557588	0.0309255	0.148694	0.0159882	0.408894	3.74991	7.50572e-14	1.25163e-12
cg09092713	37	X	119133965				Island	0.483986	0.0259306	0.127568	0.0128174	0.356418	3.79395	7.56555e-14	1.25971e-12
cg17505944	37	X	153671997	FAM50A	NM_004699	TSS1500	N_Shore	0.520465	0.0277701	0.136252	0.013011	0.384214	3.81988	7.74552e-14	1.28774e-12
cg13371527	37	X	47420583	ARAF;ARAF	NM_001654;NM_001654	1stExon;5'UTR	Island	0.492563	0.0240177	0.155781	0.0158731	0.336782	3.16189	7.87932e-14	1.30801e-12
cg24748621	37	X	48958121	WDR45	NM_007075	TSS200	Island	0.434582	0.013521	0.0543877	0.00977812	0.380195	7.99045	7.92891e-14	1.31427e-12
cg17825572	37	X	64626582				N_Shore	0.436333	0.0407076	0.0704741	0.00882287	0.365859	6.1914	7.95276e-14	1.31625e-12
cg14004892	37	X	135067651	SLC9A6;SLC9A6;SLC9A6;SLC9A6	NM_001042537;NM_006359;NM_001042537;NM_006359	1stExon;1stExon;5'UTR;5'UTR	Island	0.385525	0.046115	0.0454909	0.00535283	0.340034	8.47477	7.99887e-14	1.32191e-12
cg19392138	37	X	134479169	ZNF75D;ZNF449	NM_007131;NM_152695	TSS1500;5'UTR	S_Shore	0.350558	0.0187087	0.0546486	0.00945506	0.295909	6.41476	8.03659e-14	1.32558e-12
cg06041068	37	X	152990341	BCAP31;ABCD1;ABCD1;BCAP31;BCAP31;BCAP31	NM_001139441;NM_000033;NM_000033;NR_024450;NM_001139457;NM_005745	TSS1500;1stExon;5'UTR;TSS200;TSS1500;TSS1500	Island	0.591031	0.0291378	0.0416492	0.00887581	0.549381	14.1907	8.04522e-14	1.32558e-12
cg01108554	37	X	129473637	SLC25A14;SLC25A14	NM_003951;NM_022810	TSS1500;TSS1500	Island	0.414933	0.0316647	0.0881506	0.009682	0.326782	4.70709	8.06329e-14	1.32558e-12
cg10207070	37	X	47005131	RBM10;NDUFB11;NDUFB11;RBM10;NDUFB11;NDUFB11	NM_005676;NM_019056;NR_024234;NM_152856;NR_024235;NM_001135998	5'UTR;TSS1500;TSS1500;5'UTR;TSS1500;TSS1500	S_Shore	0.295876	0.0323054	0.045615	0.00473546	0.250261	6.48637	8.06909e-14	1.32558e-12
cg21331812	37	X	102319001	BEX1	NM_018476	5'UTR	Island	0.403942	0.0376382	0.043586	0.00690788	0.360356	9.26772	8.15076e-14	1.33655e-12
cg09966745	37	X	71934213	PHKA1;PHKA1	NM_002637;NM_001122670	TSS200;TSS200	Island	0.497836	0.0324729	0.110365	0.0121025	0.387471	4.51081	8.16004e-14	1.33655e-12
cg13234839	37	X	134555599	NCRNA00086	NR_024359	TSS1500	N_Shore	0.34761	0.0233197	0.0484993	0.0066879	0.299111	7.16733	8.18853e-14	1.33924e-12
cg03944921	37	X	117479980	WDR44	NM_019045	TSS200	Island	0.529123	0.0209553	0.0670335	0.013399	0.462089	7.89341	8.20065e-14	1.33924e-12
cg17818432	37	X	134156561	FAM127C;FAM127C	NM_001078173;NM_001078173	5'UTR;1stExon	Island	0.477761	0.0265825	0.0580694	0.0119861	0.419691	8.22741	8.22661e-14	1.3415e-12
cg20116159	37	X	17674384	NHS;NHS	NM_001136024;NM_198270	Body;Body	Island	0.37335	0.0408228	0.0525735	0.00543207	0.320777	7.10149	8.26792e-14	1.34625e-12
cg26764972	37	X	70474085	ZMYM3;ZMYM3;BCYRN1;ZMYM3;ZMYM3	NM_001171163;NM_201599;NR_001568;NM_005096;NM_001171162	5'UTR;TSS200;Body;5'UTR;5'UTR	Island	0.44058	0.02878	0.0517217	0.00959731	0.388858	8.51828	8.3312e-14	1.35455e-12
cg05958126	37	X	19533458	MAP3K15	NM_001001671	TSS200	Island	0.458051	0.0224621	0.0613264	0.0105371	0.396725	7.46907	8.34469e-14	1.35462e-12
cg00739467	37	X	152875780				Island	0.52711	0.0165715	0.0407169	0.0118107	0.486394	12.9457	8.35613e-14	1.35462e-12
cg13539181	37	X	109246271	TMEM164;TMEM164	NM_032227;NM_017698	TSS200;5'UTR	Island	0.234976	0.0126359	0.0555852	0.0074679	0.179391	4.22732	8.37776e-14	1.35516e-12
cg00823357	37	X	68048563	EFNB1	NM_004429	TSS1500	N_Shore	0.437402	0.0361397	0.0992631	0.00894038	0.338139	4.40649	8.38394e-14	1.35516e-12
cg19930056	37	X	119444705	FAM70A;FAM70A;FAM70A	NM_017938;NM_001104544;NM_001104545	Body;Body;Body	N_Shore	0.384793	0.016085	0.0818797	0.0106577	0.302913	4.69949	8.40851e-14	1.35715e-12
cg24194941	37	X	154444570	VBP1	NM_003372	TSS200		0.519862	0.0311857	0.0951061	0.013417	0.424755	5.46612	8.4933e-14	1.36883e-12
cg07012573	37	X	102470153	BEX4;BEX4;BEX4;BEX4	NM_001080425;NM_001080425;NM_001127688;NM_001127688	1stExon;5'UTR;1stExon;5'UTR	Island	0.541969	0.0445887	0.0690423	0.0102592	0.472927	7.84982	8.53188e-14	1.37305e-12
cg03580328	37	X	73641615	SLC16A2	NM_006517	1stExon	N_Shore	0.375889	0.0337432	0.0374647	0.00645319	0.338424	10.0332	8.57429e-14	1.37787e-12
cg26146690	37	X	153686222	PLXNA3	NM_017514	TSS1500	Island	0.503126	0.0185473	0.11266	0.0153119	0.390466	4.46587	8.61779e-14	1.38285e-12
cg23896353	37	X	149737039	MTM1	NM_000252	TSS200	Island	0.400028	0.0497768	0.0446172	0.00604664	0.355411	8.96578	8.65562e-14	1.38686e-12
cg14453693	37	X	153640508	TAZ;TAZ;TAZ;TAZ;DNASE1L1;DNASE1L1;TAZ;DNASE1L1	NM_181311;NM_181312;NM_000116;NM_181313;NM_001009933;NM_001009934;NR_024048;NM_001009932	Body;Body;Body;Body;TSS200;TSS200;Body;TSS200	Island	0.414137	0.0312162	0.0670958	0.00958171	0.347041	6.17233	8.67932e-14	1.38686e-12
cg20416767	37	X	102510270	TCEAL8;TCEAL8	NM_153333;NM_001006684	TSS200;TSS200		0.537974	0.0168066	0.144956	0.0162719	0.393018	3.7113	8.68043e-14	1.38686e-12
cg15582794	37	X	102470223	BEX4;BEX4	NM_001080425;NM_001127688	5'UTR;5'UTR	Island	0.473316	0.0463589	0.0689829	0.00640433	0.404333	6.86134	8.93032e-14	1.42473e-12
cg09342610	37	X	135333415	MAP7D3	NM_024597	Body	Island	0.451511	0.052065	0.038569	0.00558581	0.412942	11.7066	8.99861e-14	1.43343e-12
cg00374088	37	X	68758562				Island	0.384875	0.0213842	0.033114	0.00875597	0.351761	11.6227	9.01077e-14	1.43343e-12
cg19257537	37	X	46306775	ZNF673;ZNF673;ZNF673;ZNF673;ZNF673;ZNF673;ZNF673;ZNF673	NM_001129899;NM_017776;NM_001129899;NM_017776;NM_001129898;NM_001129900;NM_001129900;NM_001129898	5'UTR;5'UTR;1stExon;1stExon;5'UTR;5'UTR;1stExon;1stExon	Island	0.354085	0.0162699	0.0915787	0.0113713	0.262506	3.86645	9.05391e-14	1.43822e-12
cg18031773	37	X	47696239	ZNF81	NM_007137	TSS200	Island	0.267543	0.0313917	0.0454884	0.00484175	0.222055	5.88156	9.07292e-14	1.43832e-12
cg15050093	37	X	118925759	RPL39	NM_001000	TSS200	Island	0.494175	0.0270952	0.112156	0.0133861	0.382019	4.40614	9.08055e-14	1.43832e-12
cg08950703	37	X	84499023	ZNF711;ZNF711	NM_021998;NM_021998	1stExon;5'UTR	Island	0.504421	0.0185586	0.0414133	0.00876744	0.463007	12.1802	9.09475e-14	1.43851e-12
cg21960840	37	X	153236935	TMEM187;HCFC1	NM_003492;NM_005334	TSS1500;TSS200	Island	0.465519	0.0639748	0.0255626	0.00357471	0.439956	18.2109	9.17741e-14	1.44951e-12
cg12166502	37	X	23761331	ACOT9;ACOT9;ACOT9;ACOT9	NM_001037171;NM_001033583;NM_001033583;NM_001037171	5'UTR;1stExon;5'UTR;1stExon	Island	0.412542	0.0303704	0.0360843	0.0069099	0.376458	11.4327	9.19857e-14	1.44953e-12
cg08980509	37	X	147582041	AFF2;AFF2;AFF2;AFF2;AFF2	NM_002025;NM_001169125;NM_001169123;NM_001169124;NM_001169122	TSS200;TSS200;TSS200;TSS200;TSS200	Island	0.505311	0.0347548	0.0536465	0.00990414	0.451665	9.41928	9.20379e-14	1.44953e-12
cg25943986	37	X	83442397	RPS6KA6	NM_014496	Body	Island	0.529852	0.0315666	0.0830642	0.013739	0.446788	6.37883	9.25611e-14	1.4557e-12
cg10950297	37	X	68049085	EFNB1;EFNB1	NM_004429;NM_004429	5'UTR;1stExon	Island	0.457141	0.0251935	0.091445	0.0126583	0.365696	4.99908	9.31134e-14	1.4623e-12
cg20085077	37	X	100740421	ARMCX4	NR_028407	Body	Island	0.497497	0.0292428	0.0365458	0.00938589	0.460952	13.613	9.42573e-14	1.47817e-12
cg09368074	37	X	124339119				Island	0.348045	0.0212375	0.0489635	0.00699911	0.299082	7.10827	9.59425e-14	1.50247e-12
cg27609342	37	X	74145250	KIAA2022;KIAA2022	NM_001008537;NM_001008537	5'UTR;1stExon	S_Shore	0.436735	0.0258689	0.0348013	0.00768667	0.401933	12.5494	9.6418e-14	1.50778e-12
cg00685925	37	X	48398048	TBC1D25	NM_002536	TSS200	Island	0.44896	0.0431388	0.0637211	0.00987277	0.385239	7.0457	9.75366e-14	1.52311e-12
cg22823767	37	X	18373028	SCML2	NM_006089	TSS200	Island	0.399272	0.0409326	0.06386	0.0080863	0.335412	6.2523	9.8466e-14	1.53546e-12
cg19998137	37	X	67913607	STARD8;STARD8;STARD8;STARD8	NM_001142504;NM_001142504;NM_014725;NM_001142503	5'UTR;1stExon;5'UTR;Body	Island	0.517808	0.0399767	0.0623914	0.0107299	0.455416	8.29934	9.96513e-14	1.55175e-12
cg01759889	37	X	68725086	FAM155B;FAM155B	NM_015686;NM_015686	1stExon;5'UTR	Island	0.461601	0.0421095	0.0412936	0.00749665	0.420307	11.1785	1.00307e-13	1.55976e-12
cg21905818	37	X	49126164	PPP1R3F	NM_033215	TSS200	Island	0.497228	0.0410625	0.101734	0.0110355	0.395494	4.88752	1.02816e-13	1.59654e-12
cg17814335	37	X	74143945	KIAA2022	NM_001008537	5'UTR	Island	0.434892	0.0278081	0.0831039	0.0125381	0.351788	5.23311	1.04256e-13	1.61662e-12
cg02095003	37	X	152599890	ZNF275	NM_001080485	5'UTR	Island	0.501293	0.0411507	0.137745	0.0164938	0.363547	3.63927	1.05337e-13	1.6311e-12
cg09060772	37	X	68723761	FAM155B	NM_015686	TSS1500	Island	0.466581	0.0209698	0.0402255	0.00824964	0.426356	11.5991	1.0638e-13	1.64494e-12
cg22944282	37	X	128978119	ZDHHC9;ZDHHC9	NM_001008222;NM_016032	TSS1500;TSS1500	S_Shore	0.350092	0.0309743	0.0881808	0.00935412	0.261911	3.97016	1.07083e-13	1.6535e-12
cg08209483	37	X	118110092	LONRF3;LONRF3	NM_001031855;NM_024778	Body;Body	Island	0.260498	0.0287759	0.0479099	0.00477143	0.212588	5.43725	1.08063e-13	1.66428e-12
cg18882436	37	X	106693642				Island	0.456572	0.0202747	0.0722219	0.0108883	0.38435	6.3218	1.08082e-13	1.66428e-12
cg21606887	37	X	118603301	SLC25A5;LOC100303728	NM_001152;NR_028443	Body;TSS1500	Island	0.444681	0.0273282	0.0869102	0.0141654	0.357771	5.11656	1.08347e-13	1.66604e-12
cg03250346	37	X	24042976	KLHL15	NM_030624	5'UTR	Island	0.52581	0.0407994	0.146454	0.010112	0.379356	3.59027	1.08594e-13	1.66753e-12
cg18742441	37	X	153657222	ATP6AP1	NM_001183	Body	Island	0.423479	0.0440959	0.0359248	0.00584601	0.387555	11.7879	1.10948e-13	1.69987e-12
cg00145348	37	X	55026862	APEX2	NM_014481	1stExon	Island	0.442847	0.03425	0.056795	0.0101974	0.386052	7.79729	1.11008e-13	1.69987e-12
cg22934939	37	X	136648313	ZIC3	NM_003413	TSS200	Island	0.44229	0.0255138	0.0758242	0.0157122	0.366465	5.83309	1.13598e-13	1.73648e-12
cg06549249	37	X	129040144	UTP14A;UTP14A;UTP14A;UTP14A	NM_001166221;NM_001166221;NM_006649;NM_006649	1stExon;5'UTR;1stExon;5'UTR	Island	0.51274	0.0245536	0.0591702	0.0132891	0.45357	8.66551	1.13904e-13	1.73648e-12
cg14972002	37	X	133941107	FAM122C;FAM122C;FAM122C;FAM122C;FAM122C;FAM122C;FAM122C	NM_001170783;NM_138819;NM_001170784;NM_001170779;NM_001170782;NM_001170781;NM_001170780	TSS200;TSS200;TSS200;TSS200;TSS200;TSS200;Body		0.253042	0.0313263	0.0282268	0.00380591	0.224816	8.96461	1.13907e-13	1.73648e-12
cg25317260	37	X	129300090	AIFM1;AIFM1;AIFM1;AIFM1	NM_145813;NM_004208;NM_001130847;NM_145812	TSS1500;TSS1500;TSS1500;TSS1500	Island	0.437291	0.0375	0.10885	0.0116969	0.328441	4.01737	1.14027e-13	1.73648e-12
cg12614178	37	X	41782685	CASK;CASK;CASK	NM_001126054;NM_001126055;NM_003688	TSS1500;TSS1500;TSS1500	Island	0.47055	0.0442502	0.0560165	0.00804783	0.414533	8.4002	1.14785e-13	1.74362e-12
cg02634083	37	X	150153136	HMGB3	NM_005342	5'UTR	S_Shore	0.510887	0.0420386	0.0937057	0.0113474	0.417182	5.45204	1.14993e-13	1.74362e-12
cg23724412	37	X	152676954				Island	0.482817	0.0266414	0.11746	0.0156468	0.365357	4.11048	1.15013e-13	1.74362e-12
cg07446674	37	X	135333561	MAP7D3;MAP7D3	NM_024597;NM_024597	1stExon;5'UTR	Island	0.541971	0.0282654	0.0297026	0.0104091	0.512268	18.2466	1.15127e-13	1.74362e-12
cg08358587	37	X	100603709	TIMM8A;TIMM8A;TIMM8A	NM_001145951;NM_004085;NM_004085	TSS200;1stExon;5'UTR	Island	0.29343	0.0379801	0.0326301	0.00465566	0.2608	8.99262	1.16016e-13	1.75287e-12
cg27112414	37	X	153715339	UBL4A	NM_014235	TSS1500	Island	0.46481	0.0315954	0.10235	0.0118473	0.36246	4.54137	1.16054e-13	1.75287e-12
cg15508612	37	X	47863707	SPACA5;ZNF182;ZNF182	NM_205856;NM_006962;NM_001007088	TSS200;TSS1500;TSS1500	S_Shore	0.409658	0.0116814	0.0776601	0.0133499	0.331998	5.27501	1.17034e-13	1.76524e-12
cg08841290	37	X	119006122	RNF113A;NDUFA1	NM_006978;NM_004541	TSS1500;Body	Island	0.447029	0.0386833	0.089919	0.00903612	0.35711	4.97146	1.18068e-13	1.77841e-12
cg04811556	37	X	133683331				Island	0.451325	0.0276103	0.133361	0.012922	0.317965	3.38424	1.18306e-13	1.77958e-12
cg00151234	37	X	77359363	PGK1	NM_000291	TSS1500	Island	0.433577	0.0303147	0.0693346	0.0114744	0.364243	6.2534	1.20806e-13	1.81471e-12
cg17776579	37	X	46306513	ZNF673;ZNF673;ZNF673;ZNF673	NM_017776;NM_001129900;NM_001129899;NM_001129898	TSS200;TSS200;TSS200;TSS200	Island	0.377415	0.0331763	0.0323475	0.00658458	0.345068	11.6675	1.21307e-13	1.81977e-12
cg21785054	37	X	48931699	PRAF2	NM_007213	TSS200	Island	0.400576	0.029712	0.0569214	0.0113546	0.343654	7.03735	1.21585e-13	1.82147e-12
cg25571060	37	X	68385381	PJA1;PJA1;PJA1	NM_022368;NM_001032396;NM_145119	TSS200;TSS200;TSS200	Island	0.347161	0.0403571	0.0397469	0.005035	0.307414	8.73428	1.22742e-13	1.83476e-12
cg10078687	37	X	74144469	KIAA2022	NM_001008537	5'UTR	Island	0.313131	0.0493223	0.0590739	0.0100338	0.254057	5.30068	1.22804e-13	1.83476e-12
cg04493740	37	X	129474199	SLC25A14;SLC25A14;SLC25A14;SLC25A14	NM_022810;NM_022810;NM_003951;NM_003951	5'UTR;1stExon;5'UTR;1stExon	S_Shore	0.451469	0.0201302	0.0783267	0.0115264	0.373142	5.76393	1.23721e-13	1.84596e-12
cg07681512	37	X	118827369	SEPT6;SEPT6;SEPT6;SEPT6	NM_015129;NM_145799;NM_145800;NM_145802	TSS200;TSS200;TSS200;TSS200	Island	0.367031	0.0283339	0.0637262	0.00787289	0.303305	5.7595	1.24723e-13	1.8559e-12
cg09655497	37	X	109246283	TMEM164;TMEM164	NM_032227;NM_017698	TSS200;5'UTR	Island	0.293794	0.0254831	0.0615277	0.00662543	0.232266	4.77498	1.25446e-13	1.86416e-12
cg02714492	37	X	68836610	EDA;EDA;EDA;EDA;EDA;EDA;EDA	NM_001005611;NM_001005612;NM_001399;NM_001005609;NM_001005611;NM_001005615;NM_001005610	3'UTR;Body;Body;Body;1stExon;Body;Body	Island	0.517638	0.0281942	0.179474	0.0162035	0.338164	2.8842	1.27014e-13	1.88493e-12
cg10956264	37	X	128977299	ZDHHC9;ZDHHC9;ZDHHC9	NM_016032;NM_001008222;NM_001008222	5'UTR;5'UTR;1stExon	N_Shore	0.379197	0.0365876	0.0537335	0.00806323	0.325463	7.05699	1.30101e-13	1.92815e-12
cg12944030	37	X	55187470	FAM104B;FAM104B;FAM104B;FAM104B;FAM104B;FAM104B;FAM104B;FAM104B;FAM104B;FAM104B	NM_001166699;NR_030722;NM_001166703;NM_001166701;NM_001166703;NM_001166704;NM_001166700;NM_001166702;NM_001166702;NM_138362	Body;Body;5'UTR;Body;1stExon;Body;Body;5'UTR;1stExon;Body	Island	0.346711	0.0232793	0.0527966	0.00901576	0.293915	6.56692	1.3066e-13	1.93383e-12
cg04345928	37	X	38420783	TSPAN7;TSPAN7	NM_004615;NM_004615	1stExon;5'UTR	Island	0.442579	0.0454786	0.0767053	0.0082896	0.365874	5.76986	1.32175e-13	1.94979e-12
cg22646149	37	X	49047879	SYP	NM_003179	3'UTR	Island	0.483266	0.024759	0.088236	0.0148196	0.39503	5.47697	1.32228e-13	1.94979e-12
cg11049774	37	X	102469996	BEX4;BEX4	NM_001080425;NM_001127688	TSS200;TSS200	Island	0.363052	0.037326	0.0278237	0.00556969	0.335228	13.0483	1.32267e-13	1.94979e-12
cg06558952	37	X	43514718	MAOA	NM_000240	TSS1500	Island	0.534589	0.0237588	0.153917	0.0249692	0.380672	3.47322	1.33485e-13	1.96512e-12
cg15757320	37	X	118740401	NKRF	NM_017544	TSS1500	Island	0.358585	0.0315756	0.0557187	0.00906588	0.302866	6.43563	1.33706e-13	1.96576e-12
cg22824415	37	X	118108546	LONRF3;LONRF3	NM_024778;NM_001031855	TSS200;TSS200	Island	0.40933	0.0376672	0.0597775	0.0076708	0.349552	6.84755	1.34729e-13	1.97818e-12
cg10055097	37	X	49020084	MAGIX;MAGIX;MAGIX;MAGIX	NM_001099681;NM_001099680;NM_001099682;NM_024859	Body;TSS200;Body;Body	Island	0.516392	0.0398567	0.0593542	0.0105757	0.457037	8.70017	1.37447e-13	2.0154e-12
cg13815872	37	X	47004890	RBM10;NDUFB11;NDUFB11;RBM10;NDUFB11;NDUFB11	NM_005676;NM_019056;NR_024234;NM_152856;NR_024235;NM_001135998	5'UTR;TSS1500;TSS1500;5'UTR;TSS1500;TSS1500	Island	0.537679	0.0228593	0.119353	0.0180978	0.418326	4.50495	1.37662e-13	2.01588e-12
cg09252204	37	X	21392644	CNKSR2;CNKSR2;CNKSR2;CNKSR2;CNKSR2;CNKSR2;CNKSR2;CNKSR2	NM_001168647;NM_001168648;NM_001168648;NM_014927;NM_001168647;NM_001168649;NM_014927;NM_001168649	1stExon;1stExon;5'UTR;1stExon;5'UTR;5'UTR;5'UTR;1stExon	Island	0.286944	0.0244153	0.0665418	0.00774988	0.220402	4.31223	1.39263e-13	2.03663e-12
cg05961595	37	X	55026485	APEX2	NM_014481	TSS1500	Island	0.344117	0.0187169	0.0594079	0.00848557	0.284709	5.79245	1.39685e-13	2.0401e-12
cg14071112	37	X	38421503	TSPAN7	NM_004615	Body	S_Shore	0.517379	0.0242697	0.0954567	0.0151254	0.421922	5.42004	1.41596e-13	2.06528e-12
cg03670113	37	X	153640589	TAZ;TAZ;TAZ;TAZ;DNASE1L1;DNASE1L1;TAZ;DNASE1L1	NM_181311;NM_181312;NM_000116;NM_181313;NM_001009933;NM_001009934;NR_024048;NM_001009932	Body;Body;Body;Body;TSS200;TSS200;Body;TSS200	Island	0.544629	0.0247874	0.11023	0.0150903	0.434399	4.94085	1.42285e-13	2.07259e-12
cg09072865	37	X	106243506	MORC4;MORC4	NM_001085354;NM_024657	TSS200;TSS200	Island	0.476467	0.0415875	0.0498631	0.0101423	0.426604	9.55551	1.42644e-13	2.07259e-12
cg23269489	37	X	129117241	BCORL1	NM_021946	5'UTR	Island	0.287427	0.0341929	0.060272	0.00465163	0.227155	4.76883	1.4266e-13	2.07259e-12
cg16940942	37	X	153672336	FAM50A	NM_004699	TSS200	Island	0.553496	0.0252016	0.083757	0.0161418	0.469739	6.60835	1.42965e-13	2.0743e-12
cg21634944	37	X	68835885	EDA;EDA;EDA;EDA;EDA;EDA	NM_001005615;NM_001005609;NM_001005610;NM_001005612;NM_001399;NM_001005611	TSS200;TSS200;TSS200;TSS200;TSS200;TSS200	Island	0.50693	0.0201456	0.0294446	0.0073331	0.477486	17.2164	1.46056e-13	2.11637e-12
cg07464598	37	X	47420411	ARAF	NM_001654	TSS200	Island	0.351748	0.0191751	0.0328036	0.00769542	0.318945	10.7229	1.47797e-13	2.1388e-12
cg07750402	37	X	48814932	OTUD5;OTUD5;OTUD5;OTUD5	NM_001136159;NM_001136157;NM_001136158;NM_017602	5'UTR;TSS200;TSS200;TSS200	Island	0.555932	0.0525148	0.0678973	0.0104814	0.488035	8.18784	1.48585e-13	2.14739e-12
cg13273653	37	X	110339032	PAK3;PAK3;PAK3	NM_001128166;NM_001128167;NM_002578	5'UTR;5'UTR;TSS1500	N_Shore	0.478612	0.0404538	0.175218	0.0151552	0.303394	2.73153	1.49228e-13	2.15111e-12
cg04595393	37	X	102001018	BHLHB9;BHLHB9;BHLHB9;BHLHB9;BHLHB9;BHLHB9;BHLHB9;BHLHB9;BHLHB9;BHLHB9	NM_001142527;NM_001142525;NM_001142526;NM_001142529;NM_001142530;NM_030639;NM_001142530;NM_001142528;NM_001142524;NM_001142529	5'UTR;5'UTR;5'UTR;5'UTR;5'UTR;5'UTR;1stExon;5'UTR;5'UTR;1stExon	Island	0.435912	0.0380386	0.0635046	0.0110986	0.372407	6.86426	1.49232e-13	2.15111e-12
cg16946997	37	X	51076330	NUDT10	NM_153183	Body	Island	0.480767	0.0319262	0.110982	0.0112018	0.369785	4.33192	1.5013e-13	2.16125e-12
cg18406472	37	X	101967643	GPRASP2;GPRASP2	NM_138437;NM_001004051	5'UTR;5'UTR	Island	0.470208	0.0368753	0.0536193	0.00985623	0.416588	8.76937	1.50397e-13	2.16227e-12
cg10981178	37	X	119385541	ZBTB33	NM_006777	5'UTR	Island	0.506566	0.0182223	0.0705159	0.0131866	0.43605	7.18371	1.51468e-13	2.17485e-12
cg03440272	37	X	51139066				Island	0.316633	0.0415725	0.044081	0.00555094	0.272552	7.18298	1.52784e-13	2.18524e-12
cg09735782	37	X	72782845	LOC139201;CHIC1	NR_029423;NM_001039840	Body;TSS200	N_Shore	0.540894	0.043487	0.104174	0.0123529	0.43672	5.19221	1.52832e-13	2.18524e-12
cg08874821	37	X	46405125	ZNF674;LOC401588;ZNF674	NM_001146291;NR_015378;NM_001039891	TSS1500;Body;TSS1500	Island	0.47479	0.0195133	0.0956795	0.0131734	0.37911	4.96229	1.5285e-13	2.18524e-12
cg25166062	37	X	48958423	WDR45	NM_007075	TSS1500	Island	0.285508	0.0430859	0.0321106	0.00288606	0.253397	8.89139	1.52983e-13	2.18524e-12
cg14928964	37	X	101854594	ARMCX5;ARMCX5;ARMCX5;ARMCX5;ARMCX5;ARMCX5;ARMCX5;ARMCX5;ARMCX5	NM_001168485;NM_001168482;NM_022838;NM_001168478;NM_001168479;NM_001168482;NM_001168478;NM_001168480;NM_022838	5'UTR;5'UTR;5'UTR;5'UTR;5'UTR;1stExon;1stExon;5'UTR;1stExon	S_Shore	0.492582	0.0326153	0.0916265	0.0164035	0.400956	5.37598	1.54795e-13	2.20827e-12
cg18275647	37	X	129065845				Island	0.496793	0.0521355	0.117285	0.0128573	0.379508	4.23576	1.57497e-13	2.24392e-12
cg12403148	37	X	154842718	TMLHE	NM_018196	TSS200	Island	0.558782	0.0312828	0.184704	0.0167444	0.374079	3.02529	1.58956e-13	2.26179e-12
cg18932686	37	X	153707447	LAGE3;LAGE3	NM_006014;NM_006014	1stExon;5'UTR	Island	0.588132	0.0439263	0.0640831	0.0145232	0.524049	9.17764	1.59298e-13	2.26374e-12
cg23554546	37	X	118987202	UPF3B;UPF3B	NM_080632;NM_023010	TSS1500;TSS1500	Island	0.634711	0.0337073	0.228026	0.0242213	0.406685	2.7835	1.59866e-13	2.2689e-12
cg12707233	37	X	54384964	WNK3;WNK3	NM_020922;NM_001002838	TSS1500;TSS1500	Island	0.413081	0.0323263	0.0789258	0.0115421	0.334156	5.2338	1.60527e-13	2.27363e-12
cg12598428	37	X	153607534	EMD	NM_000117	TSS200	Island	0.511117	0.0124034	0.0452149	0.00995745	0.465902	11.3042	1.6063e-13	2.27363e-12
cg20662913	37	X	153095300	PDZD4	NM_032512	Body	Island	0.334598	0.0171161	0.0301619	0.00550851	0.304436	11.0934	1.60816e-13	2.27363e-12
cg27485646	37	X	38080412	SRPX;SRPX;SRPX;SRPX	NM_001170752;NM_006307;NM_001170751;NM_001170750	TSS1500;TSS1500;TSS1500;TSS1500	S_Shore	0.530534	0.0384155	0.131053	0.0193328	0.399481	4.04825	1.61415e-13	2.27919e-12
cg08695223	37	X	135067793	SLC9A6;SLC9A6	NM_001042537;NM_006359	1stExon;1stExon	Island	0.478722	0.0257237	0.0888282	0.0141798	0.389894	5.38931	1.61869e-13	2.28268e-12
cg13120260	37	X	48693564	PCSK1N	NM_013271	Body	Island	0.475449	0.0184534	0.0365086	0.0112461	0.43894	13.0229	1.63645e-13	2.30478e-12
cg23722438	37	X	99987184	SYTL4;SYTL4	NM_001129896;NM_080737	TSS200;TSS1500	Island	0.493738	0.0423809	0.08626	0.0112855	0.407478	5.72384	1.6427e-13	2.31065e-12
cg13240932	37	X	153665624	GDI1	NM_001493	1stExon	Island	0.437288	0.0151291	0.0239924	0.0066123	0.413296	18.2261	1.66139e-13	2.33397e-12
cg17056186	37	X	119763575	C1GALT1C1;C1GALT1C1	NM_001011551;NM_152692	5'UTR;5'UTR	N_Shore	0.347184	0.0368217	0.0779712	0.0101403	0.269213	4.45273	1.66574e-13	2.3371e-12
cg26308359	37	X	150565446	VMA21	NM_001017980	TSS1500	Island	0.412229	0.0293549	0.0369181	0.00762043	0.375311	11.166	1.67195e-13	2.34065e-12
cg08100618	37	X	125686801	DCAF12L1;DCAF12L1	NM_178470;NM_178470	1stExon;5'UTR	Island	0.545151	0.0464254	0.106458	0.00915297	0.438692	5.12079	1.6725e-13	2.34065e-12
cg00216997	37	X	48980153	GPKOW	NM_015698	TSS200	Island	0.459774	0.0264237	0.127651	0.0144459	0.332123	3.6018	1.67523e-13	2.3415e-12
cg08338641	37	X	23926332	CXorf58;CXorf58;CXorf58;APOO;CXorf58;APOO	NM_001169574;NM_152761;NM_001169574;NR_026545;NM_152761;NM_024122	5'UTR;5'UTR;1stExon;TSS1500;1stExon;TSS1500	S_Shore	0.522703	0.0257763	0.096098	0.0153107	0.426605	5.43928	1.67934e-13	2.3443e-12
cg00018261	37	X	117957689	ZCCHC12	NM_173798	TSS200	Island	0.473157	0.0280548	0.0657551	0.0104911	0.407402	7.19575	1.7187e-13	2.39621e-12
cg17959735	37	X	109561515	AMMECR1;AMMECR1;AMMECR1	NM_001171689;NM_015365;NM_001025580	5'UTR;TSS200;TSS200	Island	0.284153	0.0380271	0.0468895	0.00572818	0.237263	6.06005	1.72414e-13	2.40076e-12
cg21473514	37	X	103411291	CXorf39	NM_207318	TSS200	Island	0.503091	0.0252545	0.111427	0.0174311	0.391665	4.515	1.72654e-13	2.40109e-12
cg04183498	37	X	20008522	LOC729609	NR_024440	TSS1500	Island	0.414996	0.0241146	0.0686224	0.0108026	0.346374	6.04753	1.73101e-13	2.40428e-12
cg03219705	37	X	38420578	TSPAN7	NM_004615	TSS200	Island	0.415787	0.0289158	0.0920474	0.0108254	0.32374	4.5171	1.73753e-13	2.40785e-12
cg06489418	37	X	48334722	FTSJ1;FTSJ1;FTSJ1;FTSJ1	NM_177439;NM_177439;NM_012280;NM_012280	5'UTR;1stExon;5'UTR;1stExon	Island	0.483129	0.033179	0.0794818	0.0127473	0.403647	6.07849	1.73794e-13	2.40785e-12
cg26896756	37	X	23926007	APOO;APOO;CXorf58;APOO;CXorf58	NM_024122;NM_024122;NM_152761;NR_026545;NM_001169574	1stExon;5'UTR;TSS200;Body;TSS200	Island	0.357681	0.0475889	0.028559	0.00566609	0.329122	12.5243	1.7416e-13	2.40991e-12
cg02295504	37	X	100878362	ARMCX3;ARMCX3;ARMCX3;ARMCX3	NM_016607;NM_177948;NM_177947;NM_177948	5'UTR;1stExon;5'UTR;5'UTR		0.443646	0.0314508	0.0462371	0.00894555	0.397408	9.59501	1.74732e-13	2.41479e-12
cg04739874	37	X	131157495	MST4;MST4;MST4	NM_001042453;NM_001042452;NM_016542	5'UTR;TSS200;5'UTR	Island	0.301819	0.0386655	0.0446539	0.00455912	0.257165	6.75908	1.75505e-13	2.42244e-12
cg03748372	37	X	49126128	PPP1R3F	NM_033215	TSS200	Island	0.479185	0.0339317	0.107833	0.0123911	0.371352	4.44375	1.76204e-13	2.42906e-12
cg24511534	37	X	46696351	RP2;RP2	NM_006915;NM_006915	1stExon;5'UTR	Island	0.357431	0.0357688	0.0989147	0.00948869	0.258516	3.61352	1.77723e-13	2.44696e-12
cg19428430	37	X	149106607	LOC100272228;CXorf40B;CXorf40B	NR_027456;NM_001013845;NM_001013845	TSS200;1stExon;5'UTR	Island	0.355737	0.0326646	0.0374769	0.00591677	0.31826	9.49216	1.7897e-13	2.46106e-12
cg19406135	37	X	67653533	OPHN1	NM_002547	TSS1500	Island	0.399832	0.0196471	0.074211	0.0126348	0.325621	5.38778	1.79347e-13	2.46318e-12
cg05086798	37	X	23350313				Island	0.404302	0.0367917	0.0489156	0.00793284	0.355387	8.26531	1.80445e-13	2.47518e-12
cg07896193	37	X	106449457	NUP62CL;CXorf41;CXorf41	NM_017681;NM_001169154;NM_173494	5'UTR;TSS1500;TSS1500	Island	0.364446	0.0307904	0.0877733	0.00715157	0.276672	4.15213	1.82436e-13	2.49855e-12
cg17008556	37	X	48901167	TFE3	NM_006521	TSS200	Island	0.476612	0.0301462	0.0875531	0.0135371	0.389058	5.44368	1.82601e-13	2.49855e-12
cg17036062	37	X	25034037	ARX;ARX	NM_139058;NM_139058	1stExon;5'UTR	Island	0.494566	0.0208959	0.0552474	0.0134072	0.439318	8.95184	1.83545e-13	2.50485e-12
cg02573613	37	X	48814806	OTUD5;OTUD5;OTUD5;OTUD5	NM_001136159;NM_017602;NM_001136158;NM_001136157	5'UTR;1stExon;1stExon;1stExon	Island	0.447275	0.0438759	0.104322	0.0183963	0.342953	4.28743	1.83729e-13	2.50485e-12
cg08405463	37	X	118108651	LONRF3;LONRF3	NM_024778;NM_001031855	TSS200;TSS200	Island	0.532315	0.0261586	0.0612595	0.0152461	0.471056	8.68952	1.83741e-13	2.50485e-12
cg27424370	37	X	23350651				N_Shore	0.485925	0.0247773	0.104417	0.0165291	0.381508	4.65371	1.8401e-13	2.50543e-12
cg01430241	37	X	153665714	GDI1	NM_001493	Body	Island	0.521532	0.0549902	0.0954933	0.0154647	0.426038	5.46145	1.85039e-13	2.51635e-12
cg19821612	37	X	152224619	PNMA3	NM_013364	TSS200	Island	0.531132	0.0361189	0.0519172	0.0105944	0.479214	10.2304	1.86447e-13	2.53238e-12
cg03900860	37	X	119737944	MCTS1;MCTS1;MCTS1	NM_014060;NM_001137554;NM_014060	5'UTR;TSS1500;1stExon		0.462808	0.0395616	0.0723991	0.0103194	0.390409	6.39246	1.88799e-13	2.56119e-12
cg13243544	37	X	135333698	MAP7D3	NM_024597	TSS200	Island	0.486731	0.0444344	0.0973285	0.00804048	0.389402	5.00091	1.90661e-13	2.58327e-12
cg11506821	37	X	153362123	MECP2;MECP2	NM_001110792;NM_004992	Body;5'UTR	N_Shore	0.344761	0.0367438	0.0649168	0.00658667	0.279844	5.31081	1.91028e-13	2.58507e-12
cg05899999	37	X	100603765	TIMM8A;TIMM8A;TIMM8A	NM_001145951;NM_004085;NM_004085	TSS200;1stExon;5'UTR	Island	0.329804	0.0498892	0.0399015	0.00469112	0.289902	8.26545	1.9236e-13	2.59991e-12
cg16248169	37	X	48334308	FTSJ1;FTSJ1	NM_012280;NM_177439	TSS1500;TSS1500	Island	0.221562	0.0267135	0.0279485	0.0040377	0.193614	7.92752	1.92619e-13	2.60024e-12
cg22449896	37	X	153402621				Island	0.535965	0.0246994	0.0727842	0.0140898	0.463181	7.36375	1.92902e-13	2.60089e-12
cg21491240	37	X	135578828	HTATSF1;HTATSF1	NM_014500;NM_001163280	TSS1500;TSS1500	N_Shore	0.421958	0.0218345	0.0954604	0.0125389	0.326498	4.42024	1.93631e-13	2.60754e-12
cg01405303	37	X	152066574				Island	0.457347	0.0174121	0.0474362	0.0105848	0.409911	9.64131	1.94323e-13	2.61367e-12
cg03537243	37	X	106449730	CXorf41;NUP62CL;CXorf41	NM_001169154;NM_017681;NM_173494	TSS200;TSS200;TSS200	Island	0.513129	0.0415072	0.119074	0.0123323	0.394055	4.30932	1.97517e-13	2.6534e-12
cg26584339	37	X	37545135	XK;XK	NM_021083;NM_021083	5'UTR;1stExon	Island	0.615241	0.0306171	0.0485008	0.011195	0.56674	12.6852	2.00932e-13	2.696e-12
cg04300278	37	X	122318890	GRIA3;GRIA3	NM_007325;NM_000828	Body;Body	Island	0.525407	0.0165898	0.105813	0.0194308	0.419593	4.9654	2.01461e-13	2.69982e-12
cg06411441	37	X	100307072	TRMT2B;TRMT2B;TRMT2B;TRMT2B;TRMT2B;TRMT2B;TRMT2B;TRMT2B	NM_024917;NM_001167972;NM_001167971;NM_001167970;NM_001167971;NM_001167970;NM_024917;NM_001167972	1stExon;5'UTR;5'UTR;1stExon;1stExon;5'UTR;5'UTR;1stExon	S_Shore	0.17402	0.0256962	0.0287932	0.00228963	0.145227	6.04379	2.03231e-13	2.72025e-12
cg22522913	37	X	46696086	RP2	NM_006915	TSS1500	N_Shore	0.508115	0.0165187	0.144795	0.017433	0.363319	3.50919	2.03816e-13	2.72477e-12
cg04027004	37	X	107019426	TSC22D3	NM_198057	TSS1500	Island	0.443244	0.032563	0.0576546	0.0111497	0.38559	7.68792	2.05844e-13	2.74857e-12
cg13516940	37	X	69654033				Island	0.487741	0.0450592	0.0791103	0.010461	0.40863	6.16532	2.06212e-13	2.75016e-12
cg01434723	37	X	153715087	UBL4A	NM_014235	TSS200	Island	0.386415	0.0337086	0.0661012	0.00865698	0.320313	5.8458	2.0703e-13	2.75774e-12
cg15375586	37	X	79277933	TBX22;TBX22;TBX22	NM_001109878;NM_001109879;NM_016954	Body;5'UTR;1stExon		0.313512	0.0283074	0.0799475	0.0077204	0.233565	3.92148	2.1151e-13	2.81403e-12
cg16998810	37	X	38080134	SRPX;SRPX;SRPX;SRPX;SRPX;SRPX;SRPX;SRPX	NM_006307;NM_001170752;NM_001170750;NM_006307;NM_001170752;NM_001170751;NM_001170750;NM_001170751	5'UTR;1stExon;5'UTR;1stExon;5'UTR;5'UTR;1stExon;1stExon	Island	0.42682	0.0497359	0.0445159	0.00647881	0.382304	9.58802	2.13852e-13	2.83886e-12
cg13009425	37	X	18693165				Island	0.521816	0.0248215	0.0937517	0.0166385	0.428064	5.56593	2.1389e-13	2.83886e-12
cg07215528	37	X	153775517	G6PD;G6PD;IKBKG;IKBKG;IKBKG;IKBKG	NM_001042351;NM_000402;NM_003639;NM_001099856;NM_001145255;NM_001099857	5'UTR;TSS1500;TSS1500;Body;TSS200;TSS200	Island	0.446576	0.0381105	0.0465043	0.00892325	0.400072	9.60291	2.14242e-13	2.84012e-12
cg01062269	37	X	100603843	TIMM8A;TIMM8A;TIMM8A	NM_001145951;NM_004085;NM_004085	TSS200;1stExon;5'UTR	Island	0.280336	0.0361882	0.0425856	0.00355481	0.237751	6.58288	2.1732e-13	2.87747e-12
cg05837905	37	X	30907698	MAP3K7IP3	NM_152787	TSS200	Island	0.491067	0.0220978	0.0959533	0.0156303	0.395114	5.11777	2.19287e-13	2.90005e-12
cg03738247	37	X	119134526				S_Shore	0.383009	0.0289934	0.100298	0.0121733	0.282712	3.81872	2.23464e-13	2.95026e-12
cg02523105	37	X	134232832	NCRNA00087	NR_024493	TSS200	Island	0.437262	0.0407338	0.0926806	0.0120484	0.344581	4.71794	2.23618e-13	2.95026e-12
cg04317640	37	X	73640431	SLC16A2	NM_006517	TSS1500	Island	0.540926	0.021584	0.0409353	0.0103987	0.499991	13.2142	2.24426e-13	2.9574e-12
cg17736560	37	X	152110426	ZNF185	NM_007150	Body	Island	0.471816	0.0342931	0.0335997	0.00674926	0.438216	14.0422	2.25883e-13	2.97305e-12
cg03834574	37	X	56259094	KLF8;KLF8;KLF8;KLF8	NM_001159296;NM_001159296;NM_007250;NM_007250	5'UTR;1stExon;1stExon;5'UTR	Island	0.561577	0.0224572	0.109538	0.0167743	0.452039	5.12677	2.27115e-13	2.98571e-12
cg01813294	37	X	17393426	NHS	NM_198270	TSS200	Island	0.478946	0.0302165	0.0681019	0.0113705	0.410844	7.03279	2.28886e-13	3.00542e-12
cg02882301	37	X	49126157	PPP1R3F	NM_033215	TSS200	Island	0.572911	0.0481322	0.103007	0.0157771	0.469904	5.56186	2.304e-13	3.02068e-12
cg21113886	37	X	149737755	MTM1	NM_000252	5'UTR	Island	0.475513	0.0437339	0.108932	0.0114632	0.366581	4.36524	2.30594e-13	3.02068e-12
cg18796341	37	X	153664903	GDI1	NM_001493	TSS1500	Island	0.311832	0.0214037	0.0687111	0.00793205	0.243121	4.5383	2.32109e-13	3.03385e-12
cg25880781	37	X	53025026				S_Shore	0.40409	0.0213878	0.0763239	0.0123985	0.327766	5.29441	2.32149e-13	3.03385e-12
cg16211147	37	X	118708616	UBE2A;UBE2A;UBE2A;UBE2A	NM_003336;NM_003336;NM_181762;NM_181762	5'UTR;1stExon;5'UTR;1stExon	Island	0.514756	0.0263296	0.0496936	0.0105993	0.465062	10.3586	2.33013e-13	3.04155e-12
cg13024202	37	X	117250753	KLHL13;KLHL13;KLHL13;KLHL13;KLHL13	NM_001168303;NM_001168303;NM_001168302;NM_001168301;NM_001168302	1stExon;5'UTR;1stExon;5'UTR;5'UTR	Island	0.350815	0.0454903	0.0426615	0.0046094	0.308153	8.22322	2.3388e-13	3.04927e-12
cg20597646	37	X	99666346	PCDH19;PCDH19	NM_001105243;NM_020766	TSS1500;TSS1500	Island	0.450047	0.0353734	0.0727813	0.0107474	0.377266	6.18355	2.34414e-13	3.05056e-12
cg12467288	37	X	135067367	SLC9A6;SLC9A6	NM_006359;NM_001042537	TSS1500;TSS1500	N_Shore	0.518871	0.0224578	0.173145	0.0186988	0.345726	2.99674	2.34531e-13	3.05056e-12
cg18396806	37	X	133941123	FAM122C;FAM122C;FAM122C;FAM122C;FAM122C;FAM122C;FAM122C	NM_001170783;NM_138819;NM_001170784;NM_001170779;NM_001170782;NM_001170781;NM_001170780	TSS200;TSS200;TSS200;TSS200;TSS200;TSS200;Body		0.401703	0.0381822	0.0625665	0.00992679	0.339136	6.42041	2.35752e-13	3.06284e-12
cg02276461	37	X	132092575	HS6ST2;HS6ST2	NM_147175;NM_001077188	Body;Body	Island	0.486473	0.0345422	0.107198	0.018668	0.379275	4.53808	2.36662e-13	3.07105e-12
cg09850561	37	X	38420581	TSPAN7	NM_004615	TSS200	Island	0.432795	0.024371	0.0707066	0.0115526	0.362088	6.121	2.37641e-13	3.08014e-12
cg03773146	37	X	129114634				Island	0.604841	0.051747	0.0938811	0.0182189	0.51096	6.44264	2.38616e-13	3.08915e-12
cg07086565	37	X	153236942	TMEM187;HCFC1	NM_003492;NM_005334	TSS1500;TSS200	Island	0.356994	0.0631643	0.0260738	0.00296379	0.33092	13.6917	2.3954e-13	3.09385e-12
cg22151131	37	X	68048814	EFNB1	NM_004429	TSS200	Island	0.489575	0.0402912	0.0815875	0.0129641	0.407987	6.00061	2.39542e-13	3.09385e-12
cg00775115	37	X	47343198	ZNF41;ZNF41	NM_007130;NM_153380	TSS1500;TSS1500	S_Shore	0.467974	0.0302193	0.0931023	0.0142462	0.374872	5.02645	2.39818e-13	3.09385e-12
cg19022384	37	X	136509451				Island	0.345248	0.0465153	0.0497835	0.00498555	0.295465	6.93498	2.40914e-13	3.10436e-12
cg27047283	37	X	135333567	MAP7D3;MAP7D3	NM_024597;NM_024597	1stExon;5'UTR	Island	0.347249	0.0453144	0.0321861	0.00569114	0.315063	10.7888	2.41227e-13	3.10478e-12
cg20796646	37	X	134477802	ZNF75D;ZNF449;ZNF75D	NM_007131;NM_152695;NM_007131	5'UTR;TSS1500;1stExon	Island	0.382222	0.0221804	0.0703467	0.0106707	0.311875	5.4334	2.4312e-13	3.1255e-12
cg00240113	37	X	136648241	ZIC3	NM_003413	TSS200	Island	0.398327	0.0275798	0.0380754	0.00793411	0.360252	10.4615	2.43862e-13	3.13141e-12
cg05045028	37	X	129299924	AIFM1;AIFM1;AIFM1;AIFM1	NM_145813;NM_001130847;NM_004208;NM_145812	TSS200;TSS200;TSS200;TSS200	Island	0.240397	0.0238628	0.0433883	0.00627708	0.197009	5.5406	2.48016e-13	3.18105e-12
cg06162422	37	X	100663051	HNRNPH2;HNRNPH2;GLA	NM_001032393;NM_019597;NM_000169	TSS200;TSS200;TSS200	Island	0.456126	0.0373562	0.0915723	0.0129216	0.364554	4.98105	2.48786e-13	3.18723e-12
cg02971902	37	X	135991927				Island	0.358438	0.0303522	0.0571499	0.00877072	0.301288	6.2719	2.49235e-13	3.18928e-12
cg01120006	37	X	48768342	SLC35A2;SLC35A2;SLC35A2	NM_001032289;NM_001042498;NM_005660	Body;Body;Body	N_Shore	0.459538	0.0269158	0.0728858	0.0118516	0.386652	6.30491	2.5376e-13	3.24343e-12
cg21617677	37	X	105969833	RNF128;RNF128	NM_194463;NM_024539	TSS200;Body	Island	0.292534	0.018585	0.061039	0.00871327	0.231495	4.79258	2.54382e-13	3.24762e-12
cg01306265	37	X	100914469	ARMCX2;ARMCX2	NM_014782;NM_177949	5'UTR;5'UTR		0.437049	0.0321849	0.143895	0.0117998	0.293155	3.03728	2.54744e-13	3.24851e-12
cg17607496	37	X	154033792	MPP1;MPP1;MPP1;MPP1;MPP1;MPP1;MPP1;MPP1	NM_001166462;NM_001166460;NM_001166461;NM_001166462;NM_002436;NM_001166460;NM_001166461;NM_002436	5'UTR;1stExon;1stExon;1stExon;5'UTR;5'UTR;5'UTR;1stExon	Island	0.279211	0.0306845	0.0521329	0.00465251	0.227078	5.35576	2.55959e-13	3.26023e-12
cg00611101	37	X	101380608	TCEAL2	NM_080390	TSS200		0.274952	0.0354984	0.0308192	0.00414595	0.244133	8.92144	2.59028e-13	3.29553e-12
cg12377327	37	X	48937697	WDR45;WDR45	NM_001029896;NM_007075	TSS200;5'UTR	Island	0.490268	0.0302731	0.0808246	0.0122763	0.409444	6.06583	2.60136e-13	3.30582e-12
cg23991947	37	X	48397845	TBC1D25	NM_002536	TSS1500	Island	0.509497	0.0365932	0.0988716	0.0192294	0.410625	5.15311	2.60867e-13	3.30841e-12
cg05370638	37	X	37706736	DYNLT3	NM_006520	1stExon	Island	0.385335	0.042289	0.0344634	0.00574318	0.350872	11.181	2.60938e-13	3.30841e-12
cg12074916	37	X	47863588	SPACA5;ZNF182;ZNF182	NM_205856;NM_006962;NM_001007088	TSS200;TSS1500;TSS1500	Island	0.482841	0.01641	0.0902762	0.015349	0.392564	5.34848	2.62074e-13	3.319e-12
cg04747879	37	X	70288391	SNX12	NM_013346	TSS200	S_Shore	0.447757	0.0418262	0.0811508	0.011515	0.366606	5.51759	2.64845e-13	3.35027e-12
cg08774483	37	X	38663490	MID1IP1;MID1IP1;MID1IP1;MID1IP1	NM_001098790;NM_021242;NM_021242;NM_001098791	5'UTR;5'UTR;1stExon;5'UTR	Island	0.409498	0.0319185	0.114324	0.0154862	0.295174	3.58189	2.65453e-13	3.35054e-12
cg20973408	37	X	54556365	GNL3L	NM_019067	TSS1500	N_Shore	0.359564	0.0191584	0.146606	0.0126963	0.212958	2.45258	2.65474e-13	3.35054e-12
cg13655660	37	X	118925773	RPL39	NM_001000	TSS200	Island	0.419665	0.0142323	0.104453	0.0133143	0.315212	4.01774	2.67593e-13	3.37345e-12
cg04734394	37	X	48911060				Island	0.456401	0.0175915	0.0564459	0.0108261	0.399955	8.08562	2.70466e-13	3.40577e-12
cg07865580	37	X	47518238	LOC100133957;LOC100133957;UXT;UXT	NR_028119;NR_027444;NM_004182;NM_153477	Body;TSS200;Body;1stExon	Island	0.41983	0.026691	0.0503882	0.009828	0.369442	8.33191	2.72079e-13	3.42218e-12
cg15132216	37	X	49028291	PLP2;PLP2	NM_002668;NM_002668	5'UTR;1stExon	Island	0.460707	0.026971	0.0421622	0.0106394	0.418545	10.927	2.73167e-13	3.43198e-12
cg04769268	37	X	48755762	PQBP1;TIMM17B;PQBP1;PQBP1;PQBP1;PQBP1;TIMM17B;PQBP1;PQBP1;PQBP1;PQBP1;PQBP1	NM_001032384;NM_001167947;NM_001167989;NM_001167992;NM_005710;NM_005710;NM_005834;NM_001167990;NM_001032383;NM_001032381;NM_144495;NM_001032382	5'UTR;TSS1500;5'UTR;TSS200;5'UTR;1stExon;TSS1500;5'UTR;5'UTR;5'UTR;5'UTR;5'UTR	S_Shore	0.524218	0.0273698	0.129566	0.0194666	0.394652	4.04595	2.78514e-13	3.49518e-12
cg19732480	37	X	119378837	CXorf42	NR_027131	Body	Island	0.41661	0.036014	0.0934578	0.01011	0.323152	4.45773	2.80176e-13	3.51205e-12
cg10318351	37	X	54556330	GNL3L	NM_019067	TSS1500	N_Shore	0.436946	0.0361628	0.10447	0.0105888	0.332476	4.18252	2.81886e-13	3.52949e-12
cg19441529	37	X	49012819				Island	0.468749	0.0247992	0.0561263	0.0108837	0.412623	8.35169	2.82601e-13	3.53443e-12
cg23390865	37	X	47518016	LOC100133957;UXT;UXT;LOC100133957	NR_028119;NM_153477;NM_004182;NR_027444	TSS1500;Body;Body;TSS1500	Island	0.478998	0.0244481	0.0969263	0.0190875	0.382072	4.94188	2.85692e-13	3.56892e-12
cg18386008	37	X	100353031				Island	0.47128	0.0281302	0.088741	0.0123348	0.382539	5.31074	2.86004e-13	3.56892e-12
cg00845806	37	X	154445068	VBP1	NM_003372	Body		0.596062	0.026847	0.152451	0.0233785	0.44361	3.90985	2.87494e-13	3.58346e-12
cg05688478	37	X	128789194	APLN	NM_017413	TSS1500	Island	0.562801	0.0357879	0.133988	0.0178712	0.428813	4.20039	2.89457e-13	3.60388e-12
cg18156601	37	X	66766050	AR	NM_000044	1stExon	Island	0.509367	0.0179173	0.0939618	0.0201068	0.415405	5.421	2.92203e-13	3.63396e-12
cg19992190	37	X	21857624	MBTPS2	NM_015884	TSS200	Island	0.574566	0.0366513	0.0803567	0.0133516	0.494209	7.15019	2.94661e-13	3.66042e-12
cg06462727	37	X	106515879				Island	0.197627	0.0193275	0.032327	0.00593373	0.165299	6.11335	2.95157e-13	3.66092e-12
cg17398485	37	X	118699448	CXorf56;CXorf56;CXorf56	NM_001170569;NM_022101;NM_001170570	TSS200;TSS200;TSS200		0.489001	0.0214103	0.151018	0.0151996	0.337983	3.23803	2.95364e-13	3.66092e-12
cg00910720	37	X	108780265	NXT2	NM_018698	Body	Island	0.418798	0.0256225	0.0824705	0.0123521	0.336327	5.07815	2.99347e-13	3.70614e-12
cg21137943	37	X	46405110	ZNF674;LOC401588;ZNF674	NM_001146291;NR_015378;NM_001039891	TSS1500;Body;TSS1500	Island	0.560455	0.0307758	0.0624872	0.0140778	0.497968	8.96912	3.01542e-13	3.72914e-12
cg03825574	37	X	129116503	BCORL1	NM_021946	TSS200	Island	0.40724	0.0252601	0.0838938	0.0126092	0.323347	4.85424	3.0447e-13	3.76114e-12
cg05034175	37	X	134233109	NCRNA00087	NR_024493	TSS1500	Island	0.536918	0.0294751	0.130357	0.0172292	0.406561	4.11882	3.07777e-13	3.79775e-12
cg18110168	37	X	50557055	SHROOM4;SHROOM4	NR_027121;NM_020717	TSS200;TSS200	Island	0.364371	0.0429203	0.0403267	0.00668404	0.324044	9.03547	3.08175e-13	3.79842e-12
cg01891172	37	X	21676483	KLHL34	NM_153270	TSS200	Island	0.392587	0.0258886	0.0426409	0.00858127	0.349946	9.20682	3.0989e-13	3.8153e-12
cg04960964	37	X	152677383				Island	0.564843	0.0337103	0.124999	0.0187169	0.439845	4.5188	3.10966e-13	3.8243e-12
cg01461762	37	X	100663470	GLA;HNRNPH2;HNRNPH2	NM_000169;NM_001032393;NM_019597	TSS1500;5'UTR;5'UTR	Island	0.4811	0.0301073	0.0793156	0.012655	0.401784	6.06564	3.11614e-13	3.82778e-12
cg27301033	37	X	30907909	MAP3K7IP3	NM_152787	TSS1500	S_Shore	0.400155	0.0163427	0.0864142	0.0138891	0.31374	4.63066	3.11942e-13	3.82778e-12
cg07809462	37	X	117957621	ZCCHC12	NM_173798	TSS200	Island	0.308945	0.0310922	0.0435683	0.00653717	0.265377	7.09105	3.12692e-13	3.82955e-12
cg22221554	37	X	129245238	ELF4;ELF4	NM_001421;NM_001127197	TSS1500;TSS1500	Island	0.692896	0.0274063	0.149083	0.0222608	0.543813	4.64772	3.12779e-13	3.82955e-12
cg12814550	37	X	119134684				S_Shore	0.457795	0.0450694	0.0685298	0.0104137	0.389265	6.68023	3.13735e-13	3.837e-12
cg10191387	37	X	122318517	GRIA3;GRIA3	NM_007325;NM_000828	Body;Body	N_Shore	0.367451	0.0206576	0.0722913	0.0121972	0.29516	5.08292	3.1579e-13	3.85788e-12
cg00112256	37	X	117629928	DOCK11;DOCK11	NM_144658;NM_144658	5'UTR;1stExon	Island	0.525949	0.0299014	0.0343681	0.0091835	0.491581	15.3034	3.16408e-13	3.86115e-12
cg03730082	37	X	63425725	FAM123B	NM_152424	TSS200	Island	0.422043	0.0174876	0.0485124	0.00980866	0.37353	8.69968	3.17181e-13	3.86632e-12
cg03050491	37	X	153285654	IRAK1;IRAK1;MIR718;IRAK1	NM_001025242;NM_001569;NR_031757;NM_001025243	TSS1500;TSS1500;TSS1500;TSS1500	Island	0.549426	0.0204867	0.0751317	0.0156193	0.474295	7.31284	3.20769e-13	3.90575e-12
cg16954455	37	X	25030703	ARX	NM_139058	Body	Island	0.426111	0.0153684	0.0894774	0.0128215	0.336634	4.76223	3.22633e-13	3.92412e-12
cg11450947	37	X	106750342				Island	0.445653	0.0378463	0.066449	0.0117426	0.379204	6.70669	3.2362e-13	3.93181e-12
cg05554396	37	X	102510120	TCEAL8;TCEAL8;TCEAL8;TCEAL8	NM_001006684;NM_001006684;NM_153333;NM_153333	1stExon;5'UTR;1stExon;5'UTR		0.443531	0.0274598	0.074381	0.0137615	0.36915	5.96297	3.24959e-13	3.94374e-12
cg25156485	37	X	64887827	MSN	NM_002444	Body	Island	0.345188	0.00837556	0.0992803	0.0110456	0.245908	3.4769	3.26338e-13	3.95421e-12
cg21966410	37	X	66765882	AR	NM_000044	1stExon	N_Shore	0.475974	0.0441312	0.0842772	0.0100076	0.391697	5.64772	3.26537e-13	3.95421e-12
cg17396400	37	X	23761459	ACOT9;ACOT9	NM_001033583;NM_001037171	TSS200;TSS200	Island	0.479874	0.0202208	0.0498701	0.0131267	0.430004	9.62249	3.27569e-13	3.96237e-12
cg11157838	37	X	68114452				Island	0.535547	0.0207269	0.153146	0.0233506	0.382401	3.49697	3.3135e-13	4.00373e-12
cg25321762	37	X	46404934	ZNF674;LOC401588;ZNF674	NM_001146291;NR_015378;NM_001039891	TSS200;TSS200;TSS200	Island	0.431594	0.0508556	0.0691225	0.00826482	0.362471	6.2439	3.32922e-13	4.01445e-12
cg24547622	37	X	23761653	ACOT9;ACOT9	NM_001033583;NM_001037171	TSS1500;TSS1500	S_Shore	0.194119	0.0236475	0.0365276	0.00364341	0.157591	5.31431	3.32964e-13	4.01445e-12
cg25205946	37	X	48958189	WDR45	NM_007075	TSS200	Island	0.516173	0.0374459	0.0472512	0.0136072	0.468922	10.924	3.36095e-13	4.0451e-12
cg23919845	37	X	46306474	ZNF673;ZNF673;ZNF673;ZNF673	NM_017776;NM_001129900;NM_001129899;NM_001129898	TSS200;TSS200;TSS200;TSS200	Island	0.477672	0.0319559	0.0538737	0.0131316	0.423798	8.86652	3.36238e-13	4.0451e-12
cg12054566	37	X	70752964	OGT;OGT;OGT;BCYRN1;OGT	NM_181672;NM_181673;NM_181672;NR_001568;NM_181673	1stExon;1stExon;5'UTR;Body;5'UTR	Island	0.440704	0.0360647	0.095557	0.0114621	0.345147	4.61194	3.37962e-13	4.05941e-12
cg19212576	37	X	149533539				Island	0.37244	0.0333312	0.0757938	0.00836431	0.296647	4.91387	3.38162e-13	4.05941e-12
cg11727174	37	X	19362342	PDHA1	NM_000284	Body	Island	0.428666	0.0231938	0.114664	0.0164583	0.314002	3.73844	3.39297e-13	4.06632e-12
cg25220235	37	X	38663916	MID1IP1;MID1IP1;MID1IP1	NM_001098790;NM_021242;NM_001098791	5'UTR;5'UTR;5'UTR	Island	0.444885	0.0479188	0.0577206	0.0100672	0.387164	7.70757	3.39511e-13	4.06632e-12
cg06675660	37	X	128657364	SMARCA1;SMARCA1;SMARCA1;SMARCA1	NM_003069;NM_003069;NM_139035;NM_139035	1stExon;5'UTR;1stExon;5'UTR	Island	0.470583	0.0319568	0.0641527	0.0106548	0.40643	7.33536	3.3984e-13	4.06632e-12
cg26936230	37	X	47479593	SYN1;SYN1	NM_133499;NM_006950	TSS1500;TSS1500	S_Shore	0.443184	0.041889	0.0604385	0.00922683	0.382745	7.33281	3.44667e-13	4.11668e-12
cg13768026	37	X	130036695	ENOX2;ENOX2	NM_006375;NM_182314	5'UTR;5'UTR	N_Shore	0.381853	0.0282219	0.115732	0.0179986	0.266121	3.29945	3.45182e-13	4.11668e-12
cg13779265	37	X	105970597	RNF128;RNF128	NM_194463;NM_024539	1stExon;Body	Island	0.439813	0.0224948	0.149554	0.01282	0.290259	2.94083	3.45414e-13	4.11668e-12
cg07863318	37	X	119005983	RNF113A;NDUFA1	NM_006978;NM_004541	TSS200;Body	Island	0.409161	0.043044	0.089815	0.012762	0.319346	4.5556	3.45539e-13	4.11668e-12
cg25553791	37	X	118827095	SEPT6;SEPT6;SEPT6;SEPT6;SEPT6;SEPT6;SEPT6;SEPT6	NM_145799;NM_015129;NM_145800;NM_015129;NM_145800;NM_145802;NM_145802;NM_145799	5'UTR;1stExon;5'UTR;5'UTR;1stExon;5'UTR;1stExon;1stExon	Island	0.381367	0.0220708	0.0475042	0.00847266	0.333863	8.02808	3.46974e-13	4.12933e-12
cg06427226	37	X	105969730	RNF128;RNF128	NM_194463;NM_024539	TSS200;Body	Island	0.470877	0.0181727	0.069259	0.0134553	0.401618	6.79879	3.48681e-13	4.14518e-12
cg02775175	37	X	68048001	EFNB1	NM_004429	TSS1500	N_Shore	0.47193	0.0274223	0.0388202	0.0116471	0.433109	12.1568	3.51161e-13	4.17018e-12
cg05782651	37	X	109561747	AMMECR1;AMMECR1;AMMECR1	NM_001171689;NM_001025580;NM_015365	5'UTR;TSS1500;TSS1500	S_Shore	0.360126	0.0183597	0.126607	0.0107516	0.233519	2.84444	3.53348e-13	4.19031e-12
cg06164717	37	X	136114030	GPR101	NM_054021	TSS200	Island	0.407263	0.0503574	0.0491165	0.00701243	0.358147	8.29177	3.53614e-13	4.19031e-12
cg09799350	37	X	18372126	SCML2	NM_006089	5'UTR	Island	0.292323	0.0317121	0.041773	0.005659	0.25055	6.99789	3.54082e-13	4.19136e-12
cg18720642	37	X	85403636	DACH2;DACH2	NM_001139514;NM_053281	1stExon;1stExon	Island	0.274726	0.0191039	0.0475203	0.0070112	0.227206	5.78124	3.65298e-13	4.3195e-12
cg25549819	37	X	131352230	RAP2C	NM_021183	TSS200	Island	0.461256	0.039278	0.0994197	0.015667	0.361836	4.63948	3.67272e-13	4.3382e-12
cg12058840	37	X	135579744	HTATSF1;HTATSF1;HTATSF1	NM_014500;NM_001163280;NM_014500	5'UTR;5'UTR;1stExon	Island	0.456526	0.0378498	0.102678	0.0109052	0.353847	4.44618	3.68757e-13	4.35109e-12
cg05893072	37	X	107979700	IRS4	NM_003604	TSS200	Island	0.338761	0.0561999	0.0251634	0.00405461	0.313597	13.4624	3.70169e-13	4.3631e-12
cg18636716	37	X	48455835	WDR13;WDR13;WDR13	NR_029427;NM_017883;NM_001166426	TSS200;TSS200;TSS1500	N_Shore	0.384535	0.0211948	0.0264101	0.00687836	0.358125	14.5601	3.73918e-13	4.40259e-12
cg06152434	37	X	139585460	SOX3;SOX3	NM_005634;NM_005634	3'UTR;1stExon	N_Shore	0.576264	0.0380168	0.191445	0.0176796	0.384819	3.01008	3.7658e-13	4.42922e-12
cg01596349	37	X	153627775	RPL10;RPL10;SNORA70	NM_006013;NR_026898;NR_000011	Body;Body;TSS1500	S_Shore	0.536752	0.0184742	0.177224	0.0191212	0.359528	3.02867	3.77345e-13	4.4335e-12
cg20584415	37	X	69510172	KIF4A;PDZD11	NM_012310;NM_016484	5'UTR;TSS1500	S_Shore	0.409512	0.0306681	0.0982354	0.0122806	0.311276	4.16868	3.7832e-13	4.44024e-12
cg23941728	37	X	153607222	EMD	NM_000117	TSS1500	Island	0.513261	0.0248225	0.0782008	0.0144159	0.43506	6.56337	3.81317e-13	4.47067e-12
cg13628616	37	X	119379216	CXorf42	NR_027131	TSS200	S_Shore	0.243399	0.0430831	0.0566203	0.00336422	0.186778	4.29879	3.84254e-13	4.50033e-12
cg15165114	37	X	57936655	ZXDA	NM_007156	1stExon	Island	0.567456	0.0178297	0.0348658	0.00934157	0.53259	16.2754	3.85795e-13	4.51359e-12
cg01477427	37	X	53461421	HSD17B10;HSD17B10	NM_001037811;NM_004493	TSS200;TSS200	Island	0.278297	0.0285203	0.0604938	0.00615455	0.217803	4.60042	3.86228e-13	4.51389e-12
cg18507125	37	X	100646106	RPL36A	NM_021029	Body	Island	0.514069	0.0352869	0.0762124	0.0126464	0.437856	6.74521	3.87336e-13	4.51764e-12
cg01374431	37	X	102469950	BEX4;BEX4	NM_001080425;NM_001127688	TSS200;TSS200	Island	0.395972	0.0358197	0.0695733	0.00825934	0.326399	5.69144	3.87461e-13	4.51764e-12
cg12454975	37	X	103356930	MCART6;ZCCHC18;ZCCHC18	NM_001012755;NM_001143978;NR_026694	5'UTR;TSS200;TSS200	N_Shore	0.45111	0.0288668	0.106776	0.0144745	0.344335	4.22485	3.8815e-13	4.51764e-12
cg25987936	37	X	66765446	AR	NM_000044	1stExon	N_Shore	0.46672	0.0423893	0.0743939	0.0120245	0.392326	6.27364	3.88184e-13	4.51764e-12
cg06104959	37	X	67913324	STARD8;STARD8;STARD8	NM_001142504;NM_014725;NM_001142503	TSS200;5'UTR;Body	Island	0.209492	0.0326348	0.0293545	0.00386501	0.180137	7.1366	3.89699e-13	4.52373e-12
cg21341170	37	X	34675348	TMEM47;TMEM47	NM_031442;NM_031442	5'UTR;1stExon	Island	0.519313	0.0169851	0.0299289	0.00940387	0.489384	17.3515	3.89731e-13	4.52373e-12
cg15162843	37	X	38660509	MID1IP1;MID1IP1	NM_001098791;NM_001098790	TSS200;TSS200	N_Shelf	0.296088	0.0180112	0.0821697	0.0117366	0.213919	3.60338	3.89935e-13	4.52373e-12
cg09307104	37	X	69665233	DLG3	NM_021120	1stExon	Island	0.586936	0.0353231	0.0640321	0.0138005	0.522904	9.16627	3.92786e-13	4.55204e-12
cg19949137	37	X	135579980	HTATSF1;HTATSF1	NM_001163280;NM_014500	Body;1stExon	Island	0.44752	0.024026	0.0569161	0.0118618	0.390603	7.86279	3.96286e-13	4.58456e-12
cg01948589	37	X	20285432	RPS6KA3	NM_004586	TSS1500	Island	0.437016	0.0197151	0.0759572	0.0126818	0.361058	5.75345	3.96689e-13	4.58456e-12
cg18811601	37	X	19906283	SH3KBP1	NM_031892	TSS1500	Island	0.534315	0.0436045	0.172745	0.0125895	0.36157	3.09308	3.96837e-13	4.58456e-12
cg12284142	37	X	150151762	HMGB3;HMGB3	NM_005342;NM_005342	1stExon;5'UTR	Island	0.489047	0.0217027	0.0420592	0.0101028	0.446988	11.6276	4.00682e-13	4.62292e-12
cg27615590	37	X	70752883	OGT;OGT;BCYRN1	NM_181673;NM_181672;NR_001568	TSS200;TSS200;Body	Island	0.422557	0.024317	0.0906821	0.0130185	0.331875	4.65976	4.00993e-13	4.62292e-12
cg27595778	37	X	131624071	MBNL3	NM_001170704	TSS200	Island	0.348468	0.0605601	0.0275396	0.00424675	0.320929	12.6533	4.03821e-13	4.65067e-12
cg26764180	37	X	133941194	FAM122C;FAM122C;FAM122C;FAM122C;FAM122C;FAM122C;FAM122C	NM_001170783;NM_138819;NM_001170784;NM_001170779;NM_001170782;NM_001170781;NM_001170780	TSS200;TSS200;TSS200;TSS200;TSS200;TSS200;Body		0.32241	0.0304229	0.062735	0.00727066	0.259675	5.13923	4.05926e-13	4.67005e-12
cg01716666	37	X	119077648	NKAP;NKAP	NM_024528;NM_024528	1stExon;5'UTR	Island	0.479286	0.0329618	0.0728388	0.0135493	0.406447	6.58009	4.07141e-13	4.67009e-12
cg12375308	37	X	122994071	XIAP;XIAP	NM_001167;NM_001167	5'UTR;1stExon	Island	0.29181	0.0314637	0.0387918	0.00540434	0.253019	7.52248	4.07145e-13	4.67009e-12
cg08108619	37	X	84499351	ZNF711	NM_021998	5'UTR	Island	0.411443	0.0468672	0.0447416	0.00751475	0.366701	9.19597	4.07196e-13	4.67009e-12
cg18581963	37	X	139587695	SOX3	NM_005634	TSS1500	Island	0.361467	0.0324156	0.0468442	0.00765756	0.314622	7.71635	4.08707e-13	4.68255e-12
cg16097380	37	X	118603239	LOC100303728;SLC25A5	NR_028443;NM_001152	TSS200;Body	Island	0.373401	0.0399365	0.0468474	0.00755881	0.326553	7.97058	4.20776e-13	4.81584e-12
cg12165354	37	X	47004660	NDUFB11;NDUFB11;NDUFB11;NDUFB11;RBM10;RBM10;RBM10;RBM10	NR_024234;NR_024235;NM_001135998;NM_019056;NM_005676;NM_152856;NM_152856;NM_005676	TSS200;TSS200;TSS1500;TSS1500;5'UTR;5'UTR;1stExon;1stExon	Island	0.168936	0.0308624	0.0299369	0.00420327	0.138999	5.64308	4.25999e-13	4.87057e-12
cg00723034	37	X	75393425	CXorf26	NM_016500	Body		0.341091	0.0203242	0.0480207	0.00933822	0.29307	7.103	4.26509e-13	4.87137e-12
cg09813276	37	X	100805521	ARMCX1;ARMCX1	NM_016608;NM_016608	1stExon;5'UTR	N_Shelf	0.390346	0.0214961	0.0343723	0.00838485	0.355974	11.3564	4.29556e-13	4.90111e-12
cg04402486	37	X	131352242	RAP2C	NM_021183	TSS200	Island	0.392744	0.0338414	0.0560719	0.00958506	0.336672	7.0043	4.30086e-13	4.9021e-12
cg13310805	37	X	35937904	CXorf22;CXorf22	NM_152632;NM_152632	5'UTR;1stExon		0.297913	0.0216397	0.0607705	0.00868413	0.237142	4.90226	4.33185e-13	4.92768e-12
cg27483305	37	X	119077757	NKAP	NM_024528	TSS200	S_Shore	0.485272	0.0320563	0.0902868	0.0175879	0.394986	5.37479	4.33306e-13	4.92768e-12
cg04596655	37	X	128656768	SMARCA1;SMARCA1	NM_139035;NM_003069	Body;Body	N_Shore	0.565327	0.0286392	0.116514	0.0177357	0.448813	4.85199	4.33668e-13	4.92768e-12
cg11648471	37	X	14891001	MOSPD2;FANCB;FANCB	NM_152581;NM_001018113;NM_152633	TSS1500;5'UTR;5'UTR	Island	0.550281	0.0124109	0.152555	0.0201368	0.397726	3.6071	4.3497e-13	4.9374e-12
cg00139547	37	X	119603329	LAMP2;LAMP2;LAMP2	NM_002294;NM_001122606;NM_013995	TSS200;TSS200;TSS200		0.479311	0.0428299	0.095877	0.0142657	0.383434	4.99923	4.37136e-13	4.9569e-12
cg00634642	37	X	129040194	UTP14A;UTP14A	NM_001166221;NM_006649	1stExon;1stExon	S_Shore	0.455873	0.0398318	0.105032	0.0129606	0.350841	4.34033	4.3901e-13	4.97305e-12
cg11638117	37	X	139587335	SOX3	NM_005634	TSS200	Island	0.477241	0.0467994	0.0874989	0.0160742	0.389742	5.45425	4.48115e-13	5.07099e-12
cg19415116	37	X	134654686	DDX26B;DDX26B	NM_182540;NM_182540	5'UTR;1stExon	N_Shore	0.549144	0.0411715	0.123976	0.0183441	0.425168	4.42943	4.50155e-13	5.08887e-12
cg12440269	37	X	100645895	RPL36A	NM_021029	TSS200	Island	0.441581	0.0516813	0.086527	0.00753787	0.355054	5.10339	4.52936e-13	5.11507e-12
cg12713960	37	X	48596117				S_Shore	0.394418	0.0340208	0.0808947	0.0124637	0.313523	4.8757	4.53729e-13	5.11878e-12
cg02934281	37	X	100075531	CSTF2	NM_001325	Body	Island	0.351837	0.030043	0.0994817	0.0142738	0.252355	3.5367	4.54493e-13	5.11878e-12
cg03319489	37	X	53713873	HUWE1	NM_031407	TSS1500	S_Shore	0.390769	0.0308274	0.0856427	0.0124412	0.305127	4.56279	4.54653e-13	5.11878e-12
cg26359238	37	X	106243175	MORC4;MORC4	NM_001085354;NM_024657	1stExon;1stExon	Island	0.34053	0.0472029	0.0393394	0.00550441	0.301191	8.65621	4.56502e-13	5.13437e-12
cg12313310	37	X	114524266	LUZP4	NM_016383	TSS200		0.731487	0.0218797	0.90038	0.0088652	-0.168893	0.81242	4.57446e-13	5.137e-12
cg06302025	37	X	102000758	BHLHB9;BHLHB9;BHLHB9;BHLHB9;BHLHB9;BHLHB9;BHLHB9;BHLHB9	NM_001142530;NM_001142527;NM_001142525;NM_001142526;NM_030639;NM_001142528;NM_001142524;NM_001142529	TSS200;5'UTR;5'UTR;5'UTR;5'UTR;5'UTR;5'UTR;TSS200	Island	0.32752	0.0406498	0.0309528	0.00722307	0.296567	10.5813	4.57665e-13	5.137e-12
cg26751304	37	X	139173266				N_Shore	0.490601	0.0410125	0.112085	0.0123353	0.378516	4.37703	4.59212e-13	5.14913e-12
cg21657265	37	X	23352975	PTCHD1	NM_173495	TSS200	Island	0.380548	0.0196537	0.0829252	0.013141	0.297623	4.58905	4.59922e-13	5.15187e-12
cg16814362	37	X	23350093				N_Shore	0.481486	0.0297183	0.135221	0.0150363	0.346265	3.56074	4.6042e-13	5.15224e-12
cg11778030	37	X	153237805	TMEM187;HCFC1	NM_003492;NM_005334	TSS200;TSS1500	Island	0.263614	0.0475665	0.0353455	0.00438793	0.228268	7.45819	4.63326e-13	5.16983e-12
cg10310824	37	X	23801995	SAT1;SAT1	NR_027783;NM_002970	Body;Body	S_Shore	0.463646	0.0260682	0.146652	0.014893	0.316994	3.16153	4.63497e-13	5.16983e-12
cg14232291	37	X	21676481	KLHL34	NM_153270	TSS200	Island	0.524173	0.0292529	0.120334	0.0165607	0.403839	4.356	4.63794e-13	5.16983e-12
cg05379196	37	X	150151580	HMGB3	NM_005342	TSS200	Island	0.29386	0.0405921	0.0453934	0.00483428	0.248466	6.47362	4.63863e-13	5.16983e-12
cg11721100	37	X	20134346	MAP7D2;MAP7D2;MAP7D2;MAP7D2	NM_001168466;NM_152780;NM_001168465;NM_001168467	Body;Body;Body;5'UTR	Island	0.267588	0.0245142	0.047986	0.0085272	0.219602	5.57638	4.6458e-13	5.17261e-12
cg18828303	37	X	21857598	MBTPS2	NM_015884	TSS200	Island	0.493837	0.0168712	0.0724508	0.0147391	0.421386	6.81617	4.67098e-13	5.1954e-12
cg16970748	37	X	68723670	FAM155B	NM_015686	TSS1500	N_Shore	0.366342	0.0274719	0.0641362	0.00966318	0.302205	5.71193	4.68804e-13	5.20915e-12
cg17337021	37	X	148586983	IDS;IDS;IDS	NM_006123;NM_000202;NM_001166550	TSS200;TSS200;TSS200	Island	0.449699	0.0368415	0.078932	0.0115396	0.370767	5.6973	4.70375e-13	5.22135e-12
cg19867709	37	X	47342478	ZNF41;ZNF41	NM_007130;NM_153380	TSS200;TSS200	Island	0.301605	0.0405838	0.0407314	0.00469589	0.260873	7.40472	4.71826e-13	5.2322e-12
cg01755617	37	X	153626633	RPL10;RPL10;RPL10	NR_026898;NM_006013;NM_006013	Body;5'UTR;1stExon	Island	0.325509	0.0242422	0.0404191	0.00740771	0.28509	8.05336	4.72985e-13	5.2398e-12
cg00829575	37	X	38663062	MID1IP1;MID1IP1;MID1IP1	NM_001098790;NM_001098791;NM_021242	5'UTR;5'UTR;TSS200	Island	0.542711	0.0244582	0.128443	0.0195304	0.414268	4.22532	4.80156e-13	5.309e-12
cg07954607	37	X	101380464	TCEAL2	NM_080390	TSS200		0.533019	0.0384368	0.0543552	0.0133491	0.478663	9.80622	4.80537e-13	5.309e-12
cg08952424	37	X	70338432	MED12;MED12	NM_005120;NM_005120	5'UTR;1stExon	Island	0.512839	0.0248504	0.0637426	0.012419	0.449096	8.04547	4.80672e-13	5.309e-12
cg16431713	37	X	153626523	RPL10;RPL10	NM_006013;NR_026898	TSS200;TSS200	Island	0.457421	0.0383797	0.0560274	0.0118576	0.401394	8.16424	4.81847e-13	5.31667e-12
cg02155838	37	X	135067201	SLC9A6;SLC9A6	NM_006359;NM_001042537	TSS1500;TSS1500	N_Shore	0.358106	0.0274071	0.135615	0.0208717	0.222491	2.6406	4.84747e-13	5.34333e-12
cg05260852	37	X	54665817				Island	0.535777	0.0306134	0.169378	0.0169103	0.366399	3.1632	4.85305e-13	5.34416e-12
cg14106263	37	X	129535683	RBMX2	NM_016024	TSS1500	N_Shore	0.465873	0.0452106	0.0867467	0.014566	0.379126	5.3705	4.86525e-13	5.35226e-12
cg11704979	37	X	152599450	ZNF275	NM_001080485	TSS200	Island	0.366585	0.0321738	0.0646098	0.0091452	0.301975	5.67383	4.87381e-13	5.35635e-12
cg00406460	37	X	47433415	SYN1;SYN1	NM_006950;NM_133499	Body;Body	Island	0.581308	0.0341263	0.195497	0.0164096	0.385812	2.9735	4.88516e-13	5.36081e-12
cg12614702	37	X	48768927	SLC35A2;SLC35A2;SLC35A2;SLC35A2;SLC35A2	NM_001032289;NM_001032289;NM_001042498;NM_005660;NM_001042498	5'UTR;1stExon;5'UTR;TSS200;1stExon	Island	0.472361	0.020455	0.0588397	0.0126632	0.413521	8.02793	4.88757e-13	5.36081e-12
cg11806565	37	X	71934695	PHKA1;PHKA1	NM_002637;NM_001122670	TSS1500;TSS1500	S_Shore	0.374992	0.0396877	0.0936768	0.00898508	0.281315	4.00304	4.96922e-13	5.44497e-12
cg05135828	37	X	142721385	SLITRK4	NM_173078	5'UTR	N_Shore	0.449058	0.0182107	0.0820009	0.0153529	0.367057	5.47626	4.99305e-13	5.46428e-12
cg16681914	37	X	11777654	MSL3;MSL3;MSL3;MSL3	NM_078628;NM_006800;NM_078629;NM_078630	Body;TSS200;Body;Body	S_Shore	0.401488	0.0289163	0.0763797	0.010795	0.325108	5.25647	4.99673e-13	5.46428e-12
cg25413720	37	X	23801037	SAT1;SAT1	NM_002970;NR_027783	TSS1500;TSS1500	N_Shore	0.385522	0.0192421	0.0997216	0.0118735	0.285801	3.86599	5.04257e-13	5.50583e-12
cg04369555	37	X	135578793	HTATSF1;HTATSF1	NM_014500;NM_001163280	TSS1500;TSS1500	N_Shore	0.362645	0.0298323	0.0839467	0.00903043	0.278698	4.31994	5.05141e-13	5.50583e-12
cg03161453	37	X	39962049	BCOR;BCOR	NM_001123384;NM_001123383	5'UTR;5'UTR	Island	0.478098	0.0190473	0.878835	0.0182845	-0.400737	0.544013	5.05405e-13	5.50583e-12
cg15392343	37	X	48858832	GRIPAP1;GRIPAP1	NM_020137;NM_207672	TSS200;TSS200		0.415617	0.0456334	0.0383737	0.00746162	0.377243	10.8308	5.05465e-13	5.50583e-12
cg18159654	37	X	17394810	NHS	NM_198270	Body	Island	0.485437	0.028085	0.130276	0.0186844	0.355161	3.72623	5.07717e-13	5.52492e-12
cg07473550	37	X	107019191	TSC22D3	NM_198057	TSS200	Island	0.391954	0.0148432	0.0720654	0.0122942	0.319889	5.43887	5.08423e-13	5.52717e-12
cg06624970	37	X	49643941	USP27X;LOC158572	NM_001145073;NR_026742	TSS1500;Body	Island	0.440864	0.0346183	0.0638073	0.0100358	0.377057	6.9093	5.09325e-13	5.52852e-12
cg05091873	37	X	150067687	CD99L2;CD99L2;CD99L2	NM_031462;NM_134446;NM_134445	TSS1500;TSS1500;TSS1500	Island	0.460478	0.0253767	0.0485659	0.01214	0.411912	9.48151	5.09548e-13	5.52852e-12
cg07318999	37	X	100742903	ARMCX4	NR_028407	Body	S_Shelf	0.649438	0.0214521	0.896828	0.011344	-0.247391	0.724149	5.10466e-13	5.53167e-12
cg23119380	37	X	63425713	FAM123B	NM_152424	TSS200	Island	0.465495	0.0438639	0.0841772	0.0115879	0.381318	5.52994	5.10839e-13	5.53167e-12
cg09923855	37	X	135579466	HTATSF1;HTATSF1;HTATSF1	NM_001163280;NM_014500;NM_001163280	1stExon;TSS1500;5'UTR	Island	0.44566	0.029501	0.0728906	0.0141173	0.372769	6.11409	5.12249e-13	5.54151e-12
cg20219360	37	X	48455861	WDR13;WDR13;WDR13	NR_029427;NM_017883;NM_001166426	TSS200;TSS200;TSS1500	N_Shore	0.356165	0.0217955	0.0787653	0.0115423	0.277399	4.52185	5.14423e-13	5.55857e-12
cg20056133	37	X	100075233	CSTF2	NM_001325	TSS200	Island	0.455718	0.0294928	0.0821438	0.0129415	0.373575	5.54781	5.14832e-13	5.55857e-12
cg22412459	37	X	23925946	APOO;APOO;CXorf58;APOO;CXorf58	NM_024122;NM_024122;NM_152761;NR_026545;NM_001169574	1stExon;5'UTR;TSS200;Body;TSS200	Island	0.516091	0.0293909	0.0414711	0.0130152	0.47462	12.4446	5.17002e-13	5.57656e-12
cg13077484	37	X	69665036	DLG3;DLG3	NM_021120;NM_021120	1stExon;5'UTR	N_Shore	0.541131	0.0532521	0.120315	0.0232823	0.420816	4.49761	5.19724e-13	5.60046e-12
cg12165338	37	X	51486594	GSPT2;GSPT2	NM_018094;NM_018094	5'UTR;1stExon	Island	0.380689	0.0432404	0.0370135	0.00661376	0.343676	10.2851	5.20953e-13	5.60746e-12
cg19635884	37	X	108976825	ACSL4;ACSL4	NM_022977;NM_004458	TSS1500;TSS1500	Island	0.377409	0.043512	0.0422737	0.00763039	0.335135	8.92775	5.21786e-13	5.60746e-12
cg12447182	37	X	68835857	EDA;EDA;EDA;EDA;EDA;EDA	NM_001005615;NM_001005609;NM_001005610;NM_001005612;NM_001399;NM_001005611	TSS200;TSS200;TSS200;TSS200;TSS200;TSS200	Island	0.456541	0.0349515	0.0327106	0.00733997	0.42383	13.957	5.21895e-13	5.60746e-12
cg01828474	37	X	21676593	KLHL34	NM_153270	TSS200	Island	0.525727	0.0192987	0.0465887	0.0134116	0.479138	11.2844	5.23624e-13	5.62057e-12
cg17508549	37	X	153707810	LAGE3	NM_006014	TSS1500	Island	0.6156	0.0379067	0.182769	0.0195083	0.432831	3.36819	5.25409e-13	5.63426e-12
cg01486020	37	X	71131509	NHSL2	NM_001013627	Body	Island	0.386149	0.0145556	0.0832849	0.011846	0.302865	4.63649	5.27004e-13	5.64588e-12
cg01730928	37	X	74143801	KIAA2022	NM_001008537	5'UTR	N_Shore	0.656468	0.0211874	0.262254	0.0239142	0.394214	2.50318	5.30371e-13	5.67646e-12
cg08214610	37	X	118739824	NKRF	NM_017544	TSS200	Island	0.388198	0.0264171	0.0637367	0.0116712	0.324461	6.09066	5.33316e-13	5.70246e-12
cg13569417	37	X	123094304	STAG2;STAG2;STAG2;STAG2	NM_001042751;NM_001042749;NM_006603;NM_001042750	TSS1500;TSS200;TSS1500;TSS1500	Island	0.267648	0.0336539	0.0385024	0.004697	0.229145	6.95146	5.38012e-13	5.74712e-12
cg05872808	37	X	153657411	ATP6AP1	NM_001183	Body	S_Shore	0.579867	0.0246485	0.0979102	0.0193909	0.481957	5.92244	5.42394e-13	5.78833e-12
cg23277098	37	X	64754804	LAS1L;LAS1L;LAS1L	NM_031206;NM_001170649;NM_001170650	TSS200;TSS200;TSS200	Island	0.563568	0.0374409	0.148808	0.0163079	0.414761	3.78722	5.45871e-13	5.81982e-12
cg06919398	37	X	153665799	GDI1	NM_001493	Body	Island	0.440022	0.0463877	0.0999788	0.0111209	0.340044	4.40116	5.50345e-13	5.86186e-12
cg18124907	37	X	55478610	MAGEH1;MAGEH1	NM_014061;NM_014061	1stExon;5'UTR		0.450639	0.0529303	0.0694415	0.0110591	0.381197	6.48947	5.52103e-13	5.87493e-12
cg23066860	37	X	101967557	GPRASP2;GPRASP2	NM_138437;NM_001004051	5'UTR;5'UTR	Island	0.416908	0.0205008	0.120529	0.0143192	0.296379	3.45899	5.53093e-13	5.8798e-12
cg06510592	37	X	103411278	CXorf39	NM_207318	TSS200	Island	0.572652	0.0286058	0.0901338	0.0181528	0.482518	6.35335	5.6262e-13	5.97534e-12
cg08610278	37	X	128788071	APLN	NM_017413	Body	Island	0.486172	0.0211312	0.113425	0.016957	0.372747	4.28629	5.63242e-13	5.97621e-12
cg04675306	37	X	135067450	SLC9A6;SLC9A6	NM_001042537;NM_006359	TSS200;TSS200	N_Shore	0.532882	0.0324319	0.109151	0.0181046	0.423731	4.88206	5.64696e-13	5.98589e-12
cg00029931	37	X	100645741	RPL36A	NM_021029	TSS1500	N_Shore	0.440133	0.0336073	0.07009	0.0126544	0.370043	6.27955	5.66845e-13	6.00259e-12
cg05137263	37	X	30327625	NR0B1	NM_000475	TSS200	Island	0.580924	0.0436317	0.104099	0.016846	0.476825	5.58049	5.67358e-13	6.00259e-12
cg26133460	37	X	103411414	CXorf39;CXorf39	NM_207318;NM_207318	5'UTR;1stExon	Island	0.254428	0.037979	0.0362106	0.00451901	0.218217	7.02634	5.694e-13	6.01843e-12
cg05994819	37	X	103411244	CXorf39	NM_207318	TSS200	Island	0.35576	0.0487497	0.0421593	0.00542043	0.313601	8.43848	5.70863e-13	6.02814e-12
cg06620254	37	X	70503046	NONO;NONO;NONO;NONO;BCYRN1;NONO;NONO;NONO;NONO	NM_007363;NM_001145408;NM_001145410;NM_001145410;NR_001568;NM_001145408;NM_007363;NM_001145409;NM_001145409	5'UTR;5'UTR;1stExon;5'UTR;Body;1stExon;1stExon;5'UTR;1stExon	N_Shore	0.483996	0.0322302	0.0815048	0.0176437	0.402491	5.93825	5.74072e-13	6.05624e-12
cg01533115	37	X	48911192				Island	0.311083	0.042585	0.0322227	0.0056497	0.27886	9.65415	5.77238e-13	6.07878e-12
cg19797013	37	X	103411446	CXorf39;CXorf39	NM_207318;NM_207318	5'UTR;1stExon	Island	0.526412	0.0392538	0.116713	0.0145979	0.409699	4.51031	5.77308e-13	6.07878e-12
cg04288012	37	X	53711065	HUWE1	NM_031407	5'UTR	Island	0.255745	0.0193332	0.046103	0.00634372	0.209642	5.54725	5.78606e-13	6.08665e-12
cg04128303	37	X	122318829	GRIA3;GRIA3	NM_007325;NM_000828	Body;Body	Island	0.465018	0.0244624	0.0654328	0.0138585	0.399585	7.1068	5.81367e-13	6.10988e-12
cg18799866	37	X	46618164	SLC9A7	NM_032591	1stExon	Island	0.493501	0.0363624	0.0707095	0.0124409	0.422792	6.97927	5.83455e-13	6.126e-12
cg05476522	37	X	54521732	FGD1	NM_004463	1stExon	Island	0.508933	0.0130074	0.0818948	0.0174351	0.427038	6.21447	5.97475e-13	6.26725e-12
cg00428314	37	X	118708830	UBE2A;UBE2A	NM_181762;NM_003336	Body;Body	Island	0.523327	0.0230573	0.104379	0.0199801	0.418948	5.01372	6.04956e-13	6.33971e-12
cg14586560	37	X	133118453	GPC3;GPC3;GPC3;GPC3	NM_001164617;NM_001164618;NM_001164619;NM_004484	Body;Body;Body;Body	Island	0.489386	0.0349883	0.121376	0.0169485	0.36801	4.03199	6.14735e-13	6.43609e-12
cg21940586	37	X	153151644				Island	0.381997	0.0496699	0.0509084	0.00629995	0.331089	7.50362	6.17332e-13	6.45716e-12
cg17571554	37	X	85403296	DACH2;DACH2	NM_001139514;NM_053281	TSS200;TSS200	Island	0.487004	0.0247328	0.0918625	0.0166522	0.395142	5.30145	6.1815e-13	6.45961e-12
cg01857253	37	X	139014460				Island	0.439813	0.0542061	0.0529146	0.0069144	0.386898	8.31174	6.2586e-13	6.534e-12
cg05799859	37	X	153744612	FAM3A;FAM3A;FAM3A;FAM3A;FAM3A	NM_001171133;NR_033237;NM_001171134;NM_021806;NM_001171132	TSS200;TSS200;TSS200;TSS200;TSS200	Island	0.519598	0.0229308	0.0368018	0.00970982	0.482796	14.1188	6.33255e-13	6.60497e-12
cg03363535	37	X	101771438	TMSB15A	NM_021992	5'UTR	Island	0.384469	0.0340382	0.0603919	0.00961618	0.324077	6.36623	6.36316e-13	6.63064e-12
cg12058508	37	X	48937975	WDR45;WDR45	NM_001029896;NM_007075	TSS1500;5'UTR	Island	0.395505	0.0316976	0.1295	0.016069	0.266005	3.05409	6.39411e-13	6.65661e-12
cg00632374	37	X	46432929	CHST7	NM_019886	TSS1500	N_Shore	0.48399	0.0379816	0.109778	0.0172368	0.374212	4.4088	6.41123e-13	6.66816e-12
cg07210835	37	X	49029104	PLP2	NM_002668	Body	Island	0.390226	0.0237185	0.0890836	0.011252	0.301142	4.38045	6.43024e-13	6.67585e-12
cg02540826	37	X	19002582	PHKA2	NM_000292	TSS200	Island	0.307448	0.0504518	0.0456385	0.00522961	0.261809	6.73659	6.43677e-13	6.67585e-12
cg22399096	37	X	134478627	ZNF449;ZNF75D	NM_152695;NM_007131	TSS200;TSS1500	N_Shore	0.362166	0.0223704	0.108864	0.0125676	0.253302	3.32678	6.43954e-13	6.67585e-12
cg23698956	37	X	153744915	FAM3A;FAM3A;FAM3A;FAM3A;FAM3A	NM_001171133;NM_021806;NR_033237;NM_001171132;NM_001171134	TSS1500;TSS1500;TSS1500;TSS1500;TSS1500	N_Shore	0.412285	0.0217429	0.0767645	0.0135531	0.335521	5.37079	6.44277e-13	6.67585e-12
cg14720319	37	X	133371383	CCDC160	NM_001101357	5'UTR	Island	0.486014	0.0279355	0.050054	0.0136643	0.43596	9.70979	6.48423e-13	6.71246e-12
cg11111131	37	X	105855108	CXorf57	NM_018015	TSS200	Island	0.4127	0.0470394	0.0357353	0.00705539	0.376965	11.5488	6.49025e-13	6.71246e-12
cg26628435	37	X	102319088	BEX1;BEX1	NM_018476;NM_018476	5'UTR;1stExon	Island	0.484513	0.0214853	0.0400754	0.0121383	0.444437	12.09	6.58193e-13	6.79479e-12
cg26155828	37	X	38664606	MID1IP1;MID1IP1;MID1IP1	NM_001098790;NM_021242;NM_001098791	Body;Body;Body	Island	0.397515	0.0361664	0.081774	0.0122613	0.315741	4.86114	6.58215e-13	6.79479e-12
cg21902627	37	X	107019166	TSC22D3	NM_198057	TSS200	Island	0.319052	0.0358904	0.0609993	0.00753013	0.258053	5.23042	6.62711e-13	6.83483e-12
cg26159385	37	X	152912611	DUSP9	NM_001395	5'UTR	Island	0.503865	0.0334563	0.0656185	0.0144972	0.438246	7.6787	6.74055e-13	6.94471e-12
cg19041137	37	X	106046437	TBC1D8B;TBC1D8B	NM_017752;NM_198881	Body;Body		0.181371	0.0155279	0.0301655	0.00465179	0.151205	6.01251	6.74978e-13	6.94471e-12
cg07382899	37	X	128789004	APLN	NM_017413	TSS200	Island	0.394832	0.0253119	0.0833449	0.0133248	0.311487	4.73733	6.7525e-13	6.94471e-12
cg02283535	37	X	103811660	IL1RAPL2;IL1RAPL2	NM_017416;NM_017416	5'UTR;1stExon	Island	0.50464	0.0364374	0.0504707	0.0151914	0.454169	9.99867	6.76453e-13	6.95061e-12
cg01756638	37	X	154444356	VBP1	NM_003372	TSS1500		0.436002	0.0461717	0.111337	0.0112464	0.324665	3.91604	6.77958e-13	6.95961e-12
cg09610569	37	X	144899592	SLITRK2;SLITRK2;SLITRK2;SLITRK2	NM_032539;NM_001144003;NM_001144005;NM_001144004	5'UTR;5'UTR;5'UTR;5'UTR	Island	0.427315	0.0273338	0.0355839	0.0102866	0.391731	12.0087	6.79662e-13	6.97063e-12
cg17731486	37	X	100878793	ARMCX3;ARMCX3;ARMCX3	NM_016607;NM_177947;NM_177948	5'UTR;5'UTR;5'UTR		0.466104	0.0262234	0.12536	0.0169499	0.340744	3.71812	6.83555e-13	7.00406e-12
cg10174816	37	X	134478126	ZNF449;ZNF75D	NM_152695;NM_007131	TSS1500;TSS200	N_Shore	0.445475	0.0354771	0.118474	0.0138434	0.327001	3.76012	6.93515e-13	7.09129e-12
cg18288715	37	X	70316444	FOXO4;FOXO4	NM_005938;NM_001170931	1stExon;1stExon	Island	0.454592	0.0321984	0.0478194	0.0110077	0.406773	9.50644	6.93865e-13	7.09129e-12
cg15685776	37	X	134186273	FAM127B;FAM127B	NM_001078172;NM_001134321	TSS200;TSS200	Island	0.3176	0.0276688	0.0352775	0.00685486	0.282323	9.00292	6.94041e-13	7.09129e-12
cg17964359	37	X	66766254	AR	NM_000044	1stExon	Island	0.323904	0.0235059	0.117211	0.00856523	0.206693	2.76342	6.94633e-13	7.09129e-12
cg18096738	37	X	153363765	MECP2;MECP2	NM_004992;NM_001110792	TSS1500;TSS1500	S_Shore	0.503754	0.031012	0.115428	0.0162496	0.388326	4.36424	6.99573e-13	7.13513e-12
cg17084763	37	X	68114441				Island	0.433704	0.030648	0.0964364	0.0127628	0.337267	4.4973	7.07547e-13	7.20981e-12
cg18983709	37	X	131157486	MST4;MST4;MST4	NM_001042453;NM_001042452;NM_016542	5'UTR;TSS200;5'UTR	Island	0.474643	0.0271679	0.044996	0.0106004	0.429647	10.5486	7.12423e-13	7.25281e-12
cg00790086	37	X	46696474	RP2;RP2	NM_006915;NM_006915	1stExon;5'UTR	Island	0.414005	0.0248536	0.0714569	0.0142188	0.342548	5.79377	7.14488e-13	7.26713e-12
cg25077868	37	X	150344264	GPR50	NM_004224	TSS1500	Island	0.412832	0.0395491	0.0808895	0.0108024	0.331942	5.10365	7.17276e-13	7.28879e-12
cg20359784	37	X	134186334	FAM127B;FAM127B	NM_001078172;NM_001134321	TSS200;TSS200	Island	0.285467	0.0285808	0.0511949	0.00628753	0.234273	5.57609	7.23116e-13	7.34139e-12
cg20503915	37	X	152912606	DUSP9	NM_001395	5'UTR	Island	0.424352	0.0353845	0.0676687	0.0100074	0.356683	6.27103	7.34817e-13	7.45333e-12
cg19055639	37	X	100914138	ARMCX2;ARMCX2	NM_014782;NM_177949	5'UTR;5'UTR		0.473562	0.0231451	0.11109	0.0205931	0.362471	4.26285	7.40968e-13	7.50884e-12
cg17794813	37	X	20285083	RPS6KA3	NM_004586	TSS1500	Island	0.251076	0.0423944	0.0478411	0.00539416	0.203235	5.24812	7.41782e-13	7.5102e-12
cg03517379	37	X	118740406	NKRF	NM_017544	TSS1500	Island	0.353486	0.0399868	0.0702403	0.00977312	0.283245	5.03252	7.43956e-13	7.52532e-12
cg05788681	37	X	103499545	ESX1;ESX1	NM_153448;NM_153448	5'UTR;1stExon	Island	0.368198	0.0331637	0.0425391	0.00780346	0.325659	8.65551	7.46605e-13	7.53507e-12
cg26786476	37	X	47093323	USP11	NM_004651	Body	S_Shore	0.390029	0.0331945	0.0768336	0.0105982	0.313195	5.07628	7.46698e-13	7.53507e-12
cg19928247	37	X	102883794	TCEAL1;TCEAL1;TCEAL1	NM_004780;NM_001006639;NM_001006640	TSS200;TSS200;5'UTR	N_Shore	0.501433	0.0428669	0.0827634	0.0136549	0.418669	6.05863	7.46964e-13	7.53507e-12
cg12942133	37	X	131624026	MBNL3	NM_001170704	TSS200	Island	0.471429	0.014901	0.149141	0.0188709	0.322288	3.16097	7.53436e-13	7.59343e-12
cg05185776	37	X	55187570	FAM104B;FAM104B;FAM104B;FAM104B;FAM104B;FAM104B;FAM104B;FAM104B	NR_030722;NM_001166704;NM_138362;NM_001166701;NM_001166702;NM_001166700;NM_001166703;NM_001166699	Body;1stExon;1stExon;1stExon;TSS200;1stExon;TSS200;1stExon	Island	0.462772	0.0331114	0.135717	0.0142523	0.327055	3.40983	7.61722e-13	7.66441e-12
cg24844608	37	X	11129831	HCCS;HCCS	NM_001122608;NM_005333	5'UTR;5'UTR	S_Shore	0.473264	0.0271352	0.0943806	0.0146159	0.378884	5.01443	7.61866e-13	7.66441e-12
cg25558406	37	X	133594204	HPRT1;HPRT1	NM_000194;NM_000194	5'UTR;1stExon	Island	0.310202	0.0262603	0.0395374	0.00970269	0.270665	7.84579	7.75609e-13	7.78897e-12
cg22050539	37	X	135056691	MMGT1	NM_173470	TSS1500	S_Shore	0.230357	0.0228892	0.0510898	0.00616313	0.179267	4.50887	7.75657e-13	7.78897e-12
cg16227684	37	X	153664862	GDI1	NM_001493	TSS1500	Island	0.468061	0.0274134	0.131643	0.0147916	0.336417	3.55552	7.84405e-13	7.86511e-12
cg01733439	37	X	49042949	PRICKLE3	NM_006150	TSS200	Island	0.530422	0.0456612	0.126681	0.0186967	0.403741	4.18706	7.84661e-13	7.86511e-12
cg24627619	37	X	47004591	NDUFB11;NDUFB11;NDUFB11;RBM10;RBM10;NDUFB11	NR_024234;NM_019056;NR_024235;NM_152856;NM_005676;NM_001135998	Body;TSS1500;Body;TSS200;TSS200;TSS1500	Island	0.28555	0.0308295	0.0423624	0.00595063	0.243187	6.74063	7.86973e-13	7.88114e-12
cg24790801	37	X	102470074	BEX4;BEX4;BEX4;BEX4	NM_001080425;NM_001080425;NM_001127688;NM_001127688	1stExon;5'UTR;1stExon;5'UTR	Island	0.555881	0.0272079	0.0329438	0.0122892	0.522937	16.8736	7.95805e-13	7.95705e-12
cg05740522	37	X	130036828	ENOX2;ENOX2	NM_006375;NM_182314	5'UTR;5'UTR	Island	0.48903	0.0266111	0.100112	0.0199224	0.388918	4.88483	7.96171e-13	7.95705e-12
cg00213957	37	X	69509697	PDZD11;KIF4A	NM_016484;NM_012310	5'UTR;TSS200	Island	0.510851	0.0254482	0.145609	0.0225087	0.365242	3.50837	7.96713e-13	7.95705e-12
cg22662205	37	X	118108528	LONRF3;LONRF3	NM_024778;NM_001031855	TSS200;TSS200	Island	0.433724	0.0311569	0.0663949	0.0112679	0.367329	6.53249	7.97726e-13	7.95998e-12
cg03595428	37	X	154299274	MTCP1;MTCP1NB;BRCC3;MTCP1;BRCC3;MTCP1NB	NM_001018025;NM_001018024;NM_001018055;NM_001018025;NM_024332;NM_001018024	1stExon;5'UTR;TSS1500;5'UTR;TSS1500;1stExon	Island	0.449384	0.037718	0.0960549	0.0146002	0.353329	4.67841	8.02873e-13	8.00411e-12
cg09868337	37	X	153686720	PLXNA3;PLXNA3	NM_017514;NM_017514	5'UTR;1stExon	Island	0.365103	0.0482308	0.0462508	0.00602836	0.318852	7.89396	8.09967e-13	8.06756e-12
cg12038981	37	X	153627594	RPL10;RPL10;SNORA70	NM_006013;NR_026898;NR_000011	Body;Body;TSS1500	S_Shore	0.435127	0.0294149	0.0689394	0.0141417	0.366188	6.31174	8.1088e-13	8.06939e-12
cg13208429	37	X	109561508	AMMECR1;AMMECR1;AMMECR1	NM_001171689;NM_015365;NM_001025580	5'UTR;TSS200;TSS200	Island	0.276489	0.0321624	0.0596117	0.00515336	0.216877	4.63816	8.12339e-13	8.07059e-12
cg26267038	37	X	21392988	CNKSR2;CNKSR2;CNKSR2;CNKSR2;CNKSR2;CNKSR2;CNKSR2;CNKSR2	NM_001168647;NM_001168648;NM_001168648;NM_014927;NM_001168647;NM_001168649;NM_014927;NM_001168649	1stExon;1stExon;5'UTR;1stExon;5'UTR;5'UTR;5'UTR;1stExon	Island	0.413361	0.0274972	0.104302	0.0155366	0.309059	3.96311	8.12461e-13	8.07059e-12
cg14322166	37	X	70364735	NLGN3;NLGN3;NLGN3;NLGN3;NLGN3;NLGN3	NM_001166660;NM_181303;NM_018977;NM_018977;NM_181303;NM_001166660	1stExon;1stExon;5'UTR;1stExon;5'UTR;5'UTR		0.503256	0.0191221	0.0567195	0.0148552	0.446536	8.87272	8.14063e-13	8.07924e-12
cg01228667	37	X	136114207	GPR101	NM_054021	TSS1500	Island	0.305968	0.0273016	0.0530873	0.0082795	0.252881	5.76349	8.21032e-13	8.1411e-12
cg25492195	37	X	11129297	HCCS;HCCS	NM_005333;NM_001122608	TSS200;TSS200	Island	0.53869	0.0368851	0.147444	0.0202098	0.391246	3.65353	8.22044e-13	8.14384e-12
cg15144825	37	X	134186281	FAM127B;FAM127B	NM_001078172;NM_001134321	TSS200;TSS200	Island	0.475412	0.0205919	0.0833006	0.0149635	0.392112	5.70719	8.23489e-13	8.15084e-12
cg09121987	37	X	99664292	PCDH19;PCDH19;PCDH19;PCDH19	NM_001105243;NM_020766;NM_001105243;NM_020766	1stExon;1stExon;5'UTR;5'UTR	Island	0.409085	0.035946	0.0474107	0.0102949	0.361675	8.62855	8.24394e-13	8.15159e-12
cg11320810	37	X	117861215	IL13RA1	NM_001560	TSS1500	Island	0.568694	0.042626	0.146481	0.0200463	0.422213	3.88238	8.25039e-13	8.15159e-12
cg21604054	37	X	131156970	MST4;MST4;MST4	NM_016542;NM_001042452;NM_001042453	TSS1500;TSS1500;TSS1500	Island	0.309561	0.0447997	0.0483535	0.00432443	0.261208	6.40204	8.2775e-13	8.17108e-12
cg22238863	37	X	47342101	ZNF41;ZNF41;ZNF41;ZNF41	NM_007130;NM_153380;NM_153380;NM_007130	5'UTR;1stExon;5'UTR;1stExon	Island	0.399681	0.0268691	0.0801872	0.0131211	0.319494	4.98436	8.31218e-13	8.19799e-12
cg03147775	37	X	11775722	MSL3;MSL3;MSL3	NM_078630;NM_078629;NM_078628	TSS1500;TSS1500;TSS1500	N_Shore	0.338299	0.0210653	0.0708911	0.0111178	0.267408	4.77209	8.34875e-13	8.22022e-12
cg22655232	37	X	42637497	PPP1R2P9	NR_002191	TSS200	S_Shore	0.544469	0.0546768	0.913858	0.00987358	-0.36939	0.595791	8.3496e-13	8.22022e-12
cg03610137	37	X	56259040	KLF8;KLF8;KLF8;KLF8	NM_001159296;NM_001159296;NM_007250;NM_007250	5'UTR;1stExon;1stExon;5'UTR	Island	0.436949	0.0402007	0.0800814	0.0115771	0.356867	5.45631	8.41582e-13	8.27806e-12
cg26802102	37	X	117861398	IL13RA1	NM_001560	TSS200	Island	0.230049	0.0324218	0.0419876	0.00457042	0.188061	5.47897	8.50473e-13	8.35807e-12
cg25053301	37	X	48456550	WDR13;WDR13;WDR13;WDR13	NR_029427;NM_017883;NM_001166426;NM_001166426	Body;Body;5'UTR;1stExon	Island	0.467275	0.0413634	0.103141	0.0104515	0.364134	4.53045	8.52702e-13	8.37253e-12
cg21727314	37	X	48755064	PQBP1;PQBP1;TIMM17B;PQBP1;PQBP1;PQBP1;TIMM17B;PQBP1;PQBP1;PQBP1;PQBP1	NM_001167992;NM_001032383;NM_005834;NM_001032384;NM_144495;NM_001032382;NM_001167947;NM_001167990;NM_005710;NM_001032381;NM_001167989	TSS1500;TSS200;5'UTR;TSS1500;TSS200;TSS200;5'UTR;TSS200;TSS1500;TSS200;TSS200	Island	0.321874	0.0406343	0.036106	0.00639921	0.285768	8.9147	8.60716e-13	8.44372e-12
cg27403913	37	X	48755154	PQBP1;PQBP1;TIMM17B;PQBP1;PQBP1;PQBP1;TIMM17B;PQBP1;PQBP1;PQBP1;PQBP1	NM_001167992;NM_001032383;NM_005834;NM_001032384;NM_144495;NM_001032382;NM_001167947;NM_001167990;NM_005710;NM_001032381;NM_001167989	TSS1500;TSS200;5'UTR;TSS1500;TSS200;TSS200;5'UTR;TSS200;TSS1500;TSS200;TSS200	Island	0.357309	0.0419931	0.0618962	0.0102569	0.295412	5.77271	8.64597e-13	8.47226e-12
cg15231886	37	X	129039863	UTP14A;UTP14A	NM_001166221;NM_006649	TSS1500;TSS1500	Island	0.454444	0.0358737	0.0964705	0.0132056	0.357974	4.71071	8.65157e-13	8.47226e-12
cg04650971	37	X	134555733	NCRNA00086	NR_024359	TSS200	Island	0.427571	0.046708	0.0528515	0.00843982	0.37472	8.09005	8.67176e-13	8.48451e-12
cg16756025	37	X	152599402	ZNF275	NM_001080485	TSS1500	N_Shore	0.525817	0.0212938	0.0324023	0.0129532	0.493414	16.2278	8.7494e-13	8.55291e-12
cg15043283	37	X	134166205	FAM127A	NM_001078171	TSS200	Island	0.36005	0.0381939	0.0569886	0.00936571	0.303062	6.31794	8.8274e-13	8.62153e-12
cg20485230	37	X	37765115				Island	0.150933	0.0153362	0.0510877	0.00449386	0.0998455	2.95439	8.8606e-13	8.64632e-12
cg20371650	37	X	48931388	PRAF2	NM_007213	Body	N_Shore	0.376804	0.0480546	0.0892155	0.0154238	0.287589	4.22353	8.90674e-13	8.68368e-12
cg04575501	37	X	47342663	ZNF41;ZNF41	NM_007130;NM_153380	TSS1500;TSS1500	Island	0.569355	0.0485286	0.156188	0.0137114	0.413167	3.64532	9.02277e-13	8.78905e-12
cg05279113	37	X	71459115	ERCC6L;PIN4	NM_017669;NM_001170747	TSS1500;Body	Island	0.397787	0.0293519	0.0744512	0.0122952	0.323335	5.34292	9.04973e-13	8.80334e-12
cg13918312	37	X	128977954	ZDHHC9;ZDHHC9	NM_001008222;NM_016032	TSS1500;TSS200	Island	0.397678	0.0228616	0.0842808	0.0119542	0.313397	4.71849	9.05336e-13	8.80334e-12
cg05049545	37	X	18372696	SCML2	NM_006089	5'UTR	Island	0.415206	0.0556374	0.0450605	0.00715381	0.370146	9.21442	9.06923e-13	8.81102e-12
cg12935118	37	X	128657038	SMARCA1;SMARCA1	NM_139035;NM_003069	Body;Body	Island	0.567602	0.0376569	0.0688283	0.0149093	0.498773	8.24664	9.088e-13	8.81381e-12
cg06705078	37	X	102884538	TCEAL1;TCEAL1;TCEAL1	NM_004780;NM_001006639;NM_001006640	5'UTR;5'UTR;5'UTR	Island	0.27876	0.0466767	0.0231453	0.00356192	0.255615	12.0439	9.08805e-13	8.81381e-12
cg11870452	37	X	14891416	FANCB;FANCB;MOSPD2	NM_001018113;NM_152633;NM_152581	TSS1500;TSS1500;TSS200	Island	0.36257	0.0224467	0.0698654	0.0109791	0.292705	5.18956	9.10534e-13	8.82284e-12
cg13984511	37	X	23760918	ACOT9;ACOT9	NM_001037171;NM_001033583	Body;Body	N_Shore	0.494062	0.0328279	0.139563	0.0191179	0.354499	3.54007	9.1227e-13	8.83193e-12
cg11653314	37	X	20285129	RPS6KA3	NM_004586	TSS1500	Island	0.530745	0.0328143	0.146515	0.017932	0.38423	3.62245	9.22543e-13	8.92356e-12
cg04702045	37	X	67653598	OPHN1	NM_002547	TSS1500	Island	0.295715	0.0417306	0.0366646	0.00514707	0.259051	8.06541	9.2843e-13	8.97266e-12
cg03915742	37	X	133306722				Island	0.433074	0.0323963	0.0768856	0.0131544	0.356189	5.63271	9.29427e-13	8.97445e-12
cg10451760	37	X	136649093	ZIC3	NM_003413	1stExon	Island	0.515985	0.0135711	0.0538264	0.0139746	0.462158	9.58609	9.36562e-13	9.02829e-12
cg11409998	37	X	139587372	SOX3	NM_005634	TSS200	Island	0.356465	0.0169636	0.0501481	0.0129319	0.306317	7.10824	9.36637e-13	9.02829e-12
cg13033283	37	X	153990915	DKC1;DKC1	NM_001363;NM_001142463	TSS200;TSS200	Island	0.338634	0.0370937	0.0416305	0.00697331	0.297003	8.13426	9.39032e-13	9.0435e-12
cg22844499	37	X	19002190	PHKA2;PHKA2	NM_000292;NM_000292	1stExon;5'UTR	Island	0.319921	0.0288074	0.0739499	0.00848002	0.245971	4.32619	9.45003e-13	9.09308e-12
cg01475387	37	X	37430689	LANCL3;LANCL3	NM_198511;NM_001170331	TSS200;TSS200	N_Shore	0.310062	0.0291993	0.0639536	0.00796911	0.246109	4.84823	9.56212e-13	9.19294e-12
cg06700462	37	X	19002006	PHKA2	NM_000292	1stExon	Island	0.357844	0.0150446	0.0932839	0.0172871	0.26456	3.83608	9.57987e-13	9.202e-12
cg10861555	37	X	130036945	ENOX2;ENOX2	NM_006375;NM_182314	5'UTR;5'UTR	Island	0.534379	0.0419822	0.100242	0.0227644	0.434137	5.3309	9.59412e-13	9.20769e-12
cg16679837	37	X	66764000	AR;AR	NM_000044;NM_000044	1stExon;5'UTR	Island	0.341231	0.0334558	0.0386799	0.00719608	0.302551	8.82193	9.60414e-13	9.20931e-12
cg26157279	37	X	83443186	RPS6KA6	NM_014496	TSS1500	Island	0.395517	0.0287299	0.0426874	0.00841604	0.35283	9.26544	9.6519e-13	9.24709e-12
cg13680016	37	X	109561549	AMMECR1;AMMECR1;AMMECR1	NM_001171689;NM_015365;NM_001025580	5'UTR;TSS200;TSS200	S_Shore	0.443234	0.0244971	0.063007	0.0140675	0.380227	7.03468	9.68934e-13	9.27492e-12
cg23524524	37	X	49020116	MAGIX;MAGIX;MAGIX;MAGIX	NM_001099681;NM_001099680;NM_001099682;NM_024859	Body;TSS200;Body;Body	Island	0.398574	0.0185838	0.122537	0.0165162	0.276037	3.25267	9.73777e-13	9.31322e-12
cg11654517	37	X	135849165	ARHGEF6	NM_004840	Body	Island	0.442203	0.0348235	0.0828439	0.0119917	0.359359	5.33779	9.88692e-13	9.4477e-12
cg25073957	37	X	105970061	RNF128;RNF128;RNF128	NM_194463;NM_024539;NM_194463	1stExon;Body;5'UTR	Island	0.336162	0.0265056	0.0482937	0.0084068	0.287868	6.96078	9.90728e-13	9.45897e-12
cg01191902	37	X	48931851	PRAF2	NM_007213	TSS200	Island	0.460563	0.0386699	0.0619819	0.0152258	0.398581	7.4306	9.93774e-13	9.47687e-12
cg16059374	37	X	68835678	EDA;EDA;EDA;EDA;EDA;EDA	NM_001005609;NM_001005615;NM_001005610;NM_001399;NM_001005611;NM_001005612	TSS1500;TSS1500;TSS1500;TSS1500;TSS1500;TSS1500	Island	0.440742	0.0240694	0.0745323	0.0138401	0.36621	5.91344	9.94317e-13	9.47687e-12
cg21887683	37	X	135579043	HTATSF1;HTATSF1	NM_014500;NM_001163280	TSS1500;TSS200	Island	0.305866	0.0399147	0.0422372	0.00692719	0.263628	7.24162	1.00557e-12	9.57584e-12
cg12527112	37	X	118986976	UPF3B;UPF3B	NM_023010;NM_080632	TSS200;TSS200	Island	0.477675	0.0532193	0.120917	0.0181501	0.356758	3.95044	1.00916e-12	9.60175e-12
cg02337670	37	X	48815787	OTUD5;OTUD5;OTUD5;OTUD5	NM_017602;NM_001136159;NM_001136158;NM_001136157	TSS1500;TSS200;TSS1500;TSS1500	Island	0.272119	0.0239705	0.0408731	0.00655329	0.231245	6.65764	1.01255e-12	9.62574e-12
cg21202708	37	X	149861743	MTMR1	NM_003828	TSS200		0.254713	0.0501437	0.0393937	0.00446901	0.215319	6.46582	1.01483e-12	9.63289e-12
cg22682567	37	X	100645938	RPL36A	NM_021029	TSS200	Island	0.512524	0.0312895	0.0435686	0.0119006	0.468956	11.7636	1.01504e-12	9.63289e-12
cg05425577	37	X	54522221	FGD1;FGD1	NM_004463;NM_004463	1stExon;5'UTR	Island	0.531361	0.0428005	0.0742422	0.0138731	0.457119	7.15714	1.03719e-12	9.83464e-12
cg13286902	37	X	100306780	TRMT2B;TRMT2B;TRMT2B;TRMT2B;TRMT2B	NM_001167972;NM_001167971;NM_001167970;NM_024917;NM_001167972	5'UTR;5'UTR;5'UTR;5'UTR;1stExon	Island	0.4089	0.0229185	0.0719831	0.0152871	0.336917	5.68051	1.03811e-12	9.8349e-12
cg10575236	37	X	16964741	REPS2;REPS2	NM_004726;NM_001080975	TSS200;TSS200	Island	0.224622	0.0330444	0.038553	0.00465449	0.186069	5.82632	1.03962e-12	9.84077e-12
cg03038395	37	X	25031600	ARX	NM_139058	Body	Island	0.5657	0.0286805	0.113736	0.0251196	0.451965	4.97382	1.04363e-12	9.87026e-12
cg09581098	37	X	118827110	SEPT6;SEPT6;SEPT6;SEPT6;SEPT6;SEPT6;SEPT6;SEPT6	NM_145799;NM_015129;NM_145800;NM_015129;NM_145800;NM_145802;NM_145802;NM_145799	5'UTR;1stExon;5'UTR;5'UTR;1stExon;5'UTR;1stExon;1stExon	Island	0.368398	0.023728	0.0808596	0.0131423	0.287538	4.55602	1.0484e-12	9.90697e-12
cg09619693	37	X	150251129				Island	0.195567	0.0184729	0.0401085	0.0050887	0.155459	4.87595	1.05167e-12	9.92805e-12
cg15769969	37	X	129299941	AIFM1;AIFM1;AIFM1;AIFM1	NM_145813;NM_001130847;NM_004208;NM_145812	TSS200;TSS200;TSS200;TSS200	Island	0.284083	0.0227589	0.0461958	0.00768041	0.237888	6.14955	1.05243e-12	9.92805e-12
cg26469991	37	X	51139481				S_Shore	0.389342	0.0188984	0.122991	0.0151021	0.266351	3.1656	1.05457e-12	9.93971e-12
cg00988678	37	X	119005603	RNF113A;NDUFA1;RNF113A	NM_006978;NM_004541;NM_006978	5'UTR;TSS200;1stExon	Island	0.424213	0.0218994	0.0555434	0.012534	0.368669	7.6375	1.06356e-12	1.00159e-11
cg12523974	37	X	153084761	PDZD4	NM_032512	Body	Island	0.168978	0.0226262	0.0374869	0.00291187	0.131491	4.50766	1.06601e-12	1.00305e-11
cg10288278	37	X	142721811	SLITRK4	NM_173078	5'UTR	Island	0.394818	0.0206918	0.0278352	0.00880505	0.366982	14.1841	1.07694e-12	1.01236e-11
cg13115455	37	X	48748662				Island	0.463852	0.0339019	0.0750056	0.0116635	0.388847	6.18424	1.07774e-12	1.01236e-11
cg13571540	37	X	23801624	SAT1;SAT1	NR_027783;NM_002970	Body;Body	Island	0.407966	0.0270346	0.074794	0.0138312	0.333172	5.45453	1.09543e-12	1.02811e-11
cg07659240	37	X	149531594				Island	0.404694	0.0319626	0.0422748	0.00897063	0.36242	9.57295	1.09776e-12	1.02942e-11
cg00473354	37	X	48334413	FTSJ1;FTSJ1	NM_177439;NM_012280	TSS200;TSS200	Island	0.301795	0.0269092	0.037264	0.00737429	0.264531	8.09885	1.10441e-12	1.03478e-11
cg03946442	37	X	20284665	RPS6KA3	NM_004586	Body	Island	0.479401	0.0457505	0.0931754	0.0122852	0.386226	5.14515	1.12286e-12	1.05117e-11
cg06102971	37	X	17878442	RAI2	NM_021785	5'UTR	Island	0.542204	0.0204725	0.115207	0.026673	0.426997	4.70635	1.12908e-12	1.05587e-11
cg10670396	37	X	101906537	GPRASP1;GPRASP1;GPRASP1	NM_014710;NM_001099410;NM_001099411	5'UTR;5'UTR;5'UTR	Island	0.273285	0.0354993	0.0602878	0.00573486	0.212997	4.533	1.12979e-12	1.05587e-11
cg18093711	37	X	153626478	RPL10;RPL10	NM_006013;NR_026898	TSS200;TSS200	Island	0.444773	0.0307384	0.064358	0.0154976	0.380416	6.91093	1.14156e-12	1.06597e-11
cg03317455	37	X	43514740	MAOA	NM_000240	TSS1500	Island	0.526436	0.0307417	0.17363	0.0209903	0.352806	3.03194	1.14629e-12	1.06948e-11
cg24765005	37	X	102565608	BEX2;BEX2;BEX2;BEX2;BEX2;BEX2	NM_001168399;NM_032621;NM_001168400;NM_001168401;NM_001168399;NM_001168400	1stExon;5'UTR;5'UTR;5'UTR;5'UTR;1stExon	Island	0.237084	0.0244264	0.0368657	0.00578599	0.200218	6.431	1.16435e-12	1.08542e-11
cg12291192	37	X	48397840	TBC1D25	NM_002536	TSS1500	Island	0.466392	0.0362903	0.0950199	0.0156628	0.371373	4.90837	1.16676e-12	1.08675e-11
cg27616996	37	X	153285934	IRAK1;IRAK1;MIR718;IRAK1	NM_001025242;NM_001569;NR_031757;NM_001025243	TSS1500;TSS1500;TSS1500;TSS1500	S_Shore	0.534159	0.0383985	0.0979165	0.0179927	0.436243	5.45525	1.1751e-12	1.09359e-11
cg04593869	37	X	102862630	TCEAL3;TCEAL3	NM_001006933;NM_032926	TSS1500;TSS1500	N_Shore	0.462268	0.0401416	0.0830888	0.0121512	0.379179	5.56354	1.19378e-12	1.11004e-11
cg09146364	37	X	68724602	FAM155B	NM_015686	TSS1500	Island	0.582579	0.0356444	0.0861279	0.0183398	0.496451	6.76411	1.1948e-12	1.11006e-11
cg02805922	37	X	64255552				S_Shore	0.454642	0.0340964	0.116187	0.0151002	0.338455	3.91302	1.19687e-12	1.11105e-11
cg20859738	37	X	129473846	SLC25A14;SLC25A14	NM_003951;NM_022810	TSS200;TSS200	Island	0.441954	0.0425897	0.0591516	0.010829	0.382802	7.47154	1.20198e-12	1.11486e-11
cg11681617	37	X	153979649	GAB3;GAB3	NM_080612;NM_001081573	TSS1500;TSS1500	Island	0.240098	0.0290704	0.0839366	0.00667207	0.156161	2.86047	1.20337e-12	1.11521e-11
cg05476089	37	X	151999289	CETN2;NSDHL;NSDHL;CETN2	NM_004344;NM_001129765;NM_015922;NM_004344	5'UTR;TSS1500;TSS1500;1stExon	Island	0.521438	0.0311512	0.0628753	0.0153213	0.458563	8.29321	1.22028e-12	1.12994e-11
cg10105844	37	X	110339372	PAK3;PAK3;PAK3	NM_001128166;NM_002578;NM_001128167	5'UTR;TSS200;5'UTR	Island	0.355276	0.0247136	0.0863789	0.0117489	0.268897	4.113	1.22584e-12	1.13413e-11
cg27044041	37	X	48432702	RBM3	NM_006743	TSS200	N_Shore	0.363865	0.0353613	0.0937649	0.0122672	0.2701	3.8806	1.23841e-12	1.1448e-11
cg03894002	37	X	69664599	DLG3	NM_021120	TSS200	N_Shore	0.339255	0.0340203	0.0539437	0.00818225	0.285311	6.28905	1.25008e-12	1.15462e-11
cg22069441	37	X	47004150	NDUFB11;RBM10;NDUFB11;RBM10;NDUFB11;NDUFB11	NR_024234;NM_152856;NR_024235;NM_005676;NM_001135998;NM_019056	Body;TSS1500;Body;TSS1500;TSS200;TSS200	Island	0.183934	0.0284115	0.0367677	0.00481191	0.147167	5.0026	1.25177e-12	1.15522e-11
cg13682241	37	X	135962950	RBMX;RBMX;RBMX;RBMX	NM_001164803;NR_028476;NM_002139;NR_028477	TSS200;TSS200;TSS200;TSS200	Island	0.374695	0.0440338	0.0631753	0.00830036	0.31152	5.93104	1.25878e-12	1.16072e-11
cg16870351	37	X	136651271	ZIC3	NM_003413	Body	Island	0.396743	0.0601998	0.0414994	0.00766813	0.355244	9.5602	1.26013e-12	1.161e-11
cg27187671	37	X	70752936	OGT;OGT;OGT;BCYRN1;OGT	NM_181672;NM_181673;NM_181672;NR_001568;NM_181673	1stExon;1stExon;5'UTR;Body;5'UTR	Island	0.470563	0.0351777	0.125573	0.0177537	0.344989	3.74731	1.27385e-12	1.17171e-11
cg11271681	37	X	128788936	APLN	NM_017413	TSS200	Island	0.393587	0.0185624	0.0478192	0.011002	0.345768	8.23073	1.27387e-12	1.17171e-11
cg02161919	37	X	19002980	PHKA2	NM_000292	TSS1500	Island	0.374408	0.0440533	0.055977	0.00866074	0.318431	6.68861	1.28304e-12	1.17916e-11
cg04491396	37	X	107019182	TSC22D3	NM_198057	TSS200	Island	0.387933	0.0241655	0.075171	0.0136244	0.312762	5.16068	1.29529e-12	1.18943e-11
cg26155374	37	X	48433316	RBM3	NM_006743	5'UTR	Island	0.366951	0.0379254	0.0858503	0.00842848	0.2811	4.27431	1.30757e-12	1.19971e-11
cg03464416	37	X	153626979	RPL10;RPL10	NM_006013;NR_026898	Body;Body	Island	0.325942	0.0252635	0.140188	0.0155508	0.185753	2.32503	1.31956e-12	1.20971e-11
cg23484208	37	X	11776853	MSL3;MSL3;MSL3;MSL3	NM_078628;NM_006800;NM_078629;NM_078630	Body;TSS1500;Body;Body	Island	0.41274	0.0238488	0.0425944	0.0110728	0.370146	9.69001	1.35205e-12	1.23846e-11
cg01999076	37	X	46696420	RP2;RP2	NM_006915;NM_006915	1stExon;5'UTR	Island	0.36706	0.0239951	0.0924829	0.0144337	0.274577	3.96895	1.35652e-12	1.24153e-11
cg08964402	37	X	119384409	ZBTB33	NM_006777	TSS200	Island	0.432965	0.0365297	0.0693698	0.0117101	0.363595	6.24141	1.35833e-12	1.24216e-11
cg04344997	37	X	153607129	EMD	NM_000117	TSS1500	Island	0.382985	0.0458049	0.0660938	0.00862997	0.316891	5.79456	1.35958e-12	1.24227e-11
cg23154024	37	X	57021680	SPIN3;SPIN3;SPIN3	NM_001010862;NM_001010862;NR_027139	5'UTR;1stExon;Body	Island	0.523668	0.0293987	0.0562773	0.018844	0.467391	9.30514	1.36216e-12	1.24361e-11
cg00914218	37	X	69654348				Island	0.472419	0.0269721	0.106202	0.0187292	0.366217	4.44832	1.37438e-12	1.25373e-11
cg02166322	37	X	37430711	LANCL3;LANCL3	NM_198511;NM_001170331	TSS200;TSS200	Island	0.299684	0.0224319	0.0834982	0.0130461	0.216185	3.5891	1.38689e-12	1.26409e-11
cg09418623	37	X	66765795	AR	NM_000044	1stExon	N_Shore	0.392204	0.0391757	0.0944938	0.0153478	0.29771	4.15058	1.39488e-12	1.27033e-11
cg12239365	37	X	51075790	NUDT10	NM_153183	5'UTR	Island	0.449639	0.0146912	0.0842037	0.0161233	0.365435	5.33989	1.39884e-12	1.27289e-11
cg24741068	37	X	48432888	RBM3;RBM3	NM_006743;NM_006743	1stExon;5'UTR	Island	0.544329	0.0355539	0.091763	0.0201931	0.452566	5.9319	1.40146e-12	1.27334e-11
cg25452717	37	X	83442847	RPS6KA6	NM_014496	1stExon	Island	0.339262	0.0330529	0.0755542	0.00804728	0.263708	4.49032	1.40164e-12	1.27334e-11
cg00409000	37	X	17395816	NHS	NM_198270	Body	Island	0.533864	0.0380961	0.16167	0.0155364	0.372194	3.30219	1.42557e-12	1.29401e-11
cg16314146	37	X	135579481	HTATSF1;HTATSF1;HTATSF1	NM_014500;NM_001163280;NM_001163280	TSS200;1stExon;5'UTR	Island	0.536305	0.0533771	0.082188	0.0199797	0.454117	6.52534	1.42727e-12	1.29449e-11
cg15043492	37	X	153990749	DKC1;DKC1	NM_001142463;NM_001363	TSS1500;TSS1500	N_Shore	0.431303	0.0162086	0.0791136	0.0169337	0.352189	5.45169	1.43324e-12	1.29885e-11
cg01567000	37	X	135991334				N_Shore	0.3288	0.024538	0.0760693	0.010461	0.252731	4.32237	1.44327e-12	1.30687e-11
cg02295369	37	X	117959263	ZCCHC12	NM_173798	Body	S_Shore	0.527817	0.0388822	0.124727	0.0185385	0.40309	4.23177	1.45251e-12	1.31309e-11
cg02921434	37	X	146993433	ASFMR1;FMR1;ASFMR1;ASFMR1;ASFMR1;ASFMR1	NR_024501;NM_002024;NR_024502;NR_024499;NR_024500;NR_024503	Body;TSS200;Body;Body;Body;Body	Island	0.495198	0.0325888	0.0484396	0.0105677	0.446758	10.223	1.45252e-12	1.31309e-11
cg27198824	37	X	147582727	AFF2;AFF2;AFF2;AFF2;AFF2	NM_001169125;NM_001169124;NM_001169122;NM_002025;NM_001169123	Body;Body;Body;Body;Body	Island	0.402399	0.0528424	0.0872467	0.0115156	0.315153	4.6122	1.46742e-12	1.32445e-11
cg13368805	37	X	47420179	ARAF	NM_001654	TSS1500	N_Shore	0.509878	0.0401234	0.136196	0.0153586	0.373682	3.7437	1.46748e-12	1.32445e-11
cg17475505	37	X	46404859	LOC401588;ZNF674;ZNF674;ZNF674;ZNF674	NR_015378;NM_001039891;NM_001146291;NM_001146291;NM_001039891	TSS200;1stExon;1stExon;5'UTR;5'UTR	Island	0.457702	0.0210025	0.0934044	0.0190188	0.364298	4.90022	1.47686e-12	1.33182e-11
cg23779047	37	X	47225852					0.446454	0.0244368	0.0893005	0.0154538	0.357154	4.99946	1.47985e-12	1.33344e-11
cg23990273	37	X	151806472	GABRQ	NM_018558	TSS200	Island	0.464211	0.0226879	0.0517397	0.0120833	0.412471	8.97204	1.48428e-12	1.33633e-11
cg12295100	37	X	101906886	GPRASP1;GPRASP1;GPRASP1	NM_014710;NM_001099410;NM_001099411	5'UTR;5'UTR;5'UTR	Island	0.31824	0.0188506	0.0690146	0.0106778	0.249225	4.6112	1.48884e-12	1.33935e-11
cg13985405	37	X	101397483	TCEAL6	NM_001006938	TSS200	Island	0.313104	0.0528877	0.0334763	0.00609118	0.279628	9.35302	1.49073e-12	1.33996e-11
cg04872051	37	X	46433447	CHST7	NM_019886	1stExon	Island	0.568327	0.0386778	0.100318	0.0216381	0.468009	5.66525	1.49318e-12	1.34042e-11
cg15682807	37	X	78622682	ITM2A;ITM2A	NM_004867;NM_001171581	1stExon;1stExon		0.244244	0.0184656	0.0451587	0.00695134	0.199085	5.40857	1.49446e-12	1.34042e-11
cg17238522	37	X	147583279	AFF2;AFF2;AFF2;AFF2;AFF2	NM_001169125;NM_001169124;NM_001169122;NM_002025;NM_001169123	Body;Body;Body;Body;Body	Island	0.56338	0.0387655	0.136677	0.0179859	0.426703	4.12197	1.49488e-12	1.34042e-11
cg05434903	37	X	117251118	KLHL13;KLHL13;KLHL13	NM_001168303;NM_001168301;NM_001168302	TSS1500;5'UTR;TSS1500	S_Shore	0.370924	0.0325163	0.0716818	0.012201	0.299243	5.1746	1.49708e-12	1.34084e-11
cg18885073	37	X	118370148	PGRMC1	NM_006667	TSS200	Island	0.354985	0.0619243	0.062657	0.00564571	0.292328	5.66553	1.49777e-12	1.34084e-11
cg17773502	37	X	41302010				S_Shore	0.361457	0.0478766	0.126405	0.0137949	0.235052	2.85951	1.51892e-12	1.35867e-11
cg24884420	37	X	100184037	XKRX	NM_212559	TSS200	Island	0.314313	0.0213322	0.051556	0.00905893	0.262757	6.09654	1.53648e-12	1.37327e-11
cg20858239	37	X	54834222	MAGED2;MAGED2;MAGED2;MAGED2	NM_177433;NM_014599;NM_177433;NM_201222	1stExon;TSS1500;5'UTR;TSS1500	N_Shore	0.389026	0.0424875	0.115542	0.00990636	0.273484	3.36696	1.55313e-12	1.38703e-11
cg19780807	37	X	119763998	C1GALT1C1;C1GALT1C1;C1GALT1C1;C1GALT1C1	NM_001011551;NM_152692;NM_001011551;NM_152692	1stExon;1stExon;5'UTR;5'UTR	Island	0.327026	0.0475558	0.0451241	0.00889046	0.281901	7.24725	1.55682e-12	1.3892e-11
cg16718054	37	X	63615366	MTMR8	NM_017677	TSS200	Island	0.465206	0.0280383	0.132723	0.0161643	0.332482	3.50508	1.58029e-12	1.40901e-11
cg19194595	37	X	46771884	PHF16;PHF16;PHF16	NM_001077445;NM_014735;NM_014735	5'UTR;1stExon;5'UTR	Island	0.376488	0.0336006	0.0740156	0.011291	0.302472	5.0866	1.5865e-12	1.41306e-11
cg00191758	37	X	55478814	MAGEH1	NM_014061	1stExon		0.495922	0.031404	0.135997	0.0197697	0.359925	3.64657	1.58739e-12	1.41306e-11
cg14247154	37	X	63615380	MTMR8	NM_017677	TSS200	Island	0.4865	0.0261288	0.0926854	0.0178307	0.393814	5.24894	1.59341e-12	1.41728e-11
cg13766816	37	X	118616721				Island	0.574458	0.0390204	0.109346	0.0212401	0.465112	5.25359	1.59501e-12	1.41756e-11
cg24721916	37	X	129473599	SLC25A14;SLC25A14	NM_003951;NM_022810	TSS1500;TSS1500	Island	0.317727	0.0276124	0.0253152	0.00700566	0.292412	12.5509	1.60381e-12	1.42423e-11
cg05418506	37	X	47004107	NDUFB11;RBM10;NDUFB11;RBM10;NDUFB11;NDUFB11	NR_024234;NM_152856;NR_024235;NM_005676;NM_001135998;NM_019056	Body;TSS1500;Body;TSS1500;TSS200;TSS200	Island	0.368678	0.0300753	0.0711418	0.0114883	0.297536	5.1823	1.61597e-12	1.43388e-11
cg10016783	37	X	144898901	SLITRK2;SLITRK2;SLITRK2;SLITRK2	NM_001144004;NM_001144003;NM_032539;NM_001144005	TSS1500;TSS1500;TSS1500;TSS1500	N_Shore	0.438367	0.0235127	0.109661	0.0170111	0.328706	3.99749	1.6218e-12	1.4379e-11
cg21890239	37	X	136509643				Island	0.502952	0.0308195	0.0941622	0.014978	0.40879	5.34133	1.62677e-12	1.44115e-11
cg24888621	37	X	134654536	DDX26B	NM_182540	TSS200	N_Shore	0.484936	0.035385	0.105631	0.0198971	0.379305	4.59084	1.62901e-12	1.44198e-11
cg16145139	37	X	70503962	NONO;NONO;BCYRN1;NONO;NONO	NM_001145408;NM_001145410;NR_001568;NM_007363;NM_001145409	5'UTR;5'UTR;Body;5'UTR;5'UTR	Island	0.390323	0.0354873	0.115483	0.0155535	0.274841	3.37993	1.66571e-12	1.47154e-11
cg08969352	37	X	14891423	FANCB;FANCB;MOSPD2	NM_001018113;NM_152633;NM_152581	TSS1500;TSS1500;TSS200	Island	0.547497	0.026551	0.0570681	0.0139903	0.490429	9.59375	1.66625e-12	1.47154e-11
cg01172484	37	X	55478539	MAGEH1;MAGEH1	NM_014061;NM_014061	1stExon;5'UTR		0.286829	0.024791	0.0677462	0.00811765	0.219083	4.23388	1.6664e-12	1.47154e-11
cg16272791	37	X	133119921	GPC3;GPC3;GPC3;GPC3	NM_001164617;NM_001164618;NM_001164619;NM_004484	TSS1500;TSS1500;TSS1500;TSS1500	Island	0.416461	0.0305444	0.0503828	0.0110897	0.366078	8.26594	1.6705e-12	1.47398e-11
cg02994943	37	X	154033409	MPP1;MPP1;MPP1;MPP1	NM_001166462;NM_002436;NM_001166461;NM_001166460	5'UTR;Body;Body;Body	Island	0.514918	0.0342951	0.0514214	0.0189234	0.463497	10.0137	1.67763e-12	1.4791e-11
cg26039373	37	X	38079661	SRPX;SRPX;SRPX;SRPX	NM_001170751;NM_006307;NM_001170750;NM_001170752	Body;Body;Body;Body	N_Shore	0.416917	0.0134158	0.0863496	0.0163681	0.330567	4.82824	1.6794e-12	1.47947e-11
cg15706156	37	X	151806528	GABRQ	NM_018558	TSS200	Island	0.22842	0.0352271	0.0361135	0.00416236	0.192306	6.32504	1.68182e-12	1.48043e-11
cg05134041	37	X	82763219	POU3F4	NM_000307	TSS200	N_Shore	0.522395	0.0196186	0.0538504	0.0162264	0.468545	9.70085	1.69449e-12	1.49008e-11
cg13645300	37	X	49027939	PLP2	NM_002668	TSS1500	N_Shore	0.496003	0.0283823	0.0703597	0.0163984	0.425643	7.04953	1.69548e-12	1.49008e-11
cg26590811	37	X	153607981	EMD	NM_000117	Body	Island	0.382215	0.0325847	0.066462	0.0112424	0.315753	5.75089	1.69738e-12	1.49057e-11
cg23545272	37	X	68049613	EFNB1;EFNB1	NM_004429;NM_004429	5'UTR;1stExon	Island	0.44472	0.0248826	0.0865041	0.0159481	0.358215	5.14102	1.69935e-12	1.49111e-11
cg01634761	37	X	68048386	EFNB1	NM_004429	TSS1500	N_Shore	0.410615	0.0330797	0.141784	0.0154301	0.26883	2.89605	1.70093e-12	1.49132e-11
cg22569627	37	X	119385611	ZBTB33	NM_006777	5'UTR	Island	0.518424	0.0393884	0.0983079	0.0160605	0.420116	5.27347	1.70572e-12	1.49433e-11
cg21602092	37	X	69353812	IGBP1	NM_001551	Body	Island	0.218052	0.0279564	0.0468733	0.00746029	0.171178	4.65193	1.71295e-12	1.49948e-11
cg17914143	37	X	54466747	TSR2	NM_058163	TSS200		0.462769	0.0295581	0.11772	0.017599	0.345049	3.9311	1.7255e-12	1.50927e-11
cg14794494	37	X	77359564	PGK1	NM_000291	TSS200	Island	0.41828	0.026532	0.0623518	0.0136734	0.355928	6.70839	1.7341e-12	1.51559e-11
cg15345580	37	X	24483294	PDK3;PDK3	NM_005391;NM_001142386	TSS200;TSS200	Island	0.18818	0.0339648	0.0350755	0.00338069	0.153104	5.36499	1.74145e-12	1.52081e-11
cg08104711	37	X	49091769	CCDC22	NM_014008	TSS200	N_Shore	0.513104	0.0260806	0.117616	0.019309	0.395488	4.36255	1.76079e-12	1.53649e-11
cg07056550	37	X	71459039	ERCC6L;PIN4	NM_017669;NM_001170747	TSS200;Body	Island	0.287368	0.0270877	0.0725032	0.00823797	0.214865	3.96353	1.76642e-12	1.54019e-11
cg24258005	37	X	55187696	FAM104B;FAM104B;FAM104B;FAM104B;FAM104B;FAM104B;FAM104B;FAM104B	NR_030722;NM_138362;NM_001166700;NM_001166699;NM_001166701;NM_001166702;NM_001166703;NM_001166704	TSS200;TSS200;TSS200;TSS200;TSS200;TSS200;TSS200;TSS200	Island	0.432747	0.0127975	0.0412657	0.0120473	0.391481	10.4868	1.77482e-12	1.54629e-11
cg15693668	37	X	63425720	FAM123B	NM_152424	TSS200	Island	0.630095	0.0451055	0.18582	0.0224746	0.444275	3.3909	1.78187e-12	1.55121e-11
cg16810342	37	X	49643947	USP27X;LOC158572	NM_001145073;NR_026742	TSS1500;Body	Island	0.354388	0.0319339	0.0701858	0.00922363	0.284202	5.04929	1.80173e-12	1.56726e-11
cg07693301	37	X	150067249	CD99L2;CD99L2;CD99L2	NM_134446;NM_031462;NM_134445	TSS200;TSS200;TSS200	Island	0.254864	0.0345091	0.0498807	0.00759635	0.204983	5.10946	1.80514e-12	1.569e-11
cg00408231	37	X	100807848	ARMCX1	NM_016608	5'UTR	Island	0.633631	0.0394212	0.93154	0.00993539	-0.29791	0.680197	1.80712e-12	1.56948e-11
cg26359958	37	X	131623375	MBNL3	NM_001170704	5'UTR	Island	0.312096	0.0221816	0.0656809	0.0111407	0.246415	4.7517	1.80937e-12	1.5702e-11
cg01019600	37	X	119125040				Island	0.378205	0.0357555	0.0665013	0.0116932	0.311703	5.68718	1.81366e-12	1.5727e-11
cg19748438	37	X	46306749	ZNF673;ZNF673;ZNF673;ZNF673;ZNF673;ZNF673;ZNF673;ZNF673	NM_001129899;NM_017776;NM_001129899;NM_017776;NM_001129898;NM_001129900;NM_001129900;NM_001129898	5'UTR;5'UTR;1stExon;1stExon;5'UTR;5'UTR;1stExon;1stExon	Island	0.280998	0.0158994	0.0458321	0.00889123	0.235166	6.13103	1.82386e-12	1.5803e-11
cg06645047	37	X	48858904	GRIPAP1;GRIPAP1	NM_020137;NM_207672	TSS1500;TSS1500		0.419369	0.0298354	0.0739611	0.0138014	0.345408	5.67013	1.8283e-12	1.5829e-11
cg27296664	37	X	142723114	SLITRK4	NM_173078	TSS200	S_Shore	0.394732	0.0224279	0.0410045	0.00986392	0.353728	9.62656	1.84213e-12	1.59309e-11
cg12727431	37	X	153200906	RENBP;NAA10	NM_002910;NM_003491	Body;TSS1500	Island	0.409266	0.0508808	0.0540337	0.00830184	0.355232	7.57426	1.84295e-12	1.59309e-11
cg25676950	37	X	48828779	KCND1	NM_004979	TSS1500	S_Shelf	0.350408	0.0357596	0.0966656	0.00803794	0.253742	3.62495	1.86683e-12	1.61247e-11
cg00416689	37	X	102631887	NGFRAP1;NGFRAP1;NGFRAP1	NM_014380;NM_206917;NM_206915	TSS1500;5'UTR;5'UTR	Island	0.262292	0.0277814	0.0555281	0.00782718	0.206763	4.72358	1.87384e-12	1.61696e-11
cg11498602	37	X	69509542	KIF4A;PDZD11	NM_012310;NM_016484	TSS1500;5'UTR	N_Shore	0.409041	0.0259893	0.103338	0.0181825	0.305703	3.95828	1.87495e-12	1.61696e-11
cg18388748	37	X	47004459	NDUFB11;NDUFB11;NDUFB11;RBM10;RBM10;NDUFB11	NR_024234;NM_019056;NR_024235;NM_152856;NM_005676;NM_001135998	Body;TSS1500;Body;TSS200;TSS200;TSS1500	Island	0.33227	0.0341341	0.0818645	0.0101033	0.250406	4.05878	1.87708e-12	1.61753e-11
cg08965337	37	X	131352534	RAP2C	NM_021183	TSS1500	Island	0.397178	0.0364754	0.0947636	0.0123318	0.302414	4.19125	1.89229e-12	1.62938e-11
cg06144999	37	X	11129626	HCCS;HCCS;HCCS	NM_001122608;NM_005333;NM_005333	5'UTR;1stExon;5'UTR	Island	0.482278	0.0343679	0.0533662	0.0133821	0.428912	9.03715	1.89977e-12	1.63276e-11
cg19854896	37	X	106959898	TSC22D3;TSC22D3;TSC22D3	NM_004089;NM_001015881;NM_198057	Body;TSS200;Body	Island	0.55509	0.0298493	0.123364	0.0244198	0.431725	4.49959	1.9006e-12	1.63276e-11
cg11620557	37	X	39963545	BCOR;BCOR	NM_001123384;NM_001123383	5'UTR;5'UTR	Island	0.594064	0.0221035	0.872147	0.0157063	-0.278083	0.681151	1.90125e-12	1.63276e-11
cg22275278	37	X	153607462	EMD	NM_000117	TSS200	Island	0.487971	0.0464011	0.0702002	0.0142458	0.417771	6.95114	1.90213e-12	1.63276e-11
cg06971254	37	X	48755675	PQBP1;TIMM17B;PQBP1;PQBP1;PQBP1;PQBP1;TIMM17B;PQBP1;PQBP1;PQBP1;PQBP1;PQBP1	NM_001032384;NM_001167947;NM_001167989;NM_001167992;NM_005710;NM_005710;NM_005834;NM_001167990;NM_001032383;NM_001032381;NM_144495;NM_001032382	5'UTR;TSS1500;5'UTR;TSS200;5'UTR;1stExon;TSS1500;5'UTR;5'UTR;5'UTR;5'UTR;5'UTR	S_Shore	0.51365	0.0370385	0.167158	0.0254125	0.346493	3.07285	1.91103e-12	1.63913e-11
cg07930217	37	X	106871770	PRPS1;PRPS1	NM_002764;NM_002764	1stExon;5'UTR	Island	0.24153	0.0338351	0.0428705	0.00447202	0.198659	5.63394	1.91419e-12	1.64057e-11
cg19063141	37	X	153603079	FLNA;FLNA	NM_001456;NM_001110556	TSS200;TSS200	Island	0.430267	0.0122936	0.0603318	0.0143532	0.369935	7.13167	1.92388e-12	1.64759e-11
cg08966380	37	X	68835729	EDA;EDA;EDA;EDA;EDA;EDA	NM_001005615;NM_001005609;NM_001005610;NM_001005612;NM_001399;NM_001005611	TSS200;TSS200;TSS200;TSS200;TSS200;TSS200	Island	0.465478	0.0256973	0.0445994	0.012452	0.420879	10.4369	1.92746e-12	1.64895e-11
cg25790081	37	X	67718547	YIPF6	NM_173834	TSS1500	Island	0.453397	0.0319385	0.0543223	0.0134568	0.399075	8.34642	1.92845e-12	1.64895e-11
cg08955859	37	X	77360510	PGK1	NM_000291	Body	S_Shore	0.343935	0.0220955	0.0847963	0.0128372	0.259139	4.05601	1.93702e-12	1.655e-11
cg13789561	37	X	47420453	ARAF	NM_001654	TSS200	Island	0.208461	0.0387846	0.0325923	0.00427143	0.175869	6.39602	1.94616e-12	1.66153e-11
cg26176649	37	X	47342033	ZNF41;ZNF41;ZNF41;ZNF41	NM_007130;NM_153380;NM_153380;NM_007130	5'UTR;1stExon;5'UTR;1stExon	Island	0.330812	0.027955	0.0920229	0.0104818	0.238789	3.59489	1.95361e-12	1.6666e-11
cg17385175	37	X	23350552				Island	0.335365	0.0409293	0.0583523	0.0101995	0.277012	5.74724	1.97966e-12	1.68752e-11
cg16742675	37	X	153602721	FLNA;FLNA	NM_001456;NM_001110556	5'UTR;5'UTR	Island	0.520684	0.0296707	0.105751	0.02032	0.414933	4.92368	1.99068e-12	1.69491e-11
cg05427163	37	X	48397938	TBC1D25	NM_002536	TSS200	Island	0.526233	0.0298891	0.127596	0.0223959	0.398637	4.12422	1.9914e-12	1.69491e-11
cg04675170	37	X	64754950	LAS1L;LAS1L;LAS1L	NM_001170649;NM_031206;NM_001170650	TSS1500;TSS1500;TSS1500	S_Shore	0.411184	0.0214388	0.106983	0.0147772	0.3042	3.84343	1.99356e-12	1.69545e-11
cg24035229	37	X	129115416	BCORL1	NM_021946	TSS1500	Island	0.355569	0.0278025	0.0466136	0.0086104	0.308955	7.628	2.0012e-12	1.70063e-11
cg19528502	37	X	100663176	HNRNPH2;HNRNPH2;GLA	NM_001032393;NM_019597;NM_000169	TSS200;TSS200;TSS200	Island	0.37305	0.029189	0.0496662	0.0104825	0.323384	7.51114	2.01231e-12	1.70837e-11
cg22784592	37	X	153059760	IDH3G;SSR4;IDH3G	NM_174869;NM_006280;NM_004135	1stExon;TSS1500;1stExon	Island	0.280832	0.035121	0.0217832	0.00517078	0.259049	12.8921	2.01339e-12	1.70837e-11
cg10030436	37	X	48755633	PQBP1;TIMM17B;PQBP1;PQBP1;PQBP1;PQBP1;TIMM17B;PQBP1;PQBP1;PQBP1;PQBP1;PQBP1	NM_001032384;NM_001167947;NM_001167989;NM_001167992;NM_005710;NM_005710;NM_005834;NM_001167990;NM_001032383;NM_001032381;NM_144495;NM_001032382	5'UTR;TSS1500;5'UTR;TSS200;5'UTR;1stExon;TSS1500;5'UTR;5'UTR;5'UTR;5'UTR;5'UTR	S_Shore	0.459565	0.0242602	0.0742065	0.0154004	0.385358	6.19305	2.01569e-12	1.70901e-11
cg09034929	37	X	70288225	SNX12;SNX12	NM_013346;NM_013346	1stExon;5'UTR	Island	0.203463	0.0170361	0.0522003	0.00646859	0.151263	3.89775	2.02896e-12	1.71894e-11
cg08800033	37	X	151999825	NSDHL;NSDHL;CETN2	NM_015922;NM_001129765;NM_004344	5'UTR;5'UTR;TSS1500	S_Shore	0.413425	0.0487343	0.111457	0.00992403	0.301968	3.70927	2.03521e-12	1.72291e-11
cg01086868	37	X	66764531	AR;AR	NM_000044;NM_000044	1stExon;5'UTR	N_Shore	0.510531	0.0333135	0.0975361	0.0183387	0.412995	5.23428	2.0851e-12	1.76358e-11
cg16692973	37	X	119445209	FAM70A;FAM70A;FAM70A;FAM70A;FAM70A;FAM70A	NM_017938;NM_001104544;NM_017938;NM_001104544;NM_001104545;NM_001104545	1stExon;5'UTR;5'UTR;1stExon;1stExon;5'UTR	Island	0.3164	0.0471082	0.0552837	0.00714286	0.261116	5.7232	2.08644e-12	1.76358e-11
cg16063272	37	X	101771222	TMSB15A	NM_021992	5'UTR	N_Shore	0.355422	0.0305592	0.0956026	0.0101671	0.259819	3.7177	2.08968e-12	1.76497e-11
cg04700060	37	X	129402929	ZNF280C	NM_017666	TSS200	Island	0.390545	0.0453718	0.112592	0.00878291	0.277952	3.46866	2.12123e-12	1.79025e-11
cg16822572	37	X	48776486	PIM2	NM_006875	TSS200	Island	0.29805	0.0446643	0.0587299	0.0119587	0.23932	5.07493	2.13838e-12	1.80335e-11
cg17853057	37	X	54070497	PHF8;PHF8	NM_015107;NM_015107	1stExon;5'UTR	Island	0.51674	0.0207405	0.12788	0.0251011	0.388861	4.04083	2.14449e-12	1.80712e-11
cg02004156	37	X	48900769	TFE3;TFE3	NM_006521;NM_006521	1stExon;5'UTR	Island	0.345579	0.0345414	0.0997106	0.0103437	0.245868	3.46582	2.14889e-12	1.80946e-11
cg17149359	37	X	119764131	C1GALT1C1;C1GALT1C1	NM_152692;NM_001011551	TSS200;TSS200	Island	0.429765	0.0334517	0.080745	0.0132274	0.34902	5.3225	2.1518e-12	1.81052e-11
cg15953767	37	X	149531112				Island	0.515663	0.0334731	0.113763	0.0205181	0.4019	4.53278	2.15892e-12	1.81513e-11
cg21183872	37	X	118108506	LONRF3;LONRF3	NM_024778;NM_001031855	TSS1500;TSS1500	Island	0.44778	0.0380312	0.109571	0.0187256	0.33821	4.08668	2.17147e-12	1.8243e-11
cg06295352	37	X	130037150	ENOX2;ENOX2;ENOX2;ENOX2	NM_006375;NM_182314;NM_006375;NM_182314	5'UTR;5'UTR;1stExon;1stExon	Island	0.371704	0.0447678	0.0432715	0.00931019	0.328433	8.59005	2.17593e-12	1.82665e-11
cg09158774	37	X	30326496	NR0B1	NM_000475	1stExon	Island	0.389499	0.0325983	0.0541569	0.0095789	0.335342	7.19204	2.17771e-12	1.82677e-11
cg18780401	37	X	48815125	OTUD5;OTUD5;OTUD5;OTUD5	NM_017602;NM_001136159;NM_001136158;NM_001136157	TSS1500;5'UTR;TSS1500;TSS1500	Island	0.386848	0.0137924	0.0761319	0.0132599	0.310716	5.08129	2.20553e-12	1.8487e-11
cg07393670	37	X	129299802	AIFM1;AIFM1;AIFM1;AIFM1;AIFM1;AIFM1;AIFM1;AIFM1	NM_004208;NM_001130847;NM_145813;NM_004208;NM_145813;NM_145812;NM_145812;NM_001130847	5'UTR;5'UTR;5'UTR;1stExon;1stExon;5'UTR;1stExon;1stExon	Island	0.501416	0.0385228	0.0528133	0.0145174	0.448603	9.49412	2.22393e-12	1.86271e-11
cg24139739	37	X	68048818	EFNB1	NM_004429	TSS200	Island	0.443177	0.0320228	0.0849994	0.0173789	0.358177	5.21388	2.22933e-12	1.86582e-11
cg21019788	37	X	48555509	SUV39H1	NM_003173	Body	Island	0.440107	0.0177053	0.127756	0.0173733	0.312351	3.44491	2.24657e-12	1.87883e-11
cg06363801	37	X	134049271	MOSPD1;MOSPD1	NM_019556;NM_019556	5'UTR;1stExon	Island	0.468747	0.0149021	0.0725036	0.0176913	0.396243	6.46515	2.25048e-12	1.88067e-11
cg07806343	37	X	129194523				Island	0.479397	0.0324012	0.0510653	0.0120626	0.428332	9.38793	2.26134e-12	1.88832e-11
cg03751162	37	X	54466849	TSR2	NM_058163	TSS200		0.368922	0.0226955	0.0868371	0.0116774	0.282085	4.24844	2.26717e-12	1.89176e-11
cg11072201	37	X	108976163	ACSL4;ACSL4	NM_022977;NM_004458	5'UTR;5'UTR	Island	0.501326	0.034096	0.111691	0.0186967	0.389635	4.4885	2.28167e-12	1.90242e-11
cg17658468	37	X	37706817	DYNLT3;DYNLT3	NM_006520;NM_006520	1stExon;5'UTR	Island	0.380508	0.0496742	0.0563557	0.0076987	0.324153	6.7519	2.29069e-12	1.90851e-11
cg12584551	37	X	67653401	OPHN1	NM_002547	TSS200	Island	0.347611	0.048439	0.0482349	0.00765628	0.299376	7.20663	2.30039e-12	1.91514e-11
cg16700576	37	X	67913309	STARD8;STARD8;STARD8	NM_001142504;NM_014725;NM_001142503	TSS200;5'UTR;Body	Island	0.44453	0.019501	0.0907082	0.0212041	0.353822	4.90066	2.30217e-12	1.91519e-11
cg15977272	37	X	68048909	EFNB1;EFNB1	NM_004429;NM_004429	5'UTR;1stExon	Island	0.612371	0.0420701	0.0935501	0.0205107	0.518821	6.54592	2.31484e-12	1.92428e-11
cg19800913	37	X	134186228	FAM127B;FAM127B	NM_001078172;NM_001134321	TSS200;TSS200	Island	0.389087	0.0412313	0.0526313	0.0095227	0.336455	7.39269	2.32111e-12	1.92804e-11
cg14520892	37	X	24711633	POLA1	NM_016937	TSS1500	Island	0.456835	0.0460901	0.113775	0.0156207	0.34306	4.01526	2.32548e-12	1.93022e-11
cg05511752	37	X	70338656	MED12	NM_005120	1stExon	Island	0.480165	0.0502785	0.102391	0.0138207	0.377774	4.68952	2.33534e-12	1.93695e-11
cg22951728	37	X	153664905	GDI1	NM_001493	TSS1500	Island	0.266546	0.0419869	0.0513215	0.00620596	0.215224	5.19365	2.3388e-12	1.93837e-11
cg06731599	37	X	40440704	ATP6AP2	NM_005765	Body	Island	0.363841	0.0381258	0.0700531	0.0110993	0.293788	5.19379	2.34207e-12	1.93962e-11
cg03992069	37	X	70474783	ZMYM3;ZMYM3;BCYRN1;ZMYM3;ZMYM3;ZMYM3	NM_201599;NM_001171162;NR_001568;NM_001171163;NM_005096;NM_001171162	TSS1500;1stExon;Body;TSS1500;TSS1500;5'UTR	S_Shore	0.43504	0.0235618	0.093727	0.0157312	0.341313	4.64156	2.35759e-12	1.95048e-11
cg22653685	37	X	73756097				Island	0.491346	0.0577315	0.0873357	0.0136094	0.40401	5.62594	2.35871e-12	1.95048e-11
cg18701656	37	X	144898803	SLITRK2;SLITRK2;SLITRK2;SLITRK2	NM_001144004;NM_001144003;NM_032539;NM_001144005	TSS1500;TSS1500;TSS1500;TSS1500	N_Shore	0.409242	0.0387791	0.152699	0.0134577	0.256543	2.68006	2.37316e-12	1.96096e-11
cg00745293	37	X	102862621	TCEAL3;TCEAL3	NM_001006933;NM_032926	TSS1500;TSS1500	N_Shore	0.426664	0.0234754	0.112041	0.0167669	0.314623	3.80811	2.41036e-12	1.99021e-11
cg08076861	37	X	152599398	ZNF275	NM_001080485	TSS1500	N_Shore	0.563955	0.0278309	0.0476049	0.0190348	0.51635	11.8466	2.43479e-12	2.00888e-11
cg02501924	37	X	99891813	TSPAN6	NM_003270	TSS200	S_Shore	0.462634	0.021533	0.0782857	0.0166427	0.384349	5.90957	2.44798e-12	2.01826e-11
cg03993368	37	X	134479056	ZNF75D;ZNF449	NM_007131;NM_152695	TSS1500;5'UTR	Island	0.475291	0.0555423	0.0750799	0.0188577	0.400211	6.33047	2.46968e-12	2.03464e-11
cg18426869	37	X	47863429	ZNF182;ZNF182;SPACA5	NM_006962;NM_001007088;NM_205856	TSS200;TSS200;TSS1500	Island	0.402316	0.0541717	0.0823946	0.0115904	0.319921	4.88279	2.47206e-12	2.03475e-11
cg11718092	37	X	82763266	POU3F4	NM_000307	TSS200	N_Shore	0.451818	0.0229011	0.153197	0.0196072	0.298621	2.94926	2.4735e-12	2.03475e-11
cg22151216	37	X	100873010	ARMCX6;ARMCX6	NM_019007;NM_001009584	TSS200;TSS200		0.309752	0.0296104	0.069981	0.0111322	0.239771	4.42623	2.48733e-12	2.0446e-11
cg06334238	37	X	153284899	IRAK1;IRAK1;IRAK1	NM_001025243;NM_001569;NM_001025242	Body;Body;Body	Island	0.572111	0.0627903	0.0571545	0.0109026	0.514956	10.0099	2.49572e-12	2.04997e-11
cg17224287	37	X	99986625	SYTL4;SYTL4	NM_001129896;NM_080737	5'UTR;TSS200	Island	0.418292	0.0468698	0.106211	0.016941	0.312081	3.9383	2.51089e-12	2.06091e-11
cg13549303	37	X	83443165	RPS6KA6	NM_014496	TSS1500	Island	0.484141	0.040967	0.100941	0.0167888	0.3832	4.79629	2.5136e-12	2.0616e-11
cg19855812	37	X	74376046	ABCB7	NM_004299	1stExon		0.221805	0.0266086	0.0570662	0.00659529	0.164739	3.8868	2.5375e-12	2.07966e-11
cg01353788	37	X	147582069	AFF2;AFF2;AFF2;AFF2;AFF2	NM_002025;NM_001169125;NM_001169123;NM_001169124;NM_001169122	TSS200;TSS200;TSS200;TSS200;TSS200	Island	0.389069	0.0417875	0.0489805	0.00956169	0.340089	7.94335	2.5431e-12	2.08271e-11
cg02649608	37	X	119384792	ZBTB33;ZBTB33	NM_006777;NM_006777	5'UTR;1stExon	Island	0.46288	0.0191903	0.0957226	0.0189746	0.367158	4.83565	2.55531e-12	2.08978e-11
cg01150083	37	X	48980043	GPKOW	NM_015698	1stExon	Island	0.288458	0.0578995	0.0317488	0.00342915	0.256709	9.08563	2.55552e-12	2.08978e-11
cg17122979	37	X	48397915	TBC1D25	NM_002536	TSS200	Island	0.552004	0.0339381	0.133727	0.0265763	0.418277	4.12785	2.56439e-12	2.09549e-11
cg21758197	37	X	48815822	OTUD5;OTUD5;OTUD5;OTUD5	NM_017602;NM_001136159;NM_001136158;NM_001136157	TSS1500;TSS200;TSS1500;TSS1500	Island	0.246531	0.0397661	0.0503144	0.00684782	0.196217	4.89981	2.57351e-12	2.10139e-11
cg22772711	37	X	101967509	GPRASP2;GPRASP2	NM_138437;NM_001004051	5'UTR;5'UTR	Island	0.335577	0.0325428	0.0636408	0.00928975	0.271936	5.27299	2.57613e-12	2.10197e-11
cg02229344	37	X	130216380	FLJ30058	NM_144967	Body	Island	0.317981	0.0177832	0.0767231	0.0113578	0.241258	4.14452	2.5805e-12	2.10398e-11
cg02581727	37	X	134478016	ZNF449;ZNF75D	NM_152695;NM_007131	TSS1500;TSS200	N_Shore	0.374021	0.0544478	0.0939083	0.00762875	0.280113	3.98284	2.58342e-12	2.10408e-11
cg08476892	37	X	18692821				N_Shore	0.383903	0.0291858	0.120981	0.011772	0.262921	3.17324	2.58443e-12	2.10408e-11
cg06302218	37	X	102566123	BEX2;BEX2;BEX2;BEX2	NM_001168401;NM_001168400;NM_032621;NM_001168399	TSS200;TSS1500;TSS200;TSS1500	S_Shore	0.285179	0.0340821	0.0799582	0.0102859	0.205221	3.5666	2.61193e-12	2.12491e-11
cg17033281	37	X	122993976	XIAP	NM_001167	TSS200	Island	0.257443	0.0298167	0.0455813	0.00650029	0.211861	5.648	2.61913e-12	2.1292e-11
cg16245086	37	X	100603828	TIMM8A;TIMM8A;TIMM8A	NM_001145951;NM_004085;NM_004085	TSS200;1stExon;5'UTR	Island	0.461985	0.0201236	0.114478	0.0181534	0.347507	4.03559	2.63156e-12	2.13773e-11
cg05935584	37	X	150151823	HMGB3;HMGB3	NM_005342;NM_005342	1stExon;5'UTR	Island	0.53203	0.0357377	0.0460003	0.0121373	0.48603	11.5658	2.64728e-12	2.14892e-11
cg12709057	37	X	107334815	PSMD10;PSMD10;ATG4A;PSMD10;ATG4A;PSMD10	NM_002814;NM_170750;NM_052936;NM_002814;NM_178270;NM_170750	5'UTR;5'UTR;TSS200;1stExon;TSS200;1stExon	Island	0.535011	0.0295021	0.0558399	0.016863	0.479171	9.58115	2.65352e-12	2.15241e-11
cg14725109	37	X	47696106	ZNF81	NM_007137	TSS200	Island	0.333431	0.0477161	0.0730666	0.00853287	0.260365	4.56339	2.70079e-12	2.18915e-11
cg16617243	37	X	139173584				Island	0.403738	0.0586593	0.0487027	0.00675938	0.355035	8.28985	2.71188e-12	2.19652e-11
cg02161125	37	X	41782692	CASK;CASK;CASK	NM_001126054;NM_001126055;NM_003688	TSS1500;TSS1500;TSS1500	Island	0.389511	0.0518276	0.0529579	0.00767303	0.336553	7.35511	2.71929e-12	2.20092e-11
cg22660483	37	X	54835382	MAGED2;MAGED2;MAGED2	NM_177433;NM_201222;NM_014599	5'UTR;TSS200;5'UTR	Island	0.452218	0.0429703	0.0958365	0.0211396	0.356382	4.71864	2.72273e-12	2.20208e-11
cg09738386	37	X	100645872	RPL36A	NM_021029	TSS200	Island	0.458183	0.0388521	0.0550003	0.012759	0.403182	8.33055	2.72805e-12	2.20478e-11
cg23947872	37	X	149862363	MTMR1	NM_003828	Body		0.524257	0.0478412	0.151531	0.0167422	0.372726	3.45973	2.74466e-12	2.21658e-11
cg07768177	37	X	138286760	FGF13;FGF13;FGF13	NM_001139501;NM_001139500;NM_001139498	5'UTR;5'UTR;5'UTR	Island	0.533806	0.0344289	0.181004	0.0240001	0.352802	2.94914	2.7566e-12	2.2246e-11
cg08327960	37	X	38663047	MID1IP1;MID1IP1;MID1IP1	NM_001098790;NM_001098791;NM_021242	5'UTR;5'UTR;TSS200	Island	0.59718	0.0385613	0.149619	0.0227089	0.447561	3.99134	2.76588e-12	2.23046e-11
cg03688409	37	X	55027018	APEX2	NM_014481	Body	S_Shore	0.326898	0.0363112	0.07095	0.0123833	0.255948	4.60744	2.76974e-12	2.23195e-11
cg00368230	37	X	152865160	FAM58A;FAM58A	NM_001130997;NM_152274	TSS1500;TSS1500	Island	0.338401	0.0257345	0.0716051	0.0144057	0.266796	4.72594	2.78366e-12	2.24152e-11
cg24351198	37	X	48455856	WDR13;WDR13;WDR13	NR_029427;NM_017883;NM_001166426	TSS200;TSS200;TSS1500	N_Shore	0.46752	0.0219511	0.0917923	0.0200972	0.375727	5.09324	2.80228e-12	2.25488e-11
cg19022966	37	X	133594210	HPRT1;HPRT1	NM_000194;NM_000194	5'UTR;1stExon	Island	0.448642	0.0223192	0.118956	0.01711	0.329687	3.77151	2.80629e-12	2.25575e-11
cg08348649	37	X	119443387	FAM70A;FAM70A;FAM70A	NM_017938;NM_001104544;NM_001104545	Body;Body;Body	N_Shore	0.499325	0.0439428	0.123326	0.0171696	0.375999	4.04881	2.80745e-12	2.25575e-11
cg25442487	37	X	133306916				Island	0.233992	0.0225176	0.0469273	0.00631439	0.187064	4.98626	2.83076e-12	2.27283e-11
cg23064627	37	X	139173571				Island	0.505211	0.0456694	0.0563043	0.0124233	0.448907	8.97287	2.83577e-12	2.27473e-11
cg17548613	37	X	41782322	CASK;CASK;CASK	NM_001126055;NM_003688;NM_001126054	TSS200;TSS200;TSS200	Island	0.468074	0.0524287	0.072487	0.0160329	0.395587	6.45736	2.83725e-12	2.27473e-11
cg07989867	37	X	75648019	MAGEE1	NM_020932	TSS200	N_Shore	0.190846	0.0190859	0.0643587	0.00600076	0.126488	2.96535	2.84809e-12	2.28177e-11
cg03460558	37	X	128657473	SMARCA1;SMARCA1	NM_003069;NM_139035	TSS200;TSS200	S_Shore	0.438735	0.0339482	0.0881	0.01936	0.350635	4.97997	2.86981e-12	2.29751e-11
cg10055173	37	X	49028100	PLP2	NM_002668	TSS200	Island	0.388908	0.0419423	0.113465	0.0132877	0.275442	3.42755	2.87543e-12	2.30034e-11
cg05222959	37	X	153665103	GDI1	NM_001493	TSS200	Island	0.242409	0.0186	0.0345522	0.00703176	0.207856	7.01573	2.92038e-12	2.33461e-11
cg01809408	37	X	53112501	TSPYL2	NM_022117	Body	S_Shore	0.544875	0.0141372	0.204722	0.0264832	0.340153	2.66154	2.923e-12	2.33502e-11
cg26367537	37	X	17755775	SCML1;SCML1;SCML1;SCML1;SCML1;SCML1;SCML1;SCML1	NM_006746;NM_001037536;NM_001037540;NM_001037535;NM_001037536;NM_001037540;NM_001037535;NM_006746	1stExon;1stExon;5'UTR;1stExon;5'UTR;1stExon;5'UTR;5'UTR	Island	0.43205	0.037363	0.0932483	0.0156363	0.338802	4.63333	2.93121e-12	2.33989e-11
cg15224006	37	X	49125404	PPP1R3F	NM_033215	TSS1500	N_Shore	0.49599	0.0257796	0.169591	0.0205448	0.3264	2.92463	2.96032e-12	2.36142e-11
cg09990556	37	X	84498989	ZNF711	NM_021998	TSS200	Island	0.197369	0.024841	0.0411721	0.0053381	0.156197	4.79375	2.97854e-12	2.37424e-11
cg05290899	37	X	48769310	SLC35A2;SLC35A2;SLC35A2	NM_001042498;NM_001032289;NM_005660	TSS200;TSS1500;TSS1500	Island	0.294867	0.0380449	0.0840709	0.0094627	0.210796	3.50736	2.99344e-12	2.3844e-11
cg22674664	37	X	54835315	MAGED2;MAGED2;MAGED2	NM_177433;NM_201222;NM_014599	5'UTR;TSS200;5'UTR	Island	0.396966	0.0472687	0.0897114	0.0119371	0.307254	4.42492	3.02449e-12	2.40739e-11
cg11594566	37	X	134556416	NCRNA00086	NR_024359	Body	Island	0.518891	0.0298132	0.0314304	0.0136336	0.487461	16.5092	3.05796e-12	2.432e-11
cg08855111	37	X	108976340	ACSL4;ACSL4	NM_022977;NM_004458	5'UTR;5'UTR	Island	0.590181	0.0535853	0.115552	0.0184904	0.47463	5.10751	3.0598e-12	2.432e-11
cg06619487	37	X	23353027	PTCHD1	NM_173495	1stExon	Island	0.338173	0.0201216	0.0523851	0.0125234	0.285788	6.45551	3.06884e-12	2.43744e-11
cg13241003	37	X	11776693	MSL3;MSL3;MSL3;MSL3	NM_078628;NM_006800;NM_078629;NM_078630	Body;TSS1500;Body;Body	Island	0.486813	0.0404746	0.0768894	0.0183073	0.409923	6.33134	3.07803e-12	2.44298e-11
cg20344426	37	X	154444619	VBP1	NM_003372	TSS200		0.409704	0.0378964	0.0668945	0.0114879	0.34281	6.12463	3.09388e-12	2.4538e-11
cg05452887	37	X	119005413	NDUFA1;RNF113A	NM_004541;NM_006978	TSS1500;1stExon	Island	0.555771	0.0288562	0.0853317	0.0206748	0.470439	6.51306	3.124e-12	2.47591e-11
cg13937075	37	X	136113882	GPR101	NM_054021	TSS200	Island	0.509897	0.0318202	0.145562	0.0210431	0.364335	3.50295	3.16131e-12	2.50368e-11
cg21697779	37	X	154255534	FUNDC2	NM_023934	Body	Island	0.368361	0.0409846	0.0816074	0.0170137	0.286753	4.51381	3.1673e-12	2.50664e-11
cg04302300	37	X	107179321				Island	0.462862	0.0381684	0.0740208	0.0136475	0.388842	6.25314	3.17799e-12	2.51329e-11
cg02803670	37	X	134478751	ZNF75D;ZNF449;ZNF449	NM_007131;NM_152695;NM_152695	TSS1500;1stExon;5'UTR	Island	0.218461	0.0235728	0.0531416	0.00684722	0.16532	4.11092	3.21035e-12	2.53707e-11
cg01771673	37	X	106361539	RBM41;RBM41	NM_001171080;NM_018301	Body;Body	Island	0.504119	0.0356288	0.109915	0.0221825	0.394204	4.58645	3.23561e-12	2.55521e-11
cg00584971	37	X	99665588	PCDH19;PCDH19	NM_001105243;NM_020766	TSS1500;TSS1500	N_Shore	0.322874	0.032597	0.0806359	0.0119546	0.242238	4.0041	3.24024e-12	2.55703e-11
cg13726724	37	X	47483268				Island	0.423421	0.0197748	0.0701144	0.0164432	0.353307	6.039	3.2786e-12	2.58339e-11
cg14871604	37	X	69353710	IGBP1	NM_001551	5'UTR	Island	0.424079	0.0450779	0.109244	0.0125874	0.314835	3.88195	3.2788e-12	2.58339e-11
cg06475150	37	X	48937814	WDR45;WDR45	NM_001029896;NM_007075	TSS1500;5'UTR	Island	0.433305	0.0211382	0.0772127	0.015508	0.356093	5.61184	3.28064e-12	2.58339e-11
cg02510708	37	X	123095692	STAG2;STAG2;STAG2;STAG2;STAG2;STAG2;STAG2	NM_001042751;NM_006603;NM_001042749;NM_001042750;NM_001042751;NM_006603;NM_001042750	1stExon;5'UTR;5'UTR;1stExon;5'UTR;1stExon;5'UTR	S_Shore	0.517736	0.0137902	0.0670793	0.0195674	0.450657	7.71827	3.3049e-12	2.60064e-11
cg01408383	37	X	15353254	PIGA;PIGA	NM_020473;NM_002641	5'UTR;5'UTR	N_Shore	0.269735	0.0291455	0.0474681	0.00700542	0.222267	5.68245	3.327e-12	2.61456e-11
cg17503853	37	X	49091797	CCDC22	NM_014008	TSS200	N_Shore	0.590257	0.0364954	0.200145	0.0258233	0.390111	2.94914	3.32732e-12	2.61456e-11
cg04754076	37	X	152599461	ZNF275	NM_001080485	TSS200	Island	0.557902	0.0437663	0.144118	0.0206528	0.413784	3.87115	3.33298e-12	2.61564e-11
cg20074774	37	X	38420780	TSPAN7;TSPAN7	NM_004615;NM_004615	1stExon;5'UTR	Island	0.431111	0.0574847	0.0817436	0.0102907	0.349368	5.27394	3.33342e-12	2.61564e-11
cg22975864	37	X	106361500	RBM41;RBM41	NM_001171080;NM_018301	Body;Body	N_Shore	0.35437	0.0271968	0.0710561	0.011288	0.283314	4.98718	3.36104e-12	2.63544e-11
cg09347151	37	X	134555540	NCRNA00086	NR_024359	TSS1500	N_Shore	0.544023	0.0290948	0.117492	0.0214383	0.426532	4.63032	3.36353e-12	2.63552e-11
cg26439324	37	X	149716393				Island	0.597676	0.0315738	0.130149	0.0308194	0.467527	4.59225	3.36763e-12	2.63572e-11
cg05047811	37	X	152875939				Island	0.380423	0.0406368	0.0661001	0.0110906	0.314323	5.75526	3.36855e-12	2.63572e-11
cg05365121	37	X	152599997	ZNF275	NM_001080485	5'UTR	Island	0.519383	0.0502333	0.132033	0.0149957	0.38735	3.93373	3.38644e-12	2.64784e-11
cg21484182	37	X	125300084	DCAF12L2	NM_001013628	TSS200	Island	0.287921	0.0442767	0.0472531	0.00700334	0.240667	6.09316	3.3965e-12	2.65383e-11
cg07822777	37	X	103499650	ESX1	NM_153448	TSS200	Island	0.369987	0.0270339	0.0450788	0.010043	0.324908	8.20755	3.40296e-12	2.657e-11
cg03010388	37	X	18693162				Island	0.335217	0.0386484	0.109226	0.0146957	0.225991	3.06903	3.41986e-12	2.66831e-11
cg17123338	37	X	153361684	MECP2;MECP2	NM_001110792;NM_004992	Body;5'UTR	N_Shore	0.449221	0.0193526	0.108196	0.017709	0.341025	4.15192	3.42642e-12	2.67154e-11
cg15248636	37	X	68723732	FAM155B	NM_015686	TSS1500	Island	0.365419	0.031083	0.0691364	0.011649	0.296283	5.28548	3.43467e-12	2.67609e-11
cg04855977	37	X	128977653	ZDHHC9;ZDHHC9	NM_001008222;NM_016032	TSS200;5'UTR	Island	0.345616	0.028582	0.067109	0.0107177	0.278506	5.15006	3.4425e-12	2.6786e-11
cg08782677	37	X	150346292	GPR50	NM_004224	Body	Island	0.61815	0.0250158	0.164056	0.0261201	0.454095	3.76793	3.44273e-12	2.6786e-11
cg19321437	37	X	83757536	HDX	NM_144657	TSS200		0.608493	0.0196082	0.145278	0.0266037	0.463215	4.18849	3.44794e-12	2.68076e-11
cg26376518	37	X	108780127	NXT2	NM_018698	Body	Island	0.274833	0.0375247	0.062272	0.00655574	0.212561	4.41342	3.45639e-12	2.68544e-11
cg14061423	37	X	77041452	ATRX;ATRX	NM_138270;NM_000489	Body;Body	Island	0.300186	0.0372231	0.0653839	0.00976422	0.234802	4.59112	3.46318e-12	2.68883e-11
cg24549608	37	X	101854372	ARMCX5;ARMCX5;ARMCX5;ARMCX5;ARMCX5;ARMCX5	NM_001168485;NM_022838;NM_001168478;NM_001168479;NM_001168480;NM_001168482	5'UTR;TSS200;TSS200;5'UTR;5'UTR;TSS200	Island	0.330892	0.0140732	0.0503279	0.0126028	0.280564	6.57472	3.48451e-12	2.70349e-11
cg02264182	37	X	148586734	IDS;IDS;IDS;IDS;IDS;IDS	NM_001166550;NM_001166550;NM_006123;NM_000202;NM_000202;NM_006123	1stExon;5'UTR;1stExon;5'UTR;1stExon;5'UTR	Island	0.485006	0.0441468	0.157525	0.0140821	0.327481	3.07892	3.50147e-12	2.71474e-11
cg07447868	37	X	17395220	NHS	NM_198270	Body	Island	0.361724	0.0213565	0.0996416	0.0155533	0.262082	3.63025	3.51637e-12	2.72439e-11
cg24863802	37	X	151999558	NSDHL;NSDHL;NSDHL;NSDHL;CETN2	NM_015922;NM_001129765;NM_001129765;NM_015922;NM_004344	5'UTR;1stExon;5'UTR;1stExon;TSS1500	Island	0.528446	0.0435342	0.0791775	0.0180794	0.449269	6.6742	3.52337e-12	2.7279e-11
cg16734817	37	X	49687071	CLCN5;CLCN5	NM_001127898;NM_001127899	TSS200;TSS200	Island	0.352978	0.0349058	0.0489304	0.0103586	0.304048	7.21389	3.53623e-12	2.73594e-11
cg03959079	37	X	30994266					0.586567	0.0218888	0.859362	0.0161224	-0.272795	0.682561	3.5667e-12	2.75758e-11
cg26129200	37	X	101186235	ZMAT1	NM_001011657	5'UTR	N_Shore	0.533011	0.0153389	0.118503	0.0232418	0.414508	4.49787	3.58388e-12	2.76893e-11
cg05692422	37	X	42637044	PPP1R2P9	NR_002191	Body	Island	0.771738	0.0383425	0.958652	0.00437338	-0.186915	0.805024	3.60704e-12	2.78455e-11
cg16412513	37	X	54556692	GNL3L;GNL3L	NM_019067;NM_019067	1stExon;5'UTR	Island	0.456617	0.0455106	0.0655083	0.0125433	0.391109	6.97037	3.60914e-12	2.78455e-11
cg14479037	37	X	106242642	MORC4;MORC4	NM_024657;NM_001085354	Body;Body	Island	0.488075	0.024767	0.112609	0.0224896	0.375466	4.33425	3.61339e-12	2.78589e-11
cg24183173	37	X	39962195	BCOR;BCOR	NM_001123384;NM_001123383	5'UTR;5'UTR	Island	0.478913	0.0246123	0.89833	0.023485	-0.419417	0.533115	3.62947e-12	2.79634e-11
cg06384623	37	X	133119308	GPC3;GPC3;GPC3;GPC3	NM_001164619;NM_001164617;NM_001164618;NM_004484	1stExon;1stExon;1stExon;1stExon	Island	0.413532	0.0285178	0.081626	0.0143064	0.331906	5.06617	3.67111e-12	2.82645e-11
cg04298609	37	X	77041722	ATRX;ATRX	NM_000489;NM_138270	TSS200;TSS200	Island	0.254278	0.0339268	0.048063	0.0057415	0.206215	5.29051	3.68277e-12	2.83346e-11
cg05019001	37	X	66766334	AR	NM_000044	1stExon	S_Shore	0.382926	0.0243994	0.0655277	0.013471	0.317398	5.84372	3.6855e-12	2.83358e-11
cg01832419	37	X	24043059	KLHL15	NM_030624	5'UTR	Island	0.339334	0.0549408	0.0448231	0.00564333	0.294511	7.57052	3.69764e-12	2.84007e-11
cg03460546	37	X	128788127	APLN	NM_017413	Body	Island	0.364142	0.0308273	0.0624375	0.0124337	0.301705	5.83211	3.69907e-12	2.84007e-11
cg02533866	37	X	37545375	XK	NM_021083	1stExon	Island	0.378646	0.0343736	0.0649578	0.0109264	0.313688	5.8291	3.71092e-12	2.84718e-11
cg16235803	37	X	54384719	WNK3;WNK3	NM_020922;NM_001002838	TSS1500;TSS1500	Island	0.351682	0.0258805	0.0791961	0.0112021	0.272486	4.44065	3.72402e-12	2.85526e-11
cg12653105	37	X	49028299	PLP2;PLP2	NM_002668;NM_002668	5'UTR;1stExon	Island	0.437242	0.0210854	0.085827	0.0159719	0.351415	5.09445	3.75344e-12	2.87581e-11
cg14191108	37	X	43515457	MAOA;MAOA	NM_000240;NM_000240	1stExon;5'UTR	Island	0.566705	0.0287283	0.0658705	0.0224716	0.500834	8.60332	3.76196e-12	2.88035e-11
cg15234550	37	X	151999445	NSDHL;NSDHL;CETN2	NM_001129765;NM_015922;NM_004344	TSS200;TSS200;TSS200	Island	0.229507	0.0179556	0.05253	0.00866359	0.176977	4.36906	3.77765e-12	2.89036e-11
cg24195365	37	X	11776256	MSL3;MSL3;MSL3	NM_078628;NM_078630;NM_078629	TSS200;TSS200;TSS200	Island	0.370934	0.037531	0.0655259	0.0118719	0.305408	5.66088	3.80689e-12	2.90992e-11
cg19860695	37	X	118892924	ANKRD58	NM_001105576	1stExon	Island	0.523543	0.0269104	0.0647747	0.0160076	0.458768	8.08252	3.80848e-12	2.90992e-11
cg03031357	37	X	21959700	SMS	NM_004595	Body	Island	0.400743	0.0490114	0.0661452	0.0109553	0.334598	6.05854	3.81512e-12	2.91298e-11
cg08791697	37	X	137794215	FGF13;FGF13;FGF13;FGF13;FGF13;FGF13	NM_001139500;NM_004114;NM_001139502;NM_001139501;NM_001139498;NM_033642	Body;TSS1500;Body;Body;Body;Body	S_Shore	0.457353	0.020763	0.0928336	0.018534	0.364519	4.92658	3.82448e-12	2.91743e-11
cg01762011	37	X	139173393				Island	0.386146	0.0337294	0.0908267	0.0122384	0.295319	4.25146	3.82622e-12	2.91743e-11
cg08437835	37	X	14891340	MOSPD2;FANCB;FANCB	NM_152581;NM_152633;NM_001018113	TSS1500;TSS200;TSS200	Island	0.35161	0.0467951	0.0398295	0.0083363	0.31178	8.82788	3.8397e-12	2.92569e-11
cg07902213	37	X	122866969	THOC2	NM_001081550	TSS200	Island	0.1817	0.0206069	0.0445938	0.00489227	0.137106	4.07455	3.84858e-12	2.93043e-11
cg13663390	37	X	118740602	NKRF	NM_017544	TSS1500	S_Shore	0.450205	0.026105	0.16371	0.0180577	0.286495	2.75002	3.85619e-12	2.93421e-11
cg20972834	37	X	74375795	ABCB7	NM_004299	Body		0.361132	0.0336592	0.0600659	0.0106985	0.301066	6.01227	3.87656e-12	2.94654e-11
cg05673346	37	X	38662707	MID1IP1;MID1IP1;MID1IP1	NM_001098790;NM_001098791;NM_021242	5'UTR;5'UTR;TSS1500	N_Shore	0.450881	0.0195639	0.117118	0.0174042	0.333763	3.84979	3.87773e-12	2.94654e-11
cg12217778	37	X	48367176	PORCN;PORCN;PORCN;PORCN;PORCN	NM_203476;NM_203473;NM_022825;NM_203474;NM_203475	TSS200;TSS200;TSS200;TSS1500;TSS1500	Island	0.495876	0.0372626	0.087486	0.0168004	0.40839	5.66806	3.8877e-12	2.95209e-11
cg03191359	37	X	38187009	RPGR;RPGR	NM_001034853;NM_000328	TSS1500;TSS1500	Island	0.548848	0.0361592	0.170865	0.0283264	0.377982	3.21216	3.90498e-12	2.96317e-11
cg00213853	37	X	154034091	MPP1;MPP1;MPP1;MPP1	NM_001166460;NM_002436;NM_001166462;NM_001166461	TSS1500;TSS1500;TSS1500;TSS1500	S_Shore	0.408403	0.019088	0.0828068	0.0171534	0.325597	4.932	3.91926e-12	2.97197e-11
cg10101479	37	X	48931790	PRAF2	NM_007213	TSS200	Island	0.444117	0.022832	0.0628125	0.015131	0.381305	7.07052	3.92838e-12	2.9758e-11
cg25645840	37	X	137794009	FGF13;FGF13;FGF13;FGF13;FGF13;FGF13	NM_001139500;NM_004114;NM_001139502;NM_001139501;NM_001139498;NM_033642	Body;TSS200;Body;Body;Body;Body	Island	0.53462	0.0308206	0.092055	0.0181484	0.442565	5.80761	3.9297e-12	2.9758e-11
cg01869765	37	X	47862977	ZNF182;ZNF182;SPACA5	NM_001007088;NM_006962;NM_205856	5'UTR;5'UTR;TSS1500	N_Shore	0.566602	0.0377796	0.051416	0.0140826	0.515186	11.02	3.9493e-12	2.9886e-11
cg23993836	37	X	153639789	TAZ;DNASE1L1;DNASE1L1;TAZ;TAZ;TAZ;TAZ;DNASE1L1	NM_181311;NM_001009934;NM_001009932;NM_181312;NM_181313;NM_000116;NR_024048;NM_001009933	TSS200;5'UTR;5'UTR;TSS200;TSS200;TSS200;TSS200;5'UTR	Island	0.412468	0.0319817	0.0640001	0.012201	0.348468	6.4448	3.95539e-12	2.99116e-11
cg06341336	37	X	55026590	APEX2	NM_014481	TSS200	Island	0.473513	0.0486532	0.101332	0.0141363	0.372181	4.6729	3.99147e-12	3.01638e-11
cg01366378	37	X	100353183				Island	0.476587	0.0525677	0.0656745	0.0133993	0.410912	7.25681	4.02117e-12	3.03675e-11
cg20767433	37	X	106871562	PRPS1	NM_002764	TSS200	N_Shore	0.358894	0.030723	0.161259	0.0133536	0.197635	2.22558	4.04017e-12	3.04902e-11
cg14397289	37	X	153775847	IKBKG;IKBKG;IKBKG;G6PD;IKBKG;G6PD;IKBKG;IKBKG	NM_001145255;NM_001145255;NM_001099857;NM_001042351;NM_001099857;NM_000402;NM_003639;NM_001099856	1stExon;5'UTR;5'UTR;TSS200;1stExon;TSS1500;TSS1500;Body	Island	0.368324	0.0188537	0.0712215	0.017731	0.297102	5.17153	4.0636e-12	3.06363e-11
cg05414241	37	X	51240059	NUDT11	NM_018159	TSS1500	Island	0.437464	0.0344976	0.142752	0.0146719	0.294712	3.0645	4.06507e-12	3.06363e-11
cg03765359	37	X	47479190	SYN1;SYN1;SYN1;SYN1	NM_133499;NM_006950;NM_006950;NM_133499	5'UTR;1stExon;5'UTR;1stExon	Island	0.444608	0.0355417	0.0994578	0.0171502	0.34515	4.47031	4.11123e-12	3.09631e-11
cg14314132	37	X	118986954	UPF3B;UPF3B;UPF3B;UPF3B	NM_023010;NM_023010;NM_080632;NM_080632	1stExon;5'UTR;1stExon;5'UTR	Island	0.570984	0.0323182	0.151541	0.0266318	0.419443	3.76785	4.12005e-12	3.09887e-11
cg17542176	37	X	24390246					0.720959	0.0252602	0.89532	0.00931661	-0.174361	0.805253	4.12024e-12	3.09887e-11
cg00478198	37	X	49644500	LOC158572;USP27X;USP27X	NR_026742;NM_001145073;NM_001145073	TSS1500;1stExon;5'UTR	Island	0.532706	0.0299518	0.08464	0.0186957	0.448066	6.29378	4.13233e-12	3.10585e-11
cg27167979	37	X	153285645	IRAK1;IRAK1;MIR718;IRAK1	NM_001025242;NM_001569;NR_031757;NM_001025243	TSS1500;TSS1500;TSS1500;TSS1500	Island	0.378772	0.0270152	0.100967	0.0177039	0.277805	3.75145	4.19231e-12	3.14879e-11
cg17571782	37	X	148623024	CXorf40A	NM_178124	5'UTR	Island	0.504408	0.0374698	0.1031	0.0225439	0.401308	4.89242	4.20681e-12	3.15754e-11
cg25576048	37	X	100805516	ARMCX1;ARMCX1	NM_016608;NM_016608	1stExon;5'UTR	N_Shelf	0.538041	0.0273511	0.126697	0.0210397	0.411343	4.24666	4.21886e-12	3.16443e-11
cg21040569	37	X	137793665	FGF13;FGF13;FGF13;FGF13;FGF13;FGF13;FGF13	NM_001139500;NM_004114;NM_001139502;NM_004114;NM_001139501;NM_001139498;NM_033642	Body;1stExon;Body;5'UTR;Body;Body;Body	Island	0.38639	0.0361534	0.0431046	0.0107883	0.343285	8.96401	4.23299e-12	3.17107e-11
cg16357225	37	X	147582127	AFF2;AFF2;AFF2;AFF2;AFF2	NM_002025;NM_001169125;NM_001169123;NM_001169124;NM_001169122	TSS200;TSS200;TSS200;TSS200;TSS200	N_Shore	0.641287	0.0456457	0.166659	0.0247791	0.474628	3.84789	4.23344e-12	3.17107e-11
cg24829975	37	X	100878548	ARMCX3;ARMCX3;ARMCX3	NM_016607;NM_177947;NM_177948	5'UTR;5'UTR;5'UTR		0.452645	0.0241987	0.107294	0.018257	0.345351	4.21874	4.295e-12	3.215e-11
cg08118341	37	X	48931823	PRAF2	NM_007213	TSS200	Island	0.4071	0.0297581	0.0586377	0.0154655	0.348462	6.94264	4.30768e-12	3.22231e-11
cg22606540	37	X	100914483	ARMCX2;ARMCX2	NM_014782;NM_177949	5'UTR;5'UTR		0.41322	0.0166011	0.0872171	0.015442	0.326003	4.73784	4.32203e-12	3.23086e-11
cg08087512	37	X	153990886	DKC1;DKC1	NM_001363;NM_001142463	TSS200;TSS200	Island	0.470076	0.0285911	0.128332	0.0199185	0.341744	3.66297	4.33748e-12	3.24022e-11
cg03350932	37	X	153085101	PDZD4	NM_032512	Body	S_Shore	0.448113	0.0298538	0.124356	0.0157445	0.323757	3.60346	4.3423e-12	3.24162e-11
cg26583344	37	X	119443941	FAM70A;FAM70A;FAM70A	NM_017938;NM_001104544;NM_001104545	Body;Body;Body	N_Shore	0.293448	0.0145665	0.0673324	0.0121189	0.226116	4.3582	4.34813e-12	3.24379e-11
cg11107468	37	X	63425275	FAM123B	NM_152424	5'UTR	Island	0.432569	0.0461322	0.0719164	0.0129695	0.360653	6.01489	4.38227e-12	3.26705e-11
cg21762935	37	X	103810166	IL1RAPL2	NM_017416	TSS1500	Island	0.259234	0.0241813	0.061556	0.0080591	0.197678	4.21135	4.38813e-12	3.26922e-11
cg23323745	37	X	47696132	ZNF81	NM_007137	TSS200	Island	0.393288	0.0666366	0.0459242	0.0079329	0.347363	8.56384	4.45192e-12	3.31451e-11
cg19410841	37	X	119077663	NKAP;NKAP	NM_024528;NM_024528	1stExon;5'UTR	Island	0.445195	0.0284749	0.11019	0.02027	0.335005	4.04026	4.47682e-12	3.3308e-11
cg19924862	37	X	107334429	ATG4A;ATG4A;PSMD10;PSMD10	NM_178270;NM_052936;NM_170750;NM_002814	TSS1500;TSS1500;Body;Body	Island	0.488429	0.0579455	0.1289	0.0187965	0.359529	3.78921	4.48684e-12	3.33601e-11
cg02265919	37	X	100075240	CSTF2	NM_001325	TSS200	Island	0.330721	0.0275895	0.0788457	0.0116357	0.251875	4.19454	4.49814e-12	3.34163e-11
cg17206029	37	X	69509694	PDZD11;KIF4A	NM_016484;NM_012310	5'UTR;TSS200	Island	0.398607	0.0441971	0.123619	0.0154086	0.274988	3.22447	4.50044e-12	3.34163e-11
cg21939789	37	X	148713362	TMEM185A;TMEM185A	NM_032508;NM_032508	5'UTR;1stExon	Island	0.372972	0.0315851	0.0689923	0.0105723	0.303979	5.40599	4.50749e-12	3.34462e-11
cg25424856	37	X	50557036	SHROOM4;SHROOM4;SHROOM4	NM_020717;NM_020717;NR_027121	5'UTR;1stExon;Body	Island	0.277054	0.0539683	0.0372027	0.00517713	0.239851	7.44713	4.51801e-12	3.35018e-11
cg06614969	37	X	54835405	MAGED2;MAGED2;MAGED2	NM_177433;NM_201222;NM_014599	5'UTR;TSS200;5'UTR	Island	0.357303	0.0420943	0.114113	0.0113498	0.24319	3.13113	4.53431e-12	3.36001e-11
cg23091104	37	X	109246341	TMEM164;TMEM164;TMEM164	NM_032227;NM_017698;NM_032227	1stExon;5'UTR;5'UTR	Island	0.233275	0.0235836	0.0440632	0.00765942	0.189211	5.29408	4.56998e-12	3.38417e-11
cg21337832	37	X	24665655	PCYT1B;PCYT1B;PCYT1B	NM_001163264;NM_004845;NM_001163265	Body;TSS1500;TSS1500		0.363286	0.0195519	0.0822289	0.0145018	0.281057	4.41798	4.57885e-12	3.38847e-11
cg25130333	37	X	150067942	CD99L2;CD99L2;CD99L2	NM_031462;NM_134446;NM_134445	TSS1500;TSS1500;TSS1500	Island	0.36464	0.0408148	0.0854639	0.0102062	0.279177	4.2666	4.59148e-12	3.39555e-11
cg19586382	37	X	70585696	BCYRN1;TAF1;TAF1	NR_001568;NM_138923;NM_004606	Body;TSS1500;TSS1500	N_Shore	0.433275	0.0432292	0.0882235	0.0157128	0.345051	4.9111	4.59831e-12	3.39832e-11
cg12204574	37	X	151142772	GABRE	NM_004961	Body	Island	0.385709	0.0190146	0.0819812	0.0146099	0.303728	4.70485	4.69584e-12	3.46808e-11
cg10090585	37	X	130037302	ENOX2;ENOX2	NM_182314;NM_006375	TSS200;TSS200	S_Shore	0.200452	0.0134176	0.0702861	0.00699117	0.130165	2.85194	4.70659e-12	3.4737e-11
cg21206285	37	X	48814935	OTUD5;OTUD5;OTUD5;OTUD5	NM_001136159;NM_001136157;NM_001136158;NM_017602	5'UTR;TSS200;TSS200;TSS200	Island	0.593451	0.0413483	0.23851	0.0297067	0.354941	2.48816	4.72947e-12	3.48826e-11
cg00603890	37	X	118699184	CXorf56;CXorf56;CXorf56;CXorf56	NM_001170570;NM_001170569;NM_001170569;NM_022101	Body;5'UTR;1stExon;Body		0.544675	0.0258995	0.177266	0.0304397	0.36741	3.07265	4.74085e-12	3.4928e-11
cg05445331	37	X	133119028	GPC3;GPC3;GPC3;GPC3	NM_001164617;NM_001164618;NM_001164619;NM_004484	Body;Body;Body;Body	Island	0.231405	0.0332268	0.0303327	0.00634099	0.201072	7.62889	4.74194e-12	3.4928e-11
cg09302010	37	X	57021502	SPIN3;SPIN3	NM_001010862;NR_027139	5'UTR;Body	N_Shore	0.416627	0.0297105	0.0924689	0.0131638	0.324158	4.50559	4.74695e-12	3.49416e-11
cg17432350	37	X	64626876				Island	0.406984	0.0383694	0.110248	0.0115892	0.296735	3.69152	4.77753e-12	3.51433e-11
cg22134140	37	X	136115393				N_Shore	0.520931	0.0405354	0.142437	0.0216962	0.378494	3.65727	4.78486e-12	3.51728e-11
cg05801573	37	X	142722740	SLITRK4;SLITRK4	NM_173078;NM_173078	5'UTR;1stExon	Island	0.293559	0.0335656	0.0981929	0.00863795	0.195366	2.98961	4.78791e-12	3.51728e-11
cg13370412	37	X	46772948	PHF16;PHF16	NM_001077445;NM_014735	5'UTR;5'UTR	Island	0.403435	0.0456149	0.128159	0.0133923	0.275277	3.14793	4.87874e-12	3.58163e-11
cg08560117	37	X	153775841	IKBKG;IKBKG;IKBKG;G6PD;IKBKG;G6PD;IKBKG;IKBKG	NM_001145255;NM_001145255;NM_001099857;NM_001042351;NM_001099857;NM_000402;NM_003639;NM_001099856	1stExon;5'UTR;5'UTR;TSS200;1stExon;TSS1500;TSS1500;Body	Island	0.480346	0.0213092	0.0694361	0.0175498	0.41091	6.91782	4.8846e-12	3.58355e-11
cg08846002	37	X	134477026	ZNF75D;ZNF75D	NM_007131;NM_007131	5'UTR;1stExon	N_Shore	0.492709	0.0317728	0.139657	0.0188879	0.353053	3.528	4.89645e-12	3.58986e-11
cg17877174	37	X	129473999	SLC25A14;SLC25A14	NM_003951;NM_022810	TSS200;TSS200	S_Shore	0.311312	0.0413766	0.0374884	0.00618366	0.273824	8.30423	4.90748e-12	3.59556e-11
cg14737574	37	X	134478512	ZNF449;ZNF75D	NM_152695;NM_007131	TSS200;TSS1500	N_Shore	0.471829	0.0239971	0.101988	0.022048	0.369841	4.62631	4.92217e-12	3.60156e-11
cg16343842	37	X	150066722	CD99L2;CD99L2;CD99L2	NM_134445;NM_134446;NM_031462	Body;Body;Body	N_Shore	0.427114	0.0115634	0.0771159	0.017842	0.349998	5.53859	4.92217e-12	3.60156e-11
cg21983484	37	X	49687062	CLCN5;CLCN5	NM_001127898;NM_001127899	TSS200;TSS200	Island	0.705346	0.0317803	0.144623	0.0332094	0.560722	4.87712	4.93506e-12	3.6086e-11
cg25179313	37	X	100878309	ARMCX3;ARMCX3;ARMCX3	NM_177948;NM_016607;NM_177947	TSS200;5'UTR;5'UTR		0.525794	0.0336	0.0916865	0.0193213	0.434108	5.7347	4.96635e-12	3.62908e-11
cg27513289	37	X	46696888	RP2	NM_006915	Body	Island	0.427276	0.0387376	0.113425	0.0134908	0.31385	3.76702	5.01013e-12	3.65806e-11
cg04262605	37	X	135333761	MAP7D3	NM_024597	TSS200	S_Shore	0.429779	0.0381464	0.117313	0.0169551	0.312466	3.66352	5.01263e-12	3.65806e-11
cg14514403	37	X	25034220	ARX	NM_139058	TSS200	Island	0.285628	0.0273621	0.0634129	0.00948455	0.222215	4.50425	5.02818e-12	3.66699e-11
cg05835545	37	X	80065003	BRWD3;BRWD3	NM_153252;NM_153252	1stExon;5'UTR	Island	0.325744	0.0337851	0.0556673	0.00901901	0.270077	5.85163	5.09569e-12	3.71377e-11
cg19092293	37	X	118110194	LONRF3;LONRF3	NM_001031855;NM_024778	Body;Body	Island	0.386715	0.0399428	0.0836532	0.0180291	0.303062	4.62284	5.1155e-12	3.72576e-11
cg21158178	37	X	54070874	PHF8	NM_015107	TSS1500	Island	0.321253	0.0443422	0.0789945	0.00974602	0.242259	4.06678	5.12405e-12	3.72952e-11
cg24880787	37	X	144903661	SLITRK2;SLITRK2;SLITRK2;SLITRK2;SLITRK2;SLITRK2;SLITRK2;SLITRK2;SLITRK2	NM_001144006;NM_001144009;NM_001144007;NM_001144008;NM_001144003;NM_032539;NM_001144010;NM_001144005;NM_001144004	5'UTR;5'UTR;5'UTR;5'UTR;5'UTR;5'UTR;5'UTR;5'UTR;5'UTR	Island	0.422902	0.0492651	0.0609997	0.0107287	0.361902	6.93285	5.13072e-12	3.73193e-11
cg22014878	37	X	102565906	BEX2;BEX2;BEX2;BEX2;BEX2;BEX2	NM_032621;NM_001168400;NM_032621;NM_001168401;NM_001168401;NM_001168399	1stExon;TSS200;5'UTR;1stExon;5'UTR;TSS200	Island	0.422601	0.0620074	0.0401948	0.012583	0.382406	10.5138	5.1415e-12	3.73731e-11
cg12030973	37	X	100872993	ARMCX6;ARMCX6	NM_019007;NM_001009584	TSS200;TSS200		0.502335	0.0419743	0.147866	0.0156518	0.354469	3.39722	5.14765e-12	3.73932e-11
cg21159768	37	X	54834846	MAGED2;MAGED2;MAGED2;MAGED2	NM_177433;NM_014599;NM_014599;NM_201222	5'UTR;1stExon;5'UTR;TSS1500	Island	0.58222	0.033686	0.209856	0.0209662	0.372364	2.77438	5.18921e-12	3.76703e-11
cg24389217	37	X	84258886	APOOL	NM_198450	TSS200		0.422438	0.040866	0.101533	0.0167268	0.320905	4.16061	5.23624e-12	3.79868e-11
cg02330362	37	X	70402012				Island	0.369804	0.0291806	0.118358	0.0123309	0.251447	3.12447	5.24746e-12	3.80432e-11
cg01123965	37	X	39866890				Island	0.390231	0.0447222	0.804798	0.0178747	-0.414567	0.48488	5.26683e-12	3.81587e-11
cg11190082	37	X	119005710	RNF113A;NDUFA1;RNF113A	NM_006978;NM_004541;NM_006978	5'UTR;TSS200;1stExon	Island	0.324324	0.054082	0.0431254	0.00832723	0.281199	7.5205	5.28297e-12	3.82331e-11
cg25202270	37	X	149107029	LOC100272228;CXorf40B	NR_027456;NM_001013845	Body;TSS1500	S_Shore	0.40831	0.037471	0.088749	0.0126127	0.319561	4.60073	5.28402e-12	3.82331e-11
cg11016745	37	X	23926314	CXorf58;CXorf58;CXorf58;APOO;CXorf58;APOO	NM_001169574;NM_152761;NM_001169574;NR_026545;NM_152761;NM_024122	5'UTR;5'UTR;1stExon;TSS1500;1stExon;TSS1500	Island	0.430848	0.0344478	0.092366	0.0162457	0.338482	4.66457	5.29655e-12	3.82986e-11
cg11825731	37	X	48901162	TFE3	NM_006521	TSS200	Island	0.281115	0.0351312	0.0452427	0.00656269	0.235872	6.21348	5.30146e-12	3.83091e-11
cg05666266	37	X	68725596	FAM155B	NM_015686	1stExon	Island	0.453323	0.0307581	0.0588362	0.0159864	0.394487	7.70484	5.32574e-12	3.84467e-11
cg26939525	37	X	15353660	PIGA;PIGA	NM_002641;NM_020473	TSS200;TSS200	Island	0.294362	0.0334767	0.0501385	0.00808511	0.244224	5.87098	5.32746e-12	3.84467e-11
cg22332884	37	X	48980256	GPKOW	NM_015698	TSS200	Island	0.325397	0.0364618	0.0626167	0.0102243	0.262781	5.19665	5.33602e-12	3.84834e-11
cg17624691	37	X	64754747	LAS1L;LAS1L;LAS1L	NM_031206;NM_001170649;NM_001170650	TSS200;TSS200;TSS200	Island	0.473377	0.014754	0.0533334	0.0138224	0.420044	8.87581	5.4288e-12	3.9127e-11
cg12064213	37	X	9982520	WWC3	NM_015691	TSS1500	Island	0.396735	0.030557	0.104274	0.0164107	0.292461	3.80474	5.44275e-12	3.91966e-11
cg17740541	37	X	69510112	KIF4A;PDZD11	NM_012310;NM_016484	5'UTR;TSS1500	S_Shore	0.414009	0.0299655	0.0669164	0.0150191	0.347093	6.18696	5.44554e-12	3.91966e-11
cg19355911	37	X	12809326	PRPS2;PRPS2	NM_002765;NM_001039091	TSS200;TSS200	N_Shore	0.463678	0.020549	0.0622766	0.0159343	0.401402	7.44546	5.45783e-12	3.92595e-11
cg09985072	37	X	48814942	OTUD5;OTUD5;OTUD5;OTUD5	NM_001136159;NM_001136157;NM_001136158;NM_017602	5'UTR;TSS200;TSS200;TSS200	Island	0.536743	0.0326345	0.169938	0.0256098	0.366805	3.15846	5.47102e-12	3.93287e-11
cg11253356	37	X	103810926	IL1RAPL2	NM_017416	TSS200	N_Shore	0.511888	0.0320699	0.122923	0.0184554	0.388965	4.1643	5.55501e-12	3.98897e-11
cg17223593	37	X	132549297	GPC4	NM_001448	TSS200	Island	0.390749	0.0514814	0.0477524	0.0102342	0.342997	8.18282	5.55715e-12	3.98897e-11
cg13156574	37	X	129402311	ZNF280C	NM_017666	5'UTR	N_Shore	0.474491	0.0330196	0.0842274	0.0179932	0.390264	5.63346	5.55988e-12	3.98897e-11
cg21410798	37	X	118108538	LONRF3;LONRF3	NM_024778;NM_001031855	TSS200;TSS200	Island	0.294123	0.0165201	0.110837	0.0102668	0.183286	2.65365	5.5902e-12	4.00812e-11
cg26581933	37	X	153707734	LAGE3	NM_006014	TSS200	Island	0.379989	0.0371711	0.0704886	0.0116699	0.309501	5.39079	5.60509e-12	4.0162e-11
cg25228188	37	X	138287039	FGF13;FGF13;FGF13	NM_001139501;NM_001139500;NM_001139498	5'UTR;5'UTR;5'UTR	Island	0.450459	0.0313691	0.0740506	0.0152923	0.376409	6.08313	5.63014e-12	4.03153e-11
cg19885057	37	X	152863995	FAM58A;FAM58A	NM_152274;NM_001130997	Body;Body	N_Shore	0.456297	0.0338101	0.0739682	0.0170755	0.382329	6.16882	5.65287e-12	4.04519e-11
cg04012614	37	X	49020468	MAGIX;MAGIX;MAGIX;MAGIX;MAGIX	NM_001099681;NM_001099680;NM_001099682;NM_024859;NM_001099680	Body;1stExon;Body;Body;5'UTR	N_Shore	0.507788	0.0417197	0.152144	0.0161869	0.355644	3.33755	5.65957e-12	4.04736e-11
cg26457165	37	X	152677326				Island	0.386301	0.0212841	0.0650127	0.012902	0.321288	5.94193	5.71896e-12	4.08719e-11
cg00230685	37	X	17755839	SCML1;SCML1;SCML1;SCML1	NM_001037540;NM_001037536;NM_001037535;NM_006746	5'UTR;5'UTR;5'UTR;5'UTR	Island	0.416036	0.0289094	0.0689774	0.0159641	0.347058	6.03148	5.73122e-12	4.0933e-11
cg22484503	37	X	150565302	VMA21	NM_001017980	TSS1500	Island	0.433837	0.0284455	0.0710748	0.0155615	0.362762	6.10395	5.77709e-12	4.1234e-11
cg15771339	37	X	119077447	NKAP	NM_024528	1stExon	Island	0.491717	0.0522698	0.112267	0.0179909	0.37945	4.37989	5.8114e-12	4.14522e-11
cg22918218	37	X	117479997	WDR44	NM_019045	TSS200	Island	0.259454	0.0194854	0.043997	0.00814269	0.215457	5.89708	5.83678e-12	4.16064e-11
cg00128197	37	X	53461455	HSD17B10;HSD17B10	NM_001037811;NM_004493	TSS200;TSS200	Island	0.316548	0.0436231	0.0718958	0.00838913	0.244653	4.40288	5.84299e-12	4.16237e-11
cg13489005	37	X	62975162	ARHGEF9	NM_015185	TSS200	Island	0.43648	0.0490821	0.094419	0.0155354	0.342061	4.6228	5.9446e-12	4.23203e-11
cg25645693	37	X	154033932	MPP1;MPP1;MPP1;MPP1	NM_001166460;NM_001166462;NM_002436;NM_001166461	TSS200;TSS200;TSS200;TSS200	Island	0.524857	0.0438672	0.0937283	0.0226191	0.431128	5.59977	5.95179e-12	4.23443e-11
cg05272837	37	X	54071268	PHF8	NM_015107	TSS1500	Island	0.370806	0.0478541	0.0903658	0.0144813	0.28044	4.10339	5.98145e-12	4.25279e-11
cg02896496	37	X	54385394	WNK3;WNK3	NM_020922;NM_001002838	TSS1500;TSS1500	Island	0.408373	0.0219485	0.0792902	0.0155189	0.329083	5.15036	5.98866e-12	4.25518e-11
cg01140782	37	X	152864413	FAM58A;FAM58A	NM_152274;NM_001130997	Body;Body	Island	0.38059	0.0347841	0.0958009	0.0159209	0.28479	3.97272	6.00169e-12	4.2617e-11
cg12158214	37	X	55187822	FAM104B;FAM104B;FAM104B;FAM104B;FAM104B;FAM104B;FAM104B;FAM104B	NR_030722;NM_138362;NM_001166700;NM_001166699;NM_001166701;NM_001166702;NM_001166703;NM_001166704	TSS200;TSS200;TSS200;TSS200;TSS200;TSS1500;TSS1500;TSS200	Island	0.552343	0.0445134	0.0995541	0.0183423	0.452789	5.54818	6.0099e-12	4.26479e-11
cg12171481	37	X	30907692	MAP3K7IP3	NM_152787	TSS200	Island	0.448331	0.0202169	0.0840099	0.0172703	0.364321	5.33664	6.04657e-12	4.28806e-11
cg22410382	37	X	134124941	LOC644538	NM_001163438	TSS200	Island	0.333267	0.0294918	0.0972885	0.0114066	0.235978	3.42555	6.07069e-12	4.3024e-11
cg03056849	37	X	149861683	MTMR1	NM_003828	TSS200		0.432965	0.0205459	0.0762669	0.0174434	0.356698	5.67697	6.09298e-12	4.31544e-11
cg13822691	37	X	64887355	MSN	NM_002444	TSS200	N_Shore	0.516224	0.0372195	0.174959	0.0181802	0.341265	2.95054	6.13105e-12	4.33873e-11
cg01210880	37	X	122319025	GRIA3;GRIA3	NM_007325;NM_000828	Body;Body	Island	0.337172	0.0354543	0.0954188	0.0132435	0.241753	3.5336	6.13371e-12	4.33873e-11
cg20767561	37	X	108976811	ACSL4;ACSL4	NM_004458;NM_022977	TSS200;TSS200	Island	0.356762	0.0384087	0.0329134	0.00853182	0.323848	10.8394	6.15682e-12	4.35229e-11
cg22604777	37	X	55479357	MAGEH1	NM_014061	1stExon		0.539509	0.0200423	0.107879	0.0218684	0.43163	5.00106	6.22317e-12	4.39638e-11
cg27474516	37	X	128789105	APLN	NM_017413	TSS200	Island	0.424848	0.0199104	0.117393	0.0182904	0.307454	3.61901	6.23386e-12	4.40108e-11
cg06921685	37	X	119005865	NDUFA1;RNF113A;NDUFA1	NM_004541;NM_006978;NM_004541	1stExon;TSS200;5'UTR	Island	0.310947	0.0372575	0.0764911	0.0138313	0.234456	4.06514	6.23778e-12	4.40108e-11
cg18030003	37	X	69509686	KIF4A;PDZD11	NM_012310;NM_016484	TSS1500;5'UTR	Island	0.452123	0.0266118	0.0970633	0.0169186	0.35506	4.65802	6.25513e-12	4.41051e-11
cg25395546	37	X	131157336	MST4;MST4;MST4;MST4;MST4	NM_001042453;NM_001042452;NM_001042453;NM_016542;NM_016542	5'UTR;TSS1500;1stExon;1stExon;5'UTR	Island	0.30675	0.0211875	0.0730526	0.0104964	0.233697	4.19903	6.32282e-12	4.45539e-11
cg26655138	37	X	129536087	RBMX2	NM_016024	Body	Island	0.322808	0.0244786	0.0644613	0.0120594	0.258347	5.00778	6.3393e-12	4.46416e-11
cg21882403	37	X	37430889	LANCL3;LANCL3;LANCL3;LANCL3	NM_198511;NM_198511;NM_001170331;NM_001170331	1stExon;5'UTR;5'UTR;1stExon	Island	0.368444	0.0384844	0.0347091	0.0110663	0.333735	10.6152	6.35047e-12	4.46918e-11
cg26745032	37	X	16964743	REPS2;REPS2	NM_004726;NM_001080975	TSS200;TSS200	Island	0.384646	0.0420066	0.0359176	0.0153181	0.348728	10.7091	6.38855e-12	4.49312e-11
cg15771597	37	X	48367980	PORCN;PORCN;PORCN;PORCN;PORCN	NM_203476;NM_203473;NM_022825;NM_203474;NM_203475	5'UTR;5'UTR;5'UTR;TSS200;TSS200	S_Shore	0.582747	0.0409049	0.139519	0.0211553	0.443228	4.17683	6.41728e-12	4.51045e-11
cg25712015	37	X	150343712	GPR50	NM_004224	TSS1500	Island	0.613544	0.0326812	0.149094	0.0277184	0.46445	4.11515	6.42518e-12	4.51314e-11
cg01000789	37	X	69509790	PDZD11;PDZD11;KIF4A	NM_016484;NM_016484;NM_012310	1stExon;5'UTR;TSS200	Island	0.457825	0.0147854	0.0462171	0.013822	0.411607	9.90595	6.43852e-12	4.51963e-11
cg21899276	37	X	100872999	ARMCX6;ARMCX6	NM_019007;NM_001009584	TSS200;TSS200		0.266931	0.0259304	0.043743	0.00854741	0.223188	6.10227	6.46813e-12	4.53754e-11
cg00072288	37	X	153200492	NAA10	NM_003491	TSS200	Island	0.373577	0.046335	0.0405123	0.00821051	0.333064	9.22131	6.52458e-12	4.57424e-11
cg02756511	37	X	106693692				Island	0.434982	0.0125016	0.0941865	0.0201734	0.340795	4.6183	6.56116e-12	4.59697e-11
cg10426500	37	X	135055672	MMGT1	NM_173470	Body	Island	0.427514	0.0187342	0.0858168	0.0201901	0.341697	4.98171	6.61875e-12	4.63438e-11
cg24378152	37	X	47004254	NDUFB11;RBM10;NDUFB11;RBM10;NDUFB11;NDUFB11	NR_024234;NM_152856;NR_024235;NM_005676;NM_001135998;NM_019056	Body;TSS1500;Body;TSS1500;TSS200;TSS200	Island	0.387759	0.0467964	0.0749684	0.0103178	0.31279	5.17229	6.63739e-12	4.64423e-11
cg20517444	37	X	15353854	PIGA;PIGA	NM_002641;NM_020473	TSS200;TSS200	Island	0.335288	0.0534025	0.0509341	0.00933605	0.284353	6.58277	6.64122e-12	4.64423e-11
cg01345087	37	X	47479175	SYN1;SYN1;SYN1;SYN1	NM_133499;NM_006950;NM_006950;NM_133499	5'UTR;1stExon;5'UTR;1stExon	Island	0.481705	0.0418995	0.0700055	0.0167089	0.411699	6.88096	6.66038e-12	4.65469e-11
cg17040469	37	X	129255079				Island	0.498648	0.0291612	0.163318	0.0199487	0.33533	3.05323	6.69014e-12	4.67253e-11
cg06468442	37	X	106692682				Island	0.391216	0.0391344	0.0733853	0.0121264	0.317831	5.33099	6.70068e-12	4.67694e-11
cg08300622	37	X	18372963	SCML2	NM_006089	TSS200	Island	0.39979	0.0279714	0.107334	0.0157465	0.292456	3.72474	6.70513e-12	4.67709e-11
cg23955842	37	X	150346131	GPR50	NM_004224	Body	Island	0.364117	0.0302877	0.0657355	0.0126036	0.298381	5.53912	6.73334e-12	4.69381e-11
cg27592925	37	X	131351970	RAP2C;RAP2C	NM_021183;NM_021183	5'UTR;1stExon	Island	0.501881	0.0385915	0.0804158	0.0182768	0.421465	6.24107	6.74e-12	4.69549e-11
cg19834421	37	X	70288180	SNX12;SNX12	NM_013346;NM_013346	1stExon;5'UTR	Island	0.525735	0.0223179	0.0587917	0.0171262	0.466943	8.94234	6.75229e-12	4.70109e-11
cg02973971	37	X	149106460	LOC100272228;CXorf40B;CXorf40B	NR_027456;NM_001013845;NM_001013845	TSS1500;1stExon;5'UTR	Island	0.44199	0.0212438	0.105886	0.0192762	0.336105	4.17422	6.78804e-12	4.72257e-11
cg03878985	37	X	106449739	CXorf41;NUP62CL;CXorf41	NM_001169154;NM_017681;NM_173494	TSS200;TSS200;TSS200	Island	0.441952	0.0649953	0.0985727	0.0113383	0.343379	4.48351	6.79169e-12	4.72257e-11
cg03487706	37	X	54666256				Island	0.512214	0.0326099	0.0892291	0.0215213	0.422985	5.74044	6.92419e-12	4.81168e-11
cg05441864	37	X	108976893	ACSL4;ACSL4	NM_022977;NM_004458	TSS1500;TSS1500	Island	0.522367	0.0238447	0.145699	0.0223915	0.376668	3.58524	6.96161e-12	4.83464e-11
cg21537947	37	X	48755245	PQBP1;PQBP1;PQBP1;PQBP1;PQBP1;PQBP1;PQBP1;PQBP1;PQBP1;TIMM17B;PQBP1;TIMM17B;PQBP1;PQBP1;PQBP1;PQBP1;PQBP1	NM_001167992;NM_001167989;NM_001167990;NM_001167989;NM_001167990;NM_005710;NM_144495;NM_001032381;NM_001032383;NM_005834;NM_001032384;NM_001167947;NM_144495;NM_001032382;NM_001032381;NM_001032383;NM_001032382	TSS1500;5'UTR;1stExon;1stExon;5'UTR;TSS1500;5'UTR;1stExon;1stExon;5'UTR;TSS1500;5'UTR;1stExon;1stExon;5'UTR;5'UTR;5'UTR	Island	0.293278	0.01419	0.0886232	0.0128494	0.204655	3.30927	6.97279e-12	4.83937e-11
cg08437461	37	X	102611373	WBP5;WBP5;WBP5;WBP5	NM_001006613;NM_001006614;NM_016303;NM_001006612	TSS200;TSS200;TSS200;TSS200		0.337432	0.0305287	0.0572314	0.0116284	0.280201	5.89592	6.98197e-12	4.84209e-11
cg04744025	37	X	146993175	ASFMR1;ASFMR1;ASFMR1;FMR1;ASFMR1;ASFMR1	NR_024501;NR_024502;NR_024499;NM_002024;NR_024500;NR_024503	Body;Body;Body;TSS1500;Body;Body	Island	0.265081	0.031729	0.059328	0.00668446	0.205753	4.46805	6.98547e-12	4.84209e-11
cg17843048	37	X	46771580	PHF16;PHF16	NM_001077445;NM_014735	TSS200;TSS1500	Island	0.42633	0.015943	0.106535	0.0172154	0.319795	4.00178	7.0001e-12	4.84919e-11
cg13606829	37	X	150565921	VMA21	NM_001017980	Body	S_Shore	0.375101	0.0412216	0.0778788	0.0106483	0.297222	4.81647	7.01402e-12	4.85579e-11
cg26399113	37	X	70752639	OGT;BCYRN1;OGT	NM_181673;NR_001568;NM_181672	TSS1500;Body;TSS1500	Island	0.406376	0.0308873	0.118938	0.0172634	0.287439	3.41671	7.04682e-12	4.87545e-11
cg19859323	37	X	136632433				Island	0.481276	0.0180673	0.101948	0.018386	0.379328	4.72082	7.05381e-12	4.87723e-11
cg10869581	37	X	102000905	BHLHB9;BHLHB9;BHLHB9;BHLHB9;BHLHB9;BHLHB9;BHLHB9;BHLHB9	NM_001142530;NM_001142527;NM_001142525;NM_001142526;NM_030639;NM_001142528;NM_001142524;NM_001142529	TSS200;5'UTR;5'UTR;5'UTR;5'UTR;5'UTR;5'UTR;TSS200	Island	0.497538	0.0176326	0.0596191	0.015847	0.437919	8.34527	7.0821e-12	4.89373e-11
cg01142317	37	X	101186992	ZMAT1	NM_001011657	TSS1500	Island	0.223155	0.0419598	0.0434232	0.00197306	0.179731	5.13906	7.12321e-12	4.91906e-11
cg16594779	37	X	118370873	PGRMC1	NM_006667	Body	Island	0.495038	0.0482991	0.147508	0.0221393	0.34753	3.35601	7.16683e-12	4.9461e-11
cg09144786	37	X	117479692	WDR44	NM_019045	TSS1500	Island	0.324792	0.031856	0.0738516	0.01342	0.25094	4.3979	7.17218e-12	4.9467e-11
cg10401803	37	X	70586179	BCYRN1;TAF1;TAF1	NR_001568;NM_004606;NM_138923	Body;1stExon;1stExon	Island	0.388287	0.0339088	0.0734213	0.0158645	0.314866	5.28848	7.18061e-12	4.94943e-11
cg18101474	37	X	134478119	ZNF449;ZNF75D	NM_152695;NM_007131	TSS1500;TSS200	N_Shore	0.352853	0.0407923	0.108129	0.00987449	0.244723	3.26324	7.22901e-12	4.97969e-11
cg24504300	37	X	100604063	TIMM8A;TIMM8A	NM_001145951;NM_004085	TSS1500;TSS200	S_Shore	0.265678	0.0240557	0.0674873	0.00898864	0.198191	3.93671	7.24762e-12	4.9894e-11
cg22208280	37	X	154003304	DKC1;SNORA56;DKC1	NM_001142463;NR_002984;NM_001363	Body;Body;Body		0.575207	0.0265332	0.829546	0.013998	-0.254339	0.6934	7.26653e-12	4.9993e-11
cg22417589	37	X	21958631	SMS	NM_004595	TSS1500	Island	0.407179	0.0595486	0.0563211	0.00894946	0.350858	7.22959	7.30792e-12	5.02465e-11
cg16716035	37	X	128674366	OCRL;OCRL;OCRL;OCRL	NM_001587;NM_000276;NM_001587;NM_000276	5'UTR;5'UTR;1stExon;1stExon	Island	0.279804	0.0119539	0.0509941	0.0104507	0.22881	5.48699	7.3774e-12	5.06927e-11
cg14642832	37	X	135963137	RBMX;RBMX;RBMX;RBMX	NM_001164803;NR_028476;NM_002139;NR_028477	TSS200;TSS200;TSS200;TSS200	S_Shore	0.518493	0.0291326	0.144567	0.0241251	0.373926	3.58652	7.39272e-12	5.07664e-11
cg04419618	37	X	135962940	RBMX;RBMX;RBMX;RBMX	NM_001164803;NR_028476;NM_002139;NR_028477	TSS200;TSS200;TSS200;TSS200	Island	0.43257	0.0369621	0.0859843	0.0147154	0.346586	5.03081	7.43069e-12	5.09847e-11
cg01673753	37	X	39546488				N_Shore	0.551692	0.0425057	0.892102	0.0150154	-0.340409	0.618419	7.43373e-12	5.09847e-11
cg10293293	37	X	23761105	ACOT9;ACOT9	NM_001037171;NM_001033583	Body;Body	Island	0.373059	0.0396062	0.105106	0.0182826	0.267953	3.54937	7.47309e-12	5.12229e-11
cg25359581	37	X	37706819	DYNLT3;DYNLT3	NM_006520;NM_006520	1stExon;5'UTR	Island	0.365584	0.0311535	0.0987909	0.0136681	0.266793	3.70058	7.50808e-12	5.14308e-11
cg19421044	37	X	153640306	DNASE1L1;DNASE1L1;DNASE1L1;TAZ;DNASE1L1;TAZ;TAZ;DNASE1L1;TAZ;TAZ;DNASE1L1	NM_001009933;NM_001009934;NM_001009934;NM_181311;NM_001009932;NM_181312;NM_000116;NM_001009933;NM_181313;NR_024048;NM_001009932	1stExon;1stExon;5'UTR;Body;5'UTR;Body;Body;5'UTR;Body;Body;1stExon	Island	0.407415	0.027115	0.0768317	0.0166218	0.330583	5.30269	7.52287e-12	5.15002e-11
cg16867483	37	X	49644595	LOC158572;USP27X;USP27X	NR_026742;NM_001145073;NM_001145073	TSS1500;1stExon;5'UTR	S_Shore	0.340037	0.0403764	0.0873451	0.00912252	0.252692	3.89303	7.5349e-12	5.15506e-11
cg06943593	37	X	25030643	ARX	NM_139058	Body	Island	0.246563	0.0291672	0.0497893	0.00729606	0.196774	4.95213	7.70348e-12	5.26504e-11
cg14314451	37	X	62780853	LOC92249	NR_015353	Body		0.465407	0.0272664	0.0923315	0.0187635	0.373076	5.04062	7.70795e-12	5.26504e-11
cg23892645	37	X	118370162	PGRMC1	NM_006667	TSS200	Island	0.342179	0.0544515	0.0548314	0.00712868	0.287347	6.24056	7.70993e-12	5.26504e-11
cg26807533	37	X	129039711	UTP14A;UTP14A	NM_001166221;NM_006649	TSS1500;TSS1500	N_Shore	0.537755	0.0311775	0.123228	0.0212633	0.414527	4.36389	7.7148e-12	5.26511e-11
cg11111083	37	X	47510589	ELK1;ELK1	NM_005229;NM_001114123	TSS1500;TSS1500	S_Shore	0.32483	0.0212379	0.0562617	0.0137932	0.268568	5.77355	7.73174e-12	5.27342e-11
cg11291009	37	X	62975067	ARHGEF9	NM_015185	TSS200	Island	0.465643	0.0265334	0.0998179	0.0191914	0.365825	4.66492	7.73743e-12	5.27405e-11
cg19137564	37	X	151806451	GABRQ	NM_018558	TSS200	Island	0.429277	0.0239046	0.0913802	0.0166871	0.337897	4.69771	7.80189e-12	5.31176e-11
cg02496423	37	X	21958619	SMS	NM_004595	TSS1500	Island	0.501721	0.0417118	0.0696781	0.015498	0.432043	7.20056	7.80236e-12	5.31176e-11
cg07395435	37	X	138774080	MCF2	NM_001099855	5'UTR	Island	0.347571	0.0149915	0.0527931	0.0146826	0.294777	6.58363	7.98917e-12	5.43558e-11
cg25415674	37	X	48755699	PQBP1;TIMM17B;PQBP1;PQBP1;PQBP1;PQBP1;TIMM17B;PQBP1;PQBP1;PQBP1;PQBP1;PQBP1	NM_001032384;NM_001167947;NM_001167989;NM_001167992;NM_005710;NM_005710;NM_005834;NM_001167990;NM_001032383;NM_001032381;NM_144495;NM_001032382	5'UTR;TSS1500;5'UTR;TSS200;5'UTR;1stExon;TSS1500;5'UTR;5'UTR;5'UTR;5'UTR;5'UTR	S_Shore	0.469498	0.0272151	0.079341	0.0193673	0.390157	5.91747	8.0092e-12	5.44586e-11
cg20435542	37	X	117862176	IL13RA1	NM_001560	Body	Island	0.494032	0.0191865	0.0729904	0.0201428	0.421042	6.76845	8.01976e-12	5.44725e-11
cg00158454	37	X	136509526				Island	0.374957	0.0151424	0.123744	0.0185932	0.251213	3.03011	8.02109e-12	5.44725e-11
cg06093412	37	X	47518594	LOC100133957;LOC100133957;UXT;UXT	NR_028119;NR_027444;NM_004182;NM_153477	Body;Body;TSS200;TSS200	Island	0.249743	0.0419358	0.0369934	0.00480474	0.212749	6.75101	8.04726e-12	5.46166e-11
cg08435532	37	X	46405451	ZNF674;LOC401588;ZNF674	NM_001146291;NR_015378;NM_001039891	TSS1500;Body;TSS1500	S_Shore	0.415208	0.0163867	0.0879795	0.0201594	0.327228	4.71937	8.05616e-12	5.46435e-11
cg25685741	37	X	150151769	HMGB3;HMGB3	NM_005342;NM_005342	1stExon;5'UTR	Island	0.467591	0.020262	0.0963932	0.0214587	0.371198	4.85087	8.08347e-12	5.47951e-11
cg23251359	37	X	50214465	DGKK	NM_001013742	TSS1500	Island	0.553559	0.0345689	0.0811385	0.0222989	0.472421	6.8224	8.1423e-12	5.51601e-11
cg06323885	37	X	102883827	TCEAL1;TCEAL1;TCEAL1	NM_004780;NM_001006639;NM_001006640	TSS200;TSS200;5'UTR	N_Shore	0.465536	0.0352597	0.111719	0.0206012	0.353818	4.16704	8.17253e-12	5.5331e-11
cg19736647	37	X	129299788	AIFM1;AIFM1;AIFM1;AIFM1;AIFM1;AIFM1;AIFM1;AIFM1	NM_004208;NM_001130847;NM_145813;NM_004208;NM_145813;NM_145812;NM_145812;NM_001130847	5'UTR;5'UTR;5'UTR;1stExon;1stExon;5'UTR;1stExon;1stExon	Island	0.424143	0.0299975	0.0708043	0.0137096	0.353339	5.99035	8.25712e-12	5.58479e-11
cg03202526	37	X	139587311	SOX3	NM_005634	TSS200	Island	0.482218	0.052024	0.0890921	0.0168021	0.393126	5.41258	8.25898e-12	5.58479e-11
cg13183496	37	X	54209920	FAM120C	NM_017848	TSS1500	S_Shore	0.441322	0.0302748	0.109611	0.0202778	0.331711	4.02625	8.3015e-12	5.61011e-11
cg06438901	37	X	48937877	WDR45;WDR45	NM_001029896;NM_007075	TSS1500;5'UTR	Island	0.438035	0.0165878	0.0847778	0.0188739	0.353257	5.16686	8.31499e-12	5.61579e-11
cg25874079	37	X	73834484	RLIM;RLIM	NM_183353;NM_016120	TSS200;TSS200	Island	0.461034	0.0227873	0.1088	0.0191122	0.352234	4.23745	8.33945e-12	5.62887e-11
cg01386236	37	X	101410618	BEX5;BEX5;BEX5	NM_001012978;NM_001159560;NM_001159560	5'UTR;1stExon;5'UTR		0.516521	0.0332528	0.132418	0.0208222	0.384103	3.9007	8.36064e-12	5.63974e-11
cg02035866	37	X	19002442	PHKA2;PHKA2	NM_000292;NM_000292	1stExon;5'UTR	Island	0.253142	0.0362005	0.030929	0.0051999	0.222213	8.18461	8.38706e-12	5.652e-11
cg20540913	37	X	68836108	EDA;EDA;EDA;EDA;EDA;EDA;EDA;EDA;EDA;EDA;EDA;EDA	NM_001399;NM_001005611;NM_001005609;NM_001005610;NM_001005615;NM_001005610;NM_001399;NM_001005615;NM_001005612;NM_001005609;NM_001005612;NM_001005611	5'UTR;1stExon;5'UTR;1stExon;5'UTR;5'UTR;1stExon;1stExon;5'UTR;1stExon;1stExon;5'UTR	Island	0.47644	0.0289006	0.103068	0.0200242	0.373372	4.62259	8.38904e-12	5.652e-11
cg02539591	37	X	24483092	PDK3;PDK3	NM_005391;NM_001142386	TSS1500;TSS1500	Island	0.406207	0.0178003	0.0928306	0.0186003	0.313376	4.37579	8.42204e-12	5.67077e-11
cg16890879	37	X	25029629	ARX	NM_139058	Body	N_Shore	0.382518	0.0388095	0.0752273	0.012384	0.30729	5.08483	8.42824e-12	5.67149e-11
cg17339373	37	X	119005945	NDUFA1;RNF113A	NM_004541;NM_006978	1stExon;TSS200	Island	0.437037	0.0300588	0.103303	0.0182486	0.333734	4.23063	8.45554e-12	5.6864e-11
cg07137581	37	X	63425776	FAM123B	NM_152424	TSS200	Island	0.36444	0.0228525	0.0791171	0.0161557	0.285323	4.60633	8.46374e-12	5.68846e-11
cg12472203	37	X	54071365	PHF8	NM_015107	TSS1500	S_Shore	0.329891	0.0363601	0.0893732	0.0138914	0.240518	3.69117	8.47895e-12	5.69522e-11
cg11923207	37	X	153402511				Island	0.3846	0.0344152	0.142598	0.0104408	0.242002	2.69709	8.49088e-12	5.69977e-11
cg10102167	37	X	118370063	PGRMC1	NM_006667	TSS200	Island	0.462307	0.0321142	0.121053	0.0272455	0.341254	3.81905	8.50709e-12	5.70718e-11
cg24536689	37	X	17673760	NHS;NHS	NM_001136024;NM_198270	Body;Body	Island	0.477513	0.0129383	0.0723001	0.0201602	0.405213	6.6046	8.53719e-12	5.7239e-11
cg00113623	37	X	153640221	TAZ;TAZ;DNASE1L1;DNASE1L1;TAZ;TAZ;DNASE1L1;TAZ	NM_000116;NM_181312;NM_001009934;NM_001009932;NM_181313;NR_024048;NM_001009933;NM_181311	1stExon;1stExon;5'UTR;5'UTR;1stExon;Body;5'UTR;1stExon	Island	0.540539	0.019596	0.113443	0.0270106	0.427096	4.76486	8.56152e-12	5.73674e-11
cg10536534	37	X	119737767	MCTS1;MCTS1;MCTS1	NM_014060;NM_001137554;NM_014060	5'UTR;TSS1500;1stExon		0.535934	0.0276313	0.150677	0.0267907	0.385256	3.55684	8.68444e-12	5.81558e-11
cg15816181	37	X	82763261	POU3F4	NM_000307	TSS200	N_Shore	0.448977	0.0115558	0.0331218	0.0152003	0.415855	13.5553	8.69279e-12	5.81764e-11
cg11675904	37	X	47420403	ARAF	NM_001654	TSS200	Island	0.419234	0.0324939	0.0923317	0.0172865	0.326902	4.54052	8.70909e-12	5.82503e-11
cg20203466	37	X	77359924	PGK1	NM_000291	Body	Island	0.371203	0.0383333	0.0591975	0.0118515	0.312005	6.27058	8.77336e-12	5.86447e-11
cg01173474	37	X	133370977	CCDC160	NM_001101357	TSS200	N_Shore	0.431929	0.0275523	0.093675	0.0170524	0.338254	4.61093	8.84491e-12	5.90872e-11
cg18155062	37	X	24665469	PCYT1B;PCYT1B;PCYT1B	NM_004845;NM_001163264;NM_001163265	TSS200;Body;TSS200		0.252691	0.0291007	0.0729489	0.00956549	0.179742	3.46394	8.85406e-12	5.91015e-11
cg02937293	37	X	49687792	CLCN5;CLCN5	NM_001127899;NM_001127898	5'UTR;5'UTR	Island	0.456471	0.0284682	0.0903838	0.0162828	0.366087	5.05036	8.85854e-12	5.91015e-11
cg18827179	37	X	153640466	TAZ;TAZ;TAZ;TAZ;DNASE1L1;DNASE1L1;TAZ;DNASE1L1	NM_181311;NM_181312;NM_000116;NM_181313;NM_001009933;NM_001009934;NR_024048;NM_001009932	Body;Body;Body;Body;TSS200;TSS200;Body;TSS200	Island	0.513662	0.0224378	0.104532	0.0230221	0.409129	4.91391	8.86308e-12	5.91015e-11
cg05206294	37	X	118708375	UBE2A;UBE2A	NM_181762;NM_003336	TSS200;TSS200	Island	0.432158	0.0442916	0.0784533	0.0156771	0.353705	5.50848	8.94515e-12	5.96128e-11
cg23323276	37	X	134186288	FAM127B;FAM127B	NM_001078172;NM_001134321	TSS200;TSS200	Island	0.334003	0.0380418	0.0631352	0.0103198	0.270868	5.29028	8.95717e-12	5.96569e-11
cg18016370	37	X	15354150	PIGA;PIGA	NM_002641;NM_020473	TSS1500;TSS1500	S_Shore	0.51927	0.0278359	0.196568	0.0231622	0.322702	2.64168	8.96637e-12	5.96822e-11
cg27147258	37	X	48534592				Island	0.351734	0.0229994	0.0808531	0.0141876	0.270881	4.35028	9.00105e-12	5.9877e-11
cg16091746	37	X	154444538	VBP1	NM_003372	TSS200		0.464397	0.0287786	0.10574	0.0213519	0.358656	4.39186	9.035e-12	6.00667e-11
cg15008991	37	X	46306863	ZNF673;ZNF673;ZNF673;ZNF673	NM_001129898;NM_001129900;NM_001129899;NM_017776	5'UTR;5'UTR;5'UTR;5'UTR	S_Shore	0.361747	0.0322036	0.0665825	0.0147488	0.295165	5.43307	9.07039e-12	6.02317e-11
cg14867863	37	X	133119961	GPC3;GPC3;GPC3;GPC3	NM_001164617;NM_001164618;NM_001164619;NM_004484	TSS1500;TSS1500;TSS1500;TSS1500	Island	0.372644	0.0116762	0.0890043	0.0168942	0.28364	4.18681	9.07071e-12	6.02317e-11
cg02049865	37	X	117973548				Island	0.511225	0.0264436	0.0703926	0.0191294	0.440832	7.26248	9.09751e-12	6.03734e-11
cg13367122	37	X	152939483	PNCK;PNCK	NM_001039582;NM_001135740	1stExon;TSS1500	Island	0.550633	0.0420503	0.203255	0.0267594	0.347379	2.70908	9.1525e-12	6.07019e-11
cg05566296	37	X	136114047	GPR101	NM_054021	TSS1500	Island	0.429688	0.0389989	0.100301	0.0187535	0.329386	4.28397	9.16588e-12	6.07025e-11
cg18102233	37	X	25034093	ARX	NM_139058	TSS200	Island	0.189899	0.0285356	0.0477074	0.00671909	0.142191	3.98049	9.16604e-12	6.07025e-11
cg04029664	37	X	117250962	KLHL13;KLHL13;KLHL13	NM_001168303;NM_001168301;NM_001168302	TSS200;5'UTR;TSS200	S_Shore	0.366714	0.0278509	0.0658522	0.0129591	0.300861	5.56873	9.16907e-12	6.07025e-11
cg14711543	37	X	101380592	TCEAL2	NM_080390	TSS200		0.259171	0.0525015	0.0421652	0.00596871	0.217006	6.14658	9.20882e-12	6.09292e-11
cg09786233	37	X	62571228	SPIN4	NM_001012968	TSS200	Island	0.236044	0.0427407	0.0336853	0.00454127	0.202359	7.00733	9.24635e-12	6.11378e-11
cg05559023	37	X	39952171	BCOR;BCOR;BCOR;BCOR	NM_001123384;NM_017745;NM_001123385;NM_001123383	5'UTR;5'UTR;5'UTR;5'UTR	N_Shore	0.590331	0.0202044	0.874453	0.0168343	-0.284122	0.675086	9.25141e-12	6.11378e-11
cg24964466	37	X	152735785	HAUS7	NM_017518	Body	Island	0.438927	0.0348547	0.0759658	0.0191676	0.362961	5.77796	9.30447e-12	6.14518e-11
cg03026311	37	X	100075083	CSTF2	NM_001325	TSS1500	N_Shore	0.42392	0.0350158	0.132275	0.0185295	0.291645	3.20483	9.32557e-12	6.15543e-11
cg15755924	37	X	119005989	RNF113A;NDUFA1	NM_006978;NM_004541	TSS200;Body	Island	0.396685	0.0317985	0.0662488	0.0144768	0.330437	5.98781	9.33239e-12	6.15626e-11
cg20793193	37	X	49056861	SYP	NM_003179	TSS1500	Island	0.383432	0.0335719	0.0426583	0.0100571	0.340774	8.98846	9.36197e-12	6.17209e-11
cg25881119	37	X	71130738	NHSL2	NM_001013627	TSS200	Island	0.432354	0.0243669	0.102636	0.0190841	0.329717	4.21248	9.37403e-12	6.17636e-11
cg01056373	37	X	151999547	NSDHL;NSDHL;NSDHL;NSDHL;CETN2	NM_015922;NM_001129765;NM_001129765;NM_015922;NM_004344	5'UTR;1stExon;5'UTR;1stExon;TSS1500	Island	0.497838	0.0334742	0.116412	0.0258882	0.381426	4.27652	9.44228e-12	6.21762e-11
cg16712127	37	X	119149186				Island	0.454669	0.0327171	0.135697	0.0200104	0.318971	3.35061	9.48089e-12	6.23589e-11
cg25813820	37	X	154033598	MPP1;MPP1;MPP1;MPP1;MPP1	NM_001166462;NM_001166462;NM_001166460;NM_001166461;NM_002436	1stExon;5'UTR;1stExon;1stExon;1stExon	Island	0.364076	0.0547625	0.0638829	0.00968039	0.300193	5.69911	9.48131e-12	6.23589e-11
cg16949923	37	X	100603782	TIMM8A;TIMM8A;TIMM8A	NM_001145951;NM_004085;NM_004085	TSS200;1stExon;5'UTR	Island	0.3289	0.0301185	0.0655531	0.0111142	0.263347	5.01731	9.48771e-12	6.23639e-11
cg18515307	37	X	69664611	DLG3	NM_021120	TSS200	N_Shore	0.326025	0.0379582	0.0756074	0.00884761	0.250417	4.31207	9.49685e-12	6.23869e-11
cg03422380	37	X	107019244	TSC22D3	NM_198057	TSS1500	Island	0.329925	0.0359078	0.069157	0.0148095	0.260768	4.77067	9.51389e-12	6.24617e-11
cg09070095	37	X	51240021	NUDT11	NM_018159	TSS1500	Island	0.43365	0.0304982	0.132842	0.0189062	0.300808	3.26442	9.58983e-12	6.2923e-11
cg16049598	37	X	106243646	MORC4;MORC4	NM_001085354;NM_024657	TSS200;TSS200	S_Shore	0.375163	0.0287331	0.110684	0.0144665	0.264479	3.38949	9.65073e-12	6.3285e-11
[truncated: 4,128 more rows]

## Sheet: Expression - Muscle
Probeset_ID	Gene Symbol	Gene name	Gene accession	CHR	MAP	Women_Mean	Women_SD	Men_Mean	Men_SD	Ratio (Women/Men)	p-value	q-value	Corresponding IlluminaID in myotubes
[truncated: 4 more rows]
